# Supplementary material for: Ancient DNA reveals reproductive barrier despite shared Avar-period culture
Source: Nature. 2025 Jan 15;638(8052):1007–14. doi: 10.1038/s41586-024-08418-5 (PMC11864967; doi:10.1038/s41586-024-08418-5)
Supplement: Supplementary file 3 — Supplementary Tables 1–8 and a Table guide. [file 41586_2024_8418_MOESM3_ESM.zip]

Archive with 9 entries (9 files):
- TableS8Anthro_revision.xlsx
- Table-guides.pdf
- TableS1_meta_information_20230714_revision.xlsx
- TableS2_ancestry_modelling_v2_revision4.xlsx
- TableS3_IBDs_2024Oct6.xlsx
- TableS4_KInBREADR_revision_2024Oct6.xlsx
- TableS5_Genetical_Identical_revision.xlsx
- TableS6_ROH_Pvale_20240ct6.xlsx
- TableS7_LevirateUnions_2024Oct6.xlsx
