# Supplementary material for: Ancient DNA reveals reproductive barrier despite shared Avar-period culture
Source: Nature. 2025 Jan 15;638(8052):1007–14. doi: 10.1038/s41586-024-08418-5 (PMC11864967; doi:10.1038/s41586-024-08418-5)
Supplement: Supplementary file 3 — Supplementary Tables 1–8 and a Table guide. [file 41586_2024_8418_MOESM3_ESM.zip › TableS8Anthro_revision.xlsx]

## Sheet: A
Supplementary Table 8. Number of individuals counted for anthrological questions in Leobersdorf, Mödling and Rákóczifalva.
	LEO			MGS			Rako
	female	male		female	male		female	male
present in pedigree	44	66		136	212		47	94
small pedigree	4	3		18	26		9	20
inferred in pedigree	40	33		103	97		25	14
distantly related	17	6		25	21
unrelated	5	1		27	12		49	13
	LEO				MGS
	female	male	sum	total +unsexed	female	male	sum	total +unsexed
present in pedigree	44	66	110	111	136	212	348	356
small pedigree	4	3	7	8	18	26	44	44
inferred in pedigree	40	33	73	73	103	97	200	210
distantly related	17	6	23	24	25	21	46	47
unrelated	5	1	6	6	27	12	39	39
	110	109	219	222	309	368	677	696
%	Leobersdorf	Mödling	Rákóczifalva
Infans I	17.1	27.8	7.2
Infans II	11.7	10.4	6.9
juvenile	9.9	5.6	5.2
adult	61.3	56.2	76

## Sheet: B
		Leobersdorf			Mödling
		males	females	ratio m:f	males	females	ratio m:f
	present	66	44	1:0,67*	212	136	1:0,66*
	small pedigree	2	2	01:01:00	26	18	1:0,69
	inferred	33	40	1:1,21	97	103	1:1,06
	distantly related	6	19	1:3.17*	21	25	1:1,19*
	unrelated	1	5	01:05:00	12	27	1:2,25*
	total	108	101	1:1,02	366	308	1:0,84

## Sheet: C
	Leobersdorf male:female proportion per generation present on site
		Inf I m	Inf I f	m:f	Inf II m	Inf II f	m:f	Juv m	Juv f	m:f	yaM	yaF	M:F	ymaM	ymaF	M:F	maM	maF	M:F	oaM	oaF	M:F
	Generation 1	0	0	0:0	0	0	0:0	0	0	0:0	0	0	0:0	0	0	0:0	0	0	0:0	0	1	0
	Generation 2	0	0	0:0	0	0	0:0	0	0	0:0	0	1	0:1	0	0	0:0	0	0	0:0	1	0	1:4
	Generation 3	0	0	0:0	0	0	0:0	0	0	0:0	0	0	0:0	2	2	1:1	2	1	1:0,5	8	2	1:3
	Generation 4	0	2	1:1,3	1	1	1:1	0	1	0:1	2	3	1:1,5	4	2	1:0,5	2	2	1:1	9	5	1:1
	Generation 5	7	3	1:0,4	5	0	1:0	2	4	1:2	1	3	01:03:00	1	1	1:1	3	2	1:0,7	2	0	1:0,3
	Generation 6	2	3	1:0,7	4	1	1:0,3	2	1	1:0,5	1	0	1:0	1	0	1:0	1	0	1:0	0	0	0:0
	Generation 7	1	0	0:1	0	0	0:0	0	1	0:0	0	0	0:0	0	0	0:0	0	0	0:0	0	0	0:0
	total	10	8	1:0,7	10	2	1:0,2	4	7	1:1,75	4	7	1:1,75	8	5	1:0,6	8	6	1:0,8	20	8	1:0,4
	Mödling male:female proportion per generation present on site
		Inf I m	Inf I f	m:f	Inf II m	Inf II f	m:f	Juv m	Juv f	m:f	yaM	yaF	M:F	ymaM	ymaF	M:F	maM	maF	M:F	oaM	oaF	M:F
	Generation 1	0	1	0:1	0	0	0:0	0	0	0:0	0	0	0:0	1	0	1:0	0	0	0	0	0	0
	Generation 2	0	0	0:0	2	0	1:0	0	0	0:0	0	0	0:0	2	0	1:0	0	3	1:3	1	4	1:4
	Generation 3	2	1	1:0.5	0	1	0:1	1	0	1:0	3	1	1:0,3	3	4	1:1,3	10	2	1:0,2	3	9	1:3
	Generation 4	6	8	1:1,3	5	2	1:0,4	4	0	1:0	6	2	1:0,3	15	9	1:0,6	17	10	1:0,6	5	5	1:1
	Generation 5	26	11	1:0,4	6	7	1:1,7	9	4	1:0,4	13	8	1:0,6	13	2	1:0,2	9	1	1:0,1	3	1	1:0,3
	Generation 6	18	13	1:0,7	4	5	1:1,3	2	0	1:0	6	2	1:0,3	3	2	1:0,7	0	0	0:0	0	0	0:0
	Generation 7	0	3	0:1	0	0	0:0	0	0	0:0	0	0	0:0	0	0	0:0	0	0	0:0	0	0	0:0
	total	52	37	1:0,7	17	15	1:0,9	16	4	1:0,3	28	13	1:0,5	37	17	1:0,5	36	16	0:0,4	12	19	1:1,6

## Sheet: D
	proportion of age groups
	Leobersdorf						Mödling
		ped	sm ped	dist rel	unrel		ped	sm ped	dist rel	unrel
	Infans I	19	2	0	1		99	12	7	3
	Infans II	13	0	0	0		37	1	3	1
	juvenile	11	1	1	0		20	6	3	0
	young adult	11	0	6	0		44	3	15	14
	young-middle adult	13	1	8	1		55	5	7	10
	middle adult	16	0	3	0		54	11	6	7
	old adult	28	0	8	4		34	4	4	2
	Leobersdorf													Mödling
		core pedigrees			small pedigrees			distantly related			unrelated			core pedigrees			small pedigrees			distantly related			unrelated
		f	m		f	m		f	m		f	m		f	m		f	m		f	m		f	m
	Infans I	8	10		0	2		0	0		1	0		38	58		8	4		4	2		1	2
	Infans II	2	11		0	0		0	0		0	0		18	17		0	1		1	2		1	0
	juvenile	7	4		1	0		0	1		0	0		4	16		1	5		0	3		0	0
	young adult	7	4		0	0		6	0		0	0		15	28		0	3		11	4		11	3
	young-middle adult	5	8		1	0		7	1		1	0		18	37		3	2		4	2		6	4
	middle adult	7	9		0	0		3	0		0	0		16	37		3	8		1	3		5	2
	old adult	8	20		0	0		3	4		3	1		19	14		2	2		2	1		1	1
	Leobersdorf	core pedigrees			small pedigrees	small pedigrees		distantly related			unrelated			core pedigrees			small pedigrees	small pedigrees		distantly related			unrelated
		core pedigrees			small pedigrees	small pedigrees		distantly related			unrelated			core pedigrees			small pedigrees	small pedigrees		distantly related			unrelated
		f	m		f	m		f	m		f	m		f	m		f	m		f	m		f	m
	Infans I	8	10		0	2		0	0		1	0		38	58		8	4		4	2		1	2
	Infans II	2	11		0	0		0	0		0	0		18	17		0	1		1	2		1	0
	juvenile	7	4		1	0		0	1		0	0		4	16		1	5		0	3		0	0
	young adult	7	4		0	0		6	0		0	0		15	28		0	3		11	4		11	3
	young-middle adult	5	8		1	0		7	1		1	0		18	37		3	2		4	2		6	4
	middle adult	7	9		0	0		3	0		0	0		16	37		3	8		1	3		5	2
	old adult	8	20		0	0		3	4		3	1		19	14		2	2		2	1		1	1

## Sheet: E
	male female numbers present in pedigree				male female proportions present in pedigree (%)
	Leobersdorf	Mödling	Rákóczifalva		Leobersdorf	Mödling	Rákóczifalva
	66	212	94		60	60.9195	66.6667
	44	136	47		40	39.0805	33.3333
	110	348	141

## Sheet: F
		numebr of individuals in generations and age groups
			Infans I	Infans II	juvenile	adult
	Leobersdorf	generation 1	0	0	0	1
		generation 2	0	0	0	2
		generation 3	0	0	0	17
		generation 4	3	2	1	30
		generation 5	10	5	6	13
		generation 6	5	5	3	3
		generation 7	1	0	1	0
	Mödling	generation 1	2	0	0	1
		generation 2	0	2	0	10
		generation 3	3	1	1	39
		generation 4	14	8	4	79
		generation 5	39	14	13	51
		generation 6	31	9	2	14
		generation 7	3	0	0	0
	number of females in generations and age groups in Leobersdorf									number of females in generations and age groups in Mödling
		inf I	inf II	juv	ya	yma	ma	oa			inf I	inf II	juv	ya	yma	ma	oa
	generation 1	0	0	0	0	0	0	1		generation 1	1	0	0	0	0	0	0
	generation 2	0	0	0	1	0	0	0		generation 2	0		0	0	0	3	4
	generation 3	0	0	0	0	2	1	2		generation 3	1	1	0	1	4	2	9
	generation 4	2	1	1	3	2	2	5		generation 4	8	2	0	2	9	10	5
	generation 5	3	0	4	3	1	2	0		generation 5	11	7	4	8	2	1	1
	generation 6	3	1	1	0	0	0	0		generation 6	13	5	0	2	2	0	0
	generation 7	0	0	1	0	0	0	0		generation 7	3	0	0	0	0	0	0
	number of males in generations and age groups in Leobersdorf									number of males in generations and age groups in Mödling
		inf I	inf II	juv	ya	yma	ma	oa			inf I	inf II	juv	ya	yma	ma	oa
	generation 1	0	0	0	0	0	0	0		generation 1	0	0	0	0	1	0	0
	generation 2	0	0	0	0	0	0	1		generation 2	0	2	0	0	2	0	1
	generation 3	0	0	0	0	2	2	8		generation 3	2	0	1	3	3	10	3
	generation 4	0	1	0	2	4	2	9		generation 4	6	5	4	6	15	17	5
	generation 5	7	5	2	1	1	3	2		generation 5	26	6	9	13	13	9	3
	generation 6	2	4	2	1	1	1	0		generation 6	18	4	2	6	3	0	0
	generation 7	1	0	0	0	0	0	0		generation 7	0	0	0	0	0	0	0

## Sheet: G
	lineages %	Leobersdorf n=51	Mödling n=142	Rákóczifalva n=51
	patrilinear	88.2	69.7183	98
	matrilinear	7.8	14.7887	2
	bilinear	3.9	15.493	0

## Sheet: H
	number of single/multi reproductive unions
		Leobersdorf	Mödling	Rákóczifalva
	single reproductive unions	42	130	42
	single reproductive persons in multiple reproductive unions	18	58	35
	multiple reproductive unions	14	31	24

## Sheet: I
		number of single and multi reproductive unions across gen 3-5			proportions of single and multi reproductive unions across gen 3-5
		single repro union	single in multi repro union	multi repro union	single repro union	single in multi repro union	multi repro union
Leobersdorf	generation 3	26	8	5	0.666667	0.205128	0.128205
	generation 4	30	6	3	0.769231	0.153846	0.0769231
	generation 5	14	1	1	0.875	0.0625	0.0625
Mödling	generation 3	43	18	10	0.605634	0.253521	0.140845
	generation 4	83	26	14	0.674797	0.211382	0.113821
	generation 5	70	8	4	0.853659	0.097561	0.0487805

## Sheet: J
	number of children per males and females with children in core pedigree
		Leobersdorf		Mödling
		male n=52	female n=58	male n=156	female n=152
	individuals with children present in core pedigree with 1-2 kids	12	16	44	27
	individuals with children inferred in core pedigree with 1-2 kids	24	27	64	75
	individuals with children present in core pedigree with 3-4 kids	7	2	16	20
	individuals with children inferred in core pedigree with 3-4 kids	5	10	20	16
	individuals with children present in core pedigree with 5+ kids	1	1	8	11
	individuals with children inferred in core pedigree with 5+ kids	3	2	4	3
	total	52	58	156	152
