# Supplementary material for: Ancient DNA reveals reproductive barrier despite shared Avar-period culture
Source: Nature. 2025 Jan 15;638(8052):1007–14. doi: 10.1038/s41586-024-08418-5 (PMC11864967; doi:10.1038/s41586-024-08418-5)
Supplement: Supplementary file 3 — Supplementary Tables 1–8 and a Table guide. [file 41586_2024_8418_MOESM3_ESM.zip › TableS1_meta_information_20230714_revision.xlsx]

## Sheet: A
Supplementary Table 1. Meta information of newly reported data from Leobersdorf, Mödling and Csokorgasse. A. Summary statistic for each sequencing library. The summary statistics of a individual with more than one library are marked in blue. The individuals estimated with more than 5% contamination are marked in red. The sex informatin is by default assigned by genetic information and is marked b…
ID	Lab ID	SeqID	Reads	Reads_Mapped	Post-DeDup_Mapped_Reads	ClusterFactor	Endogenous_DNA_Post-DeDup(%)	Endogenous_DNA_OffTarget_Post-Dedup(%)	Damage at 5' end (1st position)	Damage at 5' end (2nd position)	Mean_read_length	Median_read_length	%GC	RateX	RateY	Sex	Auto	chrX	chrY	chrMT	nSNP	nFlank	rSNP	rFlank	Method	MoM	SE(MoM)	ML	SE(ML)	nr.MT.only	mn.cov.MT.only	contamix contamination est.(cont.nolen)	contamix lower bound (cont.nolen.lb)	contamix upper bound(cont.nolen.ub)	n1240K	percentage 1240K	nHO (Human Origin panel positions)	percentage HO	yhap	mtDNA_Hap
LEO004.A0101	LEO004	LEO004.A0101.TF1	21132585	12948052	4514639	1.65	61.2706	21.7919	0.144572	0.00661813	59.4649	61	45.1829	0.86189	0.00703965	F	1.76473	1.52237	0.01209	10.08	7940	71460	0.083916	0.000895	Method1:new_ll1	0.208006	0.00462913	0.220168	3.08142e-12	8242	26.3368	0.01	0	0.02	662882	0.537612	335932	0.562161	NA	G3a3
LEO005.A0101	LEO005	LEO005.A0101.TF1	21388241	6273512	362684	1.94	29.3316	3.90521	0.169998	0.00982751	60.3747	62	45.7789	0.837634	0.0199874	F	0.16332	0.13635	0.00312	1.22	255	2295	0.085409	0.001114	Method1:new_ll1	0.24191	0.0301485	0.241583	2.07905e-14	873	2.84049	0.99	0.98		110911	0.089951	54728	0.091584	NA	D4e4
LEO006.A0101	LEO006	LEO006.A0101.TF1	19516467	201311	16022	1.92	1.03149	0.20384	0.118976	0.0166763	51.882	49	46.6775	0.395212	0.282416	M*	0.00318	0.00123	0.00086	0.05	0	0	0	0	Method1:new_ll1					43	0.140986				2391	0.001939	1242	0.002078	NA	NA
LEO006.A0201	LEO006	LEO006.A0201.TF1	17401088	376906	6711	1.98219	2.16599	0.493376	0.0989583	0.01781	53.1173	52	44.8715	0.391738	0.482466	M	0.00102	0.00038	0.00049	0	0	0	0	0	Method1:new_ll1	NA	NA	NA	NA	2	0.00446617	NA	NA	NA	758	0.00061475	379	0.00063423	A(A)	NA
LEO007.A0101	LEO007	LEO007.A0101.TF1	27296539	12653797	1747994	1.86	46.3568	8.03177	0.215421	0.00914885	58.6341	59	44.9832	0.889778	0.00857679	F	0.79444	0.70634	0.00686	8.77	3356	30204	0.094886	0.001105	Method1:new_ll1	0.234562	0.00770483	0.241721	6.80044e-13	8830	27.2321	0.01	0	0.02	412241	0.334336	206527	0.34561	NA	D4m2a
LEO008.A0101	LEO008	LEO008.A0101.TF1	16002175	8325375	2583069	1.69	52.0265	11.462	0.208764	0.00981294	58.206	58	45.5435	0.443269	0.507057	M	1.2066	0.5341	0.60527	14.99	2395	21555	0.005867	0.001	Method1:new_ll1	0.01373	0.00280845	0.012778	2.25774e-14	16183	49.9785	0.01	0	0.02	535382	0.434206	269804	0.4515	C2b1(C-F1699)	D4m2a
LEO009.A0101	LEO009	LEO009.A0101.TF1	16514336	2904690	144160	1.95	17.5889	1.22973	0.113326	0.00550899	65.4216	73	45.0562	0.449101	0.566353	M	0.07912	0.03553	0.04417	0.47	24	216	0	0	Method1:new_ll1					267	0.950329				56447	0.04578	28158	0.047121	N1c1a(N-M178)	NA
LEO010.A0101	LEO010	LEO010.A0101.TF1	23831010	14860089	5227370	1.65	62.3561	20.1444	0.118297	0.00586677	63.8157	69	45.5911	0.846827	0.0123759	F	2.4149	2.04483	0.0292	9.82	9686	87174	0.112261	0.000691	Method1:new_ll1	0.277872	0.00449725	0.290769	2.05955e-12	7689	25.547	0.01	0	0.02	734244	0.595488	374585	0.626844	NA	G2a5
LEO011.A0101	LEO011	LEO011.A0101.TF1	17187031	11518312	5815677	1.5	67.0175	26.784	0.139584	0.00650543	62.369	66	45.2367	0.856635	0.00796151	F	2.78121	2.38182	0.02173	9.02	10235	92115	0.115018	0.000732	Method1:new_ll1	0.293289	0.00451321	0.31796	5.14397e-12	7540	24.3958	0.02	0.01	0.03	758465	0.615131	386663	0.647056	NA	T1a1b
LEO012.A0101	LEO012	LEO012.A0101.TF1	28030436	21320441	11952941	1.44	76.0618	44.6472	0.160204	0.00748888	57.9973	58	45.1513	0.8488	0.00423064	F	4.86735	4.12993	0.02002	10.96	13499	121491	0.125024	0.001002	Method1:new_ll1	0.307632	0.00392514	0.336092	2.57973e-14	10080	31.5412	0.02	0.01	0.03	900690	0.730479	459131	0.768326	NA	R0a2d
LEO013.A0101	LEO013	LEO013.A0101.TF1	23115073	9717599	1303622	1.87	42.0401	7.66104	0.182761	0.00843691	53.4869	52	45.6629	0.846301	0.00598574	F	0.46286	0.39081	0.00266	2.51	1423	12807	0.087045	0.001093	Method1:new_ll1	0.233863	0.0121749	0.229006	1.40251e-13	2090	6.19567	0.04	0.02	0.06	275558	0.223483	138422	0.23164	NA	H1
LEO014.A0101	LEO014	LEO014.A0101.TF1	18402279	12284892	6023215	1.51	66.7574	26.6236	0.210373	0.00870735	57.5286	57	46.0207	0.819817	0.00457141	F	2.81181	2.30362	0.01246	7.76	9594	86346	0.098188	0.000833	Method1:new_ll1	0.241713	0.00441463	0.257483	3.70802e-12	7580	23.5204	0.02	0.01	0.03	739573	0.59981	376055	0.629304	NA	B2b1
LEO015.A0101	LEO015	LEO015.A0101.TF1	17285397	7290411	1898603	1.74	42.1767	7.22745	0.145949	0.00736584	61.6754	64	45.909	0.411583	0.48162	M	0.86178	0.35464	0.41209	4.34	1264	11376	0.006006	0.000667	Method1:new_ll1	0.014402	0.00383257	0.013047	3.32909e-15	3459	11.221	0.02	0.01	0.03	440196	0.357008	223509	0.374028	C2b1a1b1(C-F3830)	D4j5a
LEO016.A0101	LEO016	LEO016.A0101.TF1	19918671	284180	13326	1.95	1.4267	0.15497	0.1455	0.00996464	58.8173	59	45.6757	0.886136	0.0925778	F	0.00501	0.00447	0.00049	0.06	1	9	0	0	Method1:new_ll1	0	-nan	0	0	34	0.110447				3776	0.003062	1845	0.003087	NA	NA
LEO016.A0201	LEO016	LEO016.A0201.TF1	26902510	459887	13310	1.97106	1.70946	0.277873	0.171984	0.0121602	52.0754	49	44.277	1.07125	0.064455	F	0.00315	0.00342	0.00018	0.01	2	18	0	0	Method1:new_ll1	NA	NA	NA	NA	13	0.0394109	NA	NA	NA	2428	0.00196916	1192	0.00199474	NA	NA
LEO017.A0101	LEO017	LEO017.A0101.TF1	24873640	383579	29789	1.92	1.54211	0.26963	0.203279	0.0151326	47.8456	45	46.6726	0.793797	0.0631467	F	0.00721	0.00575	0.00046	0.14	1	9	0	0	Method1:new_ll1	0	-nan	0	0	118	0.346551				5406	0.004384	2692	0.004505	NA	NA
LEO017.A0201	LEO017	LEO017.A0201.TF1	22347673	978605	16416	1.98323	4.379	0.796605	0.147179	0.0143526	50.8844	48	45.1054	0.609644	0.210798	F*	0.00341	0.00207	0.00073	0.05	0	0	0	0	Method1:new_ll1	NA	NA	NA	NA	28	0.095057	NA	NA	NA	2543	0.00206243	1264	0.00211522	NA	NA
LEO018.A0101	LEO018	LEO018.A0101.TF1	26167724	4864478	324039	1.93	18.5896	1.49727	0.155299	0.00887368	57.5213	57	45.3537	0.857297	0.0130815	F	0.13446	0.11516	0.00184	1.24	195	1755	0.063981	0.000297	Method1:new_ll1	0.159939	0.0292517	0.167282	4.63909e-15	813	2.6249	0.03	0	0.06	94329	0.076503	46968	0.078598	NA	M7c1a1
LEO019.A0101	LEO019	LEO019.A0101.TF1	21488564	12685969	4178947	1.67	59.0359	17.9581	0.192408	0.0082774	56.3154	55	45.4445	0.857403	0.0046126	F	1.8436	1.58082	0.0086	12.41	7655	68895	0.090008	0.000974	Method1:new_ll1	0.228659	0.00492745	0.239897	2.23885e-12	11967	38.1389	0.01	0	0.02	648835	0.526219	328980	0.550527	NA	G3a3
LEO020.A0101	LEO020	LEO020.A0101.TF1	17311672	9406899	2841745	1.7	54.3385	13.2755	0.192212	0.00916042	57.4245	57	45.4269	0.43798	0.525456	M	1.31953	0.57714	0.68965	7.63	2628	23652	0.003275	0.000963	Method1:new_ll1	0.006075	0.00195713	0.006177	9.78032e-16	7016	22.1669	0.01	0	0.02	555298	0.450359	278859	0.466653	C2b1a1b(C-F1756)	D4+195
LEO021.A0101	LEO021	LEO021.A0101.TF1	15239112	4688004	357864	1.92	30.763	3.49585	0.166348	0.00935355	59.9254	61	45.9573	0.808735	0.0300884	F	0.15358	0.12361	0.0045	2.46	210	1890	0.076754	0.000549	Method1:new_ll1	0.196466	0.0315871	0.19133	6.01887e-15	1715	5.71682	0.01	0	0.02	107059	0.086827	53846	0.090108	NA	D4b2b
LEO022.A0101	LEO022	LEO022.A0101.TF1.1	17017047	8569723	2162948	1.75	50.3596	12.8995	0.179359	0.00863762	57.3431	57	45.9803	0.827326	0.0074948	F	0.86324	0.71399	0.00609	4.33	3497	31473	0.092087	0.000954	Method1:new_ll1	0.237241	0.00763522	0.242945	2.74064e-13	3058	10.0016	0.01	0	0.02	431278	0.349776	217246	0.363547	NA	B2b1
LEO023.A0101	LEO023	LEO023.A0101.TF1	18996409	11020593	3881221	1.65	58.0141	17.748	0.200144	0.00885221	58.5575	59	45.8331	0.410935	0.503467	M	1.72311	0.70854	0.86293	8.01	3477	31293	0.003196	0.000789	Method1:new_ll1	0.005696	0.00151365	0.0053	2.4546e-15	7231	22.7982	0.01	0	0.02	630865	0.511645	317004	0.530486	C2b1a1b(C-F1756)	H10a
LEO024.A0101	LEO024	LEO024.A0101.TF1	18831135	2348728	197575	1.92	12.4726	1.41543	0.151551	0.00692245	63.6528	67	45.7857	0.425001	0.602199	M	0.11273	0.048	0.06706	0.44	39	351	0	0.001499	Method1:new_ll1	-0.003585	0.00370811	-0.001588	8.02017e-18	344	1.11558				77011	0.062458	38344	0.064166	C2b(C-F1906,C-L1373)	NA
LEO024.A0201	LEO024	LEO024.A0201.TF1	19357942	3157816	84316	1.9733	16.3128	2.40843	0.179061	0.00827087	63.0611	68	42.6095	0.517142	0.638973	M	0.03885	0.02028	0.02485	0.04	8	72	0	0	Method1:new_ll1	NA	NA	NA	NA	42	0.124691	NA	NA	NA	28330	0.0229762	13335	0.0223153	CT(CT-M5606,CT-M168)	NA
LEO025.A0101	LEO025	LEO025.A0101.TF1	15642090	7044659	1317421	1.81	45.0366	8.73733	0.230653	0.0101433	58.0326	58	44.2633	0.900297	0.00570532	F	0.60772	0.54746	0.00337	3.43	2446	22014	0.100623	0.000839	Method1:new_ll1	0.264479	0.00955366	0.267374	7.13663e-14	3046	9.3885	0.01	0	0.02	338643	0.274647	167448	0.280213	NA	T1a1
LEO026.A0101	LEO026	LEO026.A0101.TF1	17819946	12172943	4971882	1.59	68.3108	30.0778	0.171439	0.00702664	59.8846	61	44.7943	0.441707	0.576251	M	2.35871	1.04209	1.35115	10.95	5074	45666	0.00294	0.000767	Method1:new_ll1	0.00593	0.00126231	0.005146	1.23556e-14	9404	30.3158	0.01	0	0.02	691757	0.56103	345379	0.57797	DE(DE-Z17404,DE-M145)	U4b1b1
LEO027.A0101	LEO027	LEO027.A0101.TF1	17008174	12755480	7994312	1.37	74.9962	39.8264	0.138865	0.0063137	63.3511	69	44.1723	0.903653	0.0132022	F	3.72628	3.36633	0.04848	11.4	12237	110133	0.124045	0.000787	Method1:new_ll1	0.313215	0.00417008	0.343412	1.02975e-11	9860	31.6712	0.01	0	0.02	824628	0.668791	417626	0.69887	NA	C4a2a1
LEO028.A0101	LEO028	LEO028.A0101.TF1.1	24813652	4992383	328228	1.93	20.1195	2.37631	0.167246	0.00823602	60.827	63	45.7975	0.813094	0.0134362	F	0.12798	0.10422	0.00171	0.82	166	1494	0.059322	0.001054	Method1:new_ll1	0.158325	0.0335	0.156053	4.63485e-15	537	1.82672	0.99	0.98		89646	0.072705	45017	0.075333	NA	D4
LEO028.A0201	LEO028	LEO028.A0201.TF1	24631969	5420113	153646	1.97165	22.0044	3.35658	0.181027	0.00943812	58.9213	60	44.3199	0.900553	0.00909609	F	0.05115	0.04619	0.00049	0.11	46	414	0.09375	0.001292	Method1:new_ll1	0.235187	0.0724	0.261476	1.12e-15	85	0.262056	NA	NA	NA	37939	0.0307693	18867	0.0315727	NA	NA
LEO029.A0101	LEO029	LEO029.A0101.TF1	21918479	14164910	4617693	1.67	64.6254	19.4952	0.159106	0.00751571	59.0614	60	45.4199	0.864107	0.00696179	F	1.98508	1.71479	0.01368	12.86	8908	80172	0.087333	0.000891	Method1:new_ll1	0.215514	0.00443925	0.226246	1.65028e-12	12969	39.4257	0.01	0	0.02	709313	0.575268	363638	0.608525	NA	U2e2a1c
LEO030.A0101	LEO030	LEO030.A0101.TF1	18500901	14565741	9528742	1.35	78.7299	48.1246	0.155417	0.00623991	60.77	63	44.7521	0.873251	0.0121769	F	4.40636	3.84897	0.05274	9.2	12596	113364	0.103741	0.000709	Method1:new_ll1	0.248377	0.00384616	0.272329	5.79378e-12	7956	25.3505	0.02	0.01	0.03	854102	0.692695	435571	0.7289	NA	H46
LEO031.A0101	LEO031	LEO031.A0101.TF1	35091784	16376557	1901794	1.88	46.6678	9.89323	0.211526	0.00995834	55.2255	54	45.6147	0.425778	0.490244	M	0.76268	0.32543	0.37178	4.89	1163	10467	0.008088	0.001102	Method1:new_ll1	0.017144	0.00446047	0.017796	1.0171e-14	4307	13.2933	0.02	0.01	0.03	401923	0.325968	202178	0.338332	C2b1a1b(C-F3844,C-F1756)	C4a2c
LEO032.A0101	LEO032	LEO032.A0101.TF1	12681292	1220978	54782	1.96	9.62818	0.75674	0.102747	0.00514281	62.5579	71	45.541	0.794837	0.0530832	F	0.02247	0.01809	0.00116	0.5	13	117	0.038462	0	Method1:new_ll1	0.106998	0.109167	0.105834	0	265	0.94206				16639	0.013495	8346	0.013967	NA	NA
LEO032.A0201	LEO032	LEO032.A0201.TF1	26152730	2047909	25474	1.98756	7.83057	0.896066	0.126189	0.00814159	58.2719	59	44.7383	0.833383	0.0489224	F	0.00714	0.00608	0.00037	0.09	3	27	0	0	Method1:new_ll1	NA	NA	NA	NA	46	0.163498	NA	NA	NA	5403	0.00438195	2759	0.00461701	NA	NA
LEO033.A0101	LEO033	LEO033.A0101.TF1	19705955	15082842	10253791	1.32	76.5395	44.922	0.158066	0.00695355	62.1868	66	45.3948	0.845356	0.00916393	F	4.83843	4.09152	0.04313	8.95	12720	114480	0.112849	0.000664	Method1:new_ll1	0.274232	0.00394894	0.298388	4.06304e-12	7122	23.4119	0.01	0	0.02	870749	0.706196	445630	0.745733	NA	H
LEO034.A0101	LEO034	LEO034.A0101.TF1.1	17376421	9970443	4852338	1.51	57.3792	17.6895	0.159783	0.00824376	62.7035	66	45.9726	0.421125	0.531071	M	2.31649	0.97562	1.22443	7.03	4897	44073	0.004123	0.000863	Method1:new_ll1	0.00951	0.00158397	0.008242	3.89633e-14	4911	16.9295	0.02	0.01	0.03	707108	0.57348	358773	0.600384	C2b1a1b(C-F1756)	G2a2
LEO035.A0101	LEO035	LEO035.A0101.TF1	24559245	13427998	4049518	1.7	54.6759	13.9581	0.202442	0.00948962	61.1806	63	45.4536	0.82768	0.00470191	F	1.99325	1.64987	0.009	6.33	8044	72396	0.104029	0.000921	Method1:new_ll1	0.256143	0.00488549	0.269575	2.04114e-12	4896	16.1504	0.01	0	0.02	669923	0.543322	341602	0.571649	NA	H
LEO036.A0101	LEO036	LEO036.A0101.TF1	27480137	17636858	6886892	1.61	64.1804	25.2796	0.229977	0.0121264	57.5967	58	45.5166	0.429479	0.507617	M	2.9632	1.27108	1.49712	14.07	6376	57384	0.010662	0.000962	Method1:new_ll1	0.02723	0.00213576	0.026251	1.22717e-13	13253	41.727	0.01	0	0.02	804056	0.652107	406785	0.680729	C2b1a1b(C-F1756)	U5b2b
LEO037.A0101	LEO037	LEO037.A0101.TF1.1	17876102	5589111	828157	1.85	31.2658	5.19784	0.201435	0.00897556	55.0188	54	45.915	0.803889	0.00681567	F	0.30467	0.24515	0.00211	2.22	694	6246	0.08018	0.00104	Method1:new_ll1	0.211457	0.0176139	0.211902	1.38826e-14	1663	5.08836	0.04	0.02	0.06	195404	0.158477	97984	0.16397	NA	H1e1b1
LEO038.A0101	LEO038	LEO038.A0101.TF1	21792006	16016920	10146928	1.37	73.4991	36.5321	0.178777	0.00790461	60.857	63	46.0234	0.428559	0.575464	M	4.94943	2.12281	2.8288	14.81	8717	78453	0.002438	0.000786	Method1:new_ll1	0.003651	0.000707704	0.004157	6.15421e-14	13852	44.8113	0.01	0	0.02	886045	0.718602	449198	0.751704	C2b1a1b1(C-F3830)	H1
LEO039.A0101	LEO039	LEO039.A0101.TF1.1	19395214	13294457	7558188	1.43	68.545	31.8944	0.135749	0.00593706	62.9935	69	45.0561	0.445278	0.558779	M	3.30716	1.47045	1.83606	22.21	7238	65142	0.002564	0.00085	Method1:new_ll1	0.004558	0.000913309	0.003956	4.72237e-15	19529	65.0751	0.01	0	0.02	818714	0.663995	410602	0.687116	C2b1a1b1(C-F3830)	D4m2a
LEO040.A0101	LEO040	LEO040.A0101.TF1.1	31997979	6083884	533254	1.91	19.0133	2.53232	0.189595	0.00913721	54.1199	52	46.2785	0.412991	0.51746	M	0.18958	0.07859	0.0977	1.12	92	828	0	0.000642	Method1:new_ll1	-0.001564	0.00158557	-0.000683	6.20558e-18	830	2.53848	0.04	0	0.1	128437	0.104165	64411	0.107788	CT(CT-M168)	M5c2
LEO041.A0101	LEO041	LEO041.A0101.TF1	14208730	7598142	2661553	1.65	53.4752	12.4395	0.133849	0.0063555	62.0063	65	45.0436	0.876013	0.00797691	F	1.27685	1.11774	0.01004	8.06	5842	52578	0.099249	0.000926	Method1:new_ll1	0.252758	0.00586362	0.265994	1.63761e-12	7213	22.2866	0.02	0.01	0.03	545409	0.442338	278387	0.465863	NA	G2a2
LEO042.A0101	LEO042	LEO042.A0101.TF1	13852357	1738342	126876	1.93	12.5491	1.17736	0.15617	0.00767615	57.1994	57	45.4282	0.749588	0.134101	F*	0.05171	0.03867	0.00704	0.47	39	351	0.061728	0.006182	Method1:new_ll1	0.140034	0.0677936	0.141511	5.13291e-16	289	0.982739				37915	0.03075	19022	0.031832	NA	NA
LEO043.A0101	LEO043	LEO043.A0101.TF1.1	27566197	1445175	74979	1.95	5.24256	0.70768	0.192697	0.00984388	52.1919	50	45.5927	0.865651	0.0371791	F	0.02004	0.01746	0.00073	0.42	8	72	0.125	0	Method1:new_ll1	0.29753	0.204023	0.289434	0	290	0.887078	0.99	0.98		15264	0.012379	7661	0.01282	NA	D4
LEO043.A0201	LEO043	LEO043.A0201.TF1	22257601	1272963	24126	1.98105	5.71923	1.12215	0.17087	0.0123257	52.0493	50	44.4288	0.916133	0.0727687	F	0.00512	0.00457	0.0004	0.02	1	9	0	0	Method1:new_ll1	0	#NAME?	0	0	20	0.0496711	NA	NA	NA	3931	0.00318813	1918	0.00320965	NA	NA
LEO044.A0101	LEO044	LEO044.A0101.TF1	15239125	7072427	1153999	1.84	46.4097	7.97303	0.170386	0.00775377	59.6961	61	45.3924	0.421498	0.483736	M	0.51977	0.21944	0.24974	3.38	602	5418	0.001502	0.000937	Method1:new_ll1	0.001261	0.00294371	0.001562	1.4353e-16	2592	8.31203	0.01	0	0.02	301541	0.244556	151662	0.253797	C2b(C-F1906,C-L1373)	D4m2a
LEO045.A0101	LEO045	LEO045.A0101.TF1	30791925	7878432	557997	1.93	25.586	4.40937	0.155352	0.00720692	64.8499	71	45.5173	0.421863	0.638367	M	0.30757	0.12967	0.1936	1.19	313	2817	0.007032	0.00141	Method1:new_ll1	0.015447	0.00868468	0.014056	1.83848e-16	654	2.2722	0.99	0.98		181742	0.147397	90192	0.150931	C2b1a1b1(C-F3830)	M5c2
LEO046.A0101	LEO046	LEO046.A0101.TF1	15543471	10315602	5104656	1.51	66.3661	26.1653	0.13948	0.0065153	64.4016	70	45.4491	0.854709	0.0095322	F	2.49789	2.13383	0.02342	8.88	9332	83988	0.112001	0.000792	Method1:new_ll1	0.28276	0.00463205	0.302781	6.5419e-13	6485	21.8503	0.01	0	0.02	714113	0.579161	363678	0.608592	NA	U4b1b1
LEO047.A0101	LEO047	LEO047.A0101.TF1	29192668	11478061	804901	1.93	39.3183	5.72399	0.233214	0.0110019	55.3415	54	45.9162	0.417766	0.500301	M	0.35472	0.14806	0.17631	4.16	310	2790	0.002981	0.00112	Method1:new_ll1	0.00618	0.00683985	0.006811	3.20183e-16	3371	10.5278	0.01	0	0.02	221895	0.179962	111948	0.187338	C2b1(C-F1699)	U4b1b1
LEO048.A0101	LEO048	LEO048.A0101.TF1	19304915	13907595	8280904	1.4	72.0417	35.2489	0.116769	0.00485282	61.1734	64	44.582	0.887259	0.00433911	F	3.87851	3.44119	0.01671	14.18	12305	110745	0.110486	0.00074	Method1:new_ll1	0.267106	0.00390969	0.292541	5.19076e-12	12361	39.9687	0.01	0	0.02	839918	0.681192	426787	0.714201	NA	U4b1b1
LEO049.A0101	LEO049	LEO049.A0101.TF1	14502673	8548680	4005895	1.53	58.9455	15.9672	0.162751	0.00701246	63.0318	66	45.8275	0.426996	0.552419	M	2.11125	0.90121	1.15883	5.28	4464	40176	0.001923	0.000579	Method1:new_ll1	0.00275	0.000944934	0.002835	3.70846e-15	4101	13.7746	0.02	0.01	0.03	669070	0.54263	339346	0.567874	C2b1a1b(C-F1756)	D4j8
LEO050.A0101	LEO050	LEO050.A0101.TF1	20933831	9864945	2101069	1.79	47.1244	8.11653	0.140821	0.00751356	64.7769	71	45.467	0.4265	0.502067	M	1.04123	0.44373	0.51947	5.46	1886	16974	0.004351	0.000572	Method1:new_ll1	0.009949	0.0026737	0.009687	7.53158e-16	3708	12.624	0.03	0.02	0.04	489585	0.397064	246823	0.413042	C2b1a1b1(C-F3830)	U2e2a1c
LEO051.A0101	LEO051	LEO051.A0101.TF1	13011865	6811409	2159542	1.68	52.3477	12.7495	0.22221	0.0092241	55.2379	54	45.4258	0.832106	0.00805506	F	0.96911	0.80603	0.00753	2.58	3922	35298	0.081053	0.000852	Method1:new_ll1	0.198511	0.00657419	0.208515	1.25136e-13	2197	6.75098	0.02	0.01	0.03	454705	0.368776	228571	0.382499	NA	M8
LEO052.A0101	LEO052	LEO052.A0101.TF1	16159233	9985294	4062660	1.59	61.7931	20.4789	0.192616	0.00877711	57.6271	57	45.395	0.851625	0.00771444	F	1.83081	1.55704	0.01374	8.25	7609	68481	0.102714	0.000898	Method1:new_ll1	0.259258	0.00505696	0.274584	3.07945e-12	9032	27.3136	0.02	0.01	0.03	648577	0.52601	329558	0.551494	NA	D4i
LEO053.A0101	LEO053	LEO053.A0101.TF1	20932118	9284314	1365660	1.85	44.3544	6.53578	0.156542	0.00692778	61.897	65	44.8946	0.434782	0.494687	M	0.6167	0.26871	0.30358	3.37	799	7191	0.005034	0.000629	Method1:new_ll1	0.011109	0.0043602	0.011698	1.61713e-15	2319	7.59346	0.03	0.02	0.04	347776	0.282054	173567	0.290453	C2b1a1b1(C-F3830)	G2a2
LEO054.A0101	LEO054	LEO054.A0101.TF1	19761314	9838832	1834568	1.81	49.7883	10.2427	0.209252	0.00980801	58.6749	59	45.4441	0.845108	0.00832881	F	0.8256	0.69711	0.00664	3.77	3295	29655	0.097833	0.000677	Method1:new_ll1	0.262	0.00821625	0.268448	5.09756e-13	2803	9.07242	0.01	0	0.02	413150	0.335074	206887	0.346212	NA	H13b1a
LEO055.A0101	LEO055	LEO055.A0101.TF1	22545908	15007677	6532825	1.56	66.565	26.1334	0.153219	0.00788463	62.5411	66	45.535	0.830626	0.00810046	F	2.95762	2.45705	0.02369	12.56	10851	97659	0.118517	0.000787	Method1:new_ll1	0.296021	0.00434545	0.311747	4.37136e-12	10215	34.2288	0.01	0	0.02	800062	0.648867	408326	0.683307	NA	D4e4a
LEO056.A0101	LEO056	LEO056.A0101.TF1	19299055	12531406	6599296	1.47	64.9327	27.5009	0.218415	0.0111493	60.594	62	45.9376	0.418888	0.532344	M	3.11081	1.30378	1.6434	7.12	6371	57339	0.004498	0.000873	Method1:new_ll1	0.010611	0.00141675	0.0092	1.09793e-13	5942	19.2871	0.02	0.01	0.03	789365	0.640192	398729	0.667247	DE(DE-Z17404,DE-M145)	U5b2b
LEO057.A0101	LEO057	LEO057.A0101.TF1.1	14809402	2622383	252047	1.9	17.7076	2.39854	0.170187	0.00912876	56.06	55	46.102	0.417023	0.518087	M	0.09079	0.03758	0.04683	1.21	24	216	0	0.005063	Method1:new_ll1	-0.011765	0.00855251	-0.005535	1.66389e-17	784	2.4815	0.99	0.98		64330	0.052173	32227	0.05393	C2b(C-F3972,C-L1373)	L3
LEO058.A0101	LEO058	LEO058.A0101.TF1	18448050	12531629	6722618	1.46	67.9293	26.0764	0.153531	0.00661008	64.1707	70	44.5005	0.457275	0.562642	M	3.2602	1.49143	1.82195	11.95	7403	66627	0.002687	0.000562	Method1:new_ll1	0.005726	0.00095877	0.005296	2.58943e-14	9564	32.0566	0.01	0	0.02	826320	0.670163	412946	0.691039	DE(DE-Z17404,DE-M145)	J1c5a
LEO059.A0101	LEO059	LEO059.A0101.TF1	18751307	12494939	6395979	1.49	66.635	22.5982	0.135405	0.00635876	65.6118	73	45.0602	0.873696	0.00858242	F	3.32065	2.90395	0.02825	9.61	11183	100647	0.111144	0.000739	Method1:new_ll1	0.27592	0.0042387	0.293631	4.67254e-12	7553	25.0622	0.02	0.01	0.03	790053	0.64075	401674	0.672176	NA	H
LEO060.A0101	LEO060	LEO060.A0101.TF1	17298247	13218823	9720796	1.26	76.4171	46.6432	0.149084	0.00680753	61.07	64	46.4655	0.819772	0.00886705	F	4.4386	3.63866	0.03897	18.23	11587	104283	0.112593	0.000831	Method1:new_ll1	0.268523	0.00408857	0.295487	4.804e-12	16671	53.8883	0.01	0	0.02	833641	0.676101	427560	0.715494	NA	H
LEO061.A0101	LEO061	LEO061.A0101.TF1	24608619	7910910	416328	1.95	32.1469	4.35015	0.171135	0.00942938	57.3564	57	45.3205	0.810033	0.0618313	F	0.15711	0.12697	0.00943	1.54	208	1872	0.065463	0	Method1:new_ll1	0.168246	0.0289938	0.17456	5.59066e-15	1036	3.31752	0.99	0.98		108180	0.087736	53735	0.089922	NA	B4b
LEO062.A0101	LEO062	LEO062.A0101.TF1.1	16565492	7440364	1694551	1.77	44.9148	7.94007	0.113902	0.00607821	66.5428	74	45.7498	0.421539	0.514338	M	0.74885	0.31635	0.38411	5.89	1110	9990	0.003125	0.001029	Method1:new_ll1	0.006015	0.00318281	0.00502	2.59961e-15	3323	12.099	0.01	0	0.02	398132	0.322894	200975	0.336319	C2b1a1b(C-F1756)	B2b1
LEO063.A0101	LEO063	LEO063.A0101.TF1	20973911	13623178	6127947	1.55	64.953	27.4636	0.225097	0.0101639	55.2997	54	45.2189	0.836442	0.00717156	F	2.54882	2.13576	0.01778	7.03	9622	86598	0.118475	0.001002	Method1:new_ll1	0.297383	0.00462572	0.317561	4.60639e-12	6634	20.4542	0.02	0.01	0.03	748061	0.606694	379878	0.635701	NA	G2a2a
LEO064.A0101	LEO064	LEO064.A0101.TF1	14066459	4629731	677934	1.85	32.9133	4.74652	0.234234	0.0103832	52.579	51	45.562	0.425922	0.507241	M	0.29843	0.12749	0.15109	3.38	218	1962	0.016807	0.001317	Method1:new_ll1	0.040804	0.0154196	0.040193	7.15514e-16	3139	9.29241	0.02	0.01	0.03	190426	0.15444	95208	0.159324	C2b(C-F3787,C-L1373)	H2
LEO065.A0101	LEO065	LEO065.A0101.TF1	15381834	8465026	2100789	1.75	55.0326	12.5415	0.172929	0.00791375	60.1742	62	44.8773	0.867918	0.0148634	F	0.93857	0.8144	0.01368	5.59	4025	36225	0.127848	0.000922	Method1:new_ll1	0.332401	0.00787008	0.341334	1.24656e-12	4037	13.3544	0.07	0.05	0.09	459139	0.372372	230300	0.385392	NA	U5
LEO066.A0101	LEO066	LEO066.A0101.TF1.1	15854665	9110683	3771481	1.59	57.4637	17.7901	0.162214	0.0070554	60.1299	62	45.5222	0.426803	0.553681	M	1.74387	0.74398	0.9588	9.97	3584	32256	0.00446	0.00083	Method1:new_ll1	0.008937	0.00178765	0.009367	3.37471e-14	7982	26.125	0.01	0	0.02	621569	0.504106	313638	0.524853	C2b1a1b1(C-F3830)	H
LEO067.A0101	LEO067	LEO067.A0101.TF1	19967524	10572188	2205183	1.79	52.9469	12.4387	0.2053	0.00880322	58.7422	59	44.4806	0.433412	0.492478	M	0.92913	0.40242	0.45384	5	1505	13545	0.005927	0.000741	Method1:new_ll1	0.013545	0.00349283	0.014066	1.06967e-14	3896	12.4866	0.01	0	0.02	465509	0.377538	232219	0.388604	C2b1a1b(C-F3844,C-F1756)	G3a3
LEO068.A0101	LEO068	LEO068.A0101.TF1	11033018	6217822	3071507	1.51	56.3565	16.3219	0.228481	0.0108844	56.4538	56	46.2186	0.414985	0.513266	M	1.48524	0.61583	0.75678	3.62	2835	25515	0.00302	0.000991	Method1:new_ll1	0.004666	0.00165756	0.004871	1.26518e-14	3205	9.95123	0.02	0.01	0.03	562676	0.456342	286345	0.47918	C2b1a1b1(C-F3830)	G2a2a
LEO069.A0101	LEO069	LEO069.A0101.TF1	28481226	20826684	11765421	1.44	73.1243	38.25	0.147588	0.00638189	59.5814	61	46.034	0.82569	0.0039545	F	5.27565	4.35905	0.02036	17.63	13350	120150	0.129631	0.000908	Method1:new_ll1	0.316598	0.00395357	0.347946	2.79635e-12	17218	54.8405	0.01	0	0.02	903846	0.733038	463085	0.774943	NA	K1a
LEO070.A0101	LEO070	LEO070.A0101.TF1	15848485	9477364	3314221	1.65	59.7998	20.0347	0.227469	0.0106925	54.8491	54	45.4018	0.827012	0.00301961	F	1.38365	1.14631	0.0041	3.9	5786	52074	0.103421	0.000829	Method1:new_ll1	0.257719	0.00591444	0.274628	9.28869e-13	3829	11.4778	0.03	0.02	0.04	542200	0.439736	270445	0.452572	NA	H1j3
LEO071.A0101	LEO071	LEO071.A0101.TF1.1	11071441	7807038	5495951	1.3	70.5151	32.4929	0.146667	0.00714929	63.7134	70	46.0325	0.431504	0.586912	M	2.68687	1.15928	1.56618	11.57	5422	48798	0.003458	0.000653	Method1:new_ll1	0.007342	0.00122839	0.006887	7.53567e-15	9611	31.6364	0.01	0	0.02	708294	0.574442	359917	0.602298	C2b1a1b(C-F1756)	D4i
LEO072.A0101	LEO072	LEO072.A0101.TF1	14370124	10387737	6774967	1.35	72.287	36.9096	0.212007	0.0106008	61.2693	64	45.0266	0.432547	0.565637	M	3.17338	1.37265	1.78044	9.67	6474	58266	0.003737	0.000836	Method1:new_ll1	0.007941	0.00120992	0.007054	5.89671e-14	7663	25.2496	0.02	0.01	0.03	791487	0.641913	397587	0.665336	DE(DE-FGC2047,DE-M145)	H10a
LEO073.A0101	LEO073	LEO073.A0101.TF1	27029893	16213552	5370396	1.67	59.9838	18.3613	0.129696	0.00662989	65.291	72	45.2249	0.432208	0.506952	M	2.39902	1.03668	1.21001	11.89	5438	48942	0.003051	0.000749	Method1:new_ll1	0.006078	0.00124335	0.006095	2.44311e-14	8778	30.2605	0.01	0	0.02	765268	0.620649	385716	0.645471	C2b1a1b1(C-F3830)	D4m2a
LEO074.A0101	LEO074	LEO074.A0101.TF1.1	13822952	9264625	5047623	1.46	67.0235	30.6999	0.185935	0.00758054	58.3691	59	44.993	0.435756	0.533023	M	2.15901	0.93997	1.14353	6.63	4716	42444	0.002964	0.000836	Method1:new_ll1	0.005591	0.00130349	0.005368	2.95408e-14	5386	17.3067	0.02	0.01	0.03	690308	0.559855	348560	0.583293	DE(DE-Z17404,DE-M145)	C
LEO075.A0101	LEO075	LEO075.A0101.TF1	30132555	20576645	7636503	1.63	68.2871	31.5069	0.229233	0.0106058	54.7633	53	45.2637	0.433193	0.526495	M	3.12838	1.35488	1.63829	15.75	6690	60210	0.005032	0.001124	Method1:new_ll1	0.010321	0.00133522	0.009848	1.01584e-13	16290	50.8319	0.01	0	0.02	814575	0.660638	410139	0.686341	DE(DE-FGC2047,DE-M145)	C
LEO076.A0101	LEO076	LEO076.A0101.TF1.1	30702570	2215014	80150	1.96	7.21443	0.85209	0.128794	0.011677	55.0887	54	46.7944	0.840702	0.00895216	F	0.02591	0.02155	0.00021	0.38	10	90	0.05	0	Method1:new_ll1	0.125755	0.126356	0.132467	0	258	0.838313				19212	0.015581	9524	0.015938	NA	NA
LEO076.A0201	LEO076	LEO076.A0201.TF2	36392874	2973277	112848	1.96205	8.16994	1.54643	0.139712	0.0116855	52.6568	51	43.9441	0.932275	0.0151553	F	0.03226	0.03018	0.00049	0.11	21	189	0	0.002404	Method1:new_ll1	-0.006159	0.00656	-0.00283	3.88e-18	64	0.20303	NA	NA	NA	24480	0.0198538	12251	0.0205013	NA	NA	NA	52				HistoGenes	TF
LEO077.A0101	LEO077	LEO077.A0101.TF1	12814214	6931182	2462292	1.64	54.0898	12.2441	0.179636	0.00809942	62.9957	67	44.8248	0.88964	0.00812721	F	1.26153	1.12134	0.00995	5.3	5613	50517	0.099958	0.000929	Method1:new_ll1	0.267994	0.00619113	0.279607	1.66757e-12	4205	13.882	0.09	0.08	0.1	519611	0.421416	261740	0.438005	NA	H16
LEO078.A0101	LEO078	LEO078.A0101.TF1	28785909	22428343	14350752	1.36	77.9143	47.7682	0.137137	0.00594442	62.6415	68	44.2024	0.919012	0.00322308	F	6.26544	5.76078	0.02008	33.13	15310	137790	0.122157	0.00095	Method1:new_ll1	0.309796	0.00373634	0.343396	1.88193e-12	33734	110.238	0.01	0	0.02	950562	0.770926	480881	0.804723	NA	H13a1a1
LEO079.A0101	LEO079	LEO079.A0101.TF1	15135025	10029443	4533383	1.55	66.2664	28.2782	0.199691	0.00883058	56.7066	56	44.3247	0.874205	0.00798072	F	1.98094	1.73228	0.01573	6.29	8262	74358	0.107972	0.001022	Method1:new_ll1	0.282759	0.00509834	0.298644	3.17861e-13	5557	17.5258	0.02	0.01	0.03	669637	0.54309	337409	0.564632	NA	U2e
LEO080.A0101	LEO080	LEO080.A0101.TF1.1	22000851	13694367	5331386	1.61	62.2447	21.4711	0.147338	0.00669892	58.5404	59	45.1463	0.857366	0.00725836	F	2.23808	1.91834	0.01592	7.74	9181	82629	0.111205	0.001005	Method1:new_ll1	0.278993	0.00470915	0.295288	4.69105e-12	6904	21.4946	0.01	0	0.02	720994	0.584742	364304	0.609639	NA	C
LEO081.A0101	LEO081	LEO081.A0101.TF1	14602133	7597450	2604096	1.66	52.0297	11.9176	0.127738	0.00601356	65.1119	72	46.2054	0.828137	0.00509385	F	1.31735	1.08969	0.0068	7.47	5418	48762	0.087831	0.00086	Method1:new_ll1	0.229645	0.00600539	0.236292	5.12747e-13	5490	18.7656	0.01	0	0.02	526393	0.426916	267151	0.44706	NA	B4b1a3a
LEO082.A0101	LEO082	LEO082.A0101.TF1	12828022	9302219	6125057	1.34	72.5148	39.5828	0.160216	0.00703576	59.5332	61	45.863	0.826715	0.00697209	F	2.80578	2.32118	0.01892	7.04	9285	83565	0.095753	0.000866	Method1:new_ll1	0.233783	0.00439388	0.248329	9.70788e-13	6445	20.5827	0.01	0	0.02	728461	0.590798	372919	0.624056	NA	D4f
LEO083.A0101	LEO083	LEO083.A0101.TF1	14740294	7931754	2879453	1.64	53.81	15.6052	0.195897	0.00956149	59.7681	61	45.3076	0.419138	0.493251	M	1.27142	0.53376	0.62522	5.97	2324	20916	0.007581	0.001014	Method1:new_ll1	0.018611	0.00328157	0.017105	2.64206e-14	4860	15.829	0.01	0	0.02	551592	0.447353	277538	0.464442	C2b1a1b(C-F3844,C-F1756)	H1
LEO084.A0101	LEO084	LEO084.A0101.TF1	26244187	4180171	298588	1.93	15.928	2.1919	0.231522	0.0103467	50.9142	48	45.5516	0.787975	0.0796124	F	0.10533	0.08269	0.00811	0.9	98	882	0.11165	0.003652	Method1:new_ll1	0.268226	0.0492905	0.265975	2.18689e-15	706	2.1338	0.99	0.98		75306	0.061075	37599	0.06292	NA	U
LEO085.A0101	LEO085	LEO085.A0101.TF1	32428928	21926121	7523029	1.66	67.6128	25.8302	0.117535	0.00548375	64.4587	70	44.7606	0.441113	0.509331	M	3.40824	1.50336	1.72436	12.11	7958	71622	0.002255	0.000684	Method1:new_ll1	0.00398	0.000816317	0.003968	2.17411e-14	9136	31.7697	0.01	0	0.02	867123	0.703255	435919	0.729482	C2b1a1b1(C-F3830)	D4j5a
LEO086.A0101	LEO086	LEO086.A0101.TF1	15423935	5827996	807396	1.86	37.7854	6.17371	0.185812	0.00910759	55.6759	55	45.3814	0.85237	0.0141027	F	0.3515	0.30004	0.00502	1.71	966	8694	0.096396	0.00107	Method1:new_ll1	0.272093	0.0162794	0.268701	1.6382e-13	1308	4.0029	0.07	0.04	0.1	219285	0.177845	109749	0.183658	NA	K1
LEO087.A0101	LEO087	LEO087.A0101.TF1	18066035	14187165	9725439	1.31	78.5295	49.2529	0.205566	0.00744946	59.7266	61	43.633	0.468977	0.618848	M	4.3426	2.03611	2.67166	8.9	8951	80559	0.00265	0.000732	Method1:new_ll1	0.004535	0.000752584	0.004537	4.89876e-14	8707	27.7087	0.01	0	0.02	875591	0.710123	433686	0.725746	DE(DE-Z17404,DE-M145)	D4j5a
LEO088.A0101	LEO088	LEO088.A0101.TF1	18774924	14760676	9617291	1.35	78.6191	48.7032	0.175608	0.00651947	61.026	64	43.6346	0.472593	0.62144	M	4.35215	2.05535	2.68466	12.72	9066	81594	0.003344	0.000753	Method1:new_ll1	0.007157	0.000909041	0.006282	2.89036e-14	12223	38.8188	0.02	0.01	0.03	879234	0.713078	435686	0.729093	DE(DE-FGC2047,DE-M145)	G2b2
LEO089.A0101	LEO089	LEO089.A0101.TF1	23762837	19344404	13175121	1.32	81.4061	54.5101	0.121466	0.00515484	64.4159	71	45.3172	0.444027	0.611099	M	5.9608	2.646	3.61604	13.94	10131	91179	0.001852	0.000572	Method1:new_ll1	0.003524	0.000611186	0.00294	1.27019e-14	11279	37.508	0.01	0	0.02	936052	0.759158	471668	0.789306	DE(DE-Z17404,DE-M145)	F1g1
LEO090.A0101	LEO090	LEO090.A0101.TF1	24373654	13750447	4493184	1.67	56.4152	16.5504	0.168031	0.00711308	61.7473	64	45.0455	0.859934	0.0112678	F	1.96269	1.68538	0.0217	15.57	8629	77661	0.092864	0.000832	Method1:new_ll1	0.230499	0.0045612	0.245211	2.43376e-12	13651	44.7353	0.01	0	0.02	693830	0.562711	351959	0.588981	NA	F1g1
LEO091.A0101	LEO091	LEO091.A0101.TF1	23004878	12163413	3637809	1.7	52.8732	12.9474	0.159737	0.00811214	63.9754	70	45.2439	0.426467	0.532455	M	1.69846	0.72352	0.89878	9.44	3577	32193	0.003252	0.000662	Method1:new_ll1	0.006821	0.00161605	0.007157	1.73758e-14	6760	23.1709	0.01	0	0.02	641945	0.520631	323186	0.540831	R1a1a1(R-M417)	V1a1
LEO092.A0101	LEO092	LEO092.A0101.TF1	18628373	7139623	988197	1.86	38.3266	7.24553	0.216216	0.00947276	55.6836	55	44.908	0.43418	0.508778	M	0.41491	0.17974	0.20955	1.72	430	3870	0.028154	0.000653	Method1:new_ll1	0.076703	0.0145996	0.075189	1.00604e-14	1370	4.21993	0.12	0.08	0.16	250840	0.203437	125164	0.209454	C2b1a1b(C-F3937,C-F1756)	H1
LEO093.A0101	LEO093	LEO093.A0101.TF1	23814094	17427844	9305071	1.47	73.1829	37.1893	0.184083	0.00755614	59.3664	61	44.7802	0.442031	0.546875	M	4.12822	1.82468	2.2412	15.52	8501	76509	0.002422	0.000816	Method1:new_ll1	0.003414	0.000688456	0.003394	6.52129e-14	16042	50.0332	0.01	0	0.02	881190	0.714664	441703	0.739162	C2b1a1b1(C-F3830)	C4a1a
LEO094.A0101	LEO094	LEO094.A0101.TF1	21858729	17133026	11329025	1.34	78.3807	49.0607	0.20911	0.00979543	61.4363	64	44.6043	0.448776	0.59185	M	5.13482	2.30474	3.01867	12.82	9521	85689	0.002718	0.000822	Method1:new_ll1	0.004391	0.00071043	0.004203	8.4375e-14	10876	35.9018	0.02	0.01	0.03	912073	0.739711	457794	0.766089	C2b1a1b1(C-F3830)	H10a
LEO095.A0101	LEO095	LEO095.A0101.TF1	14448648	8194690	3413194	1.58	56.716	14.8117	0.183045	0.00804116	61.3369	63	45.0357	0.431261	0.527289	M	1.66964	0.72026	0.8764	7.03	3534	31806	0.006909	0.000788	Method1:new_ll1	0.016604	0.00238314	0.016509	3.69135e-14	5302	17.9903	0.15	0.14	0.16	633095	0.513454	318705	0.533332	C2b1a1b(C-F1756)	D4i2
LEO096.A0101	LEO096	LEO096.A0101.TF1	16876137	13112528	9203159	1.3	77.6986	47.5131	0.195748	0.00800902	59.8058	61	44.8029	0.44557	0.593753	M	4.26568	1.90073	2.51475	16.38	8114	73026	0.00286	0.000839	Method1:new_ll1	0.004954	0.000843069	0.004535	2.81251e-14	16857	54.2468	0.01	0	0.02	852917	0.691734	427674	0.715685	C2b1a1b1(C-F3830)	D4e4a
LEO097.A0101	LEO097	LEO097.A0101.TF1	23914778	19557407	13854389	1.29	81.7796	54.952	0.158976	0.00662762	62.7699	67	45.6877	0.436141	0.58564	M	6.27903	2.73881	3.65152	12.29	10255	92295	0.002487	0.000774	Method1:new_ll1	0.004312	0.000657574	0.003697	1.02499e-13	10580	35.1687	0.01	0	0.02	931274	0.755283	467492	0.782318	C2b1a1b1(C-F3830)	D4j5a
LEO098.A0101	LEO098	LEO098.A0101.TF1	15865521	11781780	8232469	1.3	74.2603	41.5226	0.135108	0.00569657	61.5465	65	45.9631	0.428681	0.573062	M	3.78019	1.61965	2.15366	14.05	7243	65187	0.002795	0.000667	Method1:new_ll1	0.006328	0.00100925	0.005491	5.54331e-14	12429	40.7445	0.01	0	0.02	818696	0.66398	413144	0.69137	C2b1a1b1(C-F3830)	J1c5a
LEO099.A0101	LEO099	LEO099.A0101.TF1	16745400	10133116	4756117	1.53	60.5128	18.8249	0.176364	0.00801783	60.2611	61	45.6936	0.41861	0.49314	M	2.27863	0.9533	1.11503	6.64	4782	43038	0.00347	0.000887	Method1:new_ll1	0.006189	0.00131073	0.006113	5.26568e-14	6046	19.2979	0.01	0	0.02	723849	0.587057	367312	0.614673	C2b1a1b(C-F3844,C-F1756)	D4m2a
LEO100.A0101	LEO100	LEO100.A0101.TF1.1	14707837	7962527	2545702	1.68	54.138	17.6024	0.210885	0.00889167	53.9217	52	45.4229	0.428925	0.532788	M	0.96197	0.4129	0.51062	3.91	1687	15183	0.003889	0.000729	Method1:new_ll1	0.008487	0.00268469	0.007553	7.12294e-15	3521	10.6589	0.01	0	0.02	457247	0.370837	231146	0.386808	C2b1a1b1(C-F3830)	D4e4a
LEO101.A0101 (identical to LEO134)	LEO101	LEO101.A0101.TF1.1	12993563	1988969	871807	1.56	15.3073	2.91461	0.18098	0.008936	55.0833	54	46.6134	0.418722	0.531626	M	0.38367	0.15959	0.20233	2.4	374	3366	0	0.001491	Method1:new_ll1	-0.00399	0.00160189	-0.001577	2.01019e-16	2148	6.30231	0.02	0	0.04	227781	0.184735	113915	0.190629	C2b1a1b(C-F3844,C-F1756)	C4a1
LEO101.B0101 (identical to LEO056)	LEO101	LEO101.B0101.TF1	25350959	12154498	490301	1.95966	47.9449	9.97835	0.116641	0.00608137	62.6419	68	44.5411	0.440076	0.546504	M	0.15426	0.06818	0.08332	0.48	69	621	0	0	Method1:new_ll1	NA	NA	NA	NA	292	0.989076	NA	NA	NA	106891	0.0866909	54029	0.0904141	C2b(C-F3904,C-L1373)	NA
LEO102.A0101	LEO102	LEO102.A0101.TF1	31476075	19601886	4607950	1.76	62.2755	23.499	0.205911	0.00897445	55.8645	55	43.7413	0.466417	0.561164	M	1.95167	0.91005	1.08867	10.22	4535	40815	0.00338	0.00079	Method1:new_ll1	0.006652	0.00139665	0.006286	4.14667e-15	9795	30.5921	0.01	0	0.02	681940	0.553068	337644	0.565026	C2b1a1b1(C-F3830)	C4a1a+195
LEO103.A0101	LEO103	LEO103.A0101.TF1.1	16981968	10112737	4149754	1.59	59.5499	16.7218	0.10285	0.00515505	65.5568	73	46.0477	0.836564	0.0096283	F	1.96488	1.64357	0.01849	7.38	7965	71685	0.092419	0.000718	Method1:new_ll1	0.223766	0.00469032	0.240649	1.39947e-12	4888	16.8605	0.02	0.01	0.03	654822	0.531075	336317	0.562805	NA	B4b1a3a
LEO104.A0101	LEO104	LEO104.A0101.TF1	20897601	14738579	8913724	1.4	70.5276	28.7604	0.130753	0.00624371	65.5309	73	45.2844	0.443016	0.580943	M	4.53616	2.00934	2.61846	10.84	8685	78165	0.00284	0.000597	Method1:new_ll1	0.004798	0.000732198	0.005598	6.63595e-14	8312	27.7634	0.02	0.01	0.03	882038	0.715352	444336	0.743568	C2b1a1b(C-F1756)	K1a1a
LEO105.A0101	LEO105	LEO105.A0101.TF1	20431828	16037499	11403499	1.29	78.4927	48.2001	0.126548	0.00516415	61.6188	65	45.9527	0.434829	0.587661	M	5.34037	2.32152	3.11677	20.03	9185	82665	0.002067	0.000717	Method1:new_ll1	0.003988	0.000753338	0.003329	4.9042e-15	17410	57.7697	0.01	0	0.02	906678	0.735335	456821	0.764461	C2b1a1b1(C-F3830)	U4a2
LEO106.A0101	LEO106	LEO106.A0101.TF1	23312010	18363212	13067181	1.29	78.7715	50.0295	0.112409	0.00491086	65.0401	73	46.3518	0.424437	0.580419	M	5.77835	2.45453	3.32969	22.76	9696	87264	0.001892	0.000678	Method1:new_ll1	0.002967	0.000595285	0.00247	4.08227e-14	18855	63.1635	0.01	0	0.02	924501	0.74979	467614	0.782522	C2b1a1b1(C-F3830)	K1a1a
LEO107.A0101	LEO107	LEO107.A0101.TF1	22717676	13480438	7545837	1.44024	59.339	30.5356	0.21014	0.0101409	57.1117	57	43.8728	0.88671	0.0136918	F	2.82024	2.50318	0.03756	6.63	11419	102771	0.098025	0.000992	Method1:new_ll1	0.243458	0.00405086	0.257453	2.78787e-12	5347	15.8532	0.01	0	0.02	804336	0.652334	404347	0.676649	NA	F1b1+@152
LEO108.A0101	LEO108	LEO108.A0101.TF1	16849761	5438560	2166833	1.60158	32.2768	8.54783	0.128735	0.00649156	65.7696	73	43.8878	0.451632	0.57307	M	0.97575	0.44071	0.55562	1.66	1811	16299	0.002933	0.00062	Method1:new_ll1	0.004953	0.00196108	0.005271	1.77125e-15	996	3.31843	0.02	0	0.05	467581	0.379218	234142	0.391822	C2b1a1b(C-F1756)	C4b1
LEO109.A0101	LEO109	LEO109.A0101.TF1.1	22739769	11836110	3729900	1.68	52.0503	15.8748	0.201653	0.0100297	54.2004	53	46.2325	0.415	0.492989	M	1.38833	0.57649	0.68102	6.14	2622	23598	0.003925	0.001074	Method1:new_ll1	0.0068	0.00199243	0.006642	1.16342e-14	5428	16.4224	0.01	0	0.02	575647	0.466862	291187	0.487283	C2b1a1b(C-F1756)	U5a1a1
LEO110.A0101	LEO110	LEO110.A0101.TF1.1	22276907	519278	46461	1.91	2.33101	0.50076	0.23847	0.0171643	48.4205	46	46.2609	0.804635	0.0327172	M	0.01046	0.00841	11.5911	0.21	1	9	0	0	Method1:new_ll1	0	-nan	0	0	162	0.449816				7896	0.006404	3950	0.00661	CT(CT-M294,CT-M168)	NA
LEO110.A0201	LEO110	LEO110.A0201.TF2	22227001	1233152	69708	1.94347	5.54799	1.12676	0.216012	0.015185	47.5817	45	42.606	0.905708	0.0235949	F	0.01194	0.01096	0.00031	0.15	8	72	0	0	Method1:new_ll1	NA	NA	NA	NA	126	0.343533	NA	NA	NA	9143	0.00741517	4528	0.00757732		NA
LEO111.A0101	LEO111	LEO111.A0101.TF1	16511908	7306835	3348692	1.5417	44.2519	16.3226	0.156386	0.00755822	61.6228	64	43.8164	0.460481	0.612661	M	1.40043	0.6454	0.85152	2.79	2970	26730	0.003344	0.001006	Method1:new_ll1	0.005349	0.00169216	0.005516	2.83568e-15	1902	6.04152	0.01	0	0.02	570710	0.462858	282843	0.47332	C2b1(C-F1699)	U7b
LEO112.A0101	LEO112	LEO112.A0101.TF1	21366293	13303147	6739441	1.4934	62.2623	30.5601	0.155068	0.00748687	60.4388	63	42.9965	0.951444	0.00584807	F	2.45084	2.33321	0.01414	5.82	11459	103131	0.088147	0.000917	Method1:new_ll1	0.216964	0.00387486	0.22981	1.24783e-12	4394	13.486	0.01	0	0.02	782233	0.634408	388912	0.650819	NA	D4f
LEO113.A0101	LEO113	LEO113.A0101.TF1	13320496	6536335	3594686	1.45005	49.0698	21.3365	0.180197	0.00957697	59.9883	61	43.4793	0.917884	0.0125208	F	1.42459	1.30907	0.01769	2.56	6765	60885	0.108142	0.000784	Method1:new_ll1	0.274646	0.00564136	0.286404	8.76563e-13	1789	5.56932	0.99	0.98	NA	587091	0.476143	293954	0.491913	NA	D4i
LEO114.A0101	LEO114	LEO114.A0101.TF1	25960338	15008000	8198465	1.45373	57.8113	27.9499	0.156872	0.00668129	64.2921	71	42.196	0.49976	0.673914	M	3.34602	1.67001	2.2374	5.64	8200	73800	0.003291	0.000735	Method1:new_ll1	0.007025	0.00100099	0.006196	6.51081e-14	3743	11.8492	0.01	0	0.02	831810	0.674616	405635	0.678804	DE(DE-FGC2047,DE-M145)	C
LEO115.A0101	LEO115	LEO115.A0101.TF1	27346323	11390037	2100742	1.81556	41.6511	12.1221	0.155429	0.00860863	58.7113	60	42.6881	0.933975	0.00656642	F	0.66042	0.61808	0.00438	42.73	2684	24156	0.098081	0.001087	Method1:new_ll1	0.255638	0.00908939	0.256791	1.46643e-13	45124	149.435	0	0	0.01	384047	0.31147	187269	0.313383	NA	D4j12
LEO116.A0101(identical to LEO010)	LEO116	LEO116.A0101.TF1	9193702	3343356	1064814	1.68151	36.3657	12.2709	0.237283	0.0135149	52.2385	50	42.7202	0.911125	0.0143877	F	0.35079	0.3207	0.00502	15.43	991	8919	0.09123	0.001269	Method1:new_ll1	0.236094	0.015056	0.23561	1.45843e-13	12439	39.4472	0.01	0	0.02	225008	0.182486	108958	0.182334	NA	G2a5
LEO117.A0101	LEO117	LEO117.A0101.TF1	8454131	4936957	2229019	1.5485	58.397	30.8093	0.145569	0.00789685	52.342	50	42.7092	0.934724	0.0101613	F	0.75561	0.7062	0.00756	4.22	3271	29439	0.084076	0.001143	Method1:new_ll1	0.211628	0.00763146	0.214454	7.6343e-13	2896	9.25807	0.01	0	0.02	386834	0.313731	188421	0.31531	NA	F1b1e
LEO118.A0101	LEO118	LEO118.A0101.TF1	27762909	12773355	4461085	1.65075	46.0087	15.3601	0.126681	0.00772883	63.7087	71	43.2733	0.936493	0.00713354	F	1.68642	1.57913	0.01191	36.78	8577	77193	0.103885	0.000991	Method1:new_ll1	0.266253	0.0048892	0.27891	3.36202e-12	35998	118.303	0.01	0	0.02	659531	0.534894	326269	0.54599	NA	H1j3
LEO118.B0101(identical to LEO118.A)	LEO118	LEO118.B0101.TF2	20849051	1030664	132629	1.87132	4.94346	0.769578	0.0720461	0.00703175	60.3156	62	44.4644	0.882898	0.0334262	F	0.04704	0.04155	0.00159	0.14	31	279	0.126984	0.001984	Method1:new_ll1	0.333864	0.103	0.326683	1.22e-15	79	0.262176	NA	NA	NA	35413	0.0287207	17874	0.029911	NA	NA
LEO119.A0101	LEO119	LEO119.A0101.TF1	5946855	3527726	2221695	1.37022	59.3209	36.2779	0.136963	0.00721837	50.256	48	46.4108	0.419932	0.620664	M	0.73165	0.3076	0.44962	3.4	1032	9288	0.00261	0.001218	Method1:new_ll1	0.00326	0.00273995	0.002562	1.39251e-16	2035	6.89311	0.99	0.98	NA	361418	0.293118	180626	0.302266	C2b1a1b(C-F3844,C-F1756)	D4j7
LEO120.A0101	LEO120	LEO120.A0101.TF1	16253352	11852220	9074503	1.23436	72.9217	49.5175	0.164816	0.00773986	53.7308	52	44.2147	0.454588	0.662936	M	3.50927	1.59635	2.30796	8.05	6962	62658	0.003289	0.001045	Method1:new_ll1	0.006712	0.00116963	0.005813	1.67166e-14	5866	18.3424	0.01	0	0.02	791289	0.641752	393553	0.658586	O2a2b1a2a1(O-CTS11459,O-F46)	H1
LEO121.A0101	LEO121	LEO121.A0101.TF1	12249786	8037205	5460708	1.32057	65.611	38.0329	0.146588	0.00731785	62.888	67	43.9339	0.448597	0.614082	M	2.24563	1.00885	1.36875	3.57	5058	45522	0.003402	0.000909	Method1:new_ll1	0.006451	0.00129554	0.006251	4.85424e-14	2486	8.05136	0.01	0	0.02	704624	0.571465	349160	0.584297	C2b1a1b1(C-F3830)	T2b
LEO122.A0101	LEO122	LEO122.A0101.TF1	6911408	1051001	223628	1.78722	15.2068	4.22086	0.196503	0.00872099	55.276	54	44.2736	0.432616	0.536698	M	0.08021	0.03448	0.04224	0.28	17	153	0.057143	0	Method1:new_ll1	0.11414	0.0800318	0.134927	2.22045e-16	184	0.559297	NA	NA	NA	58406	0.0473685	29094	0.0486869	C2b1(C-FGC16362,C-F1699)	NA
LEO123.A0101	LEO123	LEO123.A0101.TF1	16952392	1200475	279368	1.76728	7.08145	2.00232	0.209819	0.010925	52.2813	50	42.7085	0.459562	0.484251	M	0.08618	0.03947	0.04151	35.84	38	342	0.025974	0.003247	Method1:new_ll1	0.058319	0.0469324	0.060181	0	37995	123.955	0	0	0.01	62675	0.0508308	30858	0.0516389	CT(CT-M294,CT-M168)	D4m2a
LEO124.A0101	LEO124	LEO124.A0101.TF1	18294703	6573621	2337011	1.64449	35.9318	11.4378	0.147175	0.00768088	57.6903	57	43.7592	0.938983	0.0050623	F	0.97298	0.91484	0.00487	2.64	4583	41247	0.104168	0.001374	Method1:new_ll1	0.273569	0.0070104	0.279792	1.50303e-14	1823	5.65816	0.99	0.98	NA	461812	0.374539	229518	0.384084	NA	U4a
LEO125.A0101	LEO125	LEO125.A0101.TF1	20636376	11796436	7860137	1.33369	57.1633	30.7693	0.16655	0.0070415	51.0168	49	45.6874	0.845244	0.0056497	F	2.91	2.4622	0.01607	13.43	9479	85311	0.123345	0.001034	Method1:new_ll1	0.291417	0.00467224	0.327988	4.22075e-12	12491	36.6632	0.01	0	0.02	740471	0.600538	375827	0.628922	NA	H1j3
LEO125.B0101	LEO125	LEO125.B0101.TF1	30524862	2749355	33336	1.98787	9.00694	1.03641	0.121212	0.0113743	62.7291	59	44.8333	0.631507	0.300629	U	0.00884	0.00547	0.00257	0.05	10	90	0	0	Method1:new_ll1	NA	NA	NA	NA	0		NA	NA	NA	6304	0.00511268	3139	0.00525291	NA	NA
LEO126.A0101	LEO126	LEO126.A0101.TF1	16290665	2427587	1201890	1.5049	14.9017	5.36207	0.226284	0.0120429	45.9196	43	44.6651	0.810877	0.0319077	F	0.37703	0.30511	0.01197	30.29	944	8496	0.082121	0.001337	Method1:new_ll1	0.223088	0.0152238	0.22261	7.24478e-14	26082	86.4721	0.01	0	0.02	225521	0.182902	112161	0.187694	NA	H1
LEO127.A0101	LEO127	LEO127.A0101.TF1	24034951	5467189	1628822	1.70207	22.7468	7.5364	0.159295	0.00841531	50.9236	48	44.9866	0.862433	0.0124189	F	0.48175	0.41653	0.00582	50.68	1430	12870	0.092769	0.001266	Method1:new_ll1	0.247616	0.0130231	0.253717	1.343e-13	50536	170.032	0.01	0	0.02	292113	0.23691	145287	0.243128	NA	U4a2
LEO128.A0101	LEO128	LEO128.A0101.TF1	16258899	11196603	8365843	1.25282	68.8645	45.8217	0.203417	0.0086427	51.2873	49	45.0421	0.435741	0.665784	M	3.08557	1.34561	2.03609	3.65	5922	53298	0.003717	0.000938	Method1:new_ll1	0.006766	0.00117204	0.006604	6.21366e-14	2906	8.38832	0.01	0	0.02	739282	0.599574	370996	0.620838	C2b1a1b1(C-F3830)	B2b1
LEO129.A0101(identical to LEO111)	LEO129	LEO129.A0101.TF1	18465675	3762986	1293749	1.65619	20.3783	6.42858	0.153977	0.00837902	52.0337	50	45.1715	0.424745	0.561944	M	0.4731	0.20063	0.26336	17.4	503	4527	0.003524	0.001212	Method1:new_ll1	0.006572	0.00508231	0.006131	5.63573e-16	10324	37.4237	0.01	0	0.02	270425	0.21932	133573	0.223526	C2b1a1b(C-F1756)	U7b
LEO130.A0101	LEO130	LEO130.A0101.TF1	22441654	1130023	224942	1.80094	5.03538	1.6367	0.123583	0.00777208	55.0971	54	44.3853	0.829132	0.111997	U	0.06377	0.05269	0.00719	52.54	52	468	0.065421	0.004651	Method1:new_ll1	0.157427	0.0586163	0.161992	0	57051	189.277	0.01	0	0.02	46504	0.0377157	22847	0.038233	NA	U5a2a1
LEO130.A0201	LEO130	LEO130.A0201.TF1	30021889	2836878	50573	1.98217	9.44937	2.19928	0.127879	0.00974809	53.6889	52	45.2401	0.807147	0.150186	U	0.00983	0.00801	0.00153	19.67	2	18	0	0	Method1:new_ll1	NA	NA	NA	NA	13615	45.6754	0.01	0	0.02	7516	0.00609564	3735	0.00625028	NA	U5a2a1
LEO131.A0101	LEO131	LEO131.A0101.TF1	17996181	12906244	7168537	1.44457	71.7166	42.633	0.172671	0.00804643	62.6823	69	42.4669	0.964509	0.0108213	F	2.5609	2.4727	0.02755	35.75	11811	106299	0.097219	0.000875	Method1:new_ll1	0.235463	0.00390162	0.251186	1.50815e-13	38040	119.426	0.01	0	0.02	771902	0.626029	380138	0.636137	NA	U4a2a
LEO132.A0101	LEO132	LEO132.A0101.TF1	12882687	1578099	588606	1.62702	12.2498	3.65662	0.209711	0.0108143	56.9366	56	44.8569	0.428077	0.535935	M	0.23114	0.0987	0.12158	44.11	147	1323	0.015723	0.000792	Method1:new_ll1	0.043378	0.0201502	0.040193	4.19215e-16	42541	142.85	0	0	0.01	154938	0.125658	77990	0.130511	C2b(C-F3776,C-L1373)	B4b1a3a
LEO133.A0101	LEO133	LEO133.A0101.TF1	22147706	2215808	1259739	1.78917	10.0047	2.05907	0.202969	0.010706	56.9354	56	43.8321	0.470522	0.497661	M	0.17566	0.08665	0.08972	11.84	124	1116	0.015209	0.000474	Method1:new_ll1	0.037191	0.0194102	0.037264	7.69561e-16	9781	30.5144	0.01	0	0.02	121208	0.0983023	59205	0.0990758	C2b1a1b1(C-F3830)	T2b
LEO133.B0101(identical to LEO133.A)	LEO133	LEO133.B0101.TF1	17294282	2441571	-	1.67538	14.1178	4.42393	0.19812	0.0110232	53.6423	52	-	-	-	M	0.25176	0.1152	0.12032	0.52	191	1719	0.046005	0.001215	Method1:new_ll1	0.110709	0.0246513	0.116603	5.73876e-15	403	1.18046	0.99	0.98	NA	167283	0.13567	82896	0.138721	C2b(C-F2661,C-L1373)	T
LEO134.A0101	LEO134	LEO134.A0101.TF1	15006977	464006	249993	1.46123	3.09193	0.907886	0.182494	0.00870425	54.928	53	44.4846	0.485847	0.532235	M	0.09586	0.04694	0.05017	13.01	42	378	0.055556	0.001414	Method1:new_ll1	0.125012	0.0546556	0.124527	3.55445e-16	8941	29.9108	0.01	0	0.02	68041	0.0551827	34154	0.0571545	C2b(C-F2661,C-L1373)	C4a1a+195
LEO135.A0101	LEO135	LEO135.A0101.TF1	21335343	9819279	5217666	1.46863	46.0235	19.6225	0.16014	0.00764998	57.7226	57	44.7593	0.446407	0.555638	M	2.04857	0.91461	1.13015	2.43	4514	40626	0.004931	0.000937	Method1:new_ll1	0.011405	0.00183846	0.010979	5.19754e-14	1906	5.57535	0.01	0	0.02	706988	0.573382	355429	0.594788	C2b1a1b(C-F1756)	D4j7
LEO136.A0101	LEO136	LEO136.A0101.TF1	17295264	2242248	818040	1.63517	12.9645	3.62344	0.270704	0.0156445	55.8858	55	44.6486	0.436676	0.554746	M	0.32247	0.14182	0.17753	5.24	282	2538	0.015974	0.002396	Method1:new_ll1	0.030657	0.0119308	0.034502	1.51212e-15	3763	11.7715	0.01	0	0.02	204957	0.166225	102303	0.171197	C2b1a1b(C-F1756)	T2b
LEO137.A0101	LEO137	LEO137.A0101.TF1	20241250	11276876	6877950	1.39008	55.7124	29.9783	0.230148	0.0101007	49.6202	47	44.3989	0.451705	0.581213	M	2.3506	1.05993	1.35595	5.78	5142	46278	0.004966	0.001022	Method1:new_ll1	0.010347	0.0015722	0.010054	5.01255e-14	5547	14.9658	0.01	0	0.02	727367	0.58991	361899	0.605615	C2b1a1b1(C-F3830)	U5a1a1
LEO138.A0101	LEO138	LEO138.A0101.TF1	15568012	10129336	3308847	1.67334	65.0651	27.087	0.148858	0.00711816	63.9516	70	40.2545	0.527448	0.605585	M	1.45764	0.76907	0.87741	10.11	3852	34668	0.0026	0.001035	Method1:new_ll1	0.004434	0.00147	0.003621	6.59e-15	6854	22.4995	0.01	0	0.02	592868	0.480829	279599	0.467891	C2b1a1b(C-F3844,C-F1756)	U5b2b
LEO139.A0101	LEO139	LEO139.A0101.TF1	17834334	12549438	5712528	1.5448	70.3667	43.4353	0.151448	0.00824275	53.2515	52	41.3675	0.512667	0.691772	M	2.24782	1.15351	1.54423	3.69	5458	49122	0.00493	0.001715	Method1:new_ll1	0.009107	0.00159	0.008308	1.79e-14	2531	7.67976	0.01	0	0.02	680199	0.551656	322371	0.539467	C2b1a1b1(C-F3830)	D4+195
LEO140.A0101	LEO140	LEO140.A0101.TF1	24358319	18198723	8308176	1.54347	74.7126	47.3436	0.177158	0.00771899	56.9577	57	42.5105	0.944826	0.0111065	F	3.49178	3.30014	0.03762	5.66	12207	109863	0.127182	0.000954	Method1:new_ll1	0.303511	0.00408	0.333926	7.3e-12	4494	12.8324	0.01	0	0.02	806284	0.653914	400999	0.671046	NA	X2b
LEO141.A0101	LEO141	LEO141.A0101.TF1	26657054	16881294	6953081	1.58812	63.3277	28.8845	0.0963183	0.00464581	61.5787	65	42.7583	0.485548	0.638335	M	3.15395	1.53181	1.99706	3.03	7463	67167	0.003092	0.000828	Method1:new_ll1	0.005928	0.000978	0.005487	6.8e-14	2003	6.26169	0.02	0.01	0.03	794952	0.644723	391580	0.655284	C2b1a1b1(C-F3830)	D4j
LEO142.A0101	LEO142	LEO142.A0101.TF1	15364492	9461041	3563420	1.62336	61.5773	23.8214	0.100851	0.00441011	63.1986	69	41.8761	0.987333	0.0229344	F	1.59906	1.5784	0.03655	3.28	8072	72648	0.101936	0.000815	Method1:new_ll1	0.255238	0.00495	0.267274	4.15e-12	2225	6.89154	0.99	0.98	NA	600758	0.487228	294575	0.492952	NA	T1a1'3
LEO143.A0101	LEO143	LEO143.A0101.TF1	14300312	2871716	291426	1.89852	20.0815	3.79923	0.106583	0.0057825	60.0123	61	42.686	0.901851	0.109703	U	0.13077	0.11794	0.01442	0.47	210	1890	0.096629	0.001122	Method1:new_ll1	0.257728	0.035	0.254631	1.44e-14	290	0.975979	NA	NA	NA	90039	0.0730236	42614	0.0713118	NA	NA
LEO144.A0101	LEO144	LEO144.A0101.TF1	17488735	10245413	1461118	1.85739	58.5829		0.0928137	0.00668468	58.7495	59	43.7343	0.463376	0.451888	M	0.56276	0.26002	0.25399	25.48	628	5652	0.018868	0.001454	Method1:new_ll1	0.046751	0.00988309	0.044356	1.47687e-14	22157	70.2793	0.01	0	0.02	340288	0.275981	169494	0.283637	C2b(C-F1906,C-L1373)	D4j8
LEO145.A0101	LEO145	LEO145.A0101.TF1	46152115	11903477	242440	1.97963	25.7918	4.51589	0.21472	0.0106298	60.5888	56	43.7233	0.854929	0.0507648	F	0.08841	0.07585	0.0041	84.07	115	1035	0.071713	0.000996	Method1:new_ll1	0.170239	0.0388	0.167584	2.96e-16	0		NA	NA	NA	62704	0.0508543	31069	0.051992	NA	NA
LEO146.A0101	LEO146	LEO146.A0101.TF1	28929946	2339629	51942	1.9778	8.08722	1.0311	0.198395	0.0120482	56.3641	56	44.4732	0.463873	0.54273	M	0.01571	0.0073	0.00839	0.17	0	0	0	0	Method1:new_ll1	NA	NA	NA	NA	107	0.33448	NA	NA	NA	11633	0.00943461	5687	0.00951683	A(A)	NA
LEO147.A0101	LEO147	LEO147.A0101.TF1	24348627	8589256	823253	1.90415	35.2761	7.74133	0.255628	0.0104232	47.5766	45	44.8756	0.90477	0.00929292	F	0.24693	0.2227	0.0023	1.03	564	5076	0.1023	0.001196	Method1:new_ll1	0.280385	0.0219	0.275669	3.95e-14	775	2.144	0.99	0.98	NA	165132	0.133926	81103	0.135721	NA	U5a1a1
LEO148.A0101	LEO148	LEO148.A0101.TF1	33506964	21098700	4906801	1.76744	62.9681	25.3922	0.140622	0.00555823	58.3632	59	43.756	0.928771	0.00763629	F	1.76396	1.63892	0.01338	3.97	8576	77184	0.097513	0.000856	Method1:new_ll1	0.249076	0.00477	0.265411	5.14e-14	2770	8.33526	0.99	0.98	NA	672450	0.545371	333496	0.558084	NA	W1
LEO149.A0101	LEO149	LEO149.A0101.TF1	27194870	10533017	119669	1.98864	38.7316	10.1857	0.156638	0.00961417	59.0697	61	44.8088	0.817599	0.00737902	F	0.02756	0.02282	0.00021	40.78	9	81	0.045455	0	Method1:new_ll1	0.211864	0.228	0.147431	0	35130	121.047	0.01	0	0.02	20424	0.0165643	10093	0.01689	NA	C4a1a+195
LEO150.A0101	LEO150	LEO150.A0101.TF1	36498264	10651776	43651	1.9959	29.1843	3.1616	0.127608	0.00936469	67.166	65	44.0219	0.4495	0.487995	M	0.01642	0.00738	0.00784	0.09	13	117	0	0	Method1:new_ll1	NA	NA	NA	NA	0		NA	NA	NA	11295	0.00916049	5495	0.00919553	A(A)	NA
LEO151.A0101 (identical to LEO055)	LEO151	LEO151.A0101.TF1	20634817	13731712	3447915	1.74891	66.5463	27.3079	0.127109	0.00565168	62.9092	68	43.8058	0.919103	0.0104303	F	1.29188	1.18787	0.01316	3.45	6346	57114	0.102768	0.000676	Method1:new_ll1	0.261663	0.00576	0.273861	2.35e-12	2068	6.88044	0.01	0	0.02	568297	0.460901	284903	0.476767	NA	D4e4a
LEO152.A0101	LEO152	LEO152.A0101.TF1	27662386	14692869	1810571	1.87677	53.115	15.7432	0.153999	0.00810322	55.1823	54	43.3206	0.925944	0.0105763	F	0.54206	0.50292	0.0056	39.3	1980	17820	0.092363	0.00092	Method1:new_ll1	0.242508	0.0105	0.249211	4.77e-13	38023	123.781	0.01	0	0.02	325839	0.264262	159908	0.267596	NA	HV0c
LEO153.A0101	LEO153	LEO153.A0101.TF1	26890346	16854797	4362168	1.74119	62.6797	23.9745	0.155233	0.00669173	61.2754	64	44.2868	0.8939	0.00403996	F	1.68782	1.51068	0.00683	5.72	7902	71118	0.089995	0.000876	Method1:new_ll1	0.222328	0.00474	0.234106	1.17e-12	3599	11.5845	0.01	0	0.02	654679	0.530959	331236	0.554302	NA	B4b1a3a
LEO154.A0101	LEO154	LEO154.A0101.TF1	35097135	926945	10268	1.98892	2.64108	0.531852	0.131318	0.0142276	56.7561	57	44.3864	0.491305	0.827555	M	0.00327	0.00167	0.00275	0.37	1	9	0	0	Method1:new_ll1	0	0	0	0	224	0.774458	NA	NA	NA	2515	0.00203972	1266	0.00211857	A(A)	NA
LEO155.A0101 (identical to LEO035)	LEO155	LEO155.A0101.TF1	33544048	23292153	7693013	1.66972	69.4375	37.8226	0.195839	0.0110516	54.265	53	43.1558	0.926209	0.00471811	F	2.50208	2.31527	0.01169	9.46	10838	97542	0.10684	0.001277	Method1:new_ll1	0.259614	0.00423	0.273988	3.13e-12	6344	20.3086	0.02	0.01	0.03	779014	0.631797	382678	0.640387	NA	H
MGS001.A0101	MGS001	MGS001.A0101.TF1	10340165	7775247	4463157	1.42598	75.1946	36.3707	0.146785	0.00714836	62.8266	67	44.1853	0.878524	0.00639641	F	2.08383	1.83086	0.01322	3.73	9011	81099	0.120756	0.000921	Method1:new_ll1	0.308141	0.00492572	0.325661	4.53149e-12	2127	7.18378	0.01	0	0.02	681051	0.552347	346961	0.580617	NA	H13a1b
MGS002.A0101	MGS002	MGS002.A0101.TF1	15819135	10170502	4603349	1.54738	64.2924	26.7854	0.178064	0.00806648	58.5784	59	45.4509	0.843157	0.00420534	F	2.18691	1.84275	0.00921	2.5	8310	74790	0.116538	0.000892	Method1:new_ll1	0.29332	0.00501	0.316669	5.57e-12	1668	5.0921	0.01	0	0.02	675633	0.547953	343066	0.574099	NA	K2b1b
MGS003.A0101	MGS003	MGS003.A0101.TF1	10250475	8205654	4001359	1.51237	80.0515	44.2755	0.227417	0.0096492	61.2477	63	41.5126	0.503518	0.631201	M	1.93224	0.97389	1.21178	3.45	4881	43929	0.00289	0.000797	Method1:new_ll1	0.005907	0.00133	0.004472	2.08e-14	2152	6.98189	0.01	0	0.02	637553	0.517069	309164	0.517366	R1a1a1b1a2b(R-CTS1211)	K1a4a1a
MGS004.A0101	MGS004	MGS004.A0101.TF1	18322778	1376925	82349	1.94019	7.51483	1.07918	0.290838	0.0147287	49.0832	45	45.9587	0.416096	0.534834	M	0.02671	0.01119	0.01433	0.06	4	36	0.125	0	Method1:new_ll1	0.419463	0.429	0.417853	0	39	0.109421	NA	NA	NA	20165	0.0163542	10176	0.0170289	I(I-CTS5764,I-M170)	NA
MGS004.A0201	MGS004	MGS004.A0201.TF1	24154981	1229558	24101	1.9804	5.09029	0.990665	0.324533	0.0158204	45.9833	41	44.06	0.525943	0.590599	M	0.0045	0.00237	0.00272	0.02	2	18	0	0	Method1:new_ll1	NA	NA	NA	NA	20	0.0509385	NA	NA	NA	3463	0.00280857	1626	0.00272101	A(A)	NA
MGS005.A0101	MGS005	MGS005.A0101.TF1	19177635	9258292	1544830	1.83314	48.2765	10.3213	0.188034	0.00794572	57.6182	57	44.4245	0.439536	0.485494	M	0.66026	0.29028	0.31925	1.63	997	8973	0.005296	0.001378	Method1:new_ll1	0.009807	0.00411	0.009308	6.24e-15	1114	3.51246	0.04	0.02	0.06	369113	0.299359	187138	0.313163	R1a1a1b1a2b(R-CTS1211)	U3c
MGS005.A0201	MGS005	MGS005.A0201.TF1	17494957	7504729	746377	1.90055	42.8965	10.7433	0.193563	0.0087679	55.2894	54	43.1659	0.461905	0.486361	M	0.19059	0.08818	0.0921	1.27	126	1134	0.011364	0.000475	Method1:new_ll1	0.031577	0.0188	0.03017	9.7e-16	847	2.63993	0.02	0	0.04	133438	0.108221	65867	0.110224	P1(P-M45)	U3a'c
MGS006.A0101	MGS006	MGS006.A0101.TF1	26420799	17579241	5916185	1.66346	66.5356	26.02	0.189452	0.0084873	58.7136	59	43.9651	0.453498	0.523697	M	2.66914	1.21061	1.38913	6.52	6340	57060	0.003293	0.000789	Method1:new_ll1	0.006558	0.00116	0.006246	1.35e-14	4524	14.2814	0.01	0	0.02	769039	0.623707	387616	0.64865	E1b1b1a1b1a(E-V13)	H5a1a
MGS007.A0101	MGS007	MGS007.A0101.TF1	11811643	9143631	5166808	1.43493	77.412	44.5103	0.19116	0.00985052	59.9285	61	44.7315	0.865681	0.0113378	F	2.43997	2.11259	0.02706	3.05	9145	82305	0.127257	0.001028	Method1:new_ll1	0.31301	0.00486	0.338706	4.2e-12	2013	6.28493	0.03	0.02	0.04	696477	0.564858	355376	0.594699	NA	T2c1d
MGS008.A0101	MGS008	MGS008.A0101.TF1	10687642	8671606	5032703	1.41963	81.1368	51.551	0.135675	0.00556742	63.9783	71	44.0547	0.918302	0.00983803	F	2.37054	2.17695	0.02308	7.48	9111	81999	0.113546	0.000925	Method1:new_ll1	0.285308	0.00481	0.309791	1.36e-12	5185	16.4563	0.01	0	0.02	660652	0.535803	336293	0.562765	NA	T1a1
MGS009.A0101	MGS009	MGS009.A0101.TF1	7312552	5487785	3001856	1.45299	75.0461	47.1798	0.211921	0.00926002	57.0873	57	46.0227	0.418645	0.605715	M	1.32985	0.55718	0.7974	1.21	2460	22140	0.003244	0.000795	Method1:new_ll1	0.007665	0.00221	0.005948	1.15e-14	866	2.58326	0.99	0.98	NA	505702	0.410135	255571	0.427682	R1a1a1b(R-Z647,R-Z645)	T1a1'3
MGS010.A0101	MGS010	MGS010.A0101.TF1	31667036	21721113	9439498	1.56542	68.5922	37.0713	0.228562	0.0114029	57.2676	57	45.4876	0.423958	0.533105	M	3.83892	1.62782	2.03385	10.78	7724	69516	0.003556	0.000995	Method1:new_ll1	0.006737	0.00106	0.006178	4.2e-14	8164	25.2759	0.01	0	0.02	861605	0.69878	435218	0.728309	J2a1(J-L27,J-L26)	U5a1a1
MGS011.A0101	MGS011	MGS011.A0101.TF1	15481554	5755956	959652	1.83328	37.1794	8.11074	0.289399	0.0130242	49.6795	48	45.464	0.808801	0.0133144	F	0.35799	0.29133	0.00478	0.42	937	8433	0.084598	0.000805	Method1:new_ll1	0.214274	0.0147	0.22261	9.6e-14	309	0.870903	0.99	0.98	NA	223341	0.181134	112936	0.188991	NA	H2a2a1
MGS012.A0101	MGS012	MGS012.A0101.TF1	13700062	10555226	6236987	1.40911	77.0451	47.9149	0.252288	0.00963611	56.1543	55	43.9547	0.452726	0.6204	M	2.77321	1.25652	1.70496	5.07	5939	53451	0.003181	0.000785	Method1:new_ll1	0.006205	0.00114	0.006057	6.71e-14	3955	11.7076	0.01	0	0.02	730451	0.592411	365461	0.611575	J2a1b1(J-M92)	U5a2b
MGS013.A0101	MGS013	MGS013.A0101.TF1	10243106	8314569	4859778	1.41551	81.1723	53.5681	0.104884	0.00441427	64.0656	71	44.3349	0.458636	0.664077	M	2.24148	1.0274	1.47922	5.73	4914	44226	0.001414	0.000523	Method1:new_ll1	0.002528	0.000914	0.002433	6.29e-15	3398	11.3083	0.01	0	0.02	667830	0.541624	334500	0.559764	R1a1a1b1a2b3(R-CTS3402)	H5m
MGS014.A0101	MGS014	MGS014.A0101.TF1	3491110	2741922	1603152	1.41532	78.5401	49.4801	0.15394	0.00585365	58.1511	58	44.9482	0.841238	0.00899866	F	0.76052	0.64089	0.00652	1.04	2911	26199	0.097633	0.00114	Method1:new_ll1	0.255778	0.00865	0.270117	9.79e-13	757	2.26435	0.99	0.98	NA	347686	0.281981	177861	0.297639	NA	H5m
MGS015.A0101	MGS015	MGS015.A0101.TF1	23579448	17509834	8502347	1.51442	74.2589	44.5277	0.198834	0.00795253	56.056	55	45.7536	0.832056	0.00771376	F	3.55431	2.9564	0.02654	10.63	11081	99729	0.115351	0.000972	Method1:new_ll1	0.295698	0.00437	0.324398	6.68e-12	8347	25.0371	0.01	0	0.02	796562	0.646029	409436	0.685165	NA	H1a3b1
MGS016.A0101	MGS016	MGS016.A0101.TF1	16791946	10748102	4903048	1.54382	64.0075	30.6441	0.243144	0.011665	54.7041	54	45.9032	0.817046	0.00739005	F	2.08538	1.70628	0.01469	2.27	7751	69759	0.111729	0.001121	Method1:new_ll1	0.283888	0.00514	0.299915	1.01e-12	1765	5.16736	0.01	0	0.02	657157	0.532968	335366	0.561213	NA	D4j11
MGS017.A0101	MGS017	MGS017.A0101.TF1	32125094	20320213	6722728	1.66916	63.2534	27.4631	0.193818	0.00929741	56.8925	56	44.5712	0.43626	0.505672	M	2.61449	1.13995	1.31653	5.85	5937	53433	0.003139	0.000902	Method1:new_ll1	0.005939	0.00124	0.00611	3.75e-14	4006	12.5787	0.01	0	0.02	799812	0.648665	401543	0.671956	I2a1b2a(I-CTS10936)	H40
MGS018.A0101	MGS018	MGS018.A0101.TF1	26118885	17002432	4223739	1.75158	65.0963	37.3651	0.244747	0.0112317	51.3863	49	41.7281	0.511565	0.392624	M	0.97575	0.50034	0.38014	37.6	1884	16956	0.009056	0.001641	Method1:new_ll1	0.021565	0.00418	0.020842	1.08e-14	56150	165.802	0.02	0.01	0.03	515789	0.418316	244728	0.409537	G2a2b2a1a1a2a(G-L1264)	K1a2
MGS019.A0101	MGS019	MGS019.A0101.TF1	16337279	12558240	6541105	1.47914	76.8686	46.3136	0.138822	0.00622439	62.3675	66	45.3567	0.85384	0.00924397	F	2.98335	2.5513	0.02752	6.62	10198	91782	0.11798	0.000748	Method1:new_ll1	0.2915	0.00447	0.319038	7.17e-12	4059	13.3444	0.01	0	0.02	748919	0.607389	383167	0.641205	NA	H2b
MGS020.A0101	MGS020	MGS020.A0101.TF1	12737363	8123604	2423409	1.70168	63.7778	20.3512	0.210251	0.0101734	59.4585	60	42.4112	0.480791	0.540262	M	1.06153	0.50964	0.56982	2.29	2146	19314	0.003041	0.000927	Method1:new_ll1	0.005904	0.00221	0.005613	7.07e-15	1367	4.49285	0.99	0.98	NA	506447	0.410739	248801	0.416352	R1a1a1b1a1b1(R-L1029)	X2e1b
MGS021.A0101	MGS021	MGS021.A0101.TF1	16261263	11221951	4491099	1.59979	69.0103	32.0534	0.17221	0.00892479	61.8445	65	44.781	0.429497	0.5275	M	1.99754	0.85876	1.04766	4.83	4419	39771	0.003516	0.000832	Method1:new_ll1	0.00667	0.00143	0.006697	1.8e-14	3080	9.96958	0.01	0	0.02	685465	0.555927	346100	0.579176	G2a2b2a1a1a2a(G-L1264)	D4j11
MGS022.A0101	MGS022	MGS022.A0101.TF1	12831196	10469516	6199189	1.40788	81.5942	53.7232	0.1766	0.0070983	61.628	65	42.6318	0.486636	0.63645	M	2.83465	1.38085	1.79219	5.47	6699	60291	0.002898	0.000762	Method1:new_ll1	0.004931	0.000964	0.005171	2.09e-14	3779	11.9421	0.01	0	0.02	746046	0.605059	367757	0.615418	I2a1b(I-M423)	K2b1b
MGS023.A0101	MGS023	MGS023.A0101.TF1	13993640	11012451	6305319	1.42744	78.6961	50.0367	0.172096	0.00702802	59.652	61	44.5731	0.864647	0.0153706	F	2.87663	2.4858	0.04362	4.53	9982	89838	0.121244	0.000849	Method1:new_ll1	0.310839	0.0047	0.337303	6.66e-12	3213	9.89861	0.01	0	0.02	734385	0.595602	373601	0.625197	NA	H1e1b1
MGS024.A0101(identical to MGS430)	MGS024	MGS024.A0101.TF1	14389874	10707860	6058752	1.43418	74.4125	39.9862	0.133495	0.00614818	65.6061	73	45.6671	0.433268	0.631211	M	2.96977	1.28825	1.85999	3.86	6003	54027	0.002386	0.000609	Method1:new_ll1	0.004511	0.000985	0.004749	2.53e-14	2278	7.56968	0.99	0.98	NA	744662	0.603937	377118	0.631083	J2b(J-M12)	U2e1a1
MGS025.A0101(identical to MGS430)	MGS025	MGS025.A0101.TF1	10151119	7308433	4321137	1.40875	71.9963	36.3802	0.112624	0.0052001	67.3792	75	45.9368	0.42603	0.649404	M	2.16129	0.92091	1.39238	1.87	4406	39654	0.001336	0.00072	Method1:new_ll1	0.001217	0.000842	0.001321	4.03e-15	1020	3.55157	0.99	0.98	NA	639821	0.518909	324903	0.543704	J2b(J-M12)	U2e1a1
MGS026.A0101	MGS026	MGS026.A0101.TF1	18628542	14601531	7479439	1.48776	78.3826	48.6482	0.115113	0.00595623	62.5206	67	45.5268	0.848546	0.00409154	F	3.2276	2.74077	0.01316	5.94	11101	99909	0.11649	0.00096	Method1:new_ll1	0.296719	0.00441	0.325779	4.74e-13	3758	12.1127	0.01	0	0.02	791582	0.64199	405925	0.679289	NA	T2b25
MGS027.A0101	MGS027	MGS027.A0101.TF1	18981757	13048614	4463453	1.65794	68.7429	29.5006	0.169912	0.00773143	61.005	63	44.3782	0.871087	0.00768303	F	1.85121	1.61152	0.01393	8.4	8550	76950	0.115499	0.000759	Method1:new_ll1	0.29491	0.00495	0.310304	4.47e-13	5339	17.5225	0.05	0.04	0.06	681182	0.552453	348124	0.582563	NA	H1b1
MGS028.A0101	MGS028	MGS028.A0101.TF1	32852644	26767082	14231032	1.46834	81.4762	53.301	0.137005	0.00587684	62.7307	67	45.2279	0.44864	0.600867	M	6.49296	2.91363	3.87518	9.63	10941	98469	0.002265	0.000655	Method1:new_ll1	0.004179	0.000625	0.003595	6.16e-14	6276	20.4009	0.01	0	0.02	955281	0.774753	482218	0.806961	R1a1a1b1a1b1(R-L1029)	H1c+152
MGS029.A0101	MGS029	MGS029.A0101.TF1	25476909	19078836	8469351	1.55609	74.8868	49.2936	0.187844	0.00827008	56.9724	57	41.9915	0.492634	0.649245	M	3.43016	1.69139	2.20744	3.6	7979	71811	0.003061	0.001025	Method1:new_ll1	0.006317	0.00106	0.005152	3.6e-14	2792	8.12439	0.99	0.98	NA	815518	0.661403	398957	0.667629	R1a1a1b1a1b1(R-L1029)	H1c+152
MGS030.A0101	MGS030	MGS030.A0101.TF1	24967118	13623269	3253166	1.7612	54.5648	15.2782	0.238375	0.0104398	55.9073	55	44.2806	0.442278	0.51134	M	1.42473	0.62872	0.72492	2.83	2960	26640	0.004546	0.000649	Method1:new_ll1	0.010532	0.00216	0.009892	2.33e-14	2094	6.16549	0.01	0	0.02	584319	0.473895	295615	0.494693	R1a1a1b1a1b1(R-L1029)	W1i
MGS031.A0101	MGS031	MGS031.A0101.TF1	24622044	17876525	7851608	1.56079	72.6037	34.0171	0.20722	0.00949531	60.2656	62	43.4403	0.485608	0.610861	M	3.70238	1.79696	2.2434	11	8493	76437	0.004049	0.001015	Method1:new_ll1	0.008093	0.00105	0.007599	5.81e-14	7716	24.2532	0.01	0	0.02	838175	0.679778	418299	0.699996	R1a1a1b1a1b1(R-L1029)	U3a1
MGS032.A0101	MGS032	MGS032.A0101.TF1	20328224	15025341	7655132	1.49052	73.9137	39.1009	0.222647	0.0106484	57.7813	58	44.3755	0.458445	0.600902	M	3.5609	1.63438	2.1259	9.39	7648	68832	0.004133	0.001193	Method1:new_ll1	0.007458	0.0011	0.00738	3.42e-14	6956	21.4595	0.01	0	0.02	814809	0.660828	410095	0.686268	J1(J-M267)	J1b1a1
MGS033.A0101	MGS033	MGS033.A0101.TF1	25166292	18015449	9394277	1.47854	71.5856	35.5357	0.177213	0.00823203	60.554	62	45.994	0.434265	0.574502	M	4.49069	1.95065	2.56204	16.4	8418	75762	0.003214	0.000959	Method1:new_ll1	0.005909	0.000931	0.005488	4.03e-14	11101	36.5743	0.01	0	0.02	846649	0.686651	430847	0.720995	I1a3(I-Z63)	H+152
MGS034.A0101	MGS034	MGS034.A0101.TF1	12102127	8166657	4487933	1.45046	67.4812	31.619	0.209311	0.0106533	59.2382	60	46.2796	0.422175	0.592506	M	2.20012	0.92988	1.29431	2.51	4360	39240	0.004136	0.000953	Method1:new_ll1	0.008244	0.00153	0.008418	4.34e-14	1893	5.50148	0.01	0	0.02	648807	0.526196	330535	0.553129	R1a1a1b1a1b(R-CTS11962,1)	T2b8
MGS035.A0101	MGS035	MGS035.A0101.TF1	20194060	11511121	3936149	1.65806	57.0025	20.6292	0.197539	0.00915691	57.2157	57	44.956	0.852757	0.011623	F	1.60759	1.37188	0.01827	2.92	7031	63279	0.100621	0.000878	Method1:new_ll1	0.262984	0.00542	0.276302	1.65e-12	1999	6.21794	0.01	0	0.02	627058	0.508557	319754	0.535088	NA	H1c+152
MGS036.A0101	MGS036	MGS036.A0101.TF1	15980209	10055748	3613182	1.64068	62.9263	24.3864	0.124219	0.00714441	65.0388	73	44.6297	0.44007	0.512113	M	1.48834	0.65578	0.75831	6.48	3280	29520	0.002355	0.000708	Method1:new_ll1	0.004445	0.0015	0.003747	1.2e-14	3765	12.6814	0.01	0	0.02	616856	0.500283	312633	0.523171	G2a2b2a1a1a2a(G-L1264)	H5e1
MGS037.A0101	MGS037	MGS037.A0101.TF1	18420412	12849459	6492617	1.49472	69.7566	34.733	0.219247	0.0106261	59.4951	60	45.8348	0.824748	0.00783059	F	3.03689	2.50604	0.02339	4.65	10029	90261	0.112991	0.000935	Method1:new_ll1	0.283777	0.00449	0.308174	4.05e-12	2989	9.63794	0.01	0	0.02	755412	0.612655	387581	0.648592	NA	H5e1
MGS038.A0101	MGS038	MGS038.A0101.TF1	26041603	17680159	7747143	1.56182	67.892	31.0883	0.212555	0.00951209	57.556	57	45.5798	0.860082	0.00813625	F	3.60702	3.10345	0.02853	12.13	11435	102915	0.119494	0.00109	Method1:new_ll1	0.299302	0.00433	0.331827	2.35e-12	8737	27.4643	0.01	0	0.02	801546	0.650071	410933	0.68767	NA	J2b1
MGS039.A0101	MGS039	MGS039.A0101.TF1	11070028	8547245	4998197	1.41523	77.2107	47.9917	0.157884	0.00676788	61.5608	65	45.0658	0.867082	0.0108994	F	2.30696	2.00165	0.02479	8.46	8422	75798	0.118483	0.000823	Method1:new_ll1	0.290727	0.00497	0.323118	1.06e-12	5179	17.2835	0.01	0	0.02	657480	0.53323	336039	0.56234	NA	H5e1
MGS040.A0101	MGS040	MGS040.A0101.TF1	20865531	11773201	3649330	1.69003	56.4242	21.6449	0.279932	0.0143935	49.7191	48	45.7016	0.419836	0.487575	M	1.27681	0.53788	0.61852	2.38	2275	20475	0.005403	0.001272	Method1:new_ll1	0.010633	0.00266	0.011027	8.44e-15	2108	5.79232	0.01	0	0.02	552099	0.447764	280659	0.469665	G2a2b2a1a1a2a(G-L1264)	D4j11
MGS041.A0101	MGS041	MGS041.A0101.TF1	20573799	1324803	56679	1.95722	6.43927	1.06716	0.0257151	0.00847189	63.3909	69	45.5707	0.558727	0.268332	M*	0.01486	0.00821	0.00398	0.19	6	54	0.142857	0	Method1:new_ll1	0.598229	0.288	0.634472	2.48e-16	70	0.287102	NA	NA	NA	10785	0.00874687	5452	0.00912357	NA	NA
MGS041.A0201	MGS041	MGS041.A0201.TF1	27196951	1531646	15776	1.9897	5.63168	0.784246	0.0444318	0.016791	61.4333	64	44.9573	0.636993	0.305578	M	0.00334	0.00207	0.00104	0.02	3	27	0	0	Method1:new_ll1	NA	NA	NA	NA	7	0.0283059	NA	NA	NA	2468	0.0020016	1243	0.00208008	E1b1b1a(E-PF2178,E-V68.1)	NA
MGS042.A0101	MGS042	MGS042.A0101.TF1	16413909	1278372	140183	1.89034	7.78835	1.89412	0.172162	0.0121189	58.1228	58	46.1121	0.423195	0.516937	M	0.06281	0.02652	0.03235	0.06	10	90	0	0	Method1:new_ll1					38	0.127829	NA	NA	NA	45718	0.0370783	22999	0.0384873	E1b1b1a(E-PF2188,E-V68,1)	NA
MGS043.A0101	MGS043	MGS043.A0101.TF1	12728012	441286	37269	1.91555	3.46705	1.01949	0.0359923	0.0142316	61.7522	64	45.7705	0.414887	0.483478	M	0.00866	0.00358	0.00416	0.07	1	9	0	0	Method1:new_ll1	0	NA	0	0	29	0.116483	NA	NA	NA	6319	0.00512484	3232	0.00540854	CT(CT-M5588,CT-M168)	NA
MGS043.A0201	MGS043	MGS043.A0201.TF1	29681763	987060	12683	1.98715	3.32548	0.713532	0.0512402	0.0134855	59.2281	61	45.3491	0.347	0.47136	M	0.00155	0.00056	0.00077	0.01	0	0	0	0	Method1:new_ll1	NA	NA	NA	NA	6	0.0162955	NA	NA	NA	1130	0.00091645	551	0.00092206	A(A)	NA
MGS044.A0101	MGS044	MGS044.A0101.TF1	22084612	17758194	9113775	1.48679	80.4098	53.125	0.211666	0.00993835	61.2805	64	43.5194	0.907366	0.0136239	F	4.09942	3.72187	0.05451	7.1	12806	115254	0.128151	0.000913	Method1:new_ll1	0.314245	0.00407	0.348343	5.13e-12	4692	14.8386	0.01	0	0.02	832461	0.675144	421077	0.704645	NA	H5e1
MGS045.A0101	MGS045	MGS045.A0101.TF1	17434070	5884583	826069	1.85962	33.7534	7.61863	0.275087	0.0138546	48.4681	46	45.5474	0.419859	0.498092	M	0.29256	0.12297	0.14515	0.51	197	1773	0.002278	0.000572	Method1:new_ll1	0.005219	0.00684	0.004847	2.43e-16	424	1.13779	0.99	0.98	NA	189403	0.15361	95486	0.15979	L(L-PF5528,L-M20)	H2a2a1
MGS045.A0201	MGS045	MGS045.A0201.TF1	22370350	6548793	176981	1.97297	29.2744	7.47027	0.27733	0.0117515	46.9636	44	44.1985	0.419404	0.550772	M	0.03503	0.01473	0.01922	0.16	3	27	0	0	Method1:new_ll1	NA	NA	NA	NA	141	0.362363	0.99	0.98	NA	26298	0.0213282	13014	0.0217781	L(L-M61,L-M20)	H2a2a1
MGS046.A0101	MGS046	MGS046.A0101.TF1	24639121	16900487	6261832	1.62949	68.5921	34.5658	0.212606	0.00920091	56.0044	55	44.4725	0.866793	0.00733064	F	2.42174	2.09905	0.01739	4.25	9932	89388	0.115692	0.000937	Method1:new_ll1	0.294063	0.00458	0.311965	5.48e-12	2918	8.91671	0.01	0	0.02	748257	0.606852	380538	0.636806	NA	H
MGS047.A0101(identical to MGS433)	MGS047	MGS047.A0101.TF1	13988263	9808505	4922044	1.49819	70.1195	34.7651	0.199515	0.00860518	58.646	59	44.3823	0.870648	0.013521	F	2.26264	1.97036	0.02975	4.98	8835	79515	0.11483	0.001002	Method1:new_ll1	0.292025	0.00489	0.317188	4.77e-12	3459	10.7816	0.01	0	0.02	684196	0.554898	346789	0.580329	NA	J1b1a1
MGS048.A0101	MGS048	MGS048.A0101.TF1	29096090	23346049	11470618	1.50867	80.2378	50.6147	0.214632	0.0107425	60.6713	63	43.9308	0.468943	0.608645	M	5.17731	2.43115	3.13131	7.82	9954	89586	0.003481	0.000844	Method1:new_ll1	0.008092	0.000949	0.006512	1.97e-14	5589	17.3516	0.01	0	0.02	900381	0.730228	451761	0.755993	R1b1a2a1a1c2b1b(R-Z160,R-Z159)	X2b
MGS049.A0101	MGS049	MGS049.A0101.TF1	17724655	12647367	6134939	1.51492	71.3547	36.7853	0.194168	0.0103966	61.0055	63	45.7583	0.421787	0.557363	M	2.84431	1.20067	1.57527	5.01	5757	51813	0.003111	0.00107	Method1:new_ll1	0.005499	0.00118	0.004801	2.15e-14	3142	10.3123	0.01	0	0.02	748767	0.607266	380535	0.636801	R1b1a2a1a1b(R-Z18,R-Z19)	H
MGS050.A0101	MGS050	MGS050.A0101.TF1	35157094	23763495	9435871	1.60293	67.5923	36.8939	0.1936	0.00849818	55.9661	55	45.5093	0.822452	0.016583	F	3.69712	3.04358	0.06076	5.34	11609	104481	0.123412	0.000875	Method1:new_ll1	0.309559	0.00429	0.339271	6.82e-12	3877	11.7275	0.02	0.01	0.03	837652	0.679354	426514	0.713744	NA	H5a3
MGS051.A0101	MGS051	MGS051.A0101.TF1	18872499	12246385	5799038	1.52647	64.8901	31.4022	0.215921	0.0104209	58.8662	59	46.1637	0.413809	0.571744	M	2.69612	1.11623	1.53137	2.07	5208	46872	0.004903	0.000967	Method1:new_ll1	0.011582	0.00168	0.010206	3.93e-14	1437	4.45845	0.02	0	0.04	727367	0.58991	366970	0.614101	R1b1a2a1a2b1(R-L2)	U5a2b
MGS052.A0101	MGS052	MGS052.A0101.TF1	14450206	6793203	1887700	1.72212	47.0111	14.3717	0.272777	0.0118195	50.6557	48	44.7128	0.851669	0.00671191	F	0.70217	0.59778	0.00474	0.93	2698	24282	0.093212	0.001155	Method1:new_ll1	0.24844	0.00889	0.252111	3.75e-14	725	2.04901	0.03	0.01	0.05	374239	0.303516	190298	0.318451	NA	H2a2a1
MGS053.A0101	MGS053	MGS053.A0101.TF1	18001052	12402012	4970634	1.59921	68.896	35.6101	0.260228	0.0108005	53.6668	52	43.9047	0.443564	0.525909	M	1.9003	0.84361	0.99354	5.39	4207	37863	0.003579	0.000753	Method1:new_ll1	0.008263	0.00167	0.00712	1.86e-15	4352	12.5186	0.01	0	0.02	669370	0.542873	336068	0.562388	T1a1a1a1a1(T-CTS6507)	U5a1b1c1
MGS054.A0101	MGS054	MGS054.A0101.TF1	16027270	12736484	7056068	1.446	79.4676	50.8684	0.149489	0.00638413	63.1933	68	44.9894	0.863098	0.0153652	F	3.23384	2.7906	0.04815	5.56	10591	95319	0.112463	0.000771	Method1:new_ll1	0.278732	0.00438	0.308657	1.33e-12	3361	10.9682	0.01	0	0.02	764331	0.619889	390408	0.653323	NA	H5e1a
MGS055.A0101	MGS055	MGS055.A0101.TF1	20015001	15960864	8458824	1.47003	79.7445	50.9455	0.18074	0.00885096	62.4454	66	44.8026	0.865785	0.00871391	F	3.7802	3.27515	0.03238	4.46	12110	108990	0.12453	0.000926	Method1:new_ll1	0.308617	0.00416	0.336457	4.07e-12	2801	9.28239	0.01	0	0.02	830533	0.67358	423800	0.709202	NA	T1a1
MGS056.A0101	MGS056	MGS056.A0101.TF1	17425049	5496761	372664	1.9322	31.5452	4.57631	0.211072	0.00994228	55.8451	54	44.4523	0.515647	0.434483	M	0.12289	0.06358	0.0524	0.66	67	603	0.080292	0	Method1:new_ll1	0.244629	0.0728	0.227205	1.35e-15	348	1.18414	NA	NA	NA	87544	0.0710001	43952	0.0735508	J(J-PF4591,J-M304)	NA
MGS056.A0201	MGS056	MGS056.A0201.TF1	24648393	7416692	112435	1.98484	30.09	4.96106	0.221452	0.00977395	57.6535	57	43.3794	0.516689	0.519965	M	0.03542	0.01827	0.01824	0.11	6	54	0	0	Method1:new_ll1	NA	NA	NA	NA	67	0.204418	NA	NA	NA	26210	0.0212569	12731	0.0213045	P1(P-P226,P-M45)	NA
MGS057.A0101	MGS057	MGS057.A0101.TF1	16729690	12754744	6482853	1.49173	76.2402	44.6652	0.170393	0.00769237	61.6761	64	45.2986	0.850518	0.0086987	F	3.10783	2.64423	0.02626	4.84	10281	92529	0.123818	0.000889	Method1:new_ll1	0.314045	0.0046	0.344142	8.95e-12	3056	9.86155	0.01	0	0.02	751069	0.609133	384518	0.643466	NA	U1a1a2
MGS058.A0101	MGS058	MGS058.A0101.TF1	20242596	4761159	428318	1.91004	23.5205	4.0984	0.300335	0.0166912	48.9897	47	44.0817	0.835655	0.0190134	F	0.15746	0.13168	0.00297	0.24	254	2286	0.11032	0.001117	Method1:new_ll1	0.285792	0.0322	0.296079	4.41e-15	231	0.599795	0.99	0.98	NA	108808	0.0882456	55342	0.0926113	NA	H1
MGS059.A0101	MGS059	MGS059.A0101.TF1	10734408	5485043	2089805	1.619	51.0978	15.2552	0.255662	0.0122042	51.9053	50	45.6166	0.427334	0.548491	M	0.93069	0.39786	0.50624	1.65	1531	13779	0.006534	0.001325	Method1:new_ll1	0.012844	0.00353	0.014784	1.74e-14	1378	3.83143	0.01	0	0.02	430294	0.348978	218327	0.365356	T1a1a1a1(T-Z710,T-CTS8512)	J1b1a1
MGS060.A0101	MGS060	MGS060.A0101.TF1	26015128	15374571	4394046	1.7142	59.0986	21.1345	0.246119	0.0107758	52.8973	51	44.1256	0.443836	0.54393	M	1.80102	0.80042	0.9731	2.69	3812	34308	0.007769	0.000916	Method1:new_ll1	0.017695	0.00236	0.018362	4.65e-14	1969	5.80753	0.01	0	0.02	648648	0.526067	325739	0.545103	R1b1a2a1a2(R-P312)	T1a1
MGS061.A0101	MGS061	MGS061.A0101.TF1	13625684	1008708	93831	1.90698	7.40299	1.17714	0.285794	0.016092	52.1051	50	44.3721	0.833736	0.031489	F	0.0356	0.03014	0.00119	0.03	31	279	0.048387	0	Method1:new_ll1	0.143623	0.0764	0.147193	0	27	0.0866679	NA	NA	NA	26514	0.0215034	13282	0.0222266	NA	NA
MGS062.A0101	MGS062	MGS062.A0101.TF1	20667645	9447021	2116845	1.77592	45.7092	12.6802	0.302307	0.0128223	48.9646	47	45.4122	0.421448	0.510147	M	0.79857	0.33728	0.40585	1.06	1215	10935	0.003665	0.00104	Method1:new_ll1	0.007039	0.00309	0.006504	5.08e-15	838	2.31951	0.02	0	0.05	400306	0.324657	202918	0.33957	T1a1a1a1(T-Z714,T-CTS8512)	H2a2
MGS063.A0101	MGS063	MGS063.A0101.TF1	24807481	9909435	1245885	1.87427	39.9453	7.57164	0.303576	0.0139351	48.9467	47	44.716	0.429168	0.524674	M	0.46153	0.19874	0.24172	0.75	513	4617	0.003493	0.000985	Method1:new_ll1	0.007505	0.00522	0.006025	1.06e-15	638	1.77512	0.04	0	0.09	275657	0.223564	139353	0.233198	R1b1a2a1(R-L51)	H2a2a1
MGS063.A0201	MGS063	MGS063.A0201.TF1	26542143	7752382	218139	1.97186	29.2078	7.99344	0.313259	0.0145174	47.867	45	43.3756	0.462076	0.565761	M	0.05119	0.0238	0.02905	0.15	11	99	0	0	Method1:new_ll1	NA	NA	NA	NA	108	0.312753	NA	NA	NA	38338	0.0310929	18771	0.0314121	F(F-P148,F-M89)	NA
MGS064.A0101	MGS064	MGS064.A0101.TF1	5636804	4206014	2021927	1.51928	74.617	49.943	0.20901	0.00931991	57.9167	58	41.023	0.516325	0.730051	M	0.84781	0.43864	0.61384	1.87	1797	16173	0.002681	0.000801	Method1:new_ll1	0.005988	0.0024	0.004968	1.18e-15	1384	3.98214	0.01	0	0.02	391473	0.317493	188166	0.314884	R1a1a1b1a2b3(R-CTS3402)	H11a
MGS065.A0101	MGS065	MGS065.A0101.TF1	34556630	553182	39038	1.92943	1.6008	0.728627	0.124492	0.0200039	54.6483	54	45.7766	0.787964	0.158463	M?*	0.00415	0.00316	0.00067	0.01	0	0	0	0	Method1:new_ll1					7	0.0229344	NA	NA	NA	3186	0.00258391	1634	0.00273439	NA	NA
MGS065.A0201	MGS065	MGS065.A0201.TF1	22362024	234376	9077	1.96127	1.0481	0.519201	0.126027	0.026824	54.3301	54	44.1497	0.736214	1.12007	M	0.00047	0.00036	0.00055	0	0	0	0	0	Method1:new_ll1	NA	NA	NA	NA	0		NA	NA	NA	362	0.00029359	160	0.00026775	A(A)	NA
MGS066.A0101	MGS066	MGS066.A0101.TF1	15641026	10992042	4871865	1.55678	70.277	33.9503	0.115009	0.00581683	62.1168	65	45.1311	0.855747	0.00398127	F	2.21299	1.89335	0.00906	4.08	8976	80784	0.11455	0.000861	Method1:new_ll1	0.29429	0.00486	0.315721	6.94e-13	2546	8.37667	0.01	0	0.02	700160	0.567845	356972	0.59737	NA	H3h6
MGS067.A0101	MGS067	MGS067.A0101.TF1	25906074	20206313	9559692	1.5269	77.9984	48.9238	0.23432	0.0110557	59.283	60	43.3139	0.909825	0.0126831	F	4.09235	3.72203	0.05093	7.03	13111	117999	0.124533	0.000888	Method1:new_ll1	0.307556	0.004	0.341425	5.58e-12	5149	15.7149	0.01	0	0.02	853927	0.692553	430898	0.72108	NA	H5e1
MGS068.A0101	MGS068	MGS068.A0101.TF1	15601195	5269180	599305	1.88626	33.7742	6.43238	0.166637	0.00883183	58.3132	58	45.0847	0.427795	0.480084	M	0.24931	0.10695	0.1199	0.65	149	1341	0.028391	0.000786	Method1:new_ll1	0.077512	0.0259	0.075518	2.19e-15	353	1.2075	0.99	0.98	NA	165046	0.133856	83259	0.139329	J(J-L778,J-M304)	H2a2
MGS069.A0101	MGS069	MGS069.A0101.TF1	15584773	12462497	7318625	1.41275	79.9659	54.1031	0.161299	0.00706394	61.62	65	45.2029	0.436683	0.631137	M	3.33798	1.46051	2.09305	4.91	6521	58689	0.002125	0.000879	Method1:new_ll1	0.003089	0.000858	0.002946	2.88e-14	3265	10.3718	0.01	0	0.02	777697	0.630729	391673	0.65544	J1a2b(J-P58)	H2b
MGS070.A0101	MGS070	MGS070.A0101.TF1	21117713	16707099	9032551	1.45936	79.1141	49.3817	0.222416	0.00978977	60.2473	62	43.5812	0.903855	0.00910643	F	4.12517	3.73056	0.03642	5.62	12661	113949	0.123571	0.000921	Method1:new_ll1	0.310846	0.00413	0.342782	8.68e-13	3753	11.7422	0.01	0	0.02	838243	0.679833	423653	0.708956	NA	H15a1a
MGS071.A0101	MGS071	MGS071.A0101.TF1	12540082	9068744	4543293	1.49902	72.3181	38.1347	0.168106	0.00787154	57.3291	57	45.2294	0.435336	0.586493	M	2.11671	0.92194	1.23303	3.37	4416	39744	0.002847	0.000912	Method1:new_ll1	0.005799	0.00146	0.005242	2.39e-14	2451	7.38795	0.01	0	0.02	658777	0.534282	332916	0.557114	J1a(J-CTS5368)	T2e5
MGS072.A0101	MGS072	MGS072.A0101.TF1	15054412	4090624	456226	1.88847	27.1723	4.89513	0.288565	0.0126285	47.5912	46	44.5266	0.854172	0.0143199	F	0.15043	0.12832	0.00217	0.48	263	2367	0.071678	0.001313	Method1:new_ll1	0.199287	0.0294	0.2002	8.54e-15	395	1.08649	0.99	0.98	NA	106715	0.0865482	53657	0.0897915	NA	U8
MGS072.A0201	MGS072	MGS072.A0201.TF1	24342245	4833218	157970	1.96732	19.8553	4.06728	0.301721	0.0117149	45.3353	43	42.5855	0.980154	0.018012	F	0.03007	0.02943	0.00058	0.17	22	198	0.088889	0.002809	Method1:new_ll1	0.223132	0.102	0.218594	1.27e-16	148	0.38566	NA	NA	NA	23208	0.0188222	11253	0.0188312	NA	NA
MGS073.A0101	MGS073	MGS073.A0101.TF1	13608198	9326937	3511698	1.62349	68.5391	26.4394	0.129111	0.00632472	62.7764	67	43.6363	0.908948	0.0147346	F	1.62347	1.47817	0.02345	4.64	7778	70002	0.112014	0.000721	Method1:new_ll1	0.293669	0.00534	0.308203	5.65e-12	3071	9.66341	0.01	0	0.02	621725	0.504232	314008	0.525472	NA	H15a1a1
MGS074.A0101	MGS074	MGS074.A0101.TF1	12115306	9052540	4890804	1.45973	74.7199	42.0614	0.214165	0.00873217	60.403	62	43.5866	0.906541	0.00448692	F	2.32004	2.10321	0.01032	2.41	8964	80676	0.118055	0.000751	Method1:new_ll1	0.295174	0.00484	0.324133	3.78e-12	1609	5.11799	0.01	0	0.02	673886	0.546536	338478	0.566421	NA	U2e1b1
MGS075.A0101	MGS075	MGS075.A0101.TF1	12781270	9061734	3423803	1.62217	70.8985	30.75	0.13541	0.00675727	64.7228	72	43.8485	0.457395	0.519269	M	1.49405	0.68399	0.76905	5.46	3341	30069	0.002702	0.000789	Method1:new_ll1	0.004891	0.00155	0.005277	6.02e-15	3031	10.366	0.01	0	0.02	609445	0.494273	307363	0.514352	I2a1b(I-CTS1293,I-M423)	H5
MGS076.A0101	MGS076	MGS076.A0101.TF1	10922366	6157748	2080239	1.66217	56.3774	17.7783	0.231155	0.0106523	55.6467	54	43.7293	0.457235	0.575518	M	0.953	0.4362	0.5442	3.79	1849	16641	0.002752	0.000872	Method1:new_ll1	0.005988	0.00244	0.004283	5.48e-15	2411	7.57535	0.01	0	0.02	444659	0.360628	221014	0.369853	R1a1a(R-M512)	H4a
MGS077.A0101	MGS077	MGS077.A0101.TF1	12370035	9062856	4873764	1.46223	73.2646	42.1437	0.146206	0.00646224	60.4092	62	46.2993	0.414278	0.607554	M	2.31934	0.962	1.39783	3.19	4464	40176	0.002731	0.00084	Method1:new_ll1	0.005641	0.00135	0.004745	9.56e-15	1997	6.31861	0.01	0	0.02	664828	0.53919	336775	0.563571	T1a1a1a1a(T-L906,T-P77)	H5e1
MGS078.A0101	MGS078	MGS078.A0101.TF1	30614261	12256136	1314712	1.89273	40.0341	8.44787	0.294337	0.0126087	48.9772	47	45.0932	0.426072	0.485632	M	0.47918	0.20431	0.23232	0.8	516	4644	0.008621	0.00043	Method1:new_ll1	0.025283	0.00841	0.02199	5.91e-15	688	1.93295	0	0	0.01	284153	0.230454	144445	0.241719	T1a1a1a1a1(T-CTS6507)	D1k
MGS079.A0101	MGS079	MGS079.A0101.TF1	20969815	14139168	5665392	1.59931	67.4263	26.3941	0.16604	0.00814701	60.7861	62	45.4706	0.42637	0.521767	M	2.76231	1.17669	1.42813	3.38	5953	53577	0.003892	0.000753	Method1:new_ll1	0.00873	0.00133	0.008223	6.3e-14	2069	6.73167	0.01	0	0.02	751779	0.609709	382090	0.639403	T1a1a1a1a(T-L906,T-P77)	H13c1a
MGS080.A0101	MGS080	MGS080.A0101.TF1	13129418	9108799	4161458	1.54314	69.377	28.0313	0.198128	0.00835776	59.3232	60	43.5781	0.905635	0.00480174	F	2.06157	1.86591	0.00973	4.41	8617	77553	0.11686	0.000965	Method1:new_ll1	0.303252	0.005	0.32492	4.31e-12	2937	9.28167	0.01	0	0.02	649206	0.52652	328738	0.550122	NA	H1a
MGS081.A0101	MGS081	MGS081.A0101.TF1	18564375	6170098	547277	1.9113	33.2362	5.55214	0.228474	0.011248	53.2852	52	44.5771	0.840537	0.016447	F	0.20457	0.17224	0.00334	0.75	366	3294	0.104938	0.000774	Method1:new_ll1	0.286156	0.0277	0.282783	3.71e-14	464	1.45308	0.09	0.02	0.16	139350	0.113016	69358	0.116066	NA	H2
MGS082.A0101	MGS082	MGS082.A0101.TF1	22908890	12158005	2796273	1.77001	53.0711	17.1447	0.23777	0.0107891	50.1431	48	44.8331	0.84254	0.00752768	F	0.85652	0.72059	0.00646	1.91	3334	30006	0.091092	0.000924	Method1:new_ll1	0.252579	0.00829499	0.263157	3.78164e-13	1438	4.21824	0.01	0	0.03	447932	0.363282	227419	0.380571	NA	J1b1a
MGS083.A0101	MGS083	MGS083.A0101.TF1	18575366	13820814	8789702	1.36402	74.404	41.181	0.174667	0.00834387	57.9284	58	45.8913	0.811163	0.00815272	F	3.90754	3.17061	0.03122	5.02	11706	105354	0.131045	0.000991	Method1:new_ll1	0.324	0.00424255	0.357202	1.10626e-11	3782	11.2385	0.01	0	0.02	830204	0.673313	426240	0.713285	NA	T1a1
MGS084.A0101	MGS084	MGS084.A0101.TF1	21283603	8627827	811454	1.90595	40.5374	6.43117	0.243826	0.0115731	50.0293	48	44.6896	0.81274	0.0126904	F	0.27831	0.2256	0.0034	0.94	593	5337	0.075342	0.001237	Method1:new_ll1	0.20988	0.0194087	0.212129	3.37661e-14	777	2.16965	0.99	0.98	NA	186353	0.151136	95147	0.159222	NA	T2h
MGS085.A0101	MGS085	MGS085.A0101.TF1	15512765	9629768	4558824	1.52659	62.0764	24.3246	0.23627	0.0102974	56.857	56	44.6077	0.845115	0.00813722	F	1.9851	1.67954	0.01558	2.4	8138	73242	0.109269	0.00101	Method1:new_ll1	0.283641	0.00513987	0.300734	2.14818e-12	1645	5.00344	0.03	0.01	0.05	670069	0.54344	341039	0.570707	NA	U2e2a1
MGS086.A0101	MGS086	MGS086.A0101.TF1	16560702	13527079	9875610	1.26994	81.6818	53.5562	0.129989	0.00549435	64.7529	73	45.247	0.862986	0.00952532	F	4.46631	3.85575	0.04148	11.01	12438	111942	0.1371	0.000677	Method1:new_ll1	0.327408	0.00421488	0.369269	4.13537e-12	7438	23.8239	0.01	0	0.02	841599	0.682555	430089	0.719726	NA	H24
MGS087.A0101	MGS087	MGS087.A0101.TF1	23297701	14283989	4345980	1.69575	61.3107	22.928	0.122362	0.00591923	61.6005	64	41.3341	0.507729	0.622633	M	1.99932	1.01608	1.23214	2.1	5381	48429	0.003079	0.000973	Method1:new_ll1	0.00541	0.00124	0.005679	2.95e-14	1344	4.20025	0.02	0	0.04	684335	0.55501	331006	0.553917	R1a1a1b1a2b3(R-CTS3402)	H1at
MGS088.A0101	MGS088	MGS088.A0101.TF1	26559209	10033017	1223848	1.87802	37.776	7.0522	0.241386	0.0115935	51.455	49	45.0396	0.427346	0.51112	M	0.42712	0.18264	0.218	0.43	426	3834	0.004255	0.000798	Method1:new_ll1	0.009668	0.00604946	0.010579	2.21726e-15	334	0.956787	0.99	0.98	NA	262968	0.213273	132904	0.222406	R1b1a2(R-L265,R-M269)	H2a2a1
MGS089.A0101	MGS089	MGS089.A0101.TF1	23336666	10186343	1303177	1.87207	43.6495	7.13689	0.249275	0.0119551	52.7621	51	45.5007	0.416192	0.51528	M	0.56632	0.23594	0.29146	0.51	672	6048	0.028497	0.000568	Method1:new_ll1	0.079868	0.0119181	0.076984	2.15691e-14	372	1.09705	0.99	0.98	NA	318967	0.258689	160579	0.268719	R1b1a2a1a2c1b1b4(R-S7835,R-S7834)	H3au
MGS090.A0101	MGS090	MGS090.A0101.TF1	23845899	18745146	12272078	1.34532	78.6095	47.4078	0.192802	0.00832204	58.4284	59	45.2276	0.444141	0.589379	M	5.57348	2.47763	3.26746	7.73	9666	86994	0.003152	0.000842	Method1:new_ll1	0.005756	0.000805309	0.005224	7.75966e-14	5826	17.6232	0.01	0	0.02	920274	0.746362	463666	0.775915	R1b1a2a2c1a1a(R-CTS9219)	H1b1
MGS091.A0101	MGS091	MGS091.A0101.TF1	20567095	14151780	8918233	1.36982	68.8079	32.6335	0.223059	0.0102137	58.7332	59	45.971	0.823155	0.0105383	F	4.12011	3.38983	0.04212	6.51	11769	105921	0.120339	0.000965	Method1:new_ll1	0.30517	0.00424399	0.338246	2.75802e-12	4805	14.5228	0.01	0	0.02	842365	0.683176	431264	0.721693	NA	W1i
MGS092.A0101	MGS092	MGS092.A0101.TF1	20123207	5070510	725465	1.85692	25.1973	5.35999	0.202626	0.0142657	48.5921	46	44.9715	0.414253	0.480734	M	0.26886	0.11156	0.12746	15.25	164	1476	0.042254	0.002824	Method1:new_ll1	0.107079	0.0292	0.103988	4.61e-15	10606	35.0524	0.01	0	0.02	173931	0.141062	85221	0.142612	T1a1a1a1(T-Z714,T-CTS8512)	H11a
MGS093.A0101	MGS093	MGS093.A0101.TF1	29937206	22902818	13137232	1.42639	76.5029	44.5045	0.174524	0.00764436	61.1925	64	45.3858	0.836368	0.00398643	F	5.4523	4.56044	0.0214	12.2	14595	131355	0.124214	0.000865	Method1:new_ll1	0.309848	0.00378105	0.339592	4.47965e-12	8782	27.6938	0.01	0	0.02	938566	0.761197	477640	0.7993	NA	H6a1b2
MGS094.A0101	MGS094	MGS094.A0101.TF1	21929984	18010045	12330304	1.31536	82.1252	52.6797	0.164631	0.00661565	61.5968	65	43.5957	0.476326	0.631709	M	5.71707	2.72503	3.58889	7.21	10571	95139	0.002449	0.000682	Method1:new_ll1	0.004541	0.000679145	0.004353	5.2791e-14	5005	15.7284	0.01	0	0.02	930673	0.754796	462938	0.774697	E1b1b1a1b1a(E-V13)	H5a1a
MGS095.A0101	MGS095	MGS095.A0101.TF1	24015444	3062351	204394	1.93326	12.7516	2.16276	0.279683	0.0162755	50.0343	48	46.22	0.828176	0.0540352	F	0.0683	0.05627	0.0037	0.23	66	594	0.135338	0.003728	Method1:new_ll1	0.380704	0.073328	0.377367	8.9509e-16	183	0.512342	NA	NA	NA	50312	0.0408041	25238	0.0422342	NA	NA
MGS096.A0101	MGS096	MGS096.A0101.TF1	18625865	9590176	2172477	1.77347	51.4885	11.2822	0.209251	0.0102252	56.2635	55	45.5501	0.427822	0.521658	M	0.96624	0.41349	0.50074	6.85	1611	14499	0.007327	0.000824	Method1:new_ll1	0.018089	0.00397654	0.018026	1.09977e-14	4360	14.266	0.01	0	0.02	463588	0.37598	235203	0.393597	R1a1a1b1a1(R-M458)	T2b4+152
MGS097.A0101	MGS097	MGS097.A0101.TF1	26125037	15436857	4500698	1.70844	59.0884	19.4534	0.261528	0.0102436	51.9886	50	44.4462	0.857467	0.00779588	F	1.60467	1.37689	0.01227	3.75	7096	63864	0.111496	0.000989	Method1:new_ll1	0.286638	0.00543458	0.295934	3.64245e-12	2889	8.50878	0.01	0	0.02	632626	0.513073	321954	0.538769	NA	H1a
MGS098.A0101	MGS098	MGS098.A0101.TF1	13985557	8067875	2526643	1.68683	57.6872	16.9694	0.271219	0.0112327	53.277	52	44.7922	0.430574	0.522015	M	1.04484	0.44922	0.5434	1.87	1909	17181	0.003498	0.001005	Method1:new_ll1	0.00595	0.00224855	0.006695	8.06992e-15	1411	4.10936	0.02	0.01	0.03	479987	0.38928	242005	0.40498	E1b1b1a1b1(E-CTS1773,E-L618)	T2g1
MGS099.A0101	MGS099	MGS099.A0101.TF1	36371062	17882034	2993401	1.8326	49.1656	13.0507	0.245967	0.010842	51.7588	50	44.4194	0.860824	0.0102232	F	0.9508	0.82132	0.00976	3.27	3950	35550	0.096911	0.001058	Method1:new_ll1	0.261973	0.00747427	0.268485	1.52791e-12	2434	7.19983	0.01	0	0.02	479393	0.388798	240672	0.402749	NA	U5a2
MGS100.A0101	MGS100	MGS100.A0101.TF1	15630013	10093278	5119190	1.49281	64.5763	22.9695	0.21416	0.00920899	58.2559	58	45.4369	0.83629	0.0118663	F	2.40433	2.01501	0.02837	3.98	9111	81999	0.110882	0.000881	Method1:new_ll1	0.289417	0.00479772	0.311093	3.77771e-12	2809	8.6826	0.03	0.02	0.04	709024	0.575034	364091	0.609283	NA	H10a1
MGS101.A0101	MGS101	MGS101.A0101.TF1	22618502	12020873	4305522	1.64183	53.1462	18.8591	0.275187	0.0113169	49.9076	48	45.2701	0.829466	0.00758158	F	1.51895	1.25801	0.01111	4.94	6225	56025	0.098686	0.001059	Method1:new_ll1	0.255892	0.00568822	0.269639	2.81596e-12	4266	11.6102	0.01	0	0.02	597916	0.484923	303062	0.507155	NA	H1e1
MGS102.A0101	MGS102	MGS102.A0101.TF1	17260972	13029086	8855018	1.32037	75.4829	43.7259	0.1946	0.00912869	59.3365	60	45.9732	0.422526	0.579682	M	4.07607	1.72189	2.34429	5.19	7469	67221	0.003294	0.000818	Method1:new_ll1	0.005722	0.000912415	0.006048	4.66222e-14	3688	11.3443	0.01	0	0.02	832052	0.674812	421095	0.704675	R1b1a2a2c1a1a(R-CTS9219)	H1b1
MGS103.A0101	MGS103	MGS103.A0101.TF1	22486867	5190540	361122	1.93043	23.0825	3.2202	0.286249	0.0136947	52.946	51	44.9452	0.824207	0.0129121	F	0.15604	0.1279	0.0019	0.19	238	2142	0.070209	0.000477	Method1:new_ll1	0.198712	0.0290655	0.198744	5.98208e-15	141	0.399662	NA	NA	NA	107112	0.0868701	53846	0.0901078	NA	NA
MGS104.A0101(identical to MGS433)	MGS104	MGS104.A0101.TF1	22127167	15305643	6857476	1.55196	69.1713	30.1148	0.188279	0.00897259	59.0331	60	44.7204	0.859039	0.00412678	F	2.86961	2.46417	0.01191	5.84	11112	100008	0.110848	0.00089	Method1:new_ll1	0.282644	0.00423573	0.303299	5.90987e-12	3928	12.3324	0.01	0	0.02	805393	0.653191	410238	0.686507	NA	U5a2a1
MGS105.A0101	MGS105	MGS105.A0101.TF1	30108045	16824580	4344980	1.74175	55.8807	15.8538	0.248202	0.0110317	51.9007	49	45.2511	0.42477	0.505115	M	1.57055	0.66683	0.79017	3.19	3006	27054	0.04157	0.000872	Method1:new_ll1	0.118721	0.00653606	0.114335	1.00419e-13	2399	7.13073	0.1	0.07	0.13	625618	0.50739	317056	0.530573	R1a(R-M449,R-M420)	U5a1a1a
MGS106.A0101	MGS106	MGS106.A0101.TF1	23442186	17744787	9628603	1.45738	75.696	37.6136	0.193383	0.00737568	58.6142	59	43.6754	0.470153	0.579093	M	4.40584	2.07203	2.53734	7.64	9326	83934	0.003397	0.000782	Method1:new_ll1	0.007037	0.000895357	0.006501	9.36411e-14	5423	16.8541	0.01	0	0.02	895597	0.726348	446197	0.746682	T1a1a1a1a1(T-CTS6507)	H5+709
MGS107.A0101	MGS107	MGS107.A0101.TF1	23867713	14403607	5928799	1.58838	60.3477	20.1651	0.201832	0.0104727	60.2062	61	45.566	0.820056	0.00616811	F	2.63811	2.1628	0.01601	4.9	9978	89802	0.117252	0.000978	Method1:new_ll1	0.298663	0.00465436	0.323194	4.12528e-12	2981	9.77989	0.01	0	0.02	764487	0.620015	391171	0.6546	NA	H13c1a
MGS108.A0101	MGS108	MGS108.A0101.TF1	21975897	10377758	2570720	1.75229	47.2234	8.91856	0.163613	0.00787206	63.4551	67	45.8534	0.849783	0.00981249	F	1.3259	1.12705	0.01273	2.58	5718	51462	0.112265	0.000768	Method1:new_ll1	0.286755	0.00618163	0.306075	9.86353e-13	1414	4.94496	0.99	0.98	NA	529953	0.429803	272199	0.455508	NA	U5a2
MGS109.A0101	MGS109	MGS109.A0101.TF1	26365107	6866988	600223	1.91259	26.0457	3.78109	0.24391	0.0118643	52.138	50	44.7619	0.429913	0.479186	M	0.21368	0.09253	0.10187	0.48	137	1233	0.003436	0.000858	Method1:new_ll1	0.007114	0.00947809	0.007837	1.82072e-16	349	1.03929	0.99	0.98	NA	144928	0.11754	73509	0.123013	R1b1a2(R-CTS623,R-M269)	H2a2a1
MGS110.A0101	MGS110	MGS110.A0101.TF1	17560839	14478224	10738569	1.25829	82.4461	54.0878	0.15628	0.00724853	64.2216	71	44.3996	0.457167	0.631839	M	5.00621	2.28984	3.14059	6.65	9437	84933	0.002308	0.000745	Method1:new_ll1	0.003931	0.000717438	0.003836	1.97577e-14	4011	13.436	0.01	0	0.02	888610	0.720682	445791	0.746003	R1a1a1b1a2b3(R-CTS3402)	U2e2a1d
MGS111.A0101	MGS111	MGS111.A0101.TF1	28522511	20501121	11097387	1.45869	71.877	33.0517	0.158693	0.00738827	63.3657	69	45.4362	0.852417	0.0106533	F	5.1038	4.34818	0.05295	13.7	13846	124614	0.124881	0.000875	Method1:new_ll1	0.312791	0.0039111	0.340894	1.0516e-12	9175	29.9981	0.01	0	0.02	913201	0.740626	468047	0.783247	NA	U7b
MGS112.A0101	MGS112	MGS112.A0101.TF1	25885935	11287861	1102557	1.90232	43.6062	5.96941	0.167461	0.00790762	63.3946	67	45.0804	0.427838	0.541232	M	0.5517	0.2363	0.29767	0.8	673	6057	0.001961	0.00107	Method1:new_ll1	0.001843	0.00295866	-0.001146	2.97921e-16	428	1.48935	0.07	0	0.14	312275	0.253262	157548	0.263646	R1a1a1b1a2b(R-CTS1211)	H3
MGS113.A0101	MGS113	MGS113.A0101.TF1	21355361	9657618	2033858	1.7894	45.2234	9.88117	0.350942	0.0200205	46.9617	45	45.6924	0.419089	0.483803	M	0.74487	0.31142	0.3596	0.46	1056	9504	0.0122	0.00128	Method1:new_ll1	0.031762	0.00635938	0.028922	1.00294e-14	463	1.18329	0.07	0	0.14	385104	0.312328	193917	0.324508	I2a2a1b1(I-L702)	H
MGS114.A0101	MGS114	MGS114.A0101.TF1	15279961	9268612	4305098	1.53552	60.6586	19.5242	0.172628	0.00937096	60.8085	63	45.2937	0.84327	0.0104894	F	1.99736	1.68383	0.02054	4.47	8116	73044	0.104476	0.000933	Method1:new_ll1	0.270697	0.00506757	0.287379	3.93049e-12	2893	9.11208	0.01	0	0.02	674257	0.546837	344606	0.576676	NA	W6a
MGS115.A0101	MGS115	MGS115.A0101.TF1	21869838	17378772	12820217	1.26231	79.4646	49.3921	0.111841	0.00494968	63.4317	70	45.6814	0.848178	0.014018	F	5.85301	4.9666	0.08004	12.53	13901	125109	0.137877	0.000861	Method1:new_ll1	0.333031	0.00395743	0.372108	1.85869e-12	7990	26.5462	0.01	0	0.02	907999	0.736407	464729	0.777694	NA	H5
MGS116.A0101	MGS116	MGS116.A0101.TF1	17528319	10565676	5403035	1.48862	60.2777	21.083	0.187898	0.00926829	61.3506	64	45.4152	0.903449	0.00824414	F	2.61406	2.36003	0.02118	8.4	9851	88659	0.11552	0.00111	Method1:new_ll1	0.297859	0.00467351	0.321858	1.21756e-12	5504	17.7157	0.01	0	0.02	725405	0.588319	370429	0.619889	NA	H5e1
MGS117.A0101	MGS117	MGS117.A0101.TF1	27832103	9926573	1044601	1.89477	35.6659	6.22429	0.301976	0.0134054	48.4705	46	45.1097	0.807806	0.0114333	F	0.3486	0.28161	0.00401	0.57	878	7902	0.077603	0.001105	Method1:new_ll1	0.207268	0.0156078	0.213704	5.83591e-14	459	1.26242	0.99	0.98	NA	220912	0.179164	112338	0.18799	NA	H56a
MGS118.A0101	MGS118	MGS118.A0101.TF1	13045355	11103127	8439104	1.23993	85.1117	59.0959	0.134593	0.00565293	65.424	74	42.6499	0.504669	0.688706	M	3.88181	1.96097	2.6547	11.37	8514	76626	0.002578	0.000706	Method1:new_ll1	0.004846	0.000815307	0.004562	3.59325e-14	7518	24.7498	0.02	0.01	0.03	809592	0.656596	398265	0.666471	R1b1a2a1a1c2b2a1(R-Z2)	T2b
MGS119.A0101	MGS119	MGS119.A0101.TF1	17139307	12508467	8381876	1.3299	NA	34.248	0.156563	0.00751955	64.02	70	44	0.43951	0.580815	M	4.11811	1.80995	2.39186	9.63	8020	72180	0.002229	0.000756	Method1:new_ll1	0.004166	0.000811	0.003598	6.65e-14	5777	19.523	0.01	0	0.02	837296	0.679065	424007	0.709548	R1b1a2a1a1c(R-Z381)	H28
MGS120.A0101	MGS120	MGS120.A0101.TF1	15256820	11862627	8167906	1.31146	NA	43.8723	0.195863	0.00940344	60.61	63	44	0.890465	0.00369041	F	3.88304	3.45771	0.01433	12.9	11761	105849	0.125657	0.001167	Method1:new_ll1	0.309022	0.00421	0.336785	3.64e-12	9396	29.5688	0.01	0	0.02	814165	0.660305	417370	0.698442	NA	T2+16189
MGS121.A0101	MGS121	MGS121.A0101.TF1	22081816	3530438	118416	1.96646	NA	1.72638	0.128959	0.00867328	56.97	57	48	0.431191	0.546627	M	0.04418	0.01905	0.02415	0.15	8	72	0.058824	0.022556	Method1:new_ll1	0.127647	0.249	0.132559	0	79	0.278653	NA	NA	NA	32504	0.0263614	16409	0.0274594	I(I-CTS8420,I-M170)	NA
MGS122.A0101	MGS122	MGS122.A0101.TF1	17134205	10836382	3662873	1.66198	NA	24.4607	0.3017	0.0127419	48.07	46	43	0.441694	0.519367	M	1.17647	0.51964	0.61102	2.62	2179	19611	0.005324	0.001105	Method1:new_ll1	0.012008	0.00286	0.010203	1.77e-14	2235	6.05142	0.01	0	0.03	533375	0.432579	267551	0.447729	T1a1a1a1a(T-L906,T-P77)	U5a1b1c
MGS123.A0101	MGS123	MGS123.A0101.TF1	23351069	18378553	13029231	1.29106	NA	48.8582	0.163725	0.00696206	62.99	67	44	0.43405	0.585405	M	6.0067	2.60721	3.51635	9.08	9998	89982	0.010677	0.000713	Method1:new_ll1	0.027645	0.0015	0.027224	1.67e-13	5778	18.822	0.02	0.01	0.03	933473	0.757067	471415	0.788883	R1a1a1b1a2b3(R-CTS3402)	U2e2a
MGS124.A0101	MGS124	MGS124.A0101.TF1	26731134	17115075	8122088	1.52544	NA	26.4625	0.209678	0.00896031	56.47	56	45	0.425045	0.520512	M	3.42997	1.45789	1.78534	5.54	7004	63036	0.00591	0.000833	Method1:new_ll1	0.015369	0.00158	0.013749	9.8e-14	3959	12.1667	0.01	0	0.02	831167	0.674094	418805	0.700843	I1a1b(I-L22)	H
MGS125.A0101	MGS125	MGS125.A0101.TF1	20025242	16462044	12295903	1.25308	NA	56.4383	0.125468	0.00606663	64.49	72	44	0.828954	0.00978766	F	5.43848	4.50825	0.05323	8.34	13403	120627	0.132699	0.000747	Method1:new_ll1	0.324262	0.00404	0.369064	3.08e-12	4877	16.4091	0.01	0	0.02	893925	0.724992	456749	0.76434	NA	H15a1a1
MGS126.A0101	MGS126	MGS126.A0101.TF1	14877997	12181516	9248149	1.2408	NA	53.5514	0.111107	0.00520681	64.56	73	43	0.870412	0.0148639	F	4.20279	3.65816	0.06247	9.27	11952	107568	0.122995	0.000631	Method1:new_ll1	0.306528	0.00418	0.337865	3.35e-12	5681	18.7929	0.01	0	0.02	826574	0.670369	421594	0.70551	NA	H5e1
MGS127.A0101	MGS127	MGS127.A0101.TF1	25124855	15133629	4137637	1.72659	NA	20.1128	0.215943	0.0104349	53.03	51	44	0.863945	0.00543095	F	1.46015	1.26149	0.00793	3.96	6648	59832	0.104512	0.001019	Method1:new_ll1	0.267454	0.00565	0.283432	2.26e-13	2900	8.61193	0.01	0	0.02	613381	0.497465	311030	0.520489	NA	H6a1a
MGS128.A0101	MGS128	MGS128.A0101.TF1	17559344	14248225	10112829	1.29024	NA	51.899	0.176937	0.00601362	62.21	67	43	0.895747	0.0131504	F	4.66221	4.17616	0.06131	18.88	12821	115389	0.127906	0.000876	Method1:new_ll1	0.323095	0.00413	0.355979	4.77e-12	12722	41.9112	0.01	0	0.02	845483	0.685705	431862	0.722693	NA	H24
MGS129.A0101	MGS129	MGS129.A0101.TF1	19603238	15780045	11342740	1.2812	NA	50.9317	0.126438	0.00532623	64.88	73	44	0.844012	0.0137544	F	5.16708	4.36108	0.07107	15.36	13164	118476	0.127306	0.000709	Method1:new_ll1	0.322384	0.00411	0.359543	9.91e-12	9316	31.4673	0.01	0	0.02	881044	0.714546	451202	0.755058	NA	H24
MGS130.A0101	MGS130	MGS130.A0101.TF1	28709085	16254094	5890539	1.6376	NA	17.3651	0.173781	0.0081313	64.14	69	47	0.855962	0.0123399	F	2.87765	2.46316	0.03551	3.73	10211	91899	0.110349	0.000834	Method1:new_ll1	0.289388	0.00456	0.314115	7.46e-12	2166	7.31668	0.99	0.98	NA	749964	0.608237	382362	0.639858	NA	U5b2b4
MGS131.A0101	MGS131	MGS131.A0101.TF1	19526077	11532537	5659506	1.50926	NA	19.3632	0.213642	0.0098686	62.93	67	46	0.442393	0.591821	M	2.85061	1.26109	1.68705	4.05	5967	53703	0.00386	0.000922	Method1:new_ll1	0.008871	0.00139	0.007209	2.14e-14	2603	8.26869	0.01	0	0.02	738127	0.598637	372507	0.623367	R1a1a1b1a1b1(R-L1029)	T2b4a
MGS132.A0101	MGS132	MGS132.A0101.TF1	18843174	14867347	10733965	1.27802	NA	50.6641	0.182749	0.00654804	59.39	61	44	0.829082	0.00724938	F	4.82248	3.99823	0.03496	12.33	12254	110286	0.130979	0.000888	Method1:new_ll1	0.317931	0.00416	0.356579	5.3e-12	9424	29.1784	0.01	0	0.02	852299	0.691233	438348	0.733547	NA	T2e5
MGS133.A0101	MGS133	MGS133.A0101.TF1	23428520	15010085	7353913	1.51007	NA	29.2438	0.27175	0.0126802	52.99	51	47	0.414358	0.514142	M	2.83735	1.17568	1.4588	5.41	5670	51030	0.007353	0.000951	Method1:new_ll1	0.018786	0.00197	0.017054	6.06e-14	4244	12.1882	0.01	0	0.02	769183	0.623824	389625	0.652012	E1b1b1a1b1(E-CTS1773,E-L618)	W5a2
MGS134.A0101	MGS134	MGS134.A0101.TF1	18648473	13036406	7844790	1.39824	NA	34.7564	0.211786	0.00845225	56.65	56	46	0.42256	0.552472	M	3.45681	1.46071	1.90979	11.52	6729	60561	0.005064	0.000894	Method1:new_ll1	0.011562	0.00138	0.010593	1.22e-13	8280	25.7344	0.01	0	0.02	805759	0.653488	409645	0.685515	R1a1a1b1a2b3(R-CTS3402)	H2b
MGS135.A0101	MGS135	MGS135.A0101.TF1	16225305	13701660	10265890	1.25076	NA	57.5449	0.184449	0.00763439	64.2	70	41	0.912107	0.0124211	F	4.85224	4.42576	0.06027	4.69	13635	122715	0.126126	0.000761	Method1:new_ll1	0.308781	0.00392	0.346732	4.82e-12	2854	9.65019	0.02	0.01	0.03	864973	0.701512	437251	0.731711	NA	H5m
MGS136.A0101	MGS136	MGS136.A0101.TF1	29919512	2120095	51694	1.97562	NA	0.912831	0.21488	0.0110867	54.5	52	49	0.495809	0.381044	M	0.01551	0.00769	0.00591	0.11	4	36	0	0	Method1:new_ll1	NA	NA	NA	NA	52	0.16887	NA	NA	NA	11586	0.00939649	5958	0.00997033	A(A)	NA
MGS137.A0101	MGS137	MGS137.A0101.TF1	20607617	9222189	2245458	1.75652	44.7514	13.1342	0.166845	0.00941361	56.3681	55	42.4757	0.971448	0.0145992	F	0.91546	0.89073	0.01328	18.65	4575	41175	0.112085	0.001196	Method1:new_ll1	0.295629	0.00714	0.300081	1.31e-12	14155	46.8685	0.01	0	0.02	454920	0.36895	217321	0.363673	NA	J1b1a1b
MGS138.A0101	MGS138	MGS138.A0101.TF1	22479027	10114007	2239537	1.77857	NA	10.6418	0.244947	0.0116469	51.56	49	48	0.422746	0.495935	M	0.84384	0.35673	0.41849	2.58	1298	11682	0.006982	0.001034	Method1:new_ll1	0.015888	0.00412	0.016202	1.29e-14	1911	5.64941	0.01	0	0.02	430428	0.349086	217489	0.363954	E1b1b1a(E-CTS8899,E-V68.1)	N2a1
MGS139.A0101	MGS139	MGS139.A0101.TF1	29049146	16599836	6051871	1.63543	NA	20.6169	0.234137	0.0100498	54.86	53	47	0.417505	0.498773	M	2.31803	0.96779	1.15617	4.21	4863	43767	0.016335	0.000788	Method1:new_ll1	0.043736	0.0031	0.041755	1.01e-13	2877	8.80506	0.02	0.01	0.03	733829	0.595151	371633	0.621904	R1a1a1b1a1b(R-CTS11962.1)	H1aj
MGS140.A0101	MGS140	MGS140.A0101.TF1	27089454	19392042	11811170	1.39093	NA	33.458	0.126296	0.0055414	63.12	68	45	0.440857	0.581629	M	5.63266	2.4832	3.27612	9.79	9974	89766	0.002721	0.000695	Method1:new_ll1	0.005244	0.000738	0.00517	7.87e-14	5962	19.9731	0.01	0	0.02	923883	0.749289	466252	0.780243	I2a1b(I-M423)	H1c+152
MGS141.A0101	MGS141	MGS141.A0101.TF1	21270063	8778975	844597	1.90379	NA	7.88481	0.194057	0.00960024	55.12	54	49	0.844365	0.0144061	F	0.28252	0.23855	0.00407	2.01	585	5265	0.072812	0.000871	Method1:new_ll1	0.21461	0.02	0.212975	2.68e-14	1290	4.05534	0.01	0	0.03	187921	0.152408	94493	0.158128	NA	D4j11
MGS142.A0101	MGS142	MGS142.A0101.TF1	23669454	13452292	4521470	1.66389	NA	18.7117	0.231034	0.0112337	54.37	53	48	0.419769	0.505944	M	1.83222	0.76911	0.927	7.75	3722	33498	0.004692	0.00113	Method1:new_ll1	0.008811	0.00185	0.008808	2.84e-14	5743	17.2919	0.01	0	0.02	661710	0.536661	334784	0.56024	E1b1b1a1b1(E-L618)	U5a1a1b
MGS143.A0101	MGS143	MGS143.A0101.TF1	14659545	12470173	9514451	1.23702	NA	60.1777	0.103683	0.00528003	66.51	75	44	0.430682	0.629468	M	4.26303	1.83601	2.68344	10.73	7882	70938	0.001648	0.000636	Method1:new_ll1	0.002721	0.000687	0.00238	1.87e-14	6350	21.5141	0.01	0	0.02	835854	0.677896	424142	0.709774	I2a1b2a1(I-CTS10228,I-CTS5966)	H1c+152
MGS144.A0101	MGS144	MGS144.A0101.TF1	16957912	12109539	5690177	1.53011	71.4094	42.4769	0.14332	0.00818869	57.7044	58	41.8237	0.990572	0.0108874	F	2.30635	2.28593	0.02489	12.98	10265	92385	0.110685	0.001127	Method1:new_ll1	0.281237	0.0045	0.304797	5.46e-12	9476	29.5893	0.01	0	0.02	715129	0.579985	347797	0.582016	NA	H1a
MGS145.A0101	MGS145	MGS145.A0101.TF1	27132787	19016699	7633472	1.59859	NA	33.2722	0.244779	0.00880395	54.49	53	42	0.456201	0.545982	M	2.8681	1.30843	1.56593	17.27	6620	59580	0.004421	0.001012	Method1:new_ll1	0.008679	0.00127	0.009133	9.19e-14	13012	41.4085	0.01	0	0.02	807786	0.655132	404163	0.676341	G2a2b2a1a1a2a(G-L1265,G-L1264)	V18a
MGS146.A0101	MGS146	MGS146.A0101.TF1	18883174	15261803	10747101	1.29582	NA	50.9728	0.144956	0.00704364	63.42	69	45	0.424277	0.567145	M	4.96437	2.10627	2.81552	7.75	8822	79398	0.002747	0.000712	Method1:new_ll1	0.005072	0.000796	0.004976	3.48e-14	5091	16.0974	0.01	0	0.02	884930	0.717697	448944	0.751279	E1b1b1a1b1a(E-V13)	V3c
MGS147.A0101	MGS147	MGS147.A0101.TF1	30735857	16995572	4607023	1.72893	NA	18.0904	0.273021	0.010316	49.64	48	46	0.424895	0.515474	M	1.60689	0.68276	0.82831	2.71	3094	27846	0.005795	0.001167	Method1:new_ll1	0.013028	0.00244	0.012244	3.97e-14	2310	6.3626	0.01	0	0.02	625792	0.507531	315723	0.528342	E1b1b1a1b1a(E-V13)	HV
MGS148.A0101	MGS148	MGS148.A0101.TF1	19736130	11774536	4908415	1.58313	59.6598	30.3458	0.176237	0.0103464	53.9201	53	41.7643	0.496577	0.638796	M	1.9152	0.94958	1.21123	3.62	4641	41769	0.00491	0.001497	Method1:new_ll1	0.009322	0.00181	0.009083	4.41e-14	2585	7.82196	0.01	0	0.02	672253	0.545212	319247	0.534239	I2a1b(I-CTS5375,I-M423)	H26c
MGS149.A0101	MGS149	MGS149.A0101.TF1	19488719	14020080	8051049	1.42575	NA	33.1637	0.136737	0.00650851	59.66	61	46	0.42812	0.542367	M	3.75397	1.60715	2.03603	9.17	7402	66618	0.003032	0.000886	Method1:new_ll1	0.005569	0.000988	0.005181	6.81e-14	6014	19.4146	0.01	0	0.02	832260	0.674981	423104	0.708037	E1b1b1a1b1(E-CTS3287,E-L618)	U5a1a1b
MGS150.A0101	MGS150	MGS150.A0101.TF1	12527767	10179747	7212599	1.29148	79.83	55.2723	0.154499	0.0058903	61.75	66	43	0.9	0	F	3.10848	2.91472	0.04836	3.43	10986	98874	0.127231	0.00071	Method1:new_ll1	0.31586	0.00441	0.34902	9.94e-12	2408	7.4786	0.01	0	0.02	750240	0.608461	374830	0.627254	NA	H36
MGS151.A0101	MGS151	MGS151.A0101.TF1	11342833	9097324	6383095	1.29835	79.13	56.0622	0.144456	0.006238	61.88	66	42	0.5	0.7	M	2.67384	1.35311	1.85987	3.89	6243	56187	0.002032	0.000582	Method1:new_ll1	0.003724	0.000849	0.00336	6.65e-15	2730	8.43944	0.01	0	0.02	730670	0.592589	355299	0.59457	N1c1a1a1a(N-L550)	H56
MGS152.A0101	MGS152	MGS152.A0101.TF1	28605550	21350226	10138937	1.52511	74.6367	49.9164	0.130333	0.00583629	58.0418	59	40.7225	1.04186	0.0101058	F	3.77155	3.92982	0.03725	10.6	14351	129159	0.125401	0.000801	Method1:new_ll1	0.320183	0.00386	0.350467	6.08e-12	8229	24.4883	0.01	0	0.02	852444	0.69135	409471	0.685223	NA	J1c8a
MGS153.A0101	MGS153	MGS153.A0101.TF1	20344483	12165237	2058343.0	1.8308	59.7962	13.4287	0.0992499	0.00602769	57.4017	57	42.9224	0.947297	0.00835678	F	0.74328	0.70371	0.00603	46.62	3221	28989	0.100426	0.000989	Method1:new_ll1	0.273147	0.00848114	0.275383	7.62296e-13	55110	177.709	0.01	0	0.02	424879	0.344586	207535	0.347296	NA	H2a2a1
MGS154.A0101	MGS154	MGS154.A0101.TF1	31226825	14133424	1471674	1.89587	45.2605	15.3967	0.322022	0.0105641	44.3321	42	40.8276	0.498245	0.520791	M	0.32539	0.16156	0.16884	0.65	296	2664	0.017268	0.000587	Method1:new_ll1	0.043113	0.0134	0.043942	4.89e-15	588	1.4946	0.02	0	0.04	214435	0.173911	102322	0.171229	T1a1a(T-CTS4085,T-L208)	H2a2a1
MGS155.A0101	MGS155	MGS155.A0101.TF1	32259569	16697941	2714522	1.83743	51.7612	16.7714	0.259845	0.00978038	48.6297	46	42.6951	0.478352	0.485233	M	0.65593	0.31325	0.31531	5.16	851	7659	0.005771	0.001509	Method1:new_ll1	0.010507	0.00454	0.009654	2.98e-15	4277	11.9203	0.01	0	0.02	389950	0.316258	191464	0.320403	J1a2b(J-P58)	H1b
MGS156.A0101	MGS156	MGS156.A0101.TF1	20067018	10854657	3124605	1.71214	54.092	16.6898	0.229385	0.0101446	57.3029	57	42.7959	0.470035	0.536975	M	1.30292	0.61172	0.69593	3.51	2811	25299	0.005239	0.000904	Method1:new_ll1	0.011349	0.00239	0.011494	3.99e-14	2285	7.0166	0.01	0	0.02	580903	0.471125	285153	0.477185	R1a1a1b1a2b(R-CTS1211)	H
MGS157.A0101	MGS157	MGS157.A0101.TF1	24854894	14106814	3510608	1.75114	56.7567	24.0837	0.276743	0.0115583	52.9661	51	40.7788	0.520071	0.65666	M	1.3979	0.72648	0.91062	4.87	3447	31023	0.004786	0.001175	Method1:new_ll1	0.010188	0.00212	0.009039	2.41e-14	4506	12.2533	0.01	0	0.02	570274	0.462504	269919	0.451692	I1(I-M253)	T2
MGS158.A0101	MGS158	MGS158.A0101.TF1	22046533	15825129	6439411	1.59309	71.7806	40.3285	0.239123	0.00986766	56.6306	56	41.5358	0.99279	0.0119776	F	2.77847	2.76422	0.03272	12.27	11492	103428	0.122111	0.001126	Method1:new_ll1	0.298109	0.00431	0.327349	1.11e-11	9785	29.5254	0.01	0	0.02	757639	0.614461	374376	0.626494	NA	H6a1a
MGS159.A0101	MGS159	MGS159.A0101.TF1	19105552	11548009	3419317	1.7039	60.4432	22.8856	0.253449	0.00946001	52.7017	51	42.01	0.484438	0.512521	M	1.21304	0.58967	0.6198	2.17	2548	22932	0.004136	0.000957	Method1:new_ll1	0.008015	0.00228	0.009074	1.37e-14	1703	4.91146	0.02	0.01	0.03	569156	0.461598	276721	0.463075	R1a1a1b1a2b3(R-CTS3402)	K1a4c1
MGS160.A0101	MGS160	MGS160.A0101.TF1	28362402	13867069	3183466	1.77043	48.8924	18.1602	0.207629	0.00946784	51.7786	48	42.2883	0.679292	0.331214	M	0.93611	0.63806	0.30591	3.2	2899	26091	0.140857	0.001112	Method1:new_ll1	0.387684	0.0101	0.393395	3.29e-14	2313	6.83813	0.12	0.09	0.15	485511	0.39376	237111	0.39679	I1a1b(I-L22)	R
MGS161.A0101	MGS161	MGS161.A0101.TF1	14850502	10799551	5177389	1.52059	72.7218	44.0879	0.16241	0.0075662	61.4628	64	41.3474	1.016	0.0186747	F	2.24706	2.28416	0.04074	5	10082	90738	0.119866	0.000995	Method1:new_ll1	0.292717	0.00453	0.320022	2.84e-12	3440	10.5861	0.01	0	0.02	690614	0.560103	336571	0.56323	NA	H10e2
MGS162.A0101	MGS162	MGS162.A0101.TF1	23357928	10329000	2242771	1.78287	44.2205	13.3337	0.2773	0.0117999	47.8256	46	42.9181	0.899175	0.0115168	F	0.76893	0.69272	0.00875	0.74	3182	28638	0.0923	0.001293	Method1:new_ll1	0.251863	0.0085	0.255007	5.76e-13	666	1.78303	0.03	0.01	0.05	406823	0.329942	205490	0.343874	NA	H5r
MGS163.A0101	MGS163	MGS163.A0101.TF1	17496794	12963334	6175433	1.52362	74.0898	42.436	0.146332	0.00586624	58.5913	59	41.2497	0.508688	0.582375	M	2.52425	1.28416	1.46006	3.84	6760	60840	0.00192	0.000766	Method1:new_ll1	0.002806	0.000855	0.002911	5.21e-15	2595	7.97966	0.01	0	0.02	768924	0.623614	368323	0.616365	I2a1b2a1(I-CTS10228,I-CTS5966)	HV6a
MGS164.A0101	MGS164	MGS164.A0101.TF1	21320414	10153228	2373190	1.76626	47.6221	24.6731	0.203362	0.00995766	46.8447	45	41.6385	0.974626	0.0102407	F	0.71154	0.69389	0.00722	5.13	3060	27540	0.10257	0.002237	Method1:new_ll1	0.261652	0.00855	0.274502	2.36e-13	3380	10.8236	0.01	0	0.02	372828	0.302372	171978	0.287794	NA	V3c
MGS165.A0101	MGS165	MGS165.A0101.TF1	9722384	7233281	3730771	1.48422	74.3982	45.789	0.142023	0.00558025	59.3227	61	41.0968	1.02005	0.00979869	F	1.48495	1.51654	0.01417	3.7	7842	70578	0.112196	0.000782	Method1:new_ll1	0.282808	0.00519	0.304053	8.36e-13	2531	7.69328	0.01	0	0.02	582109	0.472103	279780	0.468194	NA	W1i
MGS166.A0101	MGS166	MGS166.A0101.TF1	19895208	371503	9884	1.9734	1.8673	0.260428	0.126459	0.0136986	58.3222	61	42.7843	0.616637	0.263032	M?*	0.00331	0.00207	0.00086	0	2	18	0	0	Method1:new_ll1	NA	NA	NA	NA	1	0.00205202	NA	NA	NA	2500	0.00202755	1240	0.00207506	NA	NA
MGS167.A0101	MGS167	MGS167.A0101.TF1	20842257	14033829	4685622	1.66612	67.3335	37.0132	0.272233	0.0100393	54.1361	53	39.9608	1.02341	0.016562	F	1.73531	1.77664	0.02816	2.97	8846	79614	0.109168	0.001053	Method1:new_ll1	0.275747	0.00481	0.293789	9.81e-13	2396	6.84718	0.01	0	0.02	632825	0.513235	302367	0.505992	NA	H5r
MGS168.A0101	MGS168	MGS168.A0101.TF1	21475062	489774	25813	1.9473	2.28066	0.552465	0.0727466	0.0102977	61.0664	66	42.0866	0.736929	0.534593	M	0.00792	0.00585	0.00425	0.01	1	9	0	0	Method1:new_ll1	0	0	0	0	5	0.0153902	NA	NA	NA	6088	0.0049375	2854	0.00477599	BT(BT-M9209,BT-M42)	NA
MGS169.A0101	MGS169	MGS169.A0101.TF1	15468555	11692869	6276147	1.46325	75.5912	45.8519	0.152788	0.00573639	60.2261	63	41.9261	0.975809	0.0153691	F	2.64019	2.57557	0.03973	4.37	11405	102645	0.118022	0.000884	Method1:new_ll1	0.304785	0.00435	0.323961	7.37e-12	3183	9.41753	0.01	0	0.02	748761	0.607261	368671	0.616947	NA	U5a1a1
MGS170.A0101	MGS170	MGS170.A0101.TF1	13979107	2678328	384013	1.85662	19.1595	2.94222	0.331118	0.0129403	45.8381	43	42.8664	0.473436	0.530129	M	0.13327	0.06309	0.06948	0.23	68	612	0	0	Method1:new_ll1	NA	NA	NA	NA	217	0.552779	0.99	0.98	NA	95886	0.0777656	47528	0.0795351	I(I-V218.2,I-M170)	H2a2a1
MGS171.A0101	MGS171	MGS171.A0101.TF1	22520835	15199805	4044803	1.73389	67.4922	34.2496	0.275613	0.0109651	52.9695	52	40.8707	1.00338	0.00963071	F	1.34407	1.35251	0.01261	2.22	7159	64431	0.102767	0.001068	Method1:new_ll1	0.270857	0.00545	0.28017	2.43e-12	1669	4.85123	0.99	0.98	NA	587633	0.476583	278790	0.466537	NA	K2b1b
MGS172.A0101	MGS172	MGS172.A0101.TF1	18293088	8963596	1172942	1.86914	48.9999	19.1572	0.281371	0.0118433	49.2563	47	42.9556	0.474003	0.544079	M	0.35318	0.16759	0.1907	1.25	303	2727	0.009132	0.000191	Method1:new_ll1	0.022926	0.00964	0.023917	1.63e-15	948	2.62551	0.02	0.01	0.03	225688	0.183038	108319	0.181265	I2a1b2(I-L621)	K1
MGS173.A0101	MGS173	MGS173.A0101.TF1	18916186	13084418	5982365	1.54279	69.1705	38.6389	0.212185	0.00864884	55.8482	55	41.4957	0.973004	0.0112625	F	2.41042	2.34679	0.02663	4.98	10564	95076	0.114362	0.00112	Method1:new_ll1	0.293133	0.00452	0.31289	3.39e-12	4161	11.7157	0.01	0	0.02	727327	0.589878	359621	0.601803	NA	V+@72
MGS174.A0101	MGS174	MGS174.A0101.TF1	19483555	16077451	7698789	1.52114	82.5181	62.6988	0.173053	0.00655932	61.7655	66	40.9182	1.03292	0.0135888	F	3.0355	3.14031	0.04059	9.7	11853	106677	0.127319	0.000845	Method1:new_ll1	0.314593	0.00424	0.346634	3.69e-12	6499	20.8244	0.01	0	0.02	743633	0.603102	361073	0.604232	NA	H+152
MGS175.A0101	MGS175	MGS175.A0101.TF1	15685909	12316584	5988196	1.51381	78.5201	54.959	0.209577	0.00864862	61.7004	65	40.6041	0.541346	0.687304	M	2.41116	1.30788	1.6412	3.2	6533	58797	0.003198	0.000801	Method1:new_ll1	0.006989	0.00122	0.005983	2.59e-14	2025	6.5013	0.01	0	0.02	737626	0.598231	347584	0.581659	R1a1a1b1a1b1(R-L1029)	H1+152
MGS176.A0101	MGS176	MGS176.A0101.TF1	25079216	16597987	4485590	1.72975	66.1822	31.4901	0.250002	0.0115154	52.2712	50	43.1917	0.455002	0.530172	M	1.5516	0.70624	0.81754	3.22	3325	29925	0.010001	0.001222	Method1:new_ll1	0.024599	0.00311	0.023851	4.1e-14	2756	7.61187	0.01	0	0.02	633657	0.513909	313288	0.524267	E1b1b1a1b1a(E-V13)	H4a
MGS177.A0101	MGS177	MGS177.A0101.TF1	23091804	10433796	1349037	1.87071	45.184	13.562	0.358605	0.0148087	45.1969	43	41.4786	0.931151	0.0113808	F	0.44006	0.40906	0.0049	0.5	1481	13329	0.086481	0.000995	Method1:new_ll1	0.229841	0.0121	0.233404	1.17e-13	533	1.34353	0.99	0.98	NA	268552	0.217801	132420	0.221596	NA	H4
MGS178.A0101	MGS178	MGS178.A0101.TF1	21302180	17323632	9047437	1.47774	81.3233	59.6564	0.148724	0.00659073	60.8841	64	41.3178	1.00854	0.0119357	F	3.68437	3.71568	0.04301	6.54	13089	117801	0.129177	0.000975	Method1:new_ll1	0.316272	0.00403	0.352215	7.3e-12	4739	14.1967	0.01	0	0.02	821472	0.666231	402016	0.672748	NA	H3h6
MGS179.A0101	MGS179	MGS179.A0101.TF1	16093492	5143015	461358	1.91029	31.9571	6.78828	0.222589	0.013478	54.6727	53	41.9433	0.492565	0.53148	M	0.18024	0.08887	0.09544	23.13	122	1098	0.015564	0.002422	Method1:new_ll1	0.03814	0.0227	0.033363	3.05e-16	20427	65.8535	0.01	0	0.02	127040	0.103032	60945	0.101988	I(I-L756,I-M170)	H5
MGS180.A0101	MGS180	MGS180.A0101.TF1	20481211	8714560	1629946	1.81296	42.549	12.5281	0.208402	0.00977046	57.9888	58	41.4022	0.991216	0.0170519	F	0.65013	0.6454	0.01065	0.81	2877	25893	0.0966	0.000868	Method1:new_ll1	0.26112	0.00901	0.266068	1.22e-13	507	1.56732	0.99	0.98	NA	366208	0.297003	172406	0.28851	NA	R0a2b
MGS181.A0101	MGS181	MGS181.A0101.TF1	25759709	7281089	502154	1.93103	28.2654	6.48766	0.267784	0.0120042	49.4236	47	41.1573	0.499124	0.617448	M	0.18697	0.09341	0.11423	0.34	122	1098	0.023622	0.001472	Method1:new_ll1	0.067486	0.0278	0.064078	1.68e-15	269	0.733539	0.99	0.98	NA	128398	0.104134	61026	0.102123	I(I-L41,I-M170)	H2a2a1
MGS182.A0101	MGS182	MGS182.A0101.TF1	30181100	22765371	9179619	1.59677	75.4292	50.6149	0.223216	0.00997393	59.1438	60	41.7062	0.972996	0.0139127	F	3.74648	3.65115	0.05063	5.89	13130	118170	0.122834	0.001096	Method1:new_ll1	0.307481	0.00396	0.335381	9.42e-12	4493	13.254	0.01	0	0.02	825536	0.669527	408493	0.683587	NA	H13a1a
MGS183.A0101	MGS183	MGS183.A0101.TF1	26931930	21258355	10368496	1.51226	78.9336	53.501	0.171941	0.00731857	59.5885	62	41.6719	1.005	0.00488356	F	4.13002	4.15433	0.01999	13.51	14509	130581	0.124535	0.000934	Method1:new_ll1	0.320919	0.00388	0.346072	1.06e-11	10628	32.6107	0.01	0	0.02	869364	0.705073	424538	0.710437	NA	H28
MGS184.A0101	MGS184	MGS184.A0101.TF1	23257424	18221956	8072299	1.557	78.349	53.5124	0.171921	0.00732772	60.3478	63	40.6956	1.03289	0.011343	F	3.4041	3.51614	0.03783	4.17	12851	115659	0.131275	0.000991	Method1:new_ll1	0.321516	0.00411	0.360096	5.65e-12	3057	9.17092	0.02	0.01	0.03	790585	0.641181	387066	0.64773	NA	X2m2
MGS185.A0101	MGS185	MGS185.A0101.TF1	26005941	19695505	8610264	1.56283	75.7346	50.2303	0.21838	0.00949948	58.41	59	41.6733	0.971812	0.00600444	F	3.39903	3.30505	0.02008	6.57	12829	115461	0.115749	0.000979	Method1:new_ll1	0.29552	0.00404	0.319771	7.66e-12	4929	14.847	0.01	0	0.02	820612	0.665534	405852	0.679167	NA	J2b1
MGS186.A0101	MGS186	MGS186.A0101.TF1	30446574	16573927	3877630	1.76604	54.4361	20.5303	0.273705	0.0118055	51.5788	49	42.5076	0.484364	0.54739	M	1.41879	0.68912	0.77251	4.23	3288	29592	0.011629	0.001489	Method1:new_ll1	0.028668	0.00336	0.027836	8.27e-14	3691	9.83801	0.02	0.01	0.03	607737	0.492888	300379	0.502665	R1a1a(R-M198,R-M512)	H2a+152
MGS187.A0101	MGS187	MGS187.A0101.TF1	10348732	8790847	4880043	1.44487	84.9461	69.0016	0.134239	0.00486703	63.838	72	39.903	1.11602	0.0156241	F	1.75434	1.95656	0.02691	3.98	8809	79281	0.107249	0.00087	Method1:new_ll1	0.270709	0.00486	0.295957	1.45e-12	2449	8.00314	0.01	0	0.02	602812	0.488893	280415	0.469256	NA	T2h
MGS188.A0101	MGS188	MGS188.A0101.TF1	19512559	15613944	8153778	1.47779	80.02	57.202	0.168861	0.00771967	61.8206	65	43.4914	0.467335	0.669983	M	3.52198	1.64808	2.34325	4.72	7546	67914	0.0022	0.000786	Method1:new_ll1	0.003438	0.000795	0.003248	2.53e-14	3212	9.96837	0.01	0	0.02	810684	0.657482	405528	0.678625	R1a1a1b1a1b1(R-L1029)	J2b1
MGS189.A0101	MGS189	MGS189.A0101.TF1	17951043	10604712	3436915	1.67591	59.0757	26.8653	0.267223	0.0123923	51.7986	50	40.7668	1.02235	0.0210676	F	1.33365	1.36414	0.02764	3.18	6803	61227	0.103176	0.001143	Method1:new_ll1	0.278113	0.00568	0.290664	6.36e-13	2807	7.58374	0.01	0	0.02	558900	0.45328	266757	0.446401	NA	K1a4a1a2a
MGS190.A0101	MGS190	MGS190.A0101.TF1	18406773	15424805	7658395	1.5035	83.7996	66.0988	0.108251	0.00428185	63.3961	70	40.2144	1.104	0.014391	F	2.81428	3.10673	0.03998	7.56	12195	109755	0.117386	0.000847	Method1:new_ll1	0.297365	0.00424	0.327575	1.11e-11	5218	16.5876	0.01	0	0.02	749530	0.607885	356063	0.595849	NA	T2h
MGS191.A0101	MGS191	MGS191.A0101.TF1	17080496	11957913	5064229	1.5765	70.0092	41.5533	0.298942	0.0111272	51.3064	50	40.7683	0.992276	0.0102696	F	1.94174	1.9297	0.01968	2.86	8691	78219	0.109912	0.000931	Method1:new_ll1	0.276753	0.00486	0.296509	2.03e-12	2591	7.08112	0.01	0	0.02	641397	0.520187	311212	0.520793	NA	T2b25
MGS192.A0101	MGS192	MGS192.A0101.TF1	20044982	11187373	3379624	1.69791	55.8113	24.0973	0.259662	0.0112784	52.4397	51	40.7232	0.516461	0.647463	M	1.34659	0.6967	0.86406	3.02	3281	29529	0.004954	0.001216	Method1:new_ll1	0.010112	0.00213	0.009857	9.14e-15	2418	6.85262	0.01	0	0.02	556972	0.451716	265137	0.44369	G2a2b2a1a1a2a(G-FGC21503,G-L1264)	H24
MGS193.A0101	MGS193	MGS193.A0101.TF1	20282750	9755204	2368706	1.75718	48.0961	16.297	0.275633	0.0124016	49.9404	47	41.5281	0.926906	0.0660285	F	0.90802	0.84219	0.06002	1.56	4170	37530	0.109462	0.001216	Method1:new_ll1	0.285732	0.00732	0.29875	4.73e-13	1394	3.71972	0.03	0.01	0.05	442979	0.359265	217447	0.363884	NA	H1b1
MGS194.A0101	MGS194	MGS194.A0101.TF1	13376194	7491313	2608421	1.65181	56.0048	24.1825	0.281708	0.0120474	52.8525	51	40.6029	0.516092	0.661412	M	1.04413	0.5397	0.68509	3	2352	21168	0.003272	0.001065	Method1:new_ll1	0.003682	0.00172	0.00646	1.07e-14	2427	6.76516	0.01	0	0.02	481937	0.390861	228464	0.38232	G2a2b2a1(G-PF3331,G-CTS796)	H3h6
MGS195.A0101	MGS195	MGS195.A0101.TF1	22681287	3130828	344953	1.88982	13.8036	2.6164	0.271825	0.0121908	47.9498	46	43.2408	0.452112	0.555355	M	0.14279	0.06486	0.07821	0.36	70	630	0	0	Method1:new_ll1	NA	NA	NA	NA	334	0.854246	0.99	0.98	NA	98980	0.0802749	49241	0.0824016	G2a2b2a(G-CTS424,G-P303)	H2a2a1
MGS196.A0101	MGS196	MGS196.A0101.TF1	28162819	999738	72710	1.92727	3.54985	0.822242	0.304108	0.0202972	46.9003	44	43.1147	0.460963	0.614933	M	0.02208	0.01012	0.01338	0.06	4	36	0	0	Method1:new_ll1	NA	NA	NA	NA	34	0.101394	NA	NA	NA	16667	0.0135173	8337	0.0139514	G(G-M3547,G-M201)	NA
MGS197.A0101	MGS197	MGS197.A0101.TF1	24138216	14000171	3564685	1.74538	58	24.8258	0.22018	0.00868616	50.8223	49	41.4808	0.489687	0.537543	M	1.14137	0.55921	0.61016	2.28	2330	20970	0.014745	0.001056	Method1:new_ll1	0.038553	0.00459	0.037651	6.9e-14	1736	4.86831	0.02	0.01	0.03	541804	0.439415	262900	0.439946	G2a2b2a1a1a2a(G-L1264)	H2a2a
MGS198.A0101	MGS198	MGS198.A0101.TF1	32677299	21646473	7820305	1.63873	66.2432	34.5968	0.239049	0.0114577	54.0218	53	42.729	0.470832	0.578692	M	3.13137	1.4762	1.79994	5.52	7422	66798	0.004179	0.001215	Method1:new_ll1	0.008514	0.00127	0.0074	7.59e-14	4667	13.0756	0.01	0	0.02	823146	0.667589	408898	0.684265	T1a1a1a1(T-Z710,T-CTS8512)	U5a2e
MGS199.A0101	MGS199	MGS199.A0101.TF1	22977290	18137029	6918174	1.61856	78.9346	54.6317	0.213472	0.00787729	56.7856	57	41.0628	1.01576	0.00382748	F	2.46851	2.50946	0.00952	6.79	11542	103878	0.11099	0.00088	Method1:new_ll1	0.292767	0.00432	0.30839	5.34e-12	5249	15.4764	0.01	0	0.02	748347	0.606925	359016	0.60079	NA	U3b
MGS200.A0101	MGS200	MGS200.A0101.TF1	32361797	14101370	2429228	1.82773	43.5741	11.5705	0.202881	0.00979541	60.0847	61	41.8563	0.497532	0.571356	M	1.07465	0.53455	0.60872	1.73	2366	21294	0.00359	0.000983	Method1:new_ll1	0.007609	0.00233	0.006708	1.38e-14	1149	3.58459	0.01	0	0.02	510018	0.413636	246661	0.412771	I2a1b(I-M423)	K1a8b
MGS201.A0101	MGS201	MGS201.A0101.TF1	32403682	25086490	8451063	1.66312	77.4186	49.755	0.256435	0.0105591	55.9436	55	41.6185	0.971803	0.0102959	F	2.95775	2.8742	0.02984	4.83	12858	115722	0.115855	0.001052	Method1:new_ll1	0.304747	0.00407	0.326239	5.14e-12	3705	11.0095	0.01	0	0.02	829420	0.672677	405363	0.678349	NA	C5c1a
MGS202.A0101	MGS202	MGS202.A0101.TF1	22820148	17777884	7236319	1.59296	77.9043	50.522	0.236997	0.00987219	56.8952	57	42.2832	0.478108	0.60194	M	2.74446	1.31307	1.63832	3.31	6807	61263	0.003975	0.001091	Method1:new_ll1	0.007794	0.00128	0.007159	7.68e-14	2517	7.36816	0.02	0.01	0.03	801391	0.649945	392403	0.656661	R1a1a1b1a1b1(R-L1029)	H1+152
MGS203.A0101	MGS203	MGS203.A0101.TF1	23684761	16922114	7111953	1.57972	71.4473	43.4638	0.279398	0.0106453	53.4802	52	40.9896	0.991104	0.00548843	F	2.77034	2.74893	0.01521	3.25	11236	101124	0.116338	0.001141	Method1:new_ll1	0.292508	0.00429	0.320455	9.8e-12	2668	7.60963	0.01	0	0.02	754735	0.612106	368020	0.615858	NA	H+152
MGS204.A0101	MGS204	MGS204.A0101.TF1	24024678	17551854	6711146	1.61764	73.0576	40.6718	0.207702	0.00976086	60.182	62	41.9723	0.498782	0.611647	M	2.72878	1.36144	1.65889	5.51	7119	64071	0.00416	0.0008	Method1:new_ll1	0.008928	0.00125	0.008854	6.1e-14	3849	11.7865	0.01	0	0.02	807713	0.655073	392527	0.656869	R1a1a1b1a2b(R-CTS1211)	J1c4
MGS205.A0101	MGS205	MGS205.A0101.TF1	21431034	15675187	7241368	1.53804	73.1425	43.9565	0.220003	0.0105479	59.5882	61	41.1489	0.518759	0.655937	M	3.08507	1.6014	2.00496	4.65	7812	70308	0.003315	0.000973	Method1:new_ll1	0.006123	0.00103	0.005805	5.67e-15	3330	10.0549	0.01	0	0.02	804278	0.652287	387764	0.648898	R1b1a2a1a1c(R-Z381)	H1c2
MGS206.A0101	MGS206	MGS206.A0101.TF1	26017693	17729128	6792271	1.61689	68.1426	38.0039	0.249532	0.0110872	51.6929	50	42.5412	0.482703	0.624319	M	2.67838	1.2932	1.6603	5.77	6259	56331	0.004547	0.001186	Method1:new_ll1	0.008242	0.00129	0.008193	6.3e-14	5312	14.2478	0.01	0	0.02	760128	0.61648	374667	0.626981	J1(J-M267)	I1a1c
MGS207.A0101	MGS207	MGS207.A0101.TF1	19380710	14490809	7614702	1.47452	74.7692	46.4695	0.196157	0.00733598	56.7704	56	43.1625	0.907163	0.0144716	F	3.12886	2.83925	0.04451	3.56	11625	104625	0.115868	0.000912	Method1:new_ll1	0.29263	0.00422	0.322888	5.11e-12	2730	8.01171	0.04	0.02	0.06	800068	0.648872	401971	0.672673	NA	C5c1a
MGS208.A0101	MGS208	MGS208.A0101.TF1	28693004	5465699	497229	1.90903	19.0489	4.04163	0.251845	0.0133739	49.9417	48	43.6182	0.87883	0.0220157	F	0.1609	0.14188	0.00358	10.88	236	2124	0.082353	0.000976	Method1:new_ll1	0.22619	0.0315	0.225693	1.57e-14	8425	25.7806	0.01	0	0.02	112717	0.0914159	54709	0.091552	NA	H7b
MGS209.A0101	MGS209	MGS209.A0101.TF1	23926209	18429545	6489354	1.64788	77.0266	47.153	0.157669	0.00671091	60.4428	63	42.2947	0.487289	0.580785	M	2.41968	1.17801	1.3929	6.19	6309	56781	0.003306	0.000803	Method1:new_ll1	0.006636	0.00122	0.006701	3.43e-14	4275	13.0702	0.01	0	0.02	777199	0.630325	379359	0.634833	R1a1a1b1a2b(R-CTS1211)	N1a1a1a1
MGS210.A0101	MGS210	MGS210.A0101.TF1	40566387	18862215	886322	1.95301	46.4972	13.49	0.340109	0.0143687	46.2716	44	43.0741	0.911877	0.0110582	F	0.26674	0.2433	0.00297	0.76	629	5661	0.085211	0.001411	Method1:new_ll1	0.240182	0.0194	0.236676	4.87e-15	692	1.78086	0.99	0.98	NA	178170	0.1445	88573	0.148221	NA	U2'3'4'7'8'9
MGS211.A0101	MGS211	MGS211.A0101.TF1	28987822	19129192	4313031	1.77453	65.9904	30.9466	0.265428	0.0113492	50.3189	48	43.0594	0.4679	0.552453	M	1.56157	0.73018	0.85559	5.46	3448	31032	0.005156	0.001159	Method1:new_ll1	0.010642	0.00213	0.010177	3.41e-14	4520	12.5055	0.01	0	0.02	628818	0.509985	312544	0.523022	E1b1b1a1b1(E-L618)	H7
MGS212.A0101	MGS212	MGS212.A0101.TF1	17568778	13950346	5019779	1.64017	79.4042	55.2416	0.193286	0.00726088	60.2361	63	41.4293	1.01924	0.0187218	F	1.82587	1.86182	0.03358	4.38	9287	83583	0.101214	0.001044	Method1:new_ll1	0.27143	0.00477	0.291048	1.38e-12	2904	9.09017	0.01	0	0.02	669899	0.543302	316952	0.530399	NA	H
MGS213.A0101	MGS213	MGS213.A0101.TF1	19859598	14217290	5998008	1.57812	71.589	41.3347	0.273845	0.0111632	51.8417	50	41.7968	0.959545	0.00987403	F	2.09973	2.01597	0.02057	3.49	9833	88497	0.112321	0.001061	Method1:new_ll1	0.292075	0.00468	0.311355	1.14e-12	2943	8.10393	0.01	0	0.02	715443	0.58024	349721	0.585236	NA	U5a2e
MGS214.A0101	MGS214	MGS214.A0101.TF1	25056982	14621292	1132721	1.92253	58.3522	23.1895	0.270524	0.0118286	48.7493	46	42.637	0.471676	0.558043	M	0.30432	0.1428	0.16869	2.1	249	2241	0.003704	0.001394	Method1:new_ll1	0.002715	0.00508	0.007447	3.69e-16	1972	5.12934	0.02	0	0.05	199797	0.16204	97840	0.163729	T1a1(T-PF5658,T-L162)	H
MGS215.A0101	MGS215	MGS215.A0101.TF1	17617766	13026528	6297557	1.51656	73.9397	43.1942	0.189485	0.00784058	55.8606	55	43.2831	0.929997	0.00917273	F	2.57985	2.40089	0.0232	6.75	10390	93510	0.115103	0.001076	Method1:new_ll1	0.287558	0.00444	0.314659	2.06e-12	5222	15.1156	0.01	0	0.02	748494	0.607045	376807	0.630562	NA	H13a2a
MGS216.A0101	MGS216	MGS216.A0101.TF1	18260746	3983087	317487	1.92029	21.8123	4.01271	0.211711	0.0132999	55.7662	55	42.3301	1.39235	0.016595	F	0.12461	0.173	0.00211	5.66	375	3375	0.113971	0.001532	Method1:new_ll1	0.321049	0.0284	0.318117	6.33e-14	3751	11.8373	0.01	0	0.02	90818	0.0736553	42171	0.0705705	NA	H13a2a
MGS217.A0101	MGS217	MGS217.A0101.TF1	33397314	14895067	1135602	1.92376	44.5996	12.7784	0.268344	0.0114634	49.9126	47	41.6534	0.498645	0.588723	M	0.37253	0.18646	0.21674	0.49	391	3519	0.011574	0.000729	Method1:new_ll1	0.030217	0.0102	0.027912	1.78e-15	387	1.04189	0.99	0.98	NA	233663	0.189506	111687	0.186901	I2a2a1b(I-CTS10057)	H13a
MGS218.A0101	MGS218	MGS218.A0101.TF1	24775051	16047477	4120537	1.74323	64.7727	31.1609	0.156872	0.00699485	62.7921	68	41.6766	0.499096	0.639511	M	1.5878	0.79352	1.00765	3.24	4033	36297	0.001807	0.000769	Method1:new_ll1	0.003523	0.00129	0.002605	4.87e-15	2091	6.62032	0.01	0	0.02	624370	0.506377	297896	0.49851	I2a1b2a1(I-CTS10228,I-CTS5966)	U3c
MGS219.A0101	MGS219	MGS219.A0101.TF1	13485384	10129919	5919635	1.41563	75.1178	44.164	0.174175	0.00795648	62.1697	66	43.8639	0.455624	0.598642	M	2.68622	1.22417	1.59446	4.93	6113	55017	0.002468	0.000809	Method1:new_ll1	0.004828	0.00111	0.004504	3.19e-14	3358	10.3453	0.01	0	0.02	751761	0.609694	376771	0.630502	I1a1b3b(I-L813)	J2b1a6
MGS220.A0101	MGS220	MGS220.A0101.TF1	20967881	16710324	8738135	1.47708	79.6949	54.8752	0.141616	0.0060811	61.5474	66	42.281	0.49665	0.685227	M	3.7162	1.84601	2.52905	6.62	8456	76104	0.002773	0.000708	Method1:new_ll1	0.005448	0.000885	0.005265	2.71e-14	4776	14.4075	0.01	0	0.02	830981	0.673943	406863	0.680859	I1(I-M253)	H5a1a
MGS221.A0101	MGS221	MGS221.A0101.TF1	17205160	6833223	399149	1.94159	39.7161	8.70038	0.248254	0.0116721	52.245	50	42.5502	0.450345	0.578828	M	0.12614	0.05637	0.0727	0.23	39	351	0	0.001603	Method1:new_ll1	-0.004164	0.00431	-0.001823	2.67e-18	174	0.468888	0.99	0.98	NA	89389	0.0724964	44357	0.0742286	R1b1a2(R-L1063,R-M269)	H2a2a1
MGS222.A0101	MGS222	MGS222.A0101.TF1	14107207	10814813	4578473	1.57665	76.6616	46.4435	0.161049	0.00676577	59.2927	61	42.2128	0.489804	0.592601	M	1.81583	0.88866	1.07144	4.18	4490	40410	0.003222	0.000817	Method1:new_ll1	0.005695	0.00133	0.006358	1.5e-14	2896	8.82449	0.01	0	0.02	662715	0.537476	322329	0.539397	R1b1a2(R-L500,R-M269)	H13a2a
MGS223.A0101	MGS223	MGS223.A0101.TF1	14335281	11126174	5147384	1.53736	77.6139	48.7934	0.155544	0.00636686	63.5595	70	41.7195	0.507544	0.625203	M	2.02001	1.02271	1.25528	4.12	5259	47331	0.001763	0.000773	Method1:new_ll1	0.002736	0.00103	0.002182	9.09e-15	2730	8.66848	0.02	0.01	0.03	700794	0.568359	336884	0.563754	I2a1b2a(I-CTS10936)	U3b
MGS224.A0101	MGS224	MGS224.A0101.TF1	21018401	17115498	10170854	1.40575	81.431	58.7515	0.154403	0.00614958	61.607	65	41.5744	0.993292	0.0130657	F	4.11305	4.08667	0.05228	7.93	14218	127962	0.129239	0.000802	Method1:new_ll1	0.317881	0.0039	0.352056	1.02e-11	5584	17.2245	0.01	0	0.02	869635	0.705293	426014	0.712907	NA	U3b
MGS225.A0101	MGS225	MGS225.A0101.TF1	18504557	14470031	7404397	1.48829	78.1971	50.9352	0.141976	0.00621639	60.7118	64	42.4241	0.492286	0.656254	M	3.06433	1.50877	1.99529	9.97	7489	67401	0.002321	0.000941	Method1:new_ll1	0.003824	0.000894	0.003508	3.15e-14	7478	22.9663	0.01	0	0.02	807782	0.655129	396209	0.66303	R1b1a2a1a1(R-M405)	H10a1
MGS226.A0101	MGS226	MGS226.A0101.TF1	23787893	14116642	2243858	1.84105	59.3438	24.4763	0.260001	0.0105053	51.4863	49	42.0319	0.979848	0.00910241	F	0.80402	0.78758	0.00701	2.38	3824	34416	0.096768	0.001288	Method1:new_ll1	0.258947	0.0078	0.268679	7.83e-13	1832	5.17605	0.02	0.01	0.03	420117	0.340724	202774	0.339329	NA	H5e1b
MGS227.A0101	MGS227	MGS227.A0101.TF1	24667779	19235324	9746977	1.49328	77.9775	53.0043	0.190524	0.00774134	59.3192	61	41.4064	0.998853	0.0189622	F	3.92339	3.9195	0.07264	5.85	13942	125478	0.129737	0.000833	Method1:new_ll1	0.329625	0.00392	0.354194	4.76e-12	4601	13.413	0.01	0	0.02	863198	0.700072	423345	0.708441	NA	K1b2a1
MGS228.A0101	MGS228	MGS228.A0101.TF1	29278236	1381277	32597	1.9764	4.71776	1.07114	0.313807	0.0133523	45.991	42	43.0682	0.464134	0.460125	M	0.00629	0.00298	0.00288	0.01	1	9	0	0	Method1:new_ll1	0	0	0	0	13	0.0299354	NA	NA	NA	4813	0.00390345	2372	0.00396939	BT(BT-M9290,BT-M42)	NA
MGS229.A0101	MGS229	MGS229.A0101.TF1	26259633	16424868	2173181	1.86769	62.548	28.1825	0.220545	0.00904036	52.8112	51	43.4019	0.886089	0.0339832	F	0.63954	0.56738	0.02164	1.89	2363	21267	0.110752	0.001474	Method1:new_ll1	0.301401	0.0105	0.306684	4.83e-13	1371	4.05257	0.05	0.02	0.08	364037	0.295242	178358	0.298471	NA	H5e1
MGS230.A0101	MGS230	MGS230.A0101.TF1	17467249	12840213	3359111	1.73839	73.5102	44.432	0.183813	0.00818707	59.6453	61	43.3211	0.482642	0.605335	M	1.20664	0.58313	0.72537	4.62	2496	22464	0.005032	0.001641	Method1:new_ll1	0.008067	0.00237	0.009035	1.33e-14	3031	9.57692	0.01	0	0.02	552543	0.448124	264297	0.442284	R1b1a2a1a2b1c1(R-Z142)	T1a1
MGS231.A0101	MGS231	MGS231.A0101.TF1	31556914	23880377	10389965	1.56492	75.674	45.5467	0.216295	0.00849102	57.144	57	41.5282	0.51753	0.652371	M	4.28388	2.21763	2.77652	15.07	10417	93753	0.003026	0.000924	Method1:new_ll1	0.005961	0.000871	0.005145	2.84e-14	12628	37.8487	0.01	0	0.02	927638	0.752334	448822	0.751075	R1b1a2a1a2(R-P312)	U5b1e1
MGS232.A0101	MGS232	MGS232.A0101.TF1	18894202	15287977	8683081	1.43203	80.9136	55.9395	0.149879	0.00655786	63.1878	69	41.9817	0.976771	0.00602388	F	3.57037	3.48726	0.02112	7.82	13299	119691	0.122912	0.000928	Method1:new_ll1	0.307052	0.00395	0.337113	4.19e-12	5442	16.894	0.01	0	0.02	835401	0.677528	413894	0.692625	NA	U5b1e1
MGS233.A0101	MGS233	MGS233.A0101.TF1	20504830	16190397	5028904	1.68939	78.9589	54.1125	0.16444	0.0068877	61.797	66	41.1538	1.04416	0.0127357	F	1.93723	2.02434	0.02421	5.17	9915	89235	0.11404	0.000874	Method1:new_ll1	0.293396	0.00464	0.316661	3.66e-12	3261	10.5524	0.01	0	0.02	683021	0.553945	324382	0.542832	NA	H5a1
MGS234.A0101	MGS234	MGS234.A0101.TF1	20967747	15371545	4875608	1.68282	73.3104	39.3732	0.160027	0.00667794	60.0501	62	42.4573	0.956774	0.00863507	F	1.90587	1.82287	0.01625	4.94	9281	83529	0.113497	0.000992	Method1:new_ll1	0.29037	0.00486	0.31116	3.27e-12	3315	10.1559	0.02	0.01	0.03	691067	0.56047	341597	0.571641	NA	U3b
MGS235.A0101	MGS235	MGS235.A0101.TF1	21602300	15166719	2612754	1.82773	70.2088	37.807	0.221451	0.00980995	55.7716	55	42.9774	0.476092	0.561856	M	0.87019	0.41409	0.48436	1.74	1454	13086	0.00379	0.001421	Method1:new_ll1	0.005917	0.00284	0.006117	2.38e-15	1244	3.71392	0.99	0.98	NA	445855	0.361598	213273	0.356899	R1b1a2a2c1a1a(R-CTS9219)	U3b
MGS236.A0101	MGS236	MGS236.A0101.TF1	14360495	10585941	4503916	1.57454	73.7157	41.4777	0.210092	0.00881291	56.1513	55	42.4218	0.484784	0.603286	M	1.82271	0.88317	1.09305	7.7	4422	39798	0.002992	0.001229	Method1:new_ll1	0.005179	0.00149	0.00431	6.4e-15	5748	17.2342	0.01	0	0.02	661952	0.536857	323412	0.541209	J2a1(J-L27,J-L26)	H2a5b
MGS237.A0101	MGS237	MGS237.A0101.TF1	24004279	18159517	8440570	1.5352	75.6512	48.6285	0.230545	0.010528	57.9032	58	42.5238	0.936547	0.0095432	F	3.17511	2.97401	0.02984	4.78	12683	114147	0.108464	0.001006	Method1:new_ll1	0.275305	0.00398	0.296346	9.91e-12	3698	10.7439	0.01	0	0.02	830571	0.673611	410980	0.687749	NA	H1e1b1
MGS238.A0101	MGS238	MGS238.A0101.TF1	14900630	11951471	4291093	1.64096	80.2078	56.9831	0.223767	0.00950081	59.409	61	41.5059	0.497566	0.633156	M	1.48324	0.73922	0.93272	2.59	3536	31824	0.002674	0.000723	Method1:new_ll1	0.004592	0.0014	0.00471	1.15e-14	1935	5.73456	0.02	0.01	0.03	606286	0.491711	284085	0.475398	T1a1a1a1a(T-L907,T-P77)	H1e1b1
MGS239.A0101	MGS239	MGS239.A0101.TF1	12069181	9448672	6260212	1.33745	78.2876	52.265	0.157934	0.0065002	62.4562	67	41.2407	0.520077	0.704306	M	2.73618	1.42393	1.91175	5.16	6764	60876	0.001929	0.0007	Method1:new_ll1	0.003169	0.00081	0.002555	2.36e-14	3769	11.4974	0.01	0	0.02	743315	0.602844	359553	0.601689	T1a1a1a1a1(T-CTS6507)	M1a
MGS240.A0101	MGS240	MGS240.A0101.TF1	28419585	20433551	5720383	1.72005	71.8995	37.9427	0.229279	0.00900327	56.0728	55	41.3984	0.515284	0.623708	M	2.24925	1.15864	1.39082	7.81	6025	54225	0.003692	0.001024	Method1:new_ll1	0.006671	0.00125	0.006353	2.74e-14	6238	18.1763	0.01	0	0.02	746587	0.605498	358808	0.600442	T1a1a1a1a1(T-CTS6507)	U3b
MGS241.A0101	MGS241	MGS241.A0101.TF1	14719839	10967986	6046912	1.44868	74.5116	46.9469	0.18774	0.00821784	58.3307	59	42.8567	0.473551	0.633427	M	2.49942	1.18578	1.5738	5.36	5915	53235	0.002708	0.000827	Method1:new_ll1	0.004354	0.00102	0.004263	2.95e-14	4111	12.1579	0.01	0	0.02	732051	0.593709	361236	0.604505	T1a1a1a1a1(T-CTS6507)	M1a
MGS242.A0101	MGS242	MGS242.A0101.TF1	15319733	12700606	7788650	1.38675	82.9036	60.995	0.141731	0.00587584	64.0771	72	41.1566	0.525241	0.699188	M	3.18222	1.67174	2.20918	3.85	7948	71532	0.001941	0.000608	Method1:new_ll1	0.003979	0.000835	0.00338	3.31e-14	2669	8.2186	0.02	0	0.04	797921	0.647131	381676	0.63871	T1a1a1a1a(T-L906,T-P77)	H1a
MGS243.A0101	MGS243	MGS243.A0101.TF1	13428930	10525203	5260444	1.50021	78.3771	52.4907	0.163884	0.00648022	60.4128	63	42.0195	0.502044	0.630758	M	2.03301	1.01992	1.27352	2.7	5286	47574	0.002113	0.000922	Method1:new_ll1	0.003635	0.00117	0.002926	2.12e-14	1943	5.87567	0.99	0.98	NA	710951	0.576597	340967	0.570586	T1a1a1a1a1(T-CTS6507)	H1a
MGS244.A0101	MGS244	MGS244.A0101.TF1	18862181	14221634	5977375	1.5797	75.3976	46.8732	0.173612	0.00722273	59.3959	61	41.7687	0.498088	0.589297	M	2.19996	1.0976	1.28583	4.02	5751	51759	0.003248	0.00085	Method1:new_ll1	0.006991	0.00136	0.006225	2.79e-14	3018	8.93645	0.01	0	0.02	747431	0.606183	361350	0.604696	T1a1a1a1a(T-L906,T-P77)	T2a3
MGS245.A0101	MGS245	MGS245.A0101.TF1	20356753	10076539	2602613	1.74172	49.4997	14.6866	0.0923745	0.0055582	64.1645	69	42.4608	0.481485	0.553397	M	1.17676	0.56752	0.64637	24.49	2605	23445	0.005789	0.000572	Method1:new_ll1	0.015152	0.00279	0.014524	3.28e-14	19751	64.3243	0.01	0	0.02	533688	0.432832	261337	0.437331	T1a1a1a1a(T-CTS2860,T-P77)	J1b1a1
MGS246.A0101	MGS246	MGS246.A0101.TF1	33459377	24528473	6620466	1.73009	73.3082	43.6429	0.230667	0.00889024	51.1684	49	41.4375	0.956497	0.00389712	F	2.19536	2.10581	0.00857	4.04	10406	93654	0.106631	0.001234	Method1:new_ll1	0.284247	0.00452	0.29847	4.77e-12	3729	10.1319	0.01	0	0.02	738836	0.599212	364034	0.609187	NA	T2b
MGS247.A0101	MGS247	MGS247.A0101.TF1	21386595	15691488	6085612	1.61217	73.3707	42.1378	0.263269	0.0121511	58.2442	59	41.8826	0.496761	0.627016	M	2.47707	1.23183	1.53854	6.09	6361	57249	0.004124	0.001015	Method1:new_ll1	0.007147	0.00122	0.007846	1.59e-14	4777	14.0094	0.01	0	0.02	760035	0.616405	369674	0.618626	T1a1a1a1a1(T-CTS6507)	J1b1a1
MGS248.A0101	MGS248	MGS248.A0101.TF1	29329035	23161560	13447756	1.41939	78.9714	53.5298	0.133805	0.00542318	62.2521	67	42.6542	0.953502	0.0127231	F	5.65852	5.39711	0.07086	7.92	15600	140400	0.119406	0.0008	Method1:new_ll1	0.305415	0.00371	0.337116	1.02e-11	5483	16.9983	0.01	0	0.02	934629	0.758004	467097	0.781657	NA	J2a1a1a
MGS249.A0101	MGS249	MGS249.A0101.TF1	21531911	16767447	9436098	1.43724	77.8725	51.8573	0.14463	0.00574893	61.1869	65	41.4259	1.00708	0.0114219	F	3.86537	3.89401	0.04343	3.87	14136	127224	0.127358	0.000785	Method1:new_ll1	0.317164	0.00389	0.355428	4.65e-12	2833	8.49852	0.01	0	0.02	865941	0.702297	424695	0.7107	NA	T2a3
MGS250.A0101	MGS250	MGS250.A0101.TF1	37098619	2736186	37720	1.98621	7.37544	1.43047	0.237611	0.0112235	53.3703	51	42.0756	0.866751	0.144299	F*	0.01308	0.01145	0.00196	0.03	2	18	0	0	Method1:new_ll1	NA	NA	NA	NA	17	0.0551029	NA	NA	NA	9779	0.00793098	4581	0.00766601	NA	NA
MGS251.A0101	MGS251	MGS251.A0101.TF1	26434896	10986440	846170	1.92298	41.5604	15.922	0.272469	0.012374	52.306	50	42.6588	0.482242	0.641139	M	0.31457	0.15134	0.20055	0.64	271	2439	0.003384	0.001686	Method1:new_ll1	0.002379	0.00564	0.005208	3.28e-16	534	1.46967	0.99	0.98	NA	199186	0.161544	94267	0.15775	J1(J-M267)	I1a1
MGS252.A0101	MGS252	MGS252.A0101.TF1	24833544	12073138	349673	1.97104	48.6163	15.8924	0.251147	0.0109006	50.4436	48	41.5283	0.498711	0.612396	M	0.11126	0.05585	0.06762	0.24	35	315	0	0	Method1:new_ll1	NA	NA	NA	NA	247	0.675961	NA	NA	NA	78891	0.0639823	38045	0.0636659	J(J-CTS3936,J-M304)	NA
MGS253.A0101	MGS253	MGS253.A0101.TF1	19202288	10707825	1242248	1.88399	55.7633	20.023	0.228949	0.0101296	53.3214	51	43.235	0.453361	0.532747	M	0.37059	0.16888	0.19605	1.04	326	2934	0.005642	0.000354	Method1:new_ll1	0.01346	0.00725	0.013701	1.09e-15	763	2.18058	0.99	0.98	NA	234513	0.190195	115172	0.192733	T1a1a1a1a(T-L906,T-P77)	H2a2a1
MGS254.A0101	MGS254	MGS254.A0101.TF1	20007945	1015790	26698	1.97372	5.07693	0.630274	0.246763	0.00977326	54.2566	52	42.8531	0.798986	0.207858	F*	0.01106	0.00891	0.00223	0.02	5	45	0	0	Method1:new_ll1	NA	NA	NA	NA	20	0.0593277	NA	NA	NA	8310	0.00673959	4019	0.00672554	NA	NA
MGS255.A0101	MGS255	MGS255.A0101.TF1	10676173	8614724	5969348	1.30708	80.6911	57.017	0.187706	0.00787462	62.6508	68	41.2327	1.02254	0.0204362	F	2.54719	2.60579	0.05066	4.39	10852	97668	0.122069	0.000818	Method1:new_ll1	0.311696	0.00448	0.339235	2.1e-12	3384	10.0201	0.02	0.01	0.03	715352	0.580166	348765	0.583636	NA	T2+16189
MGS256.A0101	MGS256	MGS256.A0101.TF1	24484980	1466294	42791	1.97082	5.98855	1.12842	0.309515	0.0142596	46.7375	44	41.7355	0.908363	0.055881	F	0.01332	0.01197	0.00077	0.01	4	36	0.111111	0	Method1:new_ll1	0.477099	0.458	0.503452	0	15	0.0355483	NA	NA	NA	10237	0.00830243	4981	0.00833538	NA	NA
MGS257.A0101	MGS257	MGS257.A0101.TF1	21364015	3423232	213165	1.93773	16.0234	3.18736	0.288728	0.0135812	50.9174	49	42.1844	0.49273	0.562228	M	0.07623	0.03724	0.04279	0.11	23	207	0.021739	0.005435	Method1:new_ll1	0.049578	0.0699	0.060953	9.76e-17	83	0.239061	NA	NA	NA	54990	0.0445981	26010	0.0435261	I(I-CTS3517,I-M170)	NA
MGS258.A0101	MGS258	MGS258.A0101.TF1	19932076	14669296	6490626	1.55754	73.5964	45.3035	0.195865	0.00746778	59.9952	62	40.7732	0.538756	0.6855	M	2.63514	1.42065	1.79051	9.69	7140	64260	0.0035	0.000876	Method1:new_ll1	0.006894	0.00112	0.00655	6.02e-14	7581	23.1507	0.01	0	0.02	767059	0.622101	363329	0.608008	I2a2a1b(I-CTS10057)	T2b
MGS259.A0101	MGS259	MGS259.A0101.TF1	17174118	2819307	135629	1.95189	16.416	2.30566	0.237557	0.0109006	52.8107	50	42.8501	0.836584	0.130228	F*	0.05687	0.04794	0.00753	0.16	38	342	0.101266	0	Method1:new_ll1	0.265781	0.0801	0.260364	1.35e-15	100	0.318305	NA	NA	NA	41934	0.0340094	20461	0.0342402	NA	NA
MGS260.A0101	MGS260	MGS260.A0101.TF1	9892763	7624432	4613304	1.39493	77.0708	45.8254	0.17594	0.00787625	62.8561	68	41.8664	0.511327	0.690673	M	2.12075	1.0842	1.45427	3.95	5367	48303	0.003642	0.00078	Method1:new_ll1	0.007936	0.00139	0.008042	4.82e-14	2669	8.22512	0.99	0.98	NA	679097	0.550762	330640	0.553305	I2a2a1b(I-CTS10057)	H1b2
MGS261.A0101	MGS261	MGS261.A0101.TF1	24209842	18389681	8695699	1.52714	75.9595	51.8707	0.16273	0.00728784	59.7109	61	43.9347	0.917602	0.0159978	F	3.63668	3.33864	0.0565	10.1	11848	106632	0.107891	0.001095	Method1:new_ll1	0.269967	0.00412	0.301383	9.95e-12	7839	23.5296	0.01	0	0.02	807306	0.654742	408327	0.683309	NA	X2+225+@16223
MGS262.A0101	MGS262	MGS262.A0101.TF1	15035079	10886644	5221494	1.52038	72.4083	44.3341	0.23003	0.0107627	59.1045	60	41.2104	0.987941	0.00598824	F	2.16816	2.14371	0.01283	3.42	9820	88380	0.119652	0.001026	Method1:new_ll1	0.292584	0.00461	0.322928	1.68e-12	2598	7.67934	0.01	0	0.02	676429	0.548598	326391	0.546194	NA	N1a1a1a2
MGS263.A0101	MGS263	MGS263.A0101.TF1	22472718	17656195	8799755	1.50161	78.5672	56.288	0.110439	0.00525281	61.9316	66	42.4259	0.498177	0.697908	M	3.60375	1.79786	2.49354	7.72	8101	72909	0.002289	0.000788	Method1:new_ll1	0.004165	0.000841	0.003365	3.9e-15	5474	16.6316	0.01	0	0.02	804880	0.652775	395137	0.661236	J2a1h2(J-L25)	H2a1c
MGS264.A0101	MGS264	MGS264.A0101.TF1	20619438	14492232	6729273	1.53566	70.2843	41.9091	0.206709	0.00817697	54.539	53	41.9718	0.480508	0.637679	M	2.74659	1.31973	1.73936	3.02	6477	58293	0.003726	0.000836	Method1:new_ll1	0.008276	0.00128	0.007953	6.34e-14	2466	6.91852	0.01	0	0.02	754280	0.611737	369356	0.618094	I2a2a1b(I-CTS10057)	J2a1a1
MGS265.A0101	MGS265	MGS265.A0101.TF1	18815355	14822596	7094538	1.52137	78.7793	55.7535	0.207244	0.00768472	58.7622	60	41.0229	1.01316	0.0129701	F	2.87167	2.91196	0.03624	6.8	11313	101817	0.116451	0.001014	Method1:new_ll1	0.289097	0.00427	0.320598	4.82e-12	5067	15.0969	0.01	0	0.02	750459	0.608638	366535	0.613373	NA	J2a1a1
MGS266.A0101	MGS266	MGS266.A0101.TF1	20726314	16219518	8464343	1.47814	78.2557	56.0872	0.197489	0.00883213	61.4888	65	41.5192	0.51526	0.723074	M	3.40652	1.75479	2.44166	7.44	7896	71064	0.003459	0.00083	Method1:new_ll1	0.007238	0.00105	0.006232	3.52e-14	5064	15.7664	0.01	0	0.02	791404	0.641846	385099	0.644438	I2a2a1b(I-CTS10057)	H13a2c1
MGS267.A0101	MGS267	MGS267.A0101.TF1	22929228	18038547	8989736	1.50164	78.6705	56.3596	0.127325	0.00560022	61.6671	66	42.0175	0.984709	0.0183627	F	3.59864	3.54422	0.06468	5.46	12764	114876	0.125813	0.00085	Method1:new_ll1	0.310192	0.0041	0.345841	9.92e-12	3736	11.6577	0.01	0	0.02	808615	0.655804	398900	0.667534	NA	D4j8
MGS268.A0101	MGS268	MGS268.A0101.TF1	22249015	17381450	8871248	1.48961	78.1223	57.0667	0.176202	0.0072586	59.5943	62	40.9736	1.0429	0.0204431	F	3.36733	3.51225	0.06725	9.68	12803	115227	0.116101	0.000933	Method1:new_ll1	0.284504	0.00396	0.31626	9.12e-12	7259	22.1781	0.01	0	0.02	801111	0.649718	386926	0.647496	NA	J1c2j
MGS269.A0101	MGS269	MGS269.A0101.TF1	16410016	13197254	7631165	1.42176	80.4219	57.77	0.124841	0.00556203	62.6283	67	43.0446	0.48834	0.697533	M	3.24175	1.58265	2.2457	6.33	7263	65367	0.002239	0.000781	Method1:new_ll1	0.003342	0.000792	0.003547	2.13e-14	4472	13.7444	0.01	0	0.02	780596	0.63308	387510	0.648473	I2a2a1b1a1(I-S25733)	D4j8
MGS270.A0101	MGS270	MGS270.A0101.TF1	26611698	12703989	2199250	1.82688	47.7384	14.3622	0.266138	0.0120943	49.8871	48	42.4668	0.468526	0.549113	M	0.85137	0.3984	0.46459	1.41	1511	13599	0.005198	0.000857	Method1:new_ll1	0.012101	0.00342	0.011577	1.47e-14	1188	3.24612	0.01	0	0.04	430927	0.349491	214664	0.359226	I2a2a(I-L368,I-M223)	U5a2
MGS271.A0101	MGS271	MGS271.A0101.TF1	21200891	14340154	6065369	1.57704	67.6394	37.7206	0.253614	0.0106908	54.625	53	42.3776	0.481357	0.633992	M	2.52324	1.21719	1.59002	3.77	5930	53370	0.003642	0.000858	Method1:new_ll1	0.007517	0.00128	0.006804	1.44e-14	3036	8.58694	0.01	0	0.02	729853	0.591926	361768	0.605395	R1a1a1b1a2b(R-CTS1211)	H5a
MGS272.A0101	MGS272	MGS272.A0101.TF1	18616092	7752523	1811617	1.76632	41.6442	12.0611	0.254575	0.011256	52.8697	51	42.9322	0.496963	0.509804	M	0.73942	0.36911	0.37383	1.1	1339	12051	0.060503	0.00101	Method1:new_ll1	0.163078	0.0114	0.164465	1.21e-13	839	2.33581	0.01	0	0.03	387737	0.314463	193804	0.324319	E1b1b1a1b1(E-CTS3287,E-L618)	H13
MGS273.A0101	MGS273	MGS273.A0101.TF1	25967181	14478724	5538218	1.61749	55.7578	25.7445	0.196278	0.0112816	48.973	47	43.7433	0.450081	0.577298	M	2.05662	0.92822	1.17775	14.16	4424	39816	0.008792	0.001764	Method1:new_ll1	0.020049	0.00249	0.018492	4.18e-14	10445	33.0906	0.01	0	0.02	675645	0.547963	333353	0.557845	G2a2b2a1a1a1(G-Z2005,G-L13)	N1a1a1a2
MGS274.A0101	MGS274	MGS274.A0101.TF1	18601219	12652983	5929279	1.53139	68.0223	42.482	0.187989	0.010981	51.1151	49	42.5847	0.476505	0.698148	M	2.26707	1.07997	1.56804	4.1	4932	44388	0.005501	0.001524	Method1:new_ll1	0.011751	0.00186	0.009532	7.54e-14	3030	8.91074	0.01	0	0.02	689616	0.559293	329699	0.55173	E1b1b1a1b1(E-L618)	H
MGS275.A0101	MGS275	MGS275.A0101.TF1	19067025	8674765	2067943	1.76161	45.4962	14.1418	0.301428	0.0125371	52.1721	50	40.764	0.490545	0.631214	M	0.84929	0.41697	0.53101	1	1581	14229	0.004442	0.001211	Method1:new_ll1	0.008361	0.00301	0.00765	6.17e-15	785	2.16899	0.99	0.98	NA	422131	0.342357	202976	0.339667	E1b1b1a1b1a(E-Page102,E-V13)	T2g1a
MGS276.A0101	MGS276	MGS276.A0101.TF1	24185019	15558109	5064666	1.67447	64.3295	31.6983	0.251549	0.0100732	53.9685	53	41.1938	0.986499	0.011096	F	1.93519	1.90991	0.02137	1.59	9379	84411	0.109663	0.001044	Method1:new_ll1	0.279038	0.00464	0.297242	3.43e-12	1228	3.47209	0.03	0.01	0.05	676110	0.54834	329937	0.552128	NA	HV
MGS277.A0101	MGS277	MGS277.A0101.TF1	25377894	20069959	10695073	1.46711	79.0844	56.0813	0.224919	0.00811383	56.9622	57	40.1525	1.01882	0.0179051	F	4.13293	4.2136	0.0727	8.17	14386	129474	0.121247	0.000982	Method1:new_ll1	0.30362	0.0038	0.334468	7.55e-12	6654	19.4959	0.01	0	0.02	866279	0.702571	419038	0.701233	NA	HV+16311
MGS278.A0101	MGS278	MGS278.A0101.TF1	20672427	2770139	390702	1.85896	13.4002	2.80392	0.394162	0.0177901	45.6289	43	41.4497	0.477272	0.592542	M	0.1284	0.06146	0.07637	0.28	69	621	0.006757	0	Method1:new_ll1	0.021435	0.0215	0.020179	8.58e-17	229	0.590681	0.99	0.98	NA	92295	0.0748532	44541	0.0745365	R1b1a2a1(R-L51)	H2a2a1
MGS279.A0101	MGS279	MGS279.A0101.TF1	24742565	4748304	389702	1.91793	19.1908	3.72318	0.274654	0.0126246	48.5877	46	41.6131	0.911565	0.0363689	F	0.12423	0.11363	0.00468	0.26	180	1620	0.08971	0.000992	Method1:new_ll1	0.235184	0.0363	0.234645	2.6e-15	175	0.514998	0.99	0.98	NA	90153	0.073116	43853	0.0733852	NA	H2a2a1
MGS280.A0101	MGS280	MGS280.A0101.TF1	14034542	11531543	8230672	1.28625	82.1654	62.2138	0.139943	0.00538073	63.4833	70	41.7714	1.02455	0.0134942	F	3.22268	3.30291	0.04288	6.62	12739	114651	0.120646	0.000774	Method1:new_ll1	0.294774	0.00404	0.327194	7.59e-12	4276	13.9038	0.01	0	0.02	804459	0.652434	391628	0.655364	NA	T2g1
MGS281.A0101	MGS281	MGS281.A0101.TF1	24301854	11719333	2779899	1.76279	48.224	16.9398	0.263844	0.010989	53.5457	52	41.227	0.988918	0.00857582	F	1.09141	1.07979	0.00912	1.53	5629	50661	0.106584	0.001154	Method1:new_ll1	0.28131	0.00639	0.293261	1.68e-12	1217	3.38506	0.02	0	0.05	505580	0.410036	241895	0.404796	NA	H5r
MGS282.A0101	MGS282	MGS282.A0101.TF1	23914030	4183828	355532	1.91502	17.4953	4.46754	0.278651	0.0120115	51.7231	49	40.2722	0.526139	0.637477	M	0.13237	0.06943	0.08375	0.15	73	657	0.034014	0.002542	Method1:new_ll1	0.089861	0.0414	0.088208	9.42e-16	126	0.346611	NA	NA	NA	92938	0.0753747	43335	0.0725183	R1(R-M306,R-M173)	NA
MGS283.A0101	MGS283	MGS283.A0101.TF1	14401933	11272369	7044697	1.37505	78.2698	55.3652	0.153231	0.00683498	62.6964	68	41.0447	0.529467	0.712018	M	2.86991	1.51992	2.02874	6.5	7068	63612	0.002137	0.000754	Method1:new_ll1	0.004434	0.000935	0.003291	3.67e-14	4243	13.3592	0.01	0	0.02	743468	0.602969	358363	0.599697	N1c1a1(N-L708)	V23
MGS284.A0101	MGS284	MGS284.A0101.TF1	17912900	8259006	2146229	1.74013	46.1065	14.0057	0.205682	0.00909999	57.333	57	42.0251	0.97759	0.00997953	F	0.83377	0.81444	0.00811	2.37	4091	36819	0.090768	0.000925	Method1:new_ll1	0.248723	0.00741	0.253146	1.38e-12	1499	4.67904	0.02	0	0.04	435286	0.353026	209901	0.351256	NA	V7a
MGS285.A0101	MGS285	MGS285.A0101.TF1	16283229	6208310	1252678	1.79823	38.127	13.3143	0.315026	0.0145902	45.4909	43	41.901	0.499863	0.553507	M	0.36211	0.18041	0.19881	1.27	379	3411	0.048251	0.001054	Method1:new_ll1	0.122491	0.019	0.12692	1.78e-14	1152	3.04267	0.06	0.01	0.11	230834	0.187211	109863	0.183849	R(R-P224,R-M207)	G1c
MGS286.A0101	MGS286	MGS286.A0101.TF1	20449123	17097371	13139607.0	1.23148	83.6093	56.2485	0.100817	0.00405704	65.1403	74	42.1128	0.99147	0.642147	M	5.74412	5.69775	3.66596	6.56	15998	143982	0.128323	0.000667	Method1:new_ll1	0.319427	0.00365418	0.350804	4.17048e-12	4128	13.2435	0.01	0	0.02	951105	0.771367	462040	0.773194	R1b1a2a2c1a1a1(R-Y5587)	H
MGS287.A0101	MGS287	MGS287.A0101.TF1	17033650	7693610	887217.0	1.88468	45.1671	5.15107	0.25673	0.0108288	52.5436	51	42.9347	0.907742	0.0121618	F	0.36062	0.32766	0.00407	0.52	1045	9405	0.096236	0.00123	Method1:new_ll1	0.252757	0.0152965	0.252788	7.17448e-15	369	1.12892	0.99	0.98	NA	234320	0.190039	114619	0.191808	NA	H2a2a1
MGS288.A0101	MGS288	MGS288.A0101.TF1	20775936	10434090	2043154.0	1.80418	50.222	10.0792	0.250601	0.010655	53.0026	51	43.5309	0.458413	0.48393	M	0.79567	0.36516	0.38424	1.06	1191	10719	0.027869	0.00083	Method1:new_ll1	0.071436	0.00843121	0.073848	2.01068e-14	728	2.22723	0.03	0	0.08	433436	0.351526	210781	0.352728	R1a1a1b1a2b(R-CTS1211)	H1
MGS289.A0101	MGS289	MGS289.A0101.TF1	22434035	16889565	10424138.0	1.38281	75.2855	36.2828	0.284616	0.00973726	54.1215	53	42.6783	0.921364	0.00778173	F	4.71972	4.35114	0.03551	7.1	14279	128511	0.117826	0.000949	Method1:new_ll1	0.299256	0.00379846	0.325941	8.39745e-12	6060	17.1079	0.01	0	0.02	918327	0.744783	458945	0.768015	NA	HV9+152
MGS290.A0101	MGS290	MGS290.A0101.TF1	14314400	5515384	822763.0	1.85082	38.5303	4.66915	0.346866	0.0130986	48.2298	46	43.4211	0.872937	0.0131941	F	0.31575	0.27493	0.00425	0.33	751	6759	0.09546	0.000946	Method1:new_ll1	0.270823	0.0184502	0.276178	9.57748e-14	269	0.724184	NA	NA	NA	205881	0.166974	101366	0.169629	NA	NA
MGS291.A0101	MGS291	MGS291.A0101.TF1	19813491	15187137	10135294.0	1.33264	76.6505	44.6957	0.272821	0.0104557	56.7885	57	41.631	0.992065	0.00463394	F	4.3861	4.35122	0.01996	4.82	15118	136062	0.122505	0.000852	Method1:new_ll1	0.310729	0.00373113	0.337285	2.15675e-12	3930	11.5403	0.01	0	0.02	924698	0.74995	449654	0.752467	NA	X2
MGS292.A0101	MGS292	MGS292.A0101.TF1	31090904	25668347	15891273.0	1.3809	82.559	51.2084	0.176912	0.00723178	62.973	68	41.4183	0.52484	0.59253	M	7.12505	3.74326	4.19562	10.16	14105	126945	0.002531	0.00068	Method1:new_ll1	0.005244	0.000601283	0.004544	1.55439e-13	7185	22.3336	0.01	0	0.02	1032399	0.837298	500950	0.838308	I2a2a1b1a1(I-S25733)	H3h6
MGS293.A0101	MGS293	MGS293.A0101.TF1	19338991	15780672	11906337.0	1.24551	81.6003	52.2806	0.188014	0.00762555	61.3077	64	42.0702	0.976981	0.0138914	F	5.4814	5.35301	0.07423	6.19	15573	140157	0.130689	0.000816	Method1:new_ll1	0.332865	0.00374174	0.358081	5.74951e-12	4610	13.7947	0.01	0	0.02	929076	0.753501	461483	0.772262	NA	H2a2a1
MGS294.A0101	MGS294	MGS294.A0101.TF1	19481273	13862980	6217518.0	1.5515	71.1605	32.1673	0.28127	0.0111744	53.0519	51	41.6238	0.495533	0.534538	M	2.40881	1.19186	1.2817	4.44	6268	56412	0.006792	0.000962	Method1:new_ll1	0.016946	0.00183701	0.015569	1.6191e-13	3585	10.2554	0.02	0.01	0.03	797465	0.646761	381635	0.638642	E1b1b1b2a1a(E-L29)	T2b25
MGS295.A0101	MGS295	MGS295.A0101.TF1	20961031	17429012	12595597.0	1.27732	83.1496	53.4119	0.159444	0.00526764	63.8763	71	40.4955	1.05689	0.0172135	F	5.72977	6.06136	0.09682	7.53	16471	148239	0.126289	0.000689	Method1:new_ll1	0.316184	0.00356994	0.348765	4.3528e-12	5185	16.1193	0.01	0	0.02	927156	0.751943	451263	0.75516	NA	K2b1b
MGS296.A0101	MGS296	MGS296.A0101.TF1	15508516	6827771	555335.0	1.91866	44.0259	5.49031	0.273093	0.0111491	51.1702	49	43.8745	0.908237	0.0106132	F	0.22215	0.20057	0.00236	0.52	456	4104	0.082423	0.000746	Method1:new_ll1	0.232029	0.0227003	0.237624	2.5458e-14	391	1.08003	0.99	0.98	NA	152258	0.123485	75209	0.125857	NA	H2a2a1
MGS297.A0101	MGS297	MGS297.A0101.TF1	26769088	13071122	1335954.0	1.89779	48.8292	8.26018	0.362383	0.015066	45.2932	43	43.704	0.857639	0.0479171	F	0.42551	0.36458	0.02039	0.81	1245	11205	0.093063	0.001228	Method1:new_ll1	0.253838	0.0138908	0.253902	7.44002e-14	755	1.96282	0.05	0	0.1	265776	0.21555	131392	0.219876	NA	D4j8
MGS298.A0101	MGS298	MGS298.A0101.TF1	31349647	25331789	12460280.0	1.50812	80.8041	45.9339	0.242738	0.00908929	56.1407	55	42.2433	0.951779	0.0110705	F	4.89566	4.65989	0.05298	6.68	16628	149652	0.129444	0.000846	Method1:new_ll1	0.329242	0.00357603	0.352536	1.02788e-11	5144	15.2874	0.01	0	0.02	990359	0.803202	491319	0.822191	NA	H13a1a
MGS299.A0101	MGS299	MGS299.A0101.TF1	19994713	14211816	6490489.0	1.5433	71.0779	30.4749	0.232771	0.0092216	55.6925	55	42.1146	0.966341	0.0146932	F	2.80924	2.71654	0.04022	4.81	12218	109962	0.113975	0.000927	Method1:new_ll1	0.29464	0.00412153	0.316232	4.03728e-12	3764	11.0363	0.01	0	0.02	812246	0.658749	397651	0.665443	NA	H13a1a
MGS300.A0101	MGS300	MGS300.A0101.TF1	15346636	8415215	1201652.0	1.8572	54.8343	10.8538	0.303345	0.0121613	50.7052	48	43.4944	0.454003	0.535454	M	0.48364	0.21936	0.25758	1.04	522	4698	0.010221	0.001284	Method1:new_ll1	0.025392	0.00835847	0.024995	4.98907e-15	827	2.27648	0.09	0.03	0.15	287633	0.233277	141415	0.236649	R1a1a1b1a1b1(R-L1029)	H5r
MGS301.A0101	MGS301	MGS301.A0101.TF1	19458096	15081137	9721602.0	1.35538	77.5057	44.561	0.247005	0.0099095	60.198	62	41.9035	0.979695	0.0133651	F	4.46062	4.37055	0.05782	7.93	14751	132759	0.127257	0.000908	Method1:new_ll1	0.326877	0.00382124	0.353364	1.34836e-13	5873	17.8284	0.01	0	0.02	909509	0.737631	448084	0.74984	NA	H5a1
MGS302.A0101	MGS302	MGS302.A0101.TF1	23025967	18960635	12844958.0	1.32255	82.3446	57.7783	0.214907	0.00804779	61.4219	65	41.0597	1.01853	0.0150687	F	5.42585	5.5269	0.0801	5.34	15926	143334	0.123501	0.000776	Method1:new_ll1	0.313621	0.00366847	0.340251	8.46928e-12	3626	11.2696	0.01	0	0.02	926899	0.751735	453796	0.759398	NA	D4j11
MGS303.A0101	MGS303	MGS303.A0101.TF1	28689585	22792460	13955174.0	1.38773	79.4451	49.4738	0.179532	0.00663862	58.5698	60	42.0523	0.498469	0.582182	M	5.9963	2.9898	3.46798	7.95	12191	109719	0.002938	0.000925	Method1:new_ll1	0.005004	0.000649231	0.00476	3.19852e-14	5954	17.7584	0.01	0	0.02	983068	0.797289	482650	0.807684	G2a2b2a1a1a2a(G-L1264)	J1b1a1
MGS304.A0101	MGS304	MGS304.A0101.TF1	27853410	10634886	816326.0	1.92324	38.1816	6.4491	0.407594	0.0173856	43.4882	41	43.2981	0.915194	0.0150916	F	0.24247	0.22191	0.00367	0.48	575	5175	0.095827	0.000677	Method1:new_ll1	0.245826	0.0197119	0.250895	7.97972e-15	421	1.06989	0.99	0.98	NA	163943	0.132961	81907	0.137066	NA	H2a2a1
MGS305.A0101	MGS305	MGS305.A0101.TF1	24132652	19961315	14857185.0	1.2557	82.715	57.5628	0.169932	0.00617181	63.152	70	41.8582	1.00662	0.0105506	F	6.33896	6.38164	0.06587	14.26	16941	152469	0.140439	0.000786	Method1:new_ll1	0.343509	0.00353557	0.374567	6.48804e-12	11148	34.5798	0.05	0.04	0.06	979185	0.79414	483758	0.809538	NA	H1b2
MGS306.A0101	MGS306	MGS306.A0101.TF1	11692683	9657644	7643770.0	1.20853	82.5956	57.1376	0.182407	0.00672078	63.9273	71	40.7227	0.538645	0.683643	M	3.45148	1.8584	2.34705	4.68	8333	74997	0.002388	0.000598	Method1:new_ll1	0.0044	0.000783599	0.004484	1.82097e-15	3089	9.64494	0.01	0	0.02	807857	0.655189	384583	0.643575	I2a1b2a1(I-CTS10228,I-CTS5966)	H2a2a1
MGS307.A0101	MGS307	MGS307.A0101.TF1	20988118	16945627	12236342.0	1.27791	80.7391	53.9054	0.192754	0.00690982	59.8537	62	42.1357	0.498534	0.648469	M	5.38222	2.68495	3.46811	9.07	10837	97533	0.002618	0.00073	Method1:new_ll1	0.005431	0.000757584	0.004738	7.14186e-14	6827	20.3703	0.01	0	0.02	940519	0.762781	461142	0.771691	T1a1a1a1a(T-L906,T-P77)	H
MGS308.A0101	MGS308	MGS308.A0101.TF1	16184430	9723727	4238002	1.56416	60.0808	26.4023	0.211156	0.0105984	47.2775	46	44.3069	0.856845	0.00909607	F	1.74652	1.49972	0.0157	9.44	6221	55989	0.105842	0.001336	Method1:new_ll1	0.267267	0.00568	0.291719	1.41e-12	8143	24.9701	0.01	0	0.02	566877	0.459749	285103	0.477102	NA	H5a
MGS309.A0101	MGS309	MGS309.A0101.TF1	23949680	18660734	11064258.0	1.40708	77.9164	44.5933	0.217019	0.00754475	59.9573	61	42.6673	0.978508	0.00381006	F	5.1052	4.99718	0.01941	16.67	15193	136737	0.124417	0.001072	Method1:new_ll1	0.312454	0.00371454	0.350168	3.99577e-12	12713	39.8087	0.01	0	0.02	937209	0.760097	466282	0.780293	NA	U3b
MGS310.A0101	MGS310	MGS310.A0101.TF1	23040406	18503357	12476641.0	1.32571	80.3083	52.042	0.19437	0.00688366	61.1147	64	41.5712	0.524319	0.639968	M	5.4553	2.86232	3.4689	9.97	11726	105534	0.002799	0.000703	Method1:new_ll1	0.005923	0.000736179	0.005209	4.36727e-14	7308	22.5208	0.01	0	0.02	967097	0.784336	467486	0.782308	I2a1b2a(I-CTS10936)	H24
MGS311.A0101	MGS311	MGS311.A0101.TF1	16710390	13128456	8745287.0	1.33387	78.5646	48.5696	0.174101	0.00629505	62.907	68	41.8738	0.518011	0.655381	M	3.95954	2.05002	2.57805	6.52	9489	85401	0.002444	0.000701	Method1:new_ll1	0.004923	0.000816333	0.004364	5.55921e-14	4275	13.5125	0.01	0	0.02	893715	0.724822	427773	0.715851	I2a1b2a1(I-CTS10228,I-CTS5966)	T2b
MGS312.A0101	MGS312	MGS312.A0101.TF1	22354428	11556952	2537266.0	1.78045	51.6987	10.4184	0.293896	0.0119507	52.3819	51	43.1373	0.920013	0.0102446	F	1.05136	0.96731	0.01074	1.41	4859	43731	0.099848	0.000951	Method1:new_ll1	0.261704	0.00672895	0.270982	1.22263e-12	1067	3.10888	0.02	0	0.04	509474	0.413194	249636	0.41775	NA	D4j8
MGS313.A0101	MGS313	MGS313.A0101.TF1	24995802	13885940	2525617.0	1.81812	55.5531	15.3376	0.301579	0.0117125	48.3068	46	42.5105	0.471442	0.536828	M	0.88985	0.41922	0.47634	2.99	1491	13419	0.008296	0.001213	Method1:new_ll1	0.020453	0.00446491	0.020359	7.90143e-15	2620	7.10206	0.01	0	0.02	460133	0.373178	223444	0.373919	I2a1b2a1(I-CTS10228,I-CTS5966)	D4
MGS314.A0101	MGS314	MGS314.A0101.TF1	28180945	23363486	15489967.0	1.337	82.9053	59.087	0.240647	0.00906895	61.4649	65	41.024	0.540944	0.646727	M	6.50337	3.51954	4.18108	4.89	13618	122562	0.003029	0.000787	Method1:new_ll1	0.006461	0.000697414	0.00544	1.18623e-13	3448	10.9142	0.01	0	0.02	1028132	0.833837	491701	0.82283	G2a2b2a1a1a2a(G-L1264)	J1b1b1
MGS315.A0101	MGS315	MGS315.A0101.TF1	21178474	16773220	12249596.0	1.26969	79.1994	50.8263	0.176417	0.00701493	61.087	64	43.7868	0.470863	0.624144	M	5.54972	2.61289	3.44236	10.89	10485	94365	0.002388	0.000685	Method1:new_ll1	0.004715	0.000706018	0.004055	2.06928e-14	8268	25.1814	0.01	0	0.02	941027	0.763193	467191	0.781814	T1a1a1a1a1(T-CTS6507)	X2+225+@16223
MGS316.A0101	MGS316	MGS316.A0101.TF1	23382174	18722762	11765898.0	1.37157	80.0728	52.4959	0.162393	0.00640644	62.596	67	42.1921	0.502103	0.633312	M	5.13434	2.57895	3.2318	10.6	11197	100773	0.002153	0.000709	Method1:new_ll1	0.004227	0.000693128	0.003654	7.82395e-14	7776	24.068	0.01	0	0.02	953957	0.77368	464171	0.77676	T1a1a1a1a1(T-CTS6507)	X2+225+@16223
MGS317.A0101	MGS317	MGS317.A0101.TF1	27280236	18302979	7244656.0	1.60418	67.0925	24.7579	0.153167	0.00636511	62.8757	67	43.1797	0.479037	0.581046	M	3.51446	1.68268	2.02972	6.99	8452	76068	0.00256	0.00074	Method1:new_ll1	0.004317	0.000788245	0.004572	8.59554e-14	4647	14.7251	0.01	0	0.02	862097	0.699179	425746	0.712459	I2a2a1b1(I-L702)	J1c3g
MGS318.A0101	MGS318	MGS318.A0101.TF1	23790223	13680013	3901605.0	1.7148	57.5027	12.0882	0.198499	0.00848453	62.169	65	43.7572	0.920139	0.00923616	F	2.04704	1.88619	0.0184	2.15	9274	83466	0.110382	0.00086	Method1:new_ll1	0.290698	0.00477374	0.305435	5.29742e-12	1380	4.29742	0.99	0.98	NA	689924	0.559543	345645	0.578415	NA	H2a2a1
MGS319.A0101	MGS319	MGS319.A0101.TF1	18748741	13719796	9128273.0	1.33466	73.1772	35.4129	0.218826	0.00869141	59.0212	60	42.9613	0.476057	0.595206	M	4.40839	2.09973	2.60211	5.92	9488	85392	0.003194	0.000803	Method1:new_ll1	0.005826	0.000830844	0.006096	1.37283e-13	4291	12.974	0.01	0	0.02	904404	0.733491	445531	0.745567	E1b1b1a1b1(E-CTS1773,E-L618)	H6a1a
MGS320.A0101	MGS320	MGS320.A0101.TF1	18732354	15010720	11221495.0	1.25243	80.1326	51.5175	0.178742	0.00668136	59.6554	62	42.5347	0.955835	0.00915134	F	5.09403	4.86808	0.04576	9.57	14464	130176	0.131559	0.000812	Method1:new_ll1	0.329859	0.00386482	0.360548	8.08451e-12	7221	21.848	0.01	0	0.02	900057	0.729966	450221	0.753416	NA	H1
MGS321.A0101	MGS321	MGS321.A0101.TF1	25782380	20471734	14242696.0	1.30428	79.402	50.5527	0.196374	0.00743193	60.2796	63	42.4377	0.498118	0.614627	M	6.27528	3.12683	3.8344	10.56	12141	109269	0.003182	0.000732	Method1:new_ll1	0.007056	0.000770356	0.006286	4.17629e-14	8220	24.4775	0.01	0	0.02	987117	0.800573	484596	0.81094	R1b1a2a2c1a1a(R-CTS9219)	H5a6
MGS322.A0101	MGS322	MGS322.A0101.TF1	14650923	11399369	7609919.0	1.33243	77.8065	43.8649	0.186761	0.00658721	59.5421	61	42.0948	0.506662	0.630781	M	3.53164	1.79098	2.21344	10.58	8382	75438	0.002571	0.000759	Method1:new_ll1	0.005133	0.000885661	0.004615	2.48538e-14	8046	24.5127	0.01	0	0.02	839984	0.681245	408972	0.684388	R1b1a2a2c1a1a(R-CTS9219)	HV2a1
MGS323.A0101	MGS323	MGS323.A0101.TF1	19855574	15448818	9344254.0	1.39515	77.8059	46.7139	0.217645	0.00775217	56.3072	56	42.1115	0.497134	0.625594	M	4.0177	1.99905	2.49737	4.03	9235	83115	0.003294	0.000835	Method1:new_ll1	0.007243	0.000941189	0.006387	1.1252e-13	3183	9.28463	0.01	0	0.02	878323	0.712339	426951	0.714475	R1b1a2a1a1b(R-Z18,R-Z19)	J1b1a1b
MGS324.A0101	MGS324	MGS324.A0101.TF1	19851640	11834894	3236515.0	1.72653	59.6167	19.639	0.307329	0.0115523	49.5767	47	42.7101	0.92118	0.0117317	F	1.09722	1.01137	0.01249	2.11	5123	46107	0.101394	0.001023	Method1:new_ll1	0.271298	0.0066495	0.281775	1.23555e-12	1870	5.09409	0.03	0.01	0.05	535596	0.43438	262739	0.439677	NA	T1a1b
MGS325.A0101	MGS325	MGS325.A0101.TF1	24145378	14286761	3223654.0	1.77436	59.1698	17.3651	0.268259	0.0102461	51.9935	50	42.5991	0.473255	0.51208	M	1.16895	0.55327	0.59654	2.52	2258	20322	0.015973	0.000829	Method1:new_ll1	0.041199	0.00468916	0.040491	9.9555e-14	1850	5.3451	0.04	0.02	0.06	553912	0.449235	270494	0.452654	R1b1a2a1a1b(R-Z18,R-Z19)	H3g1
MGS326.A0101	MGS326	MGS326.A0101.TF1	24035827	18135229	8650078.0	1.52302	75.4508	42.2799	0.305447	0.0123604	50.5693	48	42.5566	0.483993	0.548583	M	3.10078	1.50243	1.69131	10.92	7757	69813	0.004469	0.001047	Method1:new_ll1	0.008605	0.00116216	0.008795	5.77485e-14	9971	28.0616	0.01	0	0.02	864398	0.701045	423069	0.707979	R1a1a1b1a1b(R-CTS11962.1)	J1c16
MGS327.A0101	MGS327	MGS327.A0101.TF1	22588956	13629781	4128223	1.69712	60.3383	26.5335	0.188092	0.00844867	55.9615	55	41.3016	0.997103	0.0185128	F	1.57253	1.56834	0.02868	3.31	8407	75663	0.105485	0.00096	Method1:new_ll1	0.276074	0.00501	0.289518	2.09e-12	2344	6.88895	0.03	0.02	0.04	636531	0.51624	306688	0.513223	NA	H5a1
MGS328.A0101	MGS328	MGS328.A0101.TF1	17353680	12573262	7292128.0	1.42003	72.453	33.1551	0.234387	0.00896689	58.5064	59	41.8124	0.503337	0.587723	M	3.36073	1.69077	1.95953	6.96	8435	75915	0.003581	0.000812	Method1:new_ll1	0.007876	0.00105596	0.007183	3.55265e-14	5071	15.5804	0.01	0	0.02	866249	0.702547	419061	0.701272	I2a1b2a1(I-CTS10228,I-CTS5966)	H1c6
MGS329.A0101	MGS329	MGS329.A0101.TF1	22425351	7457408	791999	1.8938	33.2544	8.18779	0.271334	0.0134762	53.5055	52	42.599	0.457459	0.537305	M	0.28266	0.12904	0.15078	46.06	206	1854	0.00907	0.000857	Method1:new_ll1	0.021716	0.0121	0.024115	4.97e-17	58939	190.063	0.01	0	0.02	187339	0.151936	92130	0.154174	R1a(R-L62,R-M420)	H+73
MGS330.A0101	MGS330	MGS330.A0101.TF1	30554386	1859223	127647	1.93134	6.08496	1.18089	0.228905	0.0124669	50.1729	48	42.7083	0.484837	0.553789	M	0.03807	0.01853	0.021	2.35	9	81	0	0	Method1:new_ll1	NA	NA	NA	NA	2155	5.63033	0.02	0.01	0.03	28477	0.0230955	14024	0.0234683	G2a1a1a1a1a1b1(G-Z16575,G-Z7947)	H4a1a1
MGS331.A0101	MGS331	MGS331.A0101.TF1	25725615	15760303	5854034	1.62856	61.2631	29.8308	0.203646	0.0109671	48.1296	46	44.6427	0.862221	0.00495669	F	2.20553	1.90588	0.0109	7.66	8307	74763	0.109834	0.001404	Method1:new_ll1	0.275166	0.00502	0.299692	9.11e-14	5944	17.4353	0.01	0	0.02	676740	0.548851	342552	0.573239	NA	U5a2
MGS332.A0101	MGS332	MGS332.A0101.TF1	20181100	9791684	2465707	1.74818	48.5191	18.8637	0.211115	0.0110389	47.9	45	43.7356	0.450022	0.549298	M	0.86338	0.3885	0.47006	30.74	1376	12384	0.00445	0.001043	Method1:new_ll1	0.008917	0.00316	0.008077	4.89e-15	28186	89.9331	0.01	0	0.02	431744	0.350154	214563	0.359057	R1a1a1b1a2b(R-CTS1211)	X2+225+@16223
MGS333.A0101	MGS333	MGS333.A0101.TF1	18397312	9238874	3104481	1.66398	50.2186	23.0703	0.270246	0.0122147	48.065	46	42.1742	0.47529	0.618135	M	1.07894	0.51203	0.65941	30.27	2032	18288	0.006498	0.00146	Method1:new_ll1	0.012291	0.00303	0.013865	2.09e-14	32346	102.62	0.01	0	0.02	495850	0.402145	236364	0.39554	R1a1a1b1a2b(R-CTS1211)	X2+225+@16223
MGS334.A0101	MGS334	MGS334.A0101.TF1	11725657	4132078	1197559	1.71018	35.2396	10.0682	0.197759	0.00972498	47.2788	44	43.5173	0.447745	0.602731	M	0.46459	0.20825	0.27808	13.16	598	5382	0.008505	0.001963	Method1:new_ll1	0.015198	0.00666	0.017249	1.19e-15	8519	28.289	0.01	0	0.02	267688	0.217101	132168	0.221175	R1(R-P238,R-M173)	X2+225+@16223
MGS335.A0101	MGS335	MGS335.A0101.TF1	19726676	11257646	3768232	1.66527	57.0681	26.3909	0.222368	0.0104667	47.5847	45	42.5744	0.922809	0.0145785	F	1.27185	1.17381	0.01846	6.6	5741	51669	0.104446	0.001334	Method1:new_ll1	0.274655	0.00613	0.288383	3.23e-12	6178	16.9267	0.01	0	0.02	545130	0.442112	268274	0.448939	NA	J1b1a1
MGS336.A0101	MGS336	MGS336.A0101.TF1	22857593	608340	49407	1.91878	2.66143	0.804117	0.246398	0.0135559	49.8151	47	43.8176	0.873498	0.0751418	F	0.01339	0.01171	0.00104	14.58	8	72	0	0	Method1:new_ll1	NA	NA	NA	NA	10814	35.1438	0.01	0	0.02	10266	0.00832595	5042	0.00843746	NA	K1a4a1a2a
MGS337.A0101	MGS337	MGS337.A0101.TF1	27960190	9528895	959237	1.89933	34.0802	8.84826	0.25036	0.0147	52.2163	50	42.0771	0.48187	0.567035	M	0.36152	0.17427	0.20352	12.54	398	3582	0.019318	0.002418	Method1:new_ll1	0.051537	0.0139	0.049618	6.36e-15	10037	30.8946	0.01	0	0.02	229990	0.186527	111533	0.186643	R1a1a1b1a1(R-M458)	H1c+152
MGS338.A0101	MGS338	MGS338.A0101.TF1	35820612	753416	24082	1.96804	2.1033	0.503281	0.140974	0.0135444	53.6044	51	43.1008	0.694769	0.468629	M	0.00557	0.00394	0.00266	0.18	2	18	0	0	Method1:new_ll1	NA	NA	NA	NA	141	0.361337	NA	NA	NA	4182	0.00339169	2068	0.00346067	CT(CT-M5727,CT-M168)	NA
MGS339.A0101	MGS339	MGS339.A0101.TF1	23542890	4250015	181852	1.95721	18.0522	2.71209	0.0973118	0.00692347	63.9146	70	43.2292	0.866181	0.0765154	F	0.08435	0.07339	0.00637	8.62	90	810	0.084211	0.00066	Method1:new_ll1	0.241665	0.055	0.243468	0	5008	17.582	0.99	0.98	NA	60646	0.0491852	29610	0.0495504	NA	U1a1a
MGS340.A0101	MGS340	MGS340.A0101.TF1	30146414	6220005	550499	1.91149	20.6327	5.46004	0.250232	0.0121671	43.3968	41	44.0035	0.411269	0.52142	M	0.15742	0.06494	0.08252	2.75	77	693	0.02994	0.000749	Method1:new_ll1	0.083908	0.0394	0.092595	9.68e-16	2268	6.20164	0.03	0.01	0.05	108481	0.0879804	54224	0.0907404	I(I-V218.2,I-M170)	H40
MGS341.A0101	MGS341	MGS341.A0101.TF1	33239212	13585051	1942105	1.85704	40.8706	13.635	0.250631	0.0124598	51.6725	50	42.1921	0.954451	0.0117726	F	0.62729	0.5986	0.00741	45.36	2574	23166	0.094387	0.001323	Method1:new_ll1	0.251412	0.00931	0.253591	2.79e-13	61549	197.641	0.01	0	0.02	363973	0.29519	173772	0.290796	NA	K1a2
MGS342.A0101	MGS342	MGS342.A0101.TF1	20022929	4589930	450228	1.90191	22.9234	4.95174	0.213086	0.0113036	51.1126	49	43.1696	0.474144	0.536953	M	0.15464	0.07313	0.08191	18.77	66	594	0.021277	0.000887	Method1:new_ll1	0.057902	0.035	0.060243	6.15e-16	15559	49.2692	0.01	0	0.02	108141	0.0877047	52788	0.0883373	R1a(R-L63,R-M420)	T1a1
MGS343.A0101	MGS343	MGS343.A0101.TF1	18002414	5557326	725287	1.86949	30.8699	6.40945	0.229477	0.0100476	58.4331	58	41.34	0.501785	0.597881	M	0.31908	0.16041	0.19048	8.57	345	3105	0.01071	0.000503	Method1:new_ll1	0.029723	0.0108	0.027934	1.22e-15	6295	19.7133	0.01	0	0.02	202830	0.164499	96699	0.16182	L1(L-L1304,L-M22)	T2b4+152
MGS344.A0101	MGS344	MGS344.A0101.TF1	19251950	8436663	1032098	1.87766	43.8224	14.2427	0.25114	0.0140957	54.3409	53	41.9112	0.486568	0.498562	M	0.35611	0.17308	0.17527	39.6	350	3150	0.005398	0.001014	Method1:new_ll1	0.0128	0.00783	0.012795	2.92e-16	51551	161.33	0.01	0	0.02	230114	0.186627	111407	0.186432	R1b1a2(R-CTS623,R-M269)	H2a1
MGS345.A0101	MGS345	MGS345.A0101.TF1	12425922	6111881	1712303	1.71984	49.1865	14.5446	0.101079	0.00568098	62.0454	64	42.4958	0.480323	0.579387	M	0.78133	0.37472	0.44849	17.34	1441	12969	0.001742	0.00069	Method1:new_ll1	0.002482	0.0019	0.003045	1.4e-15	12275	40.7877	0	0	0.01	402738	0.326629	196126	0.328204	T1a1a1a1(T-Z710,T-CTS8512)	D4j5
MGS346.A0101	MGS346	MGS346.A0101.TF1	15921072	4113675	783641	1.8095	25.8379	6.19243	0.2095	0.0127092	56.1729	55	42.6331	0.914489	0.019468	F	0.30795	0.28173	0.00594	51.66	826	7434	0.091007	0.00182	Method1:new_ll1	0.243499	0.0172	0.253175	1.12e-13	62639	207.698	0	0	0.01	201849	0.163704	97152	0.162578	NA	J1b1a1
MGS347.A0101	MGS347	MGS347.A0101.TF1	17749130	5705024	846253	1.85167	32.1426	6.66616	0.235595	0.0112223	51.9594	50	42.8876	0.466695	0.516621	M	0.3313	0.1546	0.17028	26.91	292	2628	0.0096	0.001202	Method1:new_ll1	0.024375	0.0115	0.022601	1.07e-15	29754	90.2628	0	0	0.01	213553	0.173196	104918	0.175574	T1a1a1a1a(T-CTS2860,T-P77)	D4j5
MGS348.A0101	MGS348	MGS348.A0101.TF1	33784749	13230728	1295340	1.9021	39.1618	11.0552	0.233282	0.0126932	54.224	53	42.4278	0.478151	0.488733	M	0.38168	0.18276	0.18479	47.3	403	3627	0.008074	0.001439	Method1:new_ll1	0.019052	0.00872	0.017244	2.5e-15	71676	221.726	0.01	0	0.02	249514	0.202361	121707	0.203669	R1a1a1b1a2b3(R-CTS3402)	H11a
MGS349.A0101	MGS349	MGS349.A0101.TF1	24895423	4446028	415847	1.90647	17.8588	3.73953	0.339261	0.0161987	50.2931	48	41.9809	0.480626	0.515143	M	0.14569	0.07028	0.07518	3.26	74	666	0	0.003094	Method1:new_ll1	-0.008675	0.00529	-0.003447	3.33e-17	2837	7.73028	0.01	0	0.02	102350	0.083008	48867	0.0817758	T1a1(T-CTS484,T-L162)	H5e1
MGS350.A0101	MGS350	MGS350.A0101.TF1	24037710	10521045	1933270	1.81625	43.7689	19.1381	0.211882	0.0100181	47.0125	45	41.8756	0.998905	0.0143574	F	0.58808	0.58925	0.00814	9.94	2494	22446	0.095253	0.001523	Method1:new_ll1	0.256013	0.00965	0.260662	1.64e-13	7361	23.3466	0.01	0	0.02	335879	0.272405	154980	0.259349	NA	H13c1a
MGS351.A0101	MGS351	MGS351.A0101.TF1	19350557	3364259	358766	1.89336	17.3859	5.58081	0.289475	0.0147175	42.7193	40	42.3556	0.466901	0.577679	M	0.0945	0.04396	0.05433	1.52	23	207	0.02	0	Method1:new_ll1	0.054741	0.0555	0.050122	9.76e-17	1145	3.23103	0.99	0.98	NA	68652	0.0556782	32413	0.0542411	I(I-CTS1800,I-M170)	J1b1b2
MGS352.A0101	MGS352	MGS352.A0101.TF1	13777839	7071927	2171355	1.69296	51.3283	16.9017	0.237498	0.0136536	57.6621	57	42.649	0.468454	0.566712	M	0.9967	0.46596	0.55987	9.57	1956	17604	0.007637	0.001362	Method1:new_ll1	0.017502	0.0037	0.018228	9.2e-15	6027	19.9383	0.01	0	0.02	468022	0.379576	230432	0.385613	R1b1a2a1a2b1(R-L2)	U5a2b
MGS353.A0101	MGS353	MGS353.A0101.TF1	17742010	5555591	948603	1.82925	31.3132	6.38992	0.243534	0.0135961	56.0417	55	42.8168	0.916468	0.0179995	F	0.37914	0.34848	0.00655	29.83	1176	10584	0.090176	0.001606	Method1:new_ll1	0.243296	0.014	0.250479	8.75e-14	26618	86.7316	0.01	0	0.02	244969	0.198675	120587	0.201795	NA	H5e1
MGS354.A0101	MGS354	MGS354.A0101.TF1	15977467	4470953	497698	1.88868	27.9829	5.44284	0.279242	0.0148646	54.5507	53	43.4168	0.444268	0.515558	M	0.21847	0.09794	0.11237	24.9	135	1215	0.013937	0	Method1:new_ll1	0.02803	0.016	0.034957	1.45e-15	20370	66.8475	0.01	0	0.02	146923	0.119158	72774	0.121783	I2a1b(I-M423)	H41a
MGS355.A0101	MGS355	MGS355.A0101.TF1	24634571	13572700	3849964	1.71635	55.0961	22.5175	0.292014	0.0102437	48.3174	46	41.8388	0.477289	0.604558	M	1.41956	0.67681	0.85301	1.52	3057	27513	0.003266	0.001035	Method1:new_ll1	0.004947	0.00162	0.006023	1.18e-14	1396	3.72889	0.01	0	0.02	570431	0.462632	278395	0.465876	T1a1a1a1a1(T-CTS6507)	J1b1a
MGS356.A0101	MGS356	MGS356.A0101.TF1	12729138	1476125	135343	1.90831	11.5964	2.9864	0.234914	0.0115506	54.0588	52	41.9025	0.488499	0.590173	M	0.05308	0.02599	0.03107	17.9	18	162	0.027027	0	Method1:new_ll1	0.0589	0.0592	0.058283	2.86e-17	15572	50.2277	0.01	0	0.02	38931	0.0315739	18028	0.0301687	T1a(T-PF5664,T-M70)	H13c1a
MGS357.A0101	MGS357	MGS357.A0101.TF1	16149118	6760279	764512	1.88691	41.8616	11.7166	0.189111	0.00730529	61.5058	64	40.3238	0.540829	0.674522	M	0.35748	0.1933	0.2386	2.39	452	4068	0.00101	0.00038	Method1:new_ll1	0.001977	0.00307	-0.000408	6.91e-17	1499	4.81399	0.01	0	0.03	221507	0.179647	100300	0.167846	T1a1a1a1a(T-L906,T-P77)	H1e1b
MGS358.A0101	MGS358	MGS358.A0101.TF1	16884512	4868830	218823	1.95506	28.8361	5.16284	0.121079	0.00591936	59.8014	61	42.3661	0.759441	0.290135	U	0.10283	0.07832	0.02957	5.39	90	810	0.09596	0.001892	Method1:new_ll1	0.261721	0.0522	0.252354	5.24e-15	3216	10.9674	0.01	0	0.02	73339	0.0594795	34413	0.0575879	NA	U3b1b
MGS359.A0101	MGS359	MGS359.A0101.TF1	23131544	10291581	1598705	1.84466	44.4915	16.6023	0.16917	0.0084009	49.2968	47	41.6534	0.454201	0.631572	M	0.57126	0.25982	0.35834	6.93	783	7047	0.00495	0.001722	Method1:new_ll1	0.00755	0.00417	0.00732	7.52e-16	4299	14.2416	0.03	0.02	0.04	319281	0.258944	151632	0.253746	R1b1a2a2(R-S20902,R-CTS1078)	H1b1
MGS360.A0101	MGS360	MGS360.A0101.TF1	27914033	910933	68642	1.92465	3.26335	0.923983	0.219626	0.0129105	52.1484	50	42.8602	0.885016	0.231619	U	0.02066	0.01845	0.00478	12.79	13	117	0.151515	0.027888	Method1:new_ll1	0.351466	0.161	0.330084	1.92e-16	11040	33.7967	0.01	0	0.02	15718	0.0127476	7582	0.012688	NA	W1i
MGS361.A0101	MGS361	MGS361.A0101.TF1	25757556	9609079	1154270	1.87988	37.3059	9.11173	0.236942	0.0109331	57.0602	57	41.0375	1.00425	0.0148699	F	0.46657	0.46821	0.00673	33.56	1811	16299	0.085422	0.000783	Method1:new_ll1	0.239305	0.0112	0.239896	2.07e-13	35689	118.322	0.01	0	0.02	286695	0.232516	135345	0.226491	NA	T2c1e
MGS362.A0101	MGS362	MGS362.A0101.TF1	22805489	1388275	35312	1.97456	6.08746	1.44026	0.14965	0.00991005	60.0526	61	42.6827	0.550871	0.665544	M	0.01311	0.00718	0.00878	10.59	2	18	0	0	Method1:new_ll1	NA	NA	NA	NA	6862	23.5161	0.01	0	0.02	9892	0.00802262	4663	0.00780323	CT(CT-M5783,CT-M168)	H5a1a
MGS363.A0101	MGS363	MGS363.A0101.TF1	15893145	4972858	603216	1.8787	31.2893	7.26515	0.200818	0.00871554	59.5585	60	41.1543	0.518503	0.56564	M	0.25355	0.13095	0.14294	33.97	203	1827	0.006977	0.001747	Method1:new_ll1	0.015643	0.012	0.015053	6.41e-16	36074	119.759	0.01	0	0.02	168807	0.136906	78128	0.130742	R1a1a1b1a1b1(R-L1029)	T1a1
MGS364.A0101	MGS364	MGS364.A0101.TF1	11238039	724327	88077	1.8784	6.44531	2.44511	0.308273	0.0118687	42.6544	39	40.7999	0.939306	0.0793073	F	0.01887	0.01781	0.0015	0.84	7	63	0.071429	0	Method1:new_ll1	0.210704	0.218	0.217013	0	640	1.86831	0.02	0	0.05	14500	0.0117598	6781	0.0113476	NA	T1a1'3
MGS365.A0101	MGS365	MGS365.A0101.TF1	22159778	8550581	769746	1.90998	38.586	11.9532	0.225255	0.0104288	57.1857	57	41.9348	0.996721	0.0232844	F	0.32043	0.31935	0.00722	7.24	1014	9126	0.114447	0.001087	Method1:new_ll1	0.300533	0.0159	0.301091	5.65e-14	5110	16.055	0.01	0	0.02	208292	0.168929	97370	0.162942	NA	H40
MGS366.A0101	MGS366	MGS366.A0101.TF1	25345961	7425858	597550	1.91953	29.298	4.70948	0.27789	0.011325	51.5218	49	42.2342	0.923201	0.00772975	F	0.24258	0.22415	0.00196	5.23	537	4833	0.081444	0.00116	Method1:new_ll1	0.223896	0.0209	0.221556	2.44e-14	4423	12.4934	0.01	0	0.02	164571	0.133471	80016	0.133902	NA	H1b1
MGS367.A0101	MGS367	MGS367.A0101.TF1	27362616	3294911	117427	1.96436	12.0417	2.03272	0.209527	0.0105296	52.9514	51	41.6599	0.954041	0.05659	F	0.04816	0.04579	0.00282	8.59	38	342	0.123457	0.00157	Method1:new_ll1	0.399216	0.097	0.410911	0	5921	19.1016	0.01	0	0.02	35768	0.0290086	17041	0.028517	NA	H3h6
MGS368.A0101	MGS368	MGS368.A0101.TF1	24654281	2787722	219173	1.92138	11.3073	3.35594	0.330768	0.0149658	43.6588	41	40.7675	0.510233	0.607919	M	0.06095	0.03106	0.03695	2.3	25	225	0.02	0	Method1:new_ll1	0.060961	0.0618	0.060809	6.8e-17	1730	5.17533	0.01	0	0.02	45155	0.0366217	21355	0.0357362	R(R-S4,R-M207)	H1
MGS369.A0101	MGS369	MGS369.A0101.TF1	2545090	1147832	454292	1.60422	45.0999	13.9296	0.326367	0.01395	48.0491	46	41.4529	1.00599	0.0137453	F	0.1939	0.19586	0.00263	0.76	529	4761	0.088962	0.000515	Method1:new_ll1	0.251493	0.0216	0.24862	6.57e-14	628	1.72708	0.99	0.98	NA	127748	0.103606	60334	0.100965	NA	U3b
MGS370.A0101	MGS370	MGS370.A0101.TF1	13361186	10092864	6346537	1.37119	75.5387	49.9004	0.299103	0.0114912	53.0658	51	40.911	0.994017	0.0102921	F	2.60902	2.59889	0.02577	2.81	10490	94410	0.11362	0.001136	Method1:new_ll1	0.292925	0.00449	0.315459	5.62e-12	2240	6.36653	0.01	0	0.02	726804	0.589454	348810	0.583711	NA	W1i
MGS371.A0101	MGS371	MGS371.A0101.TF1	20583824	4039661	687490	1.82981	19.6254	5.25608	0.311816	0.0146997	44.0004	42	43.2968	0.875325	0.0379865	F	0.22115	0.19363	0.00863	2.15	457	4113	0.096339	0.000603	Method1:new_ll1	0.26448	0.0235	0.26289	2.96e-14	1739	4.83928	0.01	0	0.02	148676	0.120579	70580	0.118111	NA	H5'36
MGS372.A0101	MGS372	MGS372.A0101.TF1	21065824	8205744	466223	1.94318	38.9529	7.98741	0.227519	0.012789	53.7686	52	43.8027	0.887782	0.031162	F	0.15414	0.13675	0.00481	7.05	208	1872	0.089686	0.001682	Method1:new_ll1	0.231262	0.0331	0.223156	7.19e-15	4735	14.9019	0.01	0	0.02	110274	0.0894346	53759	0.0899622	NA	J1b1b2
MGS373.A0101	MGS373	MGS373.A0101.TF1	23001657	7661175	386596	1.94954	33.3071	6.15246	0.231919	0.0119336	49.5452	47	44.018	0.432779	0.495534	M	0.12988	0.05575	0.06376	25.56	37	333	0	0	Method1:new_ll1	NA	NA	NA	NA	22182	72.1637	0.01	0	0.02	93482	0.0758159	46636	0.0780423	I1(I-M450,I-M253)	T2+16189
MGS374.A0101	MGS374	MGS374.A0101.TF1	19644598	1298598	72966	1.94381	6.61046	1.16184	0.25688	0.0134954	54.8394	53	43.0758	0.463367	0.59126	M	0.02679	0.01227	0.01576	6.2	1	9	0	0	Method1:new_ll1	0	0	0	0	4856	14.7491	0.01	0	0.02	20134	0.0163291	9789	0.0163813	CT(CT-M5809,CT-M168)	H5
MGS375.A0101	MGS375	MGS375.A0101.TF1	25694592	6468064	392320	1.93934	25.1729	4.10883	0.285023	0.0173592	45.2266	43	45.488	0.387891	0.497385	M	0.13217	0.05128	0.06605	3.93	44	396	0	0	Method1:new_ll1	NA	NA	NA	NA	3401	9.46189	0.01	0	0.02	93580	0.0758954	46788	0.0782967	R(R-P232,R-M207)	T2b
MGS376.A0101	MGS376	MGS376.A0101.TF1	20744197	3491980	372564	1.89331	16.8335	3.50761	0.293625	0.0147805	45.2321	43	44.0808	0.418592	0.547427	M	0.12527	0.05233	0.06823	2.13	53	477	0.035714	0.003359	Method1:new_ll1	0.088978	0.0486	0.091545	8.01e-16	1514	4.44312	0.01	0	0.02	88454	0.0717381	44160	0.0738989	I(I-PF3837,I-M170)	U5a2
MGS377.A0101	MGS377	MGS377.A0101.TF1	22318446	1774582	43765	1.97534	7.95119	1.6434	0.284597	0.013958	52.2557	50	43.3028	0.441932	0.464993	M	0.01377	0.00598	0.00624	10.15	0	0	0	0	Method1:new_ll1	NA	NA	NA	NA	8254	25.1618	0.01	0	0.02	10307	0.0083592	5137	0.00859644	I(I-CTS7469,I-M170)	H
MGS378.A0101	MGS378	MGS378.A0101.TF1	23833764	6434759	256423	1.96015	26.9985	3.47973	0.181706	0.0106435	56.1265	55	43.8325	0.44431	0.496833	M	0.10024	0.04456	0.04974	19.72	33	297	0.042254	0	Method1:new_ll1	0.12637	0.0733	0.129788	3.14e-16	15711	51.4928	0	0	0.01	72446	0.0587553	35649	0.0596563	P1(P-P226,P-M45)	T2+16189
MGS379.A0101	MGS379	MGS379.A0101.TF1	23166976	6830067	308004	1.95491	29.4819	5.39383	0.215358	0.0121452	53.7004	52	43.5322	0.850298	0.0720897	F	0.10169	0.08621	0.00747	34.74	113	1017	0.100437	0.001629	Method1:new_ll1	0.257613	0.0472	0.259949	6.46e-15	31865	105.424	0.01	0	0.02	74384	0.060327	36592	0.0612344	NA	U3b
MGS380.A0101	MGS380	MGS380.A0101.TF1	15981087	4519401	187526	1.95851	28.2797	4.67353	0.0830443	0.00632776	61.2587	65	44.4421	0.605286	0.349095	M	0.05898	0.03555	0.02045	9.63	21	189	0.065217	0	Method1:new_ll1	0.214623	0.126	0.18637	2.48e-16	6193	20.2585	0.02	0.01	0.03	43267	0.0350905	21478	0.0359421	CT(CT-M5782,CT-M168)	H5m
MGS381.A0101	MGS381	MGS381.A0101.TF1	14088471	2435057	61995	1.97454	17.284	2.70437	0.218804	0.0117866	50.7281	48	43.3405	0.893825	0.0280191	F	0.01544	0.01384	0.00037	9.99	0	0	0	0	Method1:new_ll1	NA	NA	NA	NA	6534	21.5256	0.01	0	0.02	11833	0.00959682	5662	0.00947499	NA	H5a
MGS382.A0101	MGS382	MGS382.A0101.TF1	20993236	585649	15896	1.97286	2.7897	0.491287	0.281114	0.0165259	47.8375	45	43.1415	0.493085	0.443982	M	0.00375	0.00187	0.00178	1.96	0	0	0	0	Method1:new_ll1	NA	NA	NA	NA	1611	4.51989	0.01	0	0.03	2766	0.00224329	1356	0.00226918	I(I-CTS7502,I-M170)	T2b+152
MGS383.A0101	MGS383	MGS383.A0101.TF1	20622485	6159723	671253	1.89102	29.869	8.0372	0.352887	0.014881	43.9673	41	42.1903	0.459442	0.526102	M	0.15705	0.07191	0.08154	18.14	81	729	0.005848	0.002188	Method1:new_ll1	0.005566	0.0127	0.01344	4.65e-17	20942	60.0416	0	0	0.01	110423	0.0895554	53918	0.0902283	E1b1b1a(E-CTS10323,E-V68.1)	T2b4+152
MGS384.A0101	MGS384	MGS384.A0101.TF1	19389053	7273307	625037	1.91406	37.5124	7.21491	0.0956652	0.00588718	65.4118	73	43.0721	0.477733	0.556298	M	0.24503	0.11742	0.1359	11.35	186	1674	0.005168	0.000646	Method1:new_ll1	0.012058	0.00977	0.011245	2.6e-16	6558	22.8737	0.01	0	0.02	164194	0.133165	79039	0.132267	R2(R-M479)	H4a1a1a2
MGS385.A0101	MGS385	MGS385.A0101.TF1	13287736	9201365	3611392	1.60752	69.247	37.3272	0.254269	0.00966099	48.8817	47	41.927	0.483079	0.605337	M	1.29354	0.62536	0.77625	2.54	2810	25290	0.003672	0.001578	Method1:new_ll1	0.00552	0.00204	0.005663	2.17e-14	2087	5.76703	0.02	0.01	0.03	542909	0.440311	264045	0.441862	I2a1b2a1(I-CTS10228,I-CTS5966)	J1b1a
MGS386.A0101	MGS386	MGS386.A0101.TF1	23235658	16605172	5572277	1.66443	71.4642	43.5678	0.347143	0.0144429	47.6827	46	41.396	0.486192	0.624764	M	1.7504	0.85118	1.08338	1.88	4056	36504	0.003957	0.000993	Method1:new_ll1	0.00896	0.00181	0.007864	1.58e-14	1713	4.53932	0.02	0.01	0.03	653595	0.53008	312357	0.522709	E1b1b1a1b1a(E-V36,E-V13)	H4a
MGS387.A0101	MGS387	MGS387.A0101.TF1	19517299	3620356	106977	1.97045	18.5495	3.00994	0.242368	0.0152941	55.013	54	43.1594	0.474464	0.524267	M	0.04075	0.01935	0.02109	14.02	7	63	0	0	Method1:new_ll1	NA	NA	NA	NA	9029	31.236	0.01	0	0.02	30273	0.0245521	14744	0.0246731	E1b1b1(E-L931,E-M5021)	H1a
MGS388.A0101	MGS388	MGS388.A0101.TF1	18861761	1629641	43276	1.97344	8.63992	1.88734	0.296138	0.0141552	49.1279	46	43.2191	0.469977	0.52838	M	0.01094	0.00523	0.00575	2.29	1	9	0.5	0	Method1:new_ll1	1.20192	0	1.20191	0	1797	5.24196	0.01	0	0.04	8201	0.00665119	3945	0.0066017	BT(BT-M9069,BT-M42)	H3g3
MGS389.A0101	MGS389	MGS389.A0101.TF1	36698247	25097747	7398952	1.7052	68.3895	41.6465	0.255598	0.0121661	46.2826	44	43.9028	0.86612	0.00977121	F	2.19815	1.90403	0.021	10.77	8947	80523	0.109862	0.001136	Method1:new_ll1	0.276921	0.00479	0.297447	4.43e-12	8523	25.6271	0.01	0	0.02	714157	0.579197	348896	0.583855	NA	V3c
MGS390.A0101	MGS390	MGS390.A0101.TF1	22149165	4284756	140359	1.96724	19.345	3.40226	0.283819	0.0114187	49.5741	47	44.0831	0.827122	0.105249	F*	0.03739	0.0309	0.00395	1.68	14	126	0	0	Method1:new_ll1	NA	NA	NA	NA	1409	3.86101	0.02	0.01	0.03	28086	0.0227783	13960	0.0233612	NA	K1a4a1a2
MGS391.A0101	MGS391	MGS391.A0101.TF1	21005152	4139920	164495	1.96027	19.7091	3.65259	0.252376	0.010829	49.0807	46	43.6635	0.460039	0.577388	M	0.04744	0.02141	0.02749	1.42	8	72	0	0	Method1:new_ll1	NA	NA	NA	NA	1263	3.28861	0.01	0	0.02	34937	0.0283347	16797	0.0281087	R1(R-M306,R-M173)	H1+152
MGS392.A0101	MGS392	MGS392.A0101.TF1	18214145	13080724	6948085	1.46883	71.8163	44.4256	0.261799	0.011043	51.6258	50	41.9524	0.493951	0.684161	M	2.69058	1.33092	1.82844	11.34	6347	57123	0.003564	0.000811	Method1:new_ll1	0.006595	0.00112	0.006788	2.85e-14	8705	26.7976	0.01	0	0.02	764042	0.619654	366865	0.613925	R1a1a1b1a1b1(R-L1029)	U4a
MGS393.A0101	MGS393	MGS393.A0101.TF1	17795644	5647597	276984	1.95095	31.7358	6.40643	0.2273	0.0110174	52.8902	51	43.1388	0.926363	0.0194374	F	0.09691	0.08961	0.00196	25.59	82	738	0.071006	0.002959	Method1:new_ll1	0.195369	0.0533	0.19198	1.75e-15	19549	66.1511	0	0	0.01	70763	0.0573903	33952	0.0568165	NA	H5+709
MGS394.A0101	MGS394	MGS394.A0101.TF1	10782997	7237108	3321924	1.54099	67.1159	31.8778	0.119817	0.00698564	62.79	68	42.9604	0.488191	0.602973	M	1.41506	0.69097	0.84882	14.93	3420	30780	0.086526	0.001173	Method1:new_ll1	0.22638	0.00753	0.233438	9.35e-13	12134	36.4154	0.01	0	0.02	575275	0.46656	282511	0.472764	I2a1b2(I-L621)	H1j
MGS395.A0101	MGS395	MGS395.A0101.TF1	18699078	7268166	275720	1.96206	38.8691	9.51486	0.229221	0.0151304	55.5675	55	43.3798	0.463008	0.562166	M	0.09821	0.04555	0.0543	2.63	35	315	0.026667	0	Method1:new_ll1	0.080684	0.0568	0.075209	2.43e-16	1430	5.09319	0.99	0.98	NA	70491	0.0571697	33611	0.0562458	I1a2a1a1b(I-CTS10937)	V1a1
MGS396.A0101	MGS396	MGS396.A0101.TF1	17218214	10309894	1783080	1.82705	59.8778	24.3535	0.226939	0.0105705	49.5464	47	43.2221	0.472365	0.559973	M	0.54415	0.25756	0.3041	0.9	722	6498	0.004914	0.000846	Method1:new_ll1	0.011333	0.00488	0.011772	1.02e-15	778	2.12729	0.02	0	0.04	319623	0.259221	153859	0.257473	J1a(J-CTS5368)	H5'36
MGS397.A0101	MGS397	MGS397.A0101.TF1	29789659	3909007	63367	1.98379	13.122	3.24707	0.250847	0.0140059	46.6421	43	43.7423	0.459036	0.595673	M	0.01257	0.00571	0.00738	9.3	2	18	0	0	Method1:new_ll1	NA	NA	NA	NA	6295	20.5983	0.01	0	0.02	9572	0.0077631	4681	0.00783335	BT(BT-M9226,BT-M42)	U5a1a1
MGS398.A0101	MGS398	MGS398.A0101.TF1	13145626	7986214	1210296	1.84845	60.7519	26.6716	0.230751	0.0126011	48.8739	46	43.6995	0.878929	0.0358774	F	0.32033	0.28032	0.01136	28.9	811	7299	0.095418	0.002437	Method1:new_ll1	0.257143	0.0174	0.259474	7.11e-14	22491	75.0488	0.01	0	0.02	210310	0.170566	102994	0.172354	NA	W1+119
MGS399.A0101	MGS399	MGS399.A0101.TF1	20673885	8504030	527705	1.93795	41.1342	8.45293	0.246936	0.0112112	53.1963	51	43.2632	0.46652	0.561908	M	0.17465	0.08114	0.09819	3.83	87	783	0.011236	0.000699	Method1:new_ll1	0.022317	0.0175	0.024511	0	3119	8.86547	0.01	0	0.02	122340	0.0992204	60084	0.100547	J1(J-M267)	H5e1
MGS400.A0101	MGS400	MGS400.A0101.TF1	14247051	2852692	127677	1.95524	20.023	3.18663	0.212621	0.00983743	52.8205	50	43.5311	0.788478	0.133287	U	0.04401	0.03471	0.00588	9.56	12	108	0.137931	0.004386	Method1:new_ll1	0.313439	0.148	0.339239	0	6851	21.8061	0.01	0	0.02	32613	0.0264498	15906	0.0266177	NA	I1a1c
MGS401.A0101	MGS401	MGS401.A0101.TF1	24484420	9461750	423084	1.95528	38.644	9.24341	0.218052	0.011339	51.1052	49	43.6363	0.457382	0.513741	M	0.13209	0.06042	0.06755	18.54	41	369	0	0	Method1:new_ll1	NA	NA	NA	NA	13230	44.7959	0.01	0	0.02	94007	0.0762417	46096	0.0771387	J(J-CTS852,J-M304)	W1+119
MGS402.A0101	MGS402	MGS402.A0101.TF1	17650185	13365729	7025180	1.47439	75.7257	47.6808	0.173743	0.00714262	59.6194	62	41.8795	0.982576	0.0115235	F	2.85184	2.80251	0.03223	6.97	11816	106344	0.122406	0.000883	Method1:new_ll1	0.302244	0.00422	0.326916	1.14e-11	5047	15.3654	0.01	0	0.02	770157	0.624614	379805	0.635579	NA	H13a2b
MGS403.A0101	MGS403	MGS403.A0101.TF1	13379626	8633227	2540612	1.70572	64.5252	32.5545	0.256032	0.0107782	48.4416	46	42.5544	0.493769	0.57527	M	0.75016	0.37031	0.42939	0.81	1219	10971	0.007644	0.001044	Method1:new_ll1	0.017346	0.00452	0.01765	2.78e-15	715	1.92015	0.99	0.98	NA	401618	0.325721	192069	0.321415	J1(J-M267)	T
MGS404.A0101	MGS404	MGS404.A0101.TF1	16698550	8930874	1931155	1.78377	53.4829	19.7892	0.220047	0.0136852	46.3843	44	46.6067	0.785988	0.00866273	F	0.58367	0.45892	0.0052	17.92	1756	15804	0.102542	0.00152	Method1:new_ll1	0.270631	0.0116	0.280375	1.49e-13	14335	44.6635	0.01	0	0.02	320936	0.260286	161704	0.270601	NA	U5a1a1d
MGS405.A0101	MGS405	MGS405.A0101.TF1	9303489	5152145	738463	1.85667	55.3786	13.8685	0.0158785	0.00299209	67.4827	75	43.1603	0.49186	0.565426	M	0.29826	0.14687	0.16829	6.03	252	2268	0.005682	0.000709	Method1:new_ll1	0.012444	0.00849	0.01385	3.57e-16	3849	12.5026	0.03	0.02	0.04	194722	0.157924	94614	0.15833	I2a1b2a1c(I-Z17855)	D4j8
MGS406.A0101	MGS406	MGS406.A0101.TF1	25264021	7554754	111253	1.98527	29.9032	5.71281	0.207312	0.01407	54.2701	53	44.413	0.743562	0.229832	F*	0.02914	0.02195	0.00673	11.83	11	99	0.041667	0	Method1:new_ll1	0.107296	0.108	0.097554	4.39e-17	9296	28.7998	0	0	0.01	21783	0.0176665	10555	0.0176631	NA	J1
MGS407.A0101	MGS407	MGS407.A0101.TF1	14047520	9669507	4732881	1.51053	68.8343	37.8318	0.24339	0.0105532	51.0696	49	43.6136	0.450742	0.595917	M	1.79597	0.8103	1.06257	8.96	3909	35181	0.004132	0.000906	Method1:new_ll1	0.008833	0.00176	0.008346	2.06e-14	6155	19.4056	0.01	0	0.02	639741	0.518844	316226	0.529184	G2a2b2a1a1a1(G-L13)	U4b
MGS408.A0101	MGS408	MGS408.A0101.TF1	12604137	7301650	1531625	1.79024	57.9306	24.0938	0.318029	0.0130376	43.5243	41	42.8682	0.888457	0.00744773	F	0.42066	0.37478	0.00309	8.1	1292	11628	0.091458	0.001075	Method1:new_ll1	0.244198	0.0133	0.255163	1.62e-13	6727	19.9956	0	0	0.01	254926	0.20675	123927	0.207384	NA	T2b
MGS409.A0101	MGS409	MGS409.A0101.TF1	25101065	10309961	294733	1.97141	41.0738	9.93755	0.226075	0.012416	49.2061	47	44.2925	0.889681	0.0362098	F	0.08331	0.07347	0.00309	2.56	74	666	0.074534	0.000778	Method1:new_ll1	0.215506	0.0563	0.201751	2.13e-15	1752	5.43962	0.02	0.01	0.03	61270	0.0496913	29889	0.0500173	NA	H1ap1
MGS410.A0101	MGS410	MGS410.A0101.TF1	26496872	14265465	1536555	1.89229	53.8383	22.4737	0.259158	0.0154407	50.5873	49	42.1863	0.475769	0.678373	M	0.63287	0.30134	0.42678	5.12	959	8631	0.006996	0.000713	Method1:new_ll1	0.017128	0.00501	0.017349	3.33e-15	3446	10.918	0.01	0	0.02	338407	0.274455	157642	0.263804	R1b1a2a(R-L23)	H10a1
MGS411.A0101	MGS411	MGS411.A0101.TF1	28946195	13652023	1374523	1.89932	47.1634	16.5823	0.262602	0.0134245	51.9492	50	42.9357	0.478614	0.562084	M	0.38157	0.18258	0.21411	4.05	346	3114	0.002762	0.001723	Method1:new_ll1	0.003193	0.00585	0.005253	8.38e-16	2886	8.72074	0.01	0	0.02	242992	0.197072	118044	0.197539	R1a1a1b(R-Z647,R-Z645)	G1c2
MGS412.A0101	MGS412	MGS412.A0101.TF1	21873971	6437946	167360	1.974	29.432	5.36423	0.231287	0.0115362	50.8052	49	43.8592	0.887939	0.0300832	F	0.05076	0.04523	0.00159	4.96	32	288	0.045455	0	Method1:new_ll1	0.146757	0.0795	0.143325	1.55e-16	3431	10.663	0.01	0	0.02	37875	0.0307174	18494	0.0309485	NA	V23
MGS413.A0101	MGS413	MGS413.A0101.TF1	15180061	11343092	4644898	1.59051	74.7236	48.4032	0.227363	0.0116303	51.1354	49	42.2538	0.947607	0.00924686	F	1.51719	1.43759	0.01387	2.14	7318	65862	0.104982	0.001592	Method1:new_ll1	0.267301	0.00539	0.283685	1.55e-12	1565	4.59708	0.03	0	0.06	607109	0.492378	295656	0.494761	NA	H13a1
MGS414.A0101	MGS414	MGS414.A0101.TF1	13153983	9040830	2667111	1.70499	68.7307	33.5807	0.218668	0.0101027	54.4865	53	42.6094	0.487838	0.591904	M	0.99009	0.48362	0.58142	5	2003	18027	0.003647	0.000863	Method1:new_ll1	0.008151	0.00261	0.007607	1.47e-14	3897	11.3666	0.01	0	0.02	476443	0.386405	228761	0.382817	R1b1a2a1a1b(R-Z18,R-Z19)	J1b1b1
MGS415.A0101	MGS415	MGS415.A0101.TF1	15495841	7124412	1452292	1.79615	45.9763	16.0174	0.203318	0.0106688	48.3348	46	42.3516	0.983072	0.00787111	F	0.44042	0.43379	0.00349	6.29	1583	14247	0.092926	0.002388	Method1:new_ll1	0.251244	0.0124	0.254806	3.33e-13	4271	13.158	0.01	0	0.02	268053	0.217397	128016	0.214227	NA	U5a1g
MGS416.A0101	MGS416	MGS416.A0101.TF1	18039918	688631	57279	1.91682	3.81726	1.15592	0.194329	0.0120714	53.1425	51	44.1911	0.473694	0.601883	M	0.01462	0.00682	0.00885	4.7	2	18	0.071429	0.105263	Method1:new_ll1	-0.24951	0.314	-0.052746	0	3152	10.0284	0.01	0	0.02	11083	0.00898855	5432	0.0090901	BT(BT-M9223,BT-M42)	W3b
MGS417.A0101	MGS417	MGS417.A0101.TF1	20964329	13558345	2696246	1.80114	64.6734	30.0621	0.192202	0.00926209	51.6369	50	42.5248	0.479506	0.593885	M	1.04279	0.49954	0.61475	4.92	2036	18324	0.004388	0.001124	Method1:new_ll1	0.010646	0.00297	0.007515	1.09e-14	3570	10.8587	NA	NA	NA	484293	0.392772	235897	0.394758	I2a1b2(I-L621)	NA
MGS418.A0101	MGS418	MGS418.A0101.TF1	24593587	3248185	44797	1.98621	13.2074	2.2767	0.0958373	0.00757935	57.5865	58	45.186	0.617742	0.416272	M	0.01359	0.00837	0.00563	14.15	3	27	0	0	Method1:new_ll1	NA	NA	NA	NA	10870	35.0692	0.01	0	0.02	10243	0.00830729	5037	0.0084291	I(I-FGC2417,I-M170)	C4a1
MGS419.A0101	MGS419	MGS419.A0101.TF1	24529277	8341833	487780	1.94153	34.0077	8.41267	0.256502	0.0130972	46.7693	44	46.006	0.406583	0.52931	M	0.14127	0.05772	0.07462	10.46	51	459	0.028037	0.001175	Method1:new_ll1	0.078048	0.0447	0.07204	3.93e-16	7225	23.4139	0.01	0	0.02	98857	0.0801751	49167	0.0822778	R(R-S4,R-M207)	X2+225+@16223
MGS420.A0101	MGS420	MGS420.A0101.TF1	27008075	19843713	5166210	1.73965	73.4733	49.9581	0.330107	0.0129174	51.2766	49	41.7734	0.482046	0.665531	M	1.78798	0.86238	1.18059	2.47	4152	37368	0.005074	0.001221	Method1:new_ll1	0.010453	0.00193	0.010331	1.73e-14	2082	5.91744	0.01	0	0.02	649324	0.526616	306353	0.512662	R1a1a1b1a1(R-M458)	T2b+152
MGS421.A0101	MGS421	MGS421.A0101.TF1	14089512	10013429	5396787	1.46104	71.0701	37.3244	0.137917	0.00602101	63.3265	68	40.3523	0.546476	0.682184	M	2.41415	1.31941	1.63346	2.05	6711	60399	0.002474	0.00068	Method1:new_ll1	0.005344	0.00106	0.004806	4.21e-14	1208	4.01292	0.99	0.98	NA	719715	0.583704	340442	0.569708	R1a1a1b1a1b1(R-L1029)	T1a1
MGS422.A0101	MGS422	MGS422.A0101.TF1	10342896	6875551	4083556	1.40608	66.4761	33.57	0.122888	0.00603852	62.9863	68	40.6038	0.543005	0.670813	M	1.80427	0.98113	1.20147	1.77	4890	44010	0.001872	0.000654	Method1:new_ll1	0.003166	0.00101	0.002877	1.6e-14	1061	3.39894	0.02	0	0.04	631599	0.51224	297000	0.49701	G2a2b2a1a1a2a(G-S11286,G-L1264)	D4j11
MGS423.A0101	MGS423	MGS423.A0101.TF1	11604015	8528996	5193093	1.39112	73.5004	43.4943	0.202174	0.00839216	55.4761	55	41.8596	0.98653	0.00512764	F	2.19231	2.16665	0.01105	2.23	9684	87156	0.114632	0.000867	Method1:new_ll1	0.291879	0.00464	0.312745	2.23e-12	1677	4.86348	0.02	0.01	0.03	687678	0.557722	339084	0.567435	NA	U3b
MGS424.A0101	MGS424	MGS424.A0101.TF1	17117716	7095722	1636068	1.76943	41.4525	10.1082	0.226286	0.0104916	55.7618	55	42.8426	0.967823	0.0108915	F	0.68505	0.66309	0.00725	2.75	3077	27693	0.09593	0.000964	Method1:new_ll1	0.256451	0.00854	0.26349	6.9e-13	1845	5.6721	0.02	0.01	0.03	379157	0.307504	184737	0.309145	NA	X2m2
MGS425.A0101	MGS425	MGS425.A0101.TF1	20875387	829601	74708	1.90995	3.97406	0.957766	0.175117	0.0119782	55.4305	54	42.2336	0.515576	0.589083	M	0.02776	0.01422	0.01631	0.16	5	45	0	0	Method1:new_ll1	NA	NA	NA	NA	84	0.278834	NA	NA	NA	20858	0.0169163	9901	0.0165687	CT(CT-M5737,CT-M168)	NA
MGS426.A0101	MGS426	MGS426.A0101.TF1	18072049	9863499	2835042	1.71257	54.5788	19.5109	0.130911	0.00557437	61.6191	64	40.6116	0.532771	0.647979	M	1.25353	0.6687	0.80729	3.83	3182	28638	0.004734	0.000844	Method1:new_ll1	0.01036	0.00207	0.01058	7.14e-15	2309	7.51627	0.01	0	0.02	543300	0.440628	253887	0.424864	R1a1a1b1a2b3(R-CTS3402)	H13a1b
MGS427.A0101	MGS427	MGS427.A0101.TF1	11815242	978699	133911	1.86317	8.28336	1.32647	0.217557	0.0107262	53.7163	51	42.5141	0.512527	0.523406	M	0.0569	0.02931	0.02978	0.16	16	144	0.0625	0	Method1:new_ll1	0.179727	0.123	0.178257	2.15e-16	84	0.252701	NA	NA	NA	41880	0.0339656	20330	0.0340209	G2a2b2a(G-Z3243,G-P303)	NA
MGS428.A0101	MGS428	MGS428.A0101.TF1	20800918	3246530	268339	1.91735	15.6076	2.43791	0.246717	0.0121197	52.5505	51	41.4212	0.999521	0.0139357	F	0.10364	0.10373	0.00144	1.19	126	1134	0.072243	0.000953	Method1:new_ll1	0.20432	0.0441	0.200527	4.34e-15	770	2.45199	0.99	0.98	NA	75280	0.0610537	36217	0.0606068	NA	T2d2
MGS429.A0101	MGS429	MGS429.A0101.TF1	21211284	7948908	1368235	1.82787	37.4749	11.1498	0.294118	0.0139201	45.332	43	42.119	0.987001	0.00930966	F	0.39271	0.3889	0.00355	1.45	1379	12411	0.096319	0.001616	Method1:new_ll1	0.249129	0.0125	0.251362	2e-13	1439	3.50969	0.02	0	0.06	251591	0.204046	122192	0.20448	NA	H6c
MGS430.A0101	MGS430	MGS430.A0101.TF1	19260258	6278940	768729	1.87757	32.6005	7.92283	0.206692	0.00885008	59.0603	59	42.641	0.482336	0.604862	M	0.36355	0.17508	0.21867	1.35	423	3807	0.00852	0.001463	Method1:new_ll1	0.01812	0.00856	0.017887	3.06e-15	838	2.69865	0.99	0.98	NA	224252	0.181873	110422	0.184784	J(J-M304)	U2e1a1
MGS431.A0101	MGS431	MGS431.A0101.TF1	16449585	370707	40531	1.89067	2.25359	0.488312	0.195278	0.0129385	51.5771	49	43.1398	0.82786	0.149152	U	0.01571	0.01298	0.00242	0.06	2	18	0	0	Method1:new_ll1	NA	NA	NA	NA	52	0.150945	NA	NA	NA	11877	0.0096325	5871	0.00982474	NA	NA
MGS432.A0101	MGS432	MGS432.A0101.TF1	15369029	6773957	1720463	1.74602	44.0754	12.8368	0.203535	0.0111448	56.172	55	41.9608	0.962194	0.00701837	F	0.71983	0.69276	0.00496	49.53	3307	29763	0.100288	0.00114	Method1:new_ll1	0.267219	0.00833	0.271998	2.68e-13	52261	178.943	0.01	0	0.02	387135	0.313975	186759	0.312529	NA	U5a1a1d
MGS433.A0101	MGS433	MGS433.A0101.TF1	13391681	6831558	2523843	1.63056	51.0134	16.7222	0.162277	0.0071449	59.7818	61	40.5672	1.01888	0.0075183	F	1.11317	1.13657	0.00839	1.08	6092	54828	0.09551	0.001298	Method1:new_ll1	0.251513	0.00592	0.262268	2.15e-12	698	2.14298	0.99	0.98	NA	510918	0.414365	242695	0.406134	NA	U5a2a1b
MGS434.B0101	MGS434	MGS434.B0101.TF1	23274801	7083770	1284994	1.8186	30.4354	8.08228	0.258161	0.011074	45.8437	43	42.3815	0.472731	0.573632	M	0.40185	0.19047	0.22899	1.79	416	3744	0.007559	0.001352	Method1:new_ll1	0.016313	0.00779	0.016512	2.76e-15	1814	4.38813	0.02	0.01	0.03	251126	0.203669	122899	0.205664	T1a1a1a1a(T-L906,T-P77)	N
MGS435.A0101	MGS435	MGS435.A0101.TF1	20285875	6790646	1460033	1.78499	33.4748	10.5337	0.300067	0.014335	44.1888	42	41.7057	0.953335	0.0169279	F	0.4275	0.40874	0.00704	1.41	1491	13419	0.081919	0.001319	Method1:new_ll1	0.221094	0.0119	0.224617	1.6e-13	1375	3.5124	0.01	0	0.03	260453	0.211233	128812	0.215559	NA	H+195
MGS436.A0101	MGS436	MGS436.A0101.TF1	22178192	12796573	4907375	1.61651	57.6989	20.3755	0.0967242	0.00456284	64.9137	72	42.0727	0.989165	0.0106978	F	2.23559	2.21109	0.0236	3.4	10644	95796	0.105161	0.00085	Method1:new_ll1	0.269996	0.00438	0.28558	4.65e-12	2086	6.8184	0.01	0	0.02	710504	0.576234	351343	0.58795	NA	H8c
MGS437.A0101	MGS437	MGS437.A0101.TF1	22890704	9553232	1911112	1.79995	41.7341	11.8975	0.203253	0.0121271	59.2676	60	42.0477	0.965907	0.0291376	F	0.82552	0.79772	0.02372	28.91	3928	35352	0.101335	0.001094	Method1:new_ll1	0.269615	0.00755	0.279057	5.25e-13	22949	78.378	0	0	0.01	421127	0.341543	204177	0.341677	NA	H13a1a1b
MGS438.A0101	MGS438	MGS438.A0101.TF1	19124116	9162431	2310610	1.74782	47.9104	12.9392	0.155012	0.00726367	64.7309	70	40.4689	0.5276	0.643014	M	1.14863	0.6073	0.73352	2	2882	25938	0.00249	0.000772	Method1:new_ll1	0.004784	0.00169	0.004637	1.33e-14	1226	4.01835	0.99	0.98	NA	503136	0.408054	235653	0.39435	R1b1a2a1a2b1(R-L2)	U5a'b
MGS439.A0101	MGS439	MGS439.A0101.TF1	21772480	11190170	3277708	1.70709	51.3959	16.4068	0.197012	0.00806517	55.9335	55	41.4121	0.975659	0.0157724	F	1.39314	1.36176	0.02189	1.51	7228	65052	0.109	0.001437	Method1:new_ll1	0.279591	0.00542	0.290289	2.41e-12	1059	3.09753	0.02	0.01	0.03	576223	0.467329	279862	0.468331	NA	H2
MGS440.A0101	MGS440	MGS440.A0101.TF1	30906003	7026572	468325	1.93335	22.7353	4.94114	0.240775	0.0115363	53.377	52	42.499	0.801204	0.0114356	F	0.2059	0.16524	0.00223	1.2	359	3231	0.071156	0.002069	Method1:new_ll1	0.195841	0.0241	0.200343	2.21e-14	935	2.57795	0.05	0	0.1	136965	0.111082	66615	0.111476	NA	H26c
MGS441.A0101	MGS441	MGS441.A0101.TF1	14111319	248942	53047	1.78691	1.76413	0.608654	0.188792	0.0149026	52.4431	50	42.6215	0.854373	0.166422	U	0.01658	0.01398	0.00285	0.05	3	27	0.333333	0	Method1:new_ll1	0.515996	0.206	0.534192	0	34	0.100368	NA	NA	NA	12615	0.010231	6200	0.0103753	NA	NA
MGS442.A0101	MGS442	MGS442.A0101.TF1	23379093	666546	43341	1.93498	2.85103	0.770155	0.2635	0.0157303	51.45	50	42.6417	0.484111	0.563837	M	0.01388	0.0068	0.00765	2.2	1	9	0.375	0.103448	Method1:new_ll1	0.601145	0	0.601141	0	1612	4.71525	0.01	0	0.03	10601	0.00859764	5193	0.00869015	T1a(T-CTS10278,T-M70)	H5e1
MGS443.A0101	MGS443	MGS443.A0101.TF1	24951042	3794393	337090	1.91116	15.2074	2.52078	0.21974	0.0100319	55.2343	54	41.8526	0.984278	0.0325493	F	0.14113	0.13818	0.00447	0.95	226	2034	0.091837	0.000766	Method1:new_ll1	0.239939	0.0335	0.234219	2.91e-15	604	1.88786	NA	NA	NA	99883	0.0810073	48103	0.0804973	NA	NA
MGS444.A0101	MGS444	MGS444.A0101.TF1	13351869	778985	101972	1.8691	5.83428	1.23532	0.186735	0.0132256	56.0557	55	41.9318	0.551141	0.617039	M	0.04003	0.02175	0.02476	0.31	9	81	0	0.006803	Method1:new_ll1	-0.022121	0.0259	-0.013867	4.91e-18	213	0.666727	NA	NA	NA	30034	0.0243582	14179	0.0237276	E1b1b1a(E-PF2115,E-V68.1)	NA
MGS445.A0101	MGS445	MGS445.A0101.TF1	26988331	19625641	8732414	1.55505	72.719	40.5174	0.10038	0.00475636	63.1764	69	41.2148	1.02912	0.0125576	F	3.50341	3.6074	0.04325	4.22	14294	128646	0.119844	0.000705	Method1:new_ll1	0.311772	0.00385	0.334622	1.23e-11	2607	8.41113	0.02	0.01	0.03	859398	0.69699	419191	0.701489	NA	H46
MGS446.A0101	MGS446	MGS446.A0101.TF1	16416970	8403670	1838887	1.78118	51.1889	15.7088	0.222946	0.00890105	53.8845	52	41.9849	0.484358	0.575594	M	0.70896	0.34506	0.40505	0.99	1158	10422	0.007746	0.001155	Method1:new_ll1	0.017246	0.00466	0.018337	1.2e-14	750	2.12801	0.06	0	0.12	382235	0.310001	185029	0.309634	I2a1b(I-CTS1293,I-M423)	U3b
MGS447.A0101	MGS447	MGS447.A0101.TF1	14616542	11486055	6926037	1.39701	78.5826	54.3979	0.182604	0.00664731	58.3684	59	41.0343	0.529168	0.705981	M	2.83475	1.50101	1.98466	11.05	7270	65430	0.002367	0.000893	Method1:new_ll1	0.004766	0.00101	0.003529	3.55e-14	8256	25.4457	0.01	0	0.02	771295	0.625537	368186	0.616136	R1b1a2a1b1(R-CTS6889)	H5a
MGS448.A0101	MGS448	MGS448.A0101.TF1	21493787	459613	26936	1.94139	2.13835	0.496054	0.0659443	0.0124249	59.5265	62	42.0564	0.617679	0.659814	M	0.00879	0.00547	0.00572	0.55	1	9	0	0	Method1:new_ll1	0	0	0	0	462	1.25403	0.99	0.98	NA	6577	0.00533409	3083	0.0051592	BT(BT-M9373,BT-M42)	T
MGS449.A0101	MGS449	MGS449.A0101.TF1	14676415	7719765	2562930	1.668	52.5998	16.769	0.155624	0.00638475	60.2951	62	41.6369	0.495446	0.623249	M	1.1996	0.5945	0.74111	1.86	2776	24984	0.036125	0.000754	Method1:new_ll1	0.097588	0.0061	0.097334	3.4e-13	1079	3.57203	0.15	0.11	0.19	524836	0.425653	255087	0.426872	E1b1b1a1b1a(E-V13)	T2
MGS450.A0101	MGS450	MGS450.A0101.TF1	18751938	8730814	1207443	1.8617	46.5595	12.5855	0.228752	0.0097207	59.2792	60	40.7796	0.526233	0.637735	M	0.57847	0.30499	0.36498	2.57	1021	9189	0.003814	0.001115	Method1:new_ll1	0.006162	0.00318	0.004966	2.52e-15	1509	4.97767	0.01	0	0.03	320335	0.259799	148909	0.24919	J2a1h(J-L24)	V3c
MGS451.A0101	MGS451	MGS451.A0101.TF1	19160233	6504084	729331	1.88787	33.9457	6.13737	0.193725	0.00823287	55.279	54	42.156	0.469946	0.560847	M	0.30723	0.14431	0.17028	0.51	273	2457	0.02226	0.00043	Method1:new_ll1	0.059664	0.0165	0.06065	1.72e-15	340	1.06301	0.99	0.98	NA	196926	0.159711	95535	0.159872	R1a1a1b(R-Z645)	J1b1a
MGS452.A0101	MGS452	MGS452.A0101.TF1	27885104	8751400	539408	1.93836	31.3838	5.34294	0.200524	0.00856737	57.8493	57	40.9706	0.503358	0.634494	M	0.27053	0.13633	0.17138	0.24	258	2322	0.009025	0.000453	Method1:new_ll1	0.024326	0.0112	0.025046	5.01e-16	147	0.467741	NA	NA	NA	172526	0.139922	81477	0.136347	I2a1b2a(I-CTS10936)	NA
MGS453.A0101	MGS453	MGS453.A0101.TF1	20750336	14307712	4620181	1.67708	68.9517	33.1984	0.129017	0.00509523	61.2807	64	41.9588	0.979941	0.0168505	F	2.01442	1.97702	0.03312	1.9	9514	85626	0.107174	0.000769	Method1:new_ll1	0.271	0.00457	0.291344	6.9e-12	1193	3.8359	0.01	0	0.02	674216	0.546804	331074	0.554031	NA	K2a6
MGS454.A0101	MGS454	MGS454.A0101.TF1	20882708	3091400	154996	1.94986	14.8036	3.33819	0.311852	0.0160032	42.7287	40	42.948	0.469584	0.582718	M	0.04403	0.02092	0.02568	4.58	10	90	0	0	Method1:new_ll1	NA	NA	NA	NA	4232	11.5177	0.01	0	0.02	32767	0.0265747	16068	0.0268888	I2(I-L68,I-M438)	H5a1a
MGS455.B0101	MGS455	MGS455.B0101.TF1	19896606	536794	28513	1.94688	2.69792	0.752661	0.172744	0.0156194	52.8987	51	43.4941	0.469804	0.522159	M	0.00677	0.00306	0.00355	11.46	1	9	0	0	Method1:new_ll1	0	0	0	0	8529	27.2105	0.01	0	0.02	5049	0.00409485	2477	0.0041451	BT(BT-M9226,BT-M42)	I1a1c
MGS456.B0101	MGS456	MGS456.B0101.TF1	20310988	1260849	117036	1.90718	6.20772	1.71139	0.285546	0.0138519	50.7062	48	42.4601	0.911324	0.0419223	F	0.03783	0.03477	0.00156	28.01	27	243	0.053571	0	Method1:new_ll1	0.197837	0.108	0.187284	1.42e-16	28362	91.1499	0	0	0.01	28375	0.0230127	13654	0.0228491	NA	K1a4a1a2a
MGS457.A0101	MGS457	MGS457.A0101.TF1	14318518	9235975	4209564	1.54422	64.5037	26.9247	0.0957228	0.00510026	67.7988	75	41.006	0.520743	0.613689	M	1.83895	0.96051	1.12048	28.59	5096	45864	0.002483	0.000614	Method1:new_ll1	0.005202	0.00122	0.004572	3.15e-14	22687	76.8689	0.01	0	0.02	659110	0.534552	314243	0.525865	G2a2b2a1a1a2a(G-L1264)	W3b
MGS458.A0101	MGS458	MGS458.A0101.TF1	18065795	13764141	5331311	1.61267	76.189	49.3555	0.119036	0.00499432	66.0752	75	40.6459	0.553498	0.719223	M	2.05407	1.13874	1.46991	1.79	5726	51534	0.002106	0.000395	Method1:new_ll1	0.004294	0.000964	0.00444	2.51e-14	1133	3.74645	0.99	0.98	NA	693011	0.562047	322904	0.540359	G2a2b2a1a1a2a(G-L1265,G-L1264)	D4j11
MGS459.A0101	MGS459	MGS459.A0101.TF1	16190812	11682631	6173480	1.47157	72.1559	39.1012	0.0938084	0.00402157	64.0405	71	41.1364	1.03802	0.015024	F	2.66345	2.76278	0.03939	4.97	11791	106119	0.123295	0.00072	Method1:new_ll1	0.311278	0.00428	0.337426	5.41e-12	3210	10.1041	0.01	0	0.02	745037	0.604241	363032	0.607511	NA	H1e2
MGS460.A0101	MGS460	MGS460.A0101.TF1	28433055	11635561	1215751	1.89551	40.9227	9.18472	0.143147	0.00689531	60.927	63	41.8342	0.987204	0.0174187	F	0.56089	0.55563	0.00964	1.2	2543	22887	0.095388	0.000863	Method1:new_ll1	0.254854	0.00943	0.265257	4.67e-13	704	2.27425	0.02	0	0.06	318153	0.258029	152407	0.255043	NA	W
MGS461.A0101	MGS461	MGS461.A0101.TF1	23429943	6936728	417046	1.93988	29.6063	5.42805	0.255028	0.00997689	53.802	52	42.8092	0.477491	0.603671	M	0.20471	0.0982	0.12216	0.74	164	1476	0.005831	0.000365	Method1:new_ll1	0.016277	0.0123	0.015841	3.99e-16	465	1.44613	NA	NA	NA	135337	0.109761	66851	0.111871	G2a2b2a1(G-PF3337,G-CTS796)	NA
MGS462.A0101	MGS462	MGS462.A0101.TF1	16295958	7233515	1778462	1.75414	44.3884	10.3811	0.184341	0.00784368	54.6374	53	42.66	0.475978	0.560704	M	0.81968	0.39031	0.45592	3.35	1459	13131	0.00509	0.001064	Method1:new_ll1	0.012122	0.00366	0.009641	5.76e-15	2281	7.15933	0.01	0	0.02	417878	0.338908	205082	0.343192	J1(J-M267)	T1a1
MGS463.A0101	MGS463	MGS463.A0101.TF1	21793341	11181067	3820074	1.65834	51.305	16.922	0.254856	0.00977962	51.2478	49	41.7672	0.489867	0.592375	M	1.56059	0.76692	0.91656	1.86	3736	33624	0.009203	0.000801	Method1:new_ll1	0.021607	0.00258	0.022382	7.87e-14	1564	4.18601	0.01	0	0.03	619729	0.502614	301429	0.504422	T1a1a1a1a1(T-CTS6507)	H6c
MGS464.B0101	MGS464	MGS464.B0101.TF1	24638396	11172646	2992942	1.73212	45.3465	16.6476	0.252815	0.011726	50.3742	48	40.3712	0.999499	0.0143985	F	1.1318	1.1314	0.01595	1.62	5689	51201	0.107779	0.001428	Method1:new_ll1	0.28355	0.00622	0.299806	9.55e-13	1492	3.86982	0.01	0	0.02	504648	0.40928	239930	0.401507	NA	H+152
MGS465.A0101	MGS465	MGS465.A0101.TF1	27130093	13639027	1264923	1.90726	50.2727	18.0501	0.277899	0.0127923	51.8405	50	39.4314	1.09213	0.0172556	F	0.52118	0.57028	0.00906	1.1	2565	23085	0.094771	0.001691	Method1:new_ll1	0.251487	0.00921	0.260656	2.25e-13	776	2.22578	0.99	0.98	NA	290550	0.235642	133037	0.222629	NA	H13a1b
MGS466.A0101	MGS466	MGS466.A0101.TF1	33997767	5390116	255493	1.9526	15.8543	3.22845	0.237024	0.00993727	57.6197	57	40.9215	0.532182	0.720876	M	0.12745	0.06762	0.091	0.3	67	603	0.006944	0.000869	Method1:new_ll1	0.018503	0.0212	0.018466	0	184	0.585491	NA	NA	NA	88405	0.0716984	40550	0.0678578	J1(J-M267)	NA
MGS467.A0101	MGS467	MGS467.A0101.TF1	22456137	1329015	85525	1.93565	5.91827	0.97316	0.275788	0.0139292	51.0546	49	41.78	0.462146	0.627351	M	0.03662	0.01688	0.02299	0.13	13	117	0	0	Method1:new_ll1	NA	NA	NA	NA	97	0.286982	NA	NA	NA	27141	0.0220119	13218	0.0221195	BT(BT-M9288,BT-M42)	NA
MGS468.A0101	MGS468	MGS468.A0101.TF1	37207888	9401473	1232322	1.86892	25.2674	5.64611	0.264261	0.0134289	49.1001	47	42.992	0.455408	0.568297	M	0.48102	0.21865	0.27285	1.04	624	5616	0.012587	0.00149	Method1:new_ll1	0.02645	0.00797	0.030486	2.16e-15	926	2.43014	0.04	0.01	0.07	283252	0.229723	140582	0.235255	R1a1a1b1a1b1(R-L1029)	H2a2
MGS469.A0101	MGS469	MGS469.A0101.TF1	17227919	426122	32268	1.92427	2.47344	0.532093	0.166168	0.0101266	56.5551	55	42.5227	0.767884	0.17476	U	0.01215	0.00936	0.00214	0.08	2	18	0	0	Method1:new_ll1	NA	NA	NA	NA	51	0.160722	NA	NA	NA	9079	0.00736326	4356	0.00728949	NA	NA
MGS470.A0101	MGS470	MGS470.A0101.TF1	23484201	8312634	1238082	1.85106	35.3967	6.20816	0.136897	0.0061697	64.7238	71	41.4375	1.01712	0.0197824	F	0.61883	0.63035	0.01227	1.31	3023	27207	0.089812	0.00078	Method1:new_ll1	0.241613	0.00848	0.247591	1.11e-13	711	2.41385	0.99	0.98	NA	341335	0.27683	161823	0.2708	NA	T
MGS471.A0101	MGS471	MGS471.A0101.TF1	20717243	4893340	484949	1.9009	23.6196	3.80692	0.1905	0.00811419	54.9098	53	41.3635	0.969885	0.012898	F	0.2234	0.21709	0.00266	0.16	541	4869	0.085406	0.001452	Method1:new_ll1	0.230617	0.021	0.230151	2e-14	121	0.358139	NA	NA	NA	148347	0.120313	71352	0.119403	NA	NA
MGS472.A0101	MGS472	MGS472.A0101.TF1	23515481	6557192	991404	1.84881	27.8846	7.24276	0.307942	0.0140179	46.3438	44	40.9982	0.505321	0.642565	M	0.36479	0.18516	0.23205	0.96	430	3870	0.003185	0.002258	Method1:new_ll1	0.003389	0.0061	0.00137	1.53e-16	927	2.3177	0.99	0.98	NA	227219	0.184279	106696	0.178549	J1(J-M267)	W
MGS473.A0101	MGS473	MGS473.A0101.TF1	20502424	16676410	8432331	1.49436	81.3387	58.6822	0.0982211	0.00450809	65.8716	75	40.6873	1.08039	0.0148487	F	3.19677	3.45701	0.04695	2.91	13437	120933	0.122787	0.000641	Method1:new_ll1	0.30943	0.00396	0.341709	6.18e-13	1716	5.82799	0.02	0.01	0.03	811386	0.658051	388127	0.649506	NA	H1b1
MGS474.A0101	MGS474	MGS474.A0101.TF1	17035303	11910132	4383066	1.63199	69.9144	36.4952	0.110732	0.00527794	67.9453	75	39.6767	1.1376	0.0181103	F	1.88131	2.13963	0.0337	1.38	9917	89253	0.118672	0.000589	Method1:new_ll1	0.295919	0.00464	0.324786	3.47e-12	695	2.46418	0.99	0.98	NA	639380	0.518551	294793	0.493317	NA	H2a1c
MGS475.A0101	MGS475	MGS475.A0101.TF1	26328181	2003277	44058	1.97801	7.60887	1.5629	0.225287	0.0114212	52.6186	50	43.9633	0.739401	0.176689	U	0.00981	0.00724	0.00178	17.27	1	9	0	0	Method1:new_ll1	0	0	0	0	16194	48.6787	0	0	0.01	7511	0.00609158	3683	0.00616326	NA	H3h6
MGS476.A0101	MGS476	MGS476.A0101.TF1	29281465	6451633	103030	1.98403	22.0332	2.83559	0.180278	0.0126729	53.272	51	44.2199	0.461982	0.555541	M	0.03257	0.01507	0.01757	6.65	3	27	0.166667	0	Method1:new_ll1	0.592417	0.882	0.538461	0	4780	14.7454	0.01	0	0.02	24500	0.01987	11985	0.0200561	R1b1a2(R-CTS623,R-M269)	U5b2b
MGS477.A0101	MGS477	MGS477.A0101.TF1	25302742	12900486	1417346	1.89013	50.9845	15.9615	0.224469	0.00989756	49.97	48	43.423	0.920906	0.0126372	F	0.44933	0.41431	0.00539	3.16	1502	13518	0.100805	0.001635	Method1:new_ll1	0.282975	0.0132	0.285144	2.06e-13	2839	7.66353	0.01	0	0.02	275576	0.223498	136180	0.227888	NA	T2b+152
MGS478.A0101	MGS478	MGS478.A0101.TF1	16783303	7934961	1337382	1.83146	47.2789	10.6309	0.162541	0.00696756	58.8741	59	43.2967	0.476429	0.578631	M	0.58075	0.2767	0.33398	3.02	866	7794	0.002603	0.000781	Method1:new_ll1	0.005858	0.00356	0.005216	1.38e-15	1781	5.9481	0.99	0.98	NA	331818	0.269112	162369	0.271714	R1b1a2a1a(R-L151,R-P311)	H13a1a
MGS479.A0101	MGS479	MGS479.A0101.TF1	24636253	4921311	6049	1.99877	19.9759	2.93669	0.186017	0.0114437	58.8141	59	42.2099	1.26794	0.0406112	F	0.0029	0.00364	0.00012	0	2	18	0	0	Method1:new_ll1	NA	NA	NA	NA	2	0.00621643	NA	NA	NA	2111	0.00171207	1003	0.00167846	NA	NA
MGS480.A0101	MGS480	MGS480.A0101.TF1	23734633	13807670	2128339	1.84586	58.1752	20.8113	0.174441	0.00750831	55.3613	54	44.1253	0.458681	0.544633	M	0.76314	0.34967	0.41313	8.1	1154	10386	0.004399	0.001744	Method1:new_ll1	0.007751	0.00379	0.008033	5.6e-15	4959	16.5076	0.01	0	0.02	410382	0.332829	204235	0.341774	R1b1a2(R-L500,R-M269)	U1a1a2
MGS481.A0101	MGS481	MGS481.A0101.TF1	26750697	10524958	608782	1.94216	39.3446	10.2499	0.29401	0.012707	46.2013	44	42.7161	0.457198	0.556678	M	0.15919	0.07237	0.08864	0.94	75	675	0.006061	0.000758	Method1:new_ll1	0.018562	0.0212	0.016792	5.97e-17	906	2.29827	0.01	0	0.1	111939	0.0907849	55812	0.0933978	I2a1b(I-M423)	H
MGS482.A0101	MGS482	MGS482.A0101.TF1	14743503	9621382	2343647	1.75641	65.2585	28.7396	0.222836	0.00999576	49.3526	47	42.9157	0.915438	0.00351124	F	0.80589	0.73906	0.00279	2.15	3529	31761	0.093757	0.001143	Method1:new_ll1	0.249039	0.00791	0.257352	7.06e-13	1823	4.8776	0.01	0	0.02	423822	0.343729	207405	0.347079	NA	H1a3b1
MGS483.A0101	MGS483	MGS483.A0101.TF1	25622131	11243649	1068070	1.90501	43.8826	11.5941	0.158137	0.00753933	60.779	63	43.7857	0.914905	0.00927745	F	0.37226	0.33945	0.00343	2.36	1154	10386	0.095761	0.000805	Method1:new_ll1	0.266605	0.0146	0.265239	6.03e-14	1486	4.81924	0.99	0.98	NA	234474	0.190163	113829	0.190486	NA	K1a4a1a2a
MGS484.A0101	MGS484	MGS484.A0101.TF1	22911181	16377277	6451176	1.60609	71.4816	38.1075	0.113302	0.00445609	63.9165	71	41.822	0.509705	0.606625	M	2.63422	1.34293	1.58812	10.49	7181	64629	0.001915	0.000523	Method1:new_ll1	0.003649	0.000823	0.003219	3.65e-14	7190	22.9961	0.01	0	0.02	785692	0.637213	378261	0.632995	I2a1b2a1(I-CTS10228,I-CTS5966)	K1a4a1a2a
MGS485.A0101	MGS485	MGS485.A0101.TF1	23456397	2010886	103822	1.94837	8.57287	2.21966	0.183891	0.0125201	53.4551	52	44.5146	0.825519	0.0208826	F	0.02896	0.02358	0.00061	0.27	11	99	0.045455	0	Method1:new_ll1	0.131614	0.137	0.128153	8.78e-17	179	0.58193	NA	NA	NA	21656	0.0175635	10676	0.0178656	NA	NA
MGS486.A0101	MGS486	MGS486.A0101.TF1	23022944	9957885	661094	1.93361	43.252	10.4441	0.198698	0.00894308	54.4622	53	44.1585	0.459081	0.542153	M	0.20854	0.09579	0.11243	1.92	121	1089	0.012048	0.001511	Method1:new_ll1	0.020469	0.0144	0.02681	3.42e-16	1244	3.88847	0.99	0.98	NA	142117	0.11526	70298	0.117639	I(I-L847,I-M170)	C4a
MGS487.A0101	MGS487	MGS487.A0101.TF1	20075508	3717509	9658	1.9974	18.5176	3.00549	0.197315	0.0141228	59.27	59	41.6548	1.03934	0.0149174	F	0.00391	0.00412	6e-05	0.02	1	9	0	0	Method1:new_ll1	0	0	0	0	10	0.0378418	NA	NA	NA	2926	0.00237305	1348	0.00225579	NA	NA
MGS488.A0101	MGS488	MGS488.A0101.TF1	20905078	14110318	4524677	1.67934	67.4971	30.1319	0.0828132	0.0040826	61.6768	65	42.383	0.489955	0.594894	M	1.84261	0.90331	1.08904	3.64	4619	41571	0.003811	0.000677	Method1:new_ll1	0.008295	0.00153	0.008429	6.94e-14	2430	7.65134	0.02	0.01	0.03	683360	0.55422	334572	0.559885	G2a2b1a(G-M3338,G-FGC5089)	U5b2a1a+16311
MGS489.A0101	MGS489	MGS489.A0101.TF1	19565546	10166768	1629020	1.83977	51.9626	13.9467	0.118474	0.00580313	61.0989	64	42.7037	0.94987	0.01257	F	0.63076	0.59947	0.00777	1.06	2688	24192	0.08978	0.001049	Method1:new_ll1	0.240051	0.00906	0.243167	9.06e-14	649	2.09144	0.02	0	0.05	357378	0.289841	174440	0.291914	NA	U2e2a
MGS490.A0101	MGS490	MGS490.A0101.TF1	17375162	8214540	1636688	1.80076	47.2775	10.5703	0.16442	0.0067426	58.3769	58	41.9998	0.484187	0.561001	M	0.73606	0.35746	0.40967	0.81	1228	11052	0.033276	0.000953	Method1:new_ll1	0.084277	0.00874	0.092161	4.96e-14	525	1.62502	0.99	0.98	NA	393553	0.31918	191591	0.320615	E1b1b1(E-M5108,E-M5021)	H1e1
MGS491.A0101	MGS491	MGS491.A0101.TF1	12683107	3980139	133925	1.96635	31.3814	5.47637	0.148277	0.00873835	58.676	59	43.5445	0.466163	0.536149	M	0.04819	0.02227	0.0262	0.15	7	63	0.071429	0	Method1:new_ll1	0.172771	0.179	0.16476	6.8e-17	94	0.287887	NA	NA	NA	35230	0.0285723	17302	0.0289538	J(J-F2746,J-M304)	NA
MLE001.A0101	MLE001	MLE001.A0101.TF1	16475361	12098350	7122219	1.82	73.43	45.4	0.1	0.01	59.31	61	43.98	0.9	0.01	F	3.05	2.74	0.03	6.1	11040	99360	0.12	0	Method1:new_ll1	0.29	0	0.32	0	4197	12.65	0.01	0	0.02	766827	0.62	386134	0.65	NA	H5a1n
MLE002.A0101	MLE002	MLE002.A0101.TF1	11746622	7362758	2323799	1.97	62.68	26.79	0.14	0.01	57.11	57	42.23	0.98	0.01	F	0.94	0.91	0.01	1.72	4685	42165	0.1	0	Method1:new_ll1	0.26	0.01	0.27	0	1268	3.74	0.02	0.01	0.03	458484	0.37	222236	0.37	NA	T2f1a
MLE003.A0101	MLE003	MLE003.A0101.TF1	26710843	16519814	4893805	1.67	61.85	28.68	0.13	0.01	56.72	56	42.91	0.49	0.61	M	1.87	0.92	1.13	6.77	4503	40527	0	0	Method1:new_ll1	0.01	0	0.01	0	5131	15.23	0.01	0	0.02	693353	0.56	332459	0.56	N1c1a1a1a(N-L550)	T2f1a1
MLE004.A0101	MLE004	MLE004.A0101.TF1	23803820	13800099	4803857	1.97	57.97	23.02	0.13	0.01	59.25	60	42.06	0.51	0.55	M	1.94	0.99	1.06	5.83	5277	47493	0.02	0	Method1:new_ll1	0.05	0	0.05	0	4008	12.47	0.03	0.02	0.04	707028	0.57	342093	0.57	I1a2a1a1a(I-S1954)	U8b1b1
MLE005.A0101	MLE005	MLE005.A0101.TF1	16115096	12302301	5384101	1.88	76.34	53.55	0.13	0.01	59.45	62	40.67	1.08	0.01	F	2.02381	2.18015	0.02525	7.59	9961	89649	0.118596	0.000905	Method1:new_ll1	0.310992	0.00472	0.33392	6.12e-12	5801	17.1455	0.01	0	0.02	664341	0.538795	315027	0.527177	NA	H5a1j
CSK001.A0101	CSK001	CSK001.A0101.TF1	21162785	12897989	7437813	1.42	60.9466	31.459	0.231944	0.009563	49.5305	47	44.4921	0.448731	0.574366	M	2.72184	1.22318	1.5536	7.77	5869	52821	0.004517	0.001201	Method1:new_ll1	0.008113	0.00135805	0.008517	1.74079e-14	8329	21.463	0.01	0	0.02	768523	0.623289	386360	0.646549	E1b1b1a1b1(E-CTS3287,E-L618)	U4d2
CSK002.A0101	CSK002	CSK002.A0101.TF1	15985052	11069883	6248371	1.44	69.2515	36.5202	0.170818	0.00708106	60.0727	62	42.5365	0.483098	0.619703	M	2.63762	1.27708	1.62342	4.76	6448	58032	0.002516	0.000818	Method1:new_ll1	0.004499	0.00101848	0.003608	2.10671e-14	3168	9.96699	0.01	0	0.02	776990	0.630156	380970	0.637529	E1b1b1a1b1a(E-V13)	H
CSK003.A0101	CSK003	CSK003.A0101.TF1	16117330	12275511	7371862	1.4	76.1634	48.4125	0.087539	0.00512797	65.4688	74	43.6765	0.460285	0.582043	M	2.72906	1.25688	1.57925	15.33	6554	58986	0.002352	0.000689	Method1:new_ll1	0.004339	0.00100069	0.004749	6.05942e-14	9597	32.1517	0.01	0	0.02	799600	0.648493	399467	0.668482	E1b1b1a1b1a(E-V13)	H
CSK004.A0101	CSK004	CSK004.A0101.TF1	13037025	9364224	5842268	1.38	71.8279	43.7798	0.164366	0.00746332	59.7571	61	43.4471	0.459514	0.582003	M	2.26533	1.04253	1.31032	7.43	5316	47844	0.002206	0.000737	Method1:new_ll1	0.003858	0.00109131	0.003928	2.97201e-15	5259	16.4308	0.01	0	0.02	734283	0.595519	364624	0.610175	E1b1b1a1b1a(E-V36,E-V13)	H41a
CSK005.A0101	CSK005	CSK005.A0101.TF1	19442360	13814475	9865306	1.29	71.0535	47.5041	0.236534	0.0104139	54.0057	52	44.6313	0.860866	0.013289	F	3.64404	3.14613	0.04702	6.81	11413	102717	0.128505	0.001065	Method1:new_ll1	0.314781	0.00431018	0.34711	5.90044e-12	5746	16.5027	0.01	0	0.02	819135	0.664336	414677	0.693935	NA	U5a1a2b
CSK006.A0101	CSK006	CSK006.A0101.TF1	20161503	15753245	10985625	1.3	78.1353	53.1934	0.0732937	0.00453656	65.0306	74	44.0963	0.460259	0.615821	M	4.09715	1.88623	2.50866	18.62	8998	80982	0.002889	0.000751	Method1:new_ll1	0.005944	0.000916962	0.005544	9.67512e-14	12997	42.6477	0.01	0	0.02	898552	0.728745	447750	0.749281	R1b1a2a1a1c(R-Z381)	U5b2b4a
CSK007.A0101	CSK007	CSK007.A0101.TF1	24982758	7039311	1829562	1.74	28.1767	8.69027	0.144121	0.00777985	54.6695	53	43.5472	0.87513	0.0101239	F	0.60309	0.5296	0.00591	22.9	2230	20070	0.086732	0.001071	Method1:new_ll1	0.244571	0.0100746	0.246911	2.86978e-13	19197	60.5607	0.01	0	0.02	346388	0.280928	173398	0.29017	NA	H5a1+152
CSK008.A0101	CSK008	CSK008.A0101.TF1	24778001	12442571	4442948	1.64	50.2162	19.6489	0.181458	0.00796884	55.8546	55	43.1208	0.920968	0.0113884	F	1.57612	1.45306	0.0176	16.79	7641	68769	0.100168	0.000922	Method1:new_ll1	0.263373	0.00521389	0.273866	1.94083e-14	14409	44.1526	0.01	0	0.02	638849	0.51812	318731	0.533376	NA	X2b
CSK009.A0101	CSK009	CSK009.A0101.TF1	12955820	8052834	5077795	1.37	62.1561	31.6513	0.150295	0.00707529	58.4921	59	44.0305	0.886073	0.0125962	F	2.03799	1.80931	0.02461	13.41	8711	78399	0.105338	0.000914	Method1:new_ll1	0.274566	0.00487863	0.290808	1.19156e-12	10807	33.3309	0.01	0	0.02	691249	0.560618	347861	0.582123	NA	C4b1
CSK010.A0101	CSK010	CSK010.A0101.TF1	16907890	10713407	6061396	1.43	63.3634	33.3074	0.231263	0.00867842	52.8924	51	43.3392	0.901814	0.00808201	F	2.1401	1.9326	0.01699	5.02	9357	84213	0.104486	0.00094	Method1:new_ll1	0.268715	0.00470596	0.28771	4.28478e-12	4984	13.4773	0.01	0	0.02	722286	0.585789	361646	0.605191	NA	T2b4+152
CSK011.A0101	CSK011	CSK011.A0101.TF1	24604352	8036850	1989223	1.75	32.6643	9.79859	0.15875	0.00688574	55.735	55	43.5868	0.898919	0.009626	F	0.64415	0.58062	0.00603	21.53	2543	22887	0.080974	0.000735	Method1:new_ll1	0.218674	0.00902151	0.224181	5.2617e-13	21697	64.5808	0.01	0	0.02	364769	0.295835	181287	0.303372	NA	K1a+195
CSK012.A0101	CSK012	CSK012.A0101.TF1	20703071	15452246	9068578	1.41	74.6375	42.8614	0.0660537	0.00440023	66.8968	75	42.839	0.481833	0.586052	M	3.42732	1.65311	1.99697	24.8	8605	77445	0.00155	0.000667	Method1:new_ll1	0.002433	0.000705182	0.002301	3.90204e-15	17702	59.7339	0.01	0	0.02	868200	0.704129	427884	0.716036	J2a1b1(J-M92)	U5a1a1d
CSK013.A0101	CSK013	CSK013.A0101.TF1	12247139	8409525	5644455	1.33	68.6652	39.8214	0.13117	0.00602258	61.1137	64	44.2977	0.449737	0.60076	M	2.34599	1.05593	1.39755	5.7	5228	47052	0.002062	0.000672	Method1:new_ll1	0.003738	0.0010603	0.003594	2.08506e-14	3784	12.2408	0.01	0	0.02	719415	0.583461	359327	0.601311	J2a1b1(J-M92)	H1c+152
CSK014.A0101	CSK014	CSK014.A0101.TF1	13737596	10111132	8063201	1.2	73.6019	49.6182	0.225708	0.0112991	57.0585	57	45.2178	0.437875	0.666647	M	3.27472	1.43457	2.16755	6.74	6278	56502	0.004714	0.000983	Method1:new_ll1	0.009913	0.00133256	0.009596	7.20174e-14	5457	15.9045	0.01	0	0.02	782280	0.634446	394243	0.65974	R1b1a2a1a2(R-P312)	H6c
CSK015.A0101	CSK015	CSK015.A0101.TF1	25960130	19287496	11632482	1.4	74.2966	45.2425	0.148556	0.00646524	60.4031	62	43.135	0.928107	0.00603682	F	4.51474	4.19509	0.02697	14.45	15110	135990	0.124985	0.0009	Method1:new_ll1	0.313276	0.00370342	0.335467	2.95451e-12	11272	35.2512	0.01	0	0.02	927114	0.751909	465662	0.779255	NA	U1a1a2
CSK016.A0101	CSK016	CSK016.A0101.TF1	19644059	10178417	5114574	1.5	51.8142	22.8728	0.253757	0.00912053	52.6661	51	43.2249	0.464571	0.57729	M	1.85276	0.86257	1.06217	3.3	4181	37629	0.003308	0.000828	Method1:new_ll1	0.006524	0.00152817	0.007036	3.69551e-14	2876	8.02903	0.01	0	0.02	673053	0.54586	332886	0.557063	E1b1b1a1b1(E-CTS1975,E-L618)	U5a1a2b
CSK017.A0101	CSK017	CSK017.A0101.TF1	22278503	10481926	3959319	1.62	47.0495	19.4088	0.267807	0.00924802	49.9744	48	42.8428	0.917948	0.00942856	F	1.13899	1.04913	0.01059	5.76	5185	46665	0.104037	0.001025	Method1:new_ll1	0.273612	0.00653102	0.279952	9.6323e-13	5852	15.6079	0.01	0	0.02	537012	0.435528	265330	0.444013	NA	K1c1
CSK018.A0101	CSK018	CSK018.A0101.TF1	19731018	12505136	5928276	1.53	63.3781	29.9039	0.103965	0.00527913	63.0823	69	43.1906	0.928629	0.00550057	F	2.28299	2.11955	0.01237	33.08	10426	93834	0.112438	0.000949	Method1:new_ll1	0.287362	0.00448574	0.307691	3.84847e-12	28974	94.1368	0.01	0	0.02	748658	0.607178	375041	0.627607	NA	K1a+195
CSK019.A0101	CSK019	CSK019.A0101.TF1	21785496	13591423	7266474	1.47	62.3875	28.7783	0.0828245	0.00488934	66.7709	75	43.7261	0.463351	0.571848	M	2.75416	1.27772	1.56636	20.52	6750	60750	0.002652	0.000699	Method1:new_ll1	0.004948	0.00100168	0.005076	1.92391e-14	13042	44.8294	0.01	0	0.02	815687	0.66154	405899	0.679246	E1b1b1a1b1a(E-Page102,E-V13)	U5a1a1b
CSK020.A0101	CSK020	CSK020.A0101.TF1	19155744	12817206	9416216	1.27	66.9105	40.5033	0.216037	0.00923096	53.8202	52	45.7461	0.85805	0.0135763	F	3.72848	3.20526	0.04897	11.9	11138	100242	0.125745	0.001406	Method1:new_ll1	0.306795	0.00435368	0.340047	1.92735e-12	11599	31.5973	0.01	0	0.02	814522	0.660595	415853	0.695903	NA	H
CSK021.A0101	CSK021	CSK021.A0101.TF1	19630729	7248861	1781843	1.75	36.9261	10.9458	0.0949415	0.00659032	62.0139	66	44.2518	0.886605	0.0123422	F	0.5954	0.52889	0.00732	64.58	2292	20628	0.0798	0.000871	Method1:new_ll1	0.220262	0.00948901	0.223181	4.49034e-13	0					351051	0.28471	176432	0.295248	NA	NA
CSK022.A0101	CSK022	CSK022.A0101.TF1	16736554	13378086	10668452	1.2	79.9333	57.9555	0.113744	0.00448314	62.4772	69	44.7812	0.883283	0.0121602	F	4.16613	3.68033	0.04989	10.58	12609	113481	0.12394	0.000897	Method1:new_ll1	0.310093	0.00418073	0.343139	8.70139e-12	7466	23.7871	0.01	0	0.02	846907	0.68686	431205	0.721594	NA	T1a1
CSK023.A0101	CSK023	CSK023.A0101.TF1	26849193	21096795	13209341	1.37	78.5752	51.8401	0.120225	0.00539192	63.0841	69	42.3966	0.962047	0.0108844	F	5.13791	4.94411	0.05467	12.92	15985	143865	0.135007	0.00084	Method1:new_ll1	0.337493	0.00371828	0.368042	1.21835e-11	8683	28.5485	0.01	0	0.02	940620	0.762863	468920	0.784707	NA	H
CSK024.A0101	CSK024	CSK024.A0101.TF1	18621364	54086	25417	1.53	0.290451	0.13944	0.215842	0.0146689	46.0013	41	43.6539	0.864652	0.304049	M	0.00463	0.00388	0.00147	0.02	2	18	0.25	0	Method1:new_ll1	1.02041	2.52525	0.802023	0	13	0.041825				3597	0.002917	1740	0.002912	A(A)	NA
CSK025.A0101	CSK025	CSK025.A0101.TF1	19973968	15080476	8238682	1.45	75.5007	45.8706	0.138534	0.00691134	61.5555	65	42.4788	0.964678	0.005476	F	2.93295	2.82824	0.01619	22.89	13098	117882	0.115718	0.000823	Method1:new_ll1	0.291812	0.00397962	0.314339	3.47499e-12	18991	59.8768	0.01	0	0.02	843077	0.683754	419639	0.702239	NA	H11a1
CSK026.A0101	CSK026	CSK026.A0101.TF1	20509655	5683093	2552633	1.55	27.7094	9.41782	0.176996	0.00859004	54.5505	53	44.5678	0.429414	0.499133	M	0.86675	0.37349	0.42905	9.94	1364	12276	0.004309	0.001043	Method1:new_ll1	0.009216	0.00336831	0.009689	6.8527e-15	7527	23.034	0.01	0	0.02	443127	0.359386	220768	0.369441	J2a(J-L212,J-M410)	K2a3
CSK027.A0101	CSK027	CSK027.A0101.TF1	25557273	294820	75823	1.74	1.15357	0.46975	0.238518	0.0116383	47.6976	45	43.514	0.508083	0.474995	M	0.01581	0.00807	0.00741	0.07	5	45	0	0	Method1:new_ll1					66	0.159273				11733	0.009516	5781	0.009674	CT(CT-Z17710,CT-M168)	NA
CSK028.A0101	CSK028	CSK028.A0101.TF1	15015930	11433995	9098452	1.2	76.1458	53.6247	0.134309	0.00606967	60.7487	64	45.7151	0.854635	0.0171506	F	3.57386	3.05501	0.0596	12.54	11062	99558	0.124607	0.001026	Method1:new_ll1	0.307811	0.00443446	0.348221	9.0375e-12	9512	29.1852	0.01	0	0.02	799838	0.648686	407979	0.682727	NA	H1ap1
CSK029.A0101	CSK029	CSK029.A0101.TF1	18609686	8593213	4331449	1.5	46.176	20.9118	0.314934	0.0115794	45.1348	43	44.9609	0.836984	0.0109302	F	1.33633	1.12112	0.01423	3.07	5177	46593	0.105726	0.001126	Method1:new_ll1	0.272831	0.00638445	0.288784	9.6648e-13	3453	8.57897	0.01	0	0.02	542121	0.439672	272981	0.456816	NA	H1a3b1
CSK030.A0101	CSK030	CSK030.A0101.TF1	21208202	14479655	10231127	1.29	68.2738	42.4624	0.158985	0.00697743	57.9531	58	44.5966	0.446896	0.626041	M	3.91704	1.75551	2.43391	8.36	7966	71694	0.002576	0.000888	Method1:new_ll1	0.004068	0.000815698	0.004098	1.08373e-15	6258	19.3487	0.01	0	0.02	869136	0.704888	434116	0.726465	I2a2a1b1(I-L702)	I1a1
CSK031.A0101	CSK031	CSK031.A0101.TF1	21739636	262287	103463	1.61	1.20649	0.43683	0.276954	0.012828	44.8832	42	42.9468	0.435229	0.523373	M	0.02421	0.01028	0.01267	0.12	2	18	0	0	Method1:new_ll1					143	0.343714				18239	0.014792	9030	0.015111	E1b1b1a(E-L546,E-V68,1)	NA
CSK032.A0101	CSK032	CSK032.A0101.TF1	24426477	18362129	12375715	1.33	75.1731	49.3629	0.153393	0.00651069	58.104	58	42.8195	0.483508	0.619589	M	4.73107	2.28951	2.90866	10.89	10178	91602	0.002961	0.000822	Method1:new_ll1	0.005535	0.000797812	0.005235	7.74379e-14	8630	26.1513	0.01	0	0.02	935514	0.758722	459254	0.768532	E1b1b1a1b1(E-CTS3287,E-L618)	H92
CSK033.A0101	CSK033	CSK033.A0101.TF1	16009595	4753936	1748100	1.63	29.6943	9.58773	0.227568	0.00865568	50.0727	48	43.6577	0.438926	0.509054	M	0.56999	0.25042	0.28837	4.73	725	6525	0.004866	0.000684	Method1:new_ll1	0.011543	0.00485786	0.012041	3.96751e-15	4350	11.8154	0.01	0	0.02	325804	0.264234	162087	0.271242	E1b1b1a1b1(E-CTS1773,E-L618)	H6a1a
CSK034.A0101	CSK034	CSK034.A0101.TF1	19181939	13923244	8967488	1.36	72.5852	43.7016	0.163898	0.00663117	61.1271	64	42.9872	0.935268	0.0158808	F	3.58732	3.36051	0.05546	17.86	13191	118719	0.12407	0.000865	Method1:new_ll1	0.308442	0.004028	0.335686	7.02561e-12	15078	46.5796	0.01	0	0.02	853108	0.691889	425509	0.712062	NA	K1b1c
CSK035.A0101	CSK035	CSK035.A0101.TF1	18144399	11745587	6739904	1.43	64.734	29.8139	0.0771129	0.00460476	67.2045	75	42.7307	0.483628	0.626949	M	2.74807	1.32903	1.7124	10.88	6803	61227	0.001747	0.000679	Method1:new_ll1	0.002653	0.000777739	0.002468	1.83845e-14	6763	22.9672	0.01	0	0.02	786698	0.638029	385353	0.644863	E1b1b1a1b1(E-CTS5291,E-L618)	J1b1a2a
CSK036.A0101	CSK036	CSK036.A0101.TF1	17561763	11809969	6923207	1.41	67.2482	33.8995	0.0638622	0.00408671	67.253	75	43.8399	0.459819	0.59048	M	2.67438	1.22932	1.56838	32.14	6338	57042	0.002674	0.000622	Method1:new_ll1	0.005199	0.0010329	0.005186	5.26135e-14	26295	87.3333	0.01	0	0.02	788105	0.63917	391842	0.655722	E1b1b1a1b1a(E-V13)	H7c1
CSK037.A0101	CSK037	CSK037.A0101.TF1	16317906	10242656	4859207	1.53	62.7694	25.7574	0.124328	0.00720443	62.8858	69	43.0964	0.93292	0.00628717	F	1.93409	1.8075	0.01212	9.25	9229	83061	0.104606	0.000754	Method1:new_ll1	0.265166	0.004667	0.284798	2.05836e-12	5676	19.0735	0.01	0	0.02	690538	0.560041	345400	0.578005	NA	U4b
CSK038.A0101	CSK038	CSK038.A0101.TF1	32836283	15191487	3520432	1.77	46.2643	14.9769	0.157063	0.0070271	60.1423	62	43.1016	0.927788	0.00968293	F	1.30237	1.20598	0.01255	13.62	6574	59166	0.097033	0.000909	Method1:new_ll1	0.263237	0.00571986	0.268012	1.48517e-12	10583	33.7522	0.01	0	0.02	579826	0.470251	287479	0.481078	NA	T1a1
CSK039.A0101	CSK039	CSK039.A0101.TF1	17829210	8062323	2204637	1.73	45.2197	14.3414	0.106241	0.00626566	59.7473	63	43.67	0.457955	0.521319	M	0.71082	0.32535	0.36948	32.8	1073	9657	0.002858	0.001177	Method1:new_ll1	0.005191	0.00324509	0.005207	2.1299e-15	24950	85.0434	0.01	0	0.02	395732	0.320947	195620	0.327357	E1b1b1a1b1(E-CTS3287,E-L618)	H1a
CSK040.A0101	CSK040	CSK040.A0101.TF1	25044730	19370377	14914564	1.23	77.3431	56.2638	0.141729	0.00573022	61.1166	65	45.1253	0.862491	0.0187446	F	5.52739	4.76972	0.10239	17.51	14235	128115	0.140156	0.000852	Method1:new_ll1	0.338343	0.00392015	0.375293	6.42415e-12	12864	40.8725	0.01	0	0.02	918944	0.745283	466544	0.780731	NA	H6a1a
CSK041.A0101	CSK041	CSK041.A0101.TF1	23300100	17888450	13740538	1.23	76.7741	54.1619	0.143974	0.00664772	60.8142	64	45.2591	0.447696	0.666977	M	5.47339	2.45451	3.6277	25.45	9678	87102	0.003644	0.000997	Method1:new_ll1	0.006284	0.000855629	0.006431	3.029e-14	20877	66.3187	0.01	0	0.02	931442	0.755419	467898	0.782997	E1b1b1a1b1a(E-Page102,E-V13)	U5b2a1a+16311
CSK042.A0101	CSK042	CSK042.A0101.TF1	15980759	9079726	5169242	1.43	56.8166	27.4823	0.164666	0.00790241	58.0146	58	44.3915	0.437509	0.532917	M	1.92915	0.84424	1.02176	19.31	4197	37773	0.004017	0.001049	Method1:new_ll1	0.008814	0.00181674	0.007505	4.38241e-14	14788	47.1375	0.01	0	0.02	692157	0.561354	346829	0.580396	E1b1b1a1b1a(E-V13)	J2a1a1
CSK043.A0101	CSK043	CSK043.A0101.TF1	18633470	4866535	993456	1.8	26.1172	6.19764	0.148668	0.00915164	56.0765	55	44.5979	0.4415	0.492156	M	0.34863	0.15492	0.17101	6.39	287	2583	0.003205	0.000401	Method1:new_ll1	0.008684	0.00699195	0.006665	4.98726e-16	3992	13.166	0.01	0	0.02	222848	0.180735	110967	0.185696	E1b1b1a1b1(E-CTS7273,E-L618)	U5a1a1
CSK044.A0101	CSK044	CSK044.A0101.TF1	25905298	17353792	11202301	1.35	66.9894	39.7295	0.159224	0.00792173	55.2702	54	44.7251	0.445179	0.597967	M	4.29206	1.91134	2.54444	7.73	8475	76275	0.003624	0.001159	Method1:new_ll1	0.005915	0.000954451	0.006191	5.34957e-15	5785	17.6491	0.01	0	0.02	884331	0.717211	443347	0.741913	E1b1b1a1b1a(E-V13)	H7c1
CSK045.A0101	CSK045	CSK045.A0101.TF1	19646601	4156053	1557677	1.63	21.1541	6.45423	0.192148	0.00849898	57.0482	56	44.1046	0.447635	0.55953	M	0.61176	0.27332	0.34083	2.28	832	7488	0.003698	0.000793	Method1:new_ll1	0.00891	0.00435677	0.00942	2.65037e-15	1766	5.17134	0.01	0	0.02	337563	0.273771	167329	0.280014	E1b1b1a1b1a(E-V13)	U5a1d2b
CSK046.A0101	CSK046	CSK046.A0101.TF1	28674911	18492369	8868920	1.52	64.4897	35.2242	0.198809	0.00789462	55.7539	55	42.9817	0.469142	0.53438	M	2.90293	1.36379	1.54108	14.94	7156	64404	0.002611	0.000775	Method1:new_ll1	0.005298	0.00104196	0.004496	4.89363e-14	14712	42.6547	0.01	0	0.02	847180	0.687081	417663	0.698932	E1b1b1a1b1(E-L618)	T1a1
CSK047.A0101	CSK047	CSK047.A0101.TF1	18675776	10577556	5221881	1.51	56.6378	25.7911	0.189867	0.00779652	56.5647	56	43.2979	0.46329	0.555362	M	1.9612	0.90926	1.082	11.54	4498	40482	0.003204	0.000938	Method1:new_ll1	0.007143	0.0015852	0.005894	1.29126e-14	9927	29.7918	0.01	0	0.02	696367	0.564769	343695	0.575151	E1b1b1a1b1(E-L618)	X2k
CSK048.A0101	CSK048	CSK048.A0101.TF1	14189172	10308646	8068467	1.22	72.6515	45.7145	0.120216	0.00530592	61.0612	65	44.3372	0.457184	0.690132	M	3.35722	1.53575	2.29893	5.68	6927	62343	0.0022	0.000786	Method1:new_ll1	0.003909	0.000929336	0.00328	1.64219e-14	4203	12.6058	0.01	0	0.02	797350	0.646668	396803	0.664024	E1b1b1a1b1(E-L618)	HV0c
CSK049.A0101	CSK049	CSK049.A0101.TF1	28023942	9531076	1809744	1.81	34.0105	8.78133	0.111986	0.00696077	62.2764	69	43.4838	0.924584	0.00701255	F	0.59104	0.54696	0.00416	12.48	2306	20754	0.093935	0.000717	Method1:new_ll1	0.248309	0.00998036	0.249098	0	8003	27.3654	0.01	0	0.02	346538	0.28105	173163	0.289777	NA	J1b1a2a
CSK050.A0101	CSK050	CSK050.A0101.TF1	14288034	8856142	6511769	1.26	61.9829	35.2088	0.138799	0.00720809	52.0967	49	46.894	0.410362	0.586576	M	2.44835	1.00666	1.42767	6.08	4334	39006	0.003952	0.000985	Method1:new_ll1	0.00595	0.00128455	0.007439	3.11736e-14	4281	13.0806	0.99	0.98		676474	0.548635	344210	0.576013	E1b1b1a1b1(E-L618)	U5a1a1d
CSK051.A0101	CSK051	CSK051.A0101.TF1	21915286	13902830	5794843	1.58	63.439	29.097	0.0639981	0.00408405	65.8813	74	43.5086	0.929569	0.0144243	F	2.03053	1.88725	0.02871	33.46	10072	90648	0.102177	0.000701	Method1:new_ll1	0.268531	0.00453414	0.281685	1.0306e-12	26248	87.486	0.01	0	0.02	730002	0.592047	365625	0.61185	NA	H
CSK052.A0101	CSK052	CSK052.A0101.TF1	16875055	11449151	8544939	1.25	67.8466	44.3447	0.193911	0.00908848	53.0453	51	46.8168	0.408768	0.597142	M	3.17252	1.29881	1.88013	1.13	5539	49851	0.003191	0.001146	Method1:new_ll1	0.005512	0.00119136	0.004644	1.20058e-14	1014	2.83457	0.06	0.02	0.1	755228	0.612506	381619	0.638615	E1b1b1a1b1(E-L618)	H101
CSK053.A0101	CSK053	CSK053.A0101.TF1	22387090	12427439	6002081	1.52	55.5116	25.7398	0.136337	0.00644234	60.0697	61	44.1313	0.444793	0.537257	M	2.18879	0.97493	1.16884	37.39	5055	45495	0.002034	0.000772	Method1:new_ll1	0.00321	0.00105638	0.003055	7.9544e-15	34757	113.114	0	0	0.01	748610	0.607139	375295	0.628032	E1b1b1a1b1(E-CTS1773,E-L618)	U7b
CSK054.A0101	CSK054	CSK054.A0101.TF1	27245265	4311050	868926	1.8	15.8231	5.00344	0.22727	0.00897319	49.0604	47	43.8041	0.892532	0.0128297	F	0.22274	0.1992	0.00272	5.1	465	4185	0.066406	0.000973	Method1:new_ll1	0.180224	0.0201416	0.182998	2.33171e-14	4824	13.1267	0.01	0	0.02	150716	0.122234	74346	0.124413	NA	X2
CSK055.A0101	CSK055	CSK055.A0101.TF1	18301770	5695025	1862494	1.67	31.1173	8.47668	0.117675	0.00568325	59.4518	60	43.43	0.905286	0.00503324	F	0.74253	0.67298	0.00376	8.88	3221	28989	0.099582	0.000882	Method1:new_ll1	0.274732	0.00869089	0.27874	8.56795e-13	6581	20.555	0.01	0	0.02	394837	0.320221	196856	0.329426	NA	H1
CSK056.A0101	CSK056	CSK056.A0101.TF1	20821634	12965721	6754621	1.48	62.2704	29.4118	0.0906384	0.00476403	64.9562	73	43.7868	0.912819	0.00538349	F	2.58727	2.36269	0.01384	33.87	11381	102429	0.113494	0.000773	Method1:new_ll1	0.290063	0.00426598	0.311415	7.79305e-12	27974	93.0096	0.01	0	0.02	788488	0.639481	395974	0.662637	NA	H13a2c1
CSK057.A0101	CSK057	CSK057.A0101.TF1	15844366	12321995	8545151	1.31	77.7689	52.2716	0.115075	0.00562221	64.5762	73	42.7737	0.484564	0.644913	M	3.26779	1.58372	2.09394	16.37	7742	69678	0.002028	0.000671	Method1:new_ll1	0.003151	0.000751612	0.00317	1.73994e-14	11489	37.5523	0.01	0	0.02	821994	0.666655	404064	0.676175	E1b1b1a1b1a(E-V13)	J1c4b
CSK058.A0101	CSK058	CSK058.A0101.TF1	20450309	16330095	12418777	1.24	79.8526	55.9267	0.144571	0.00594129	61.7735	67	43.2571	0.928814	0.682454	M	4.98714	4.63126	3.38451	8.23	14406	129654	0.002227	0.000736	Method1:new_ll1	0.003586	0.000494377	0.003403	9.95731e-14	5869	18.1638	0.01	0	0.02	918754	0.745129	452743	0.757636	E1b1b1a1b1a(E-V13)	U5b3a2
CSK059.A0101	CSK059	CSK059.A0101.TF1	17042891	11702235	8659017	1.26	68.6634	43.5092	0.179446	0.00873493	53.4432	51	45.4829	0.785606	0.0112051	F	3.29673	2.5944	0.03655	4.92	9844	88596	0.122959	0.001306	Method1:new_ll1	0.315173	0.00469952	0.340832	1.20061e-12	3373	10.6007	0.01	0	0.02	768811	0.623522	392709	0.657173	NA	H1u
CSK060.A0101	CSK060	CSK060.A0101.TF1	23834580	15360290	10591645	1.31	64.4454	38.6972	0.181733	0.00735262	54.8941	53	45.5103	0.850602	0.0103283	F	3.99202	3.40033	0.04047	10.06	12041	108369	0.132613	0.001176	Method1:new_ll1	0.32369	0.00423833	0.354985	5.42105e-12	8896	25.3377	0.01	0	0.02	847594	0.687417	430294	0.720069	NA	H11a1
CSK061.A0101	CSK061	CSK061.A0101.TF1	21532587	14760783	8748252	1.41	68.5509	39.141	0.124075	0.00572743	61.2912	64	44.3039	0.900802	0.0156615	F	3.2978	2.97063	0.05032	15.04	12552	112968	0.12285	0.00081	Method1:new_ll1	0.311997	0.00413179	0.341149	7.27621e-13	11412	36.3804	0.01	0	0.02	849741	0.689158	428942	0.717807	NA	J1c2c2a
CSK062.A0101	CSK062	CSK062.A0101.TF1	13488537	9681485	6659531	1.31	71.7756	43.3396	0.0951866	0.00515374	65.0463	73	44.1287	0.454571	0.606382	M	2.58245	1.17156	1.5565	26.46	5831	52479	0.001867	0.000579	Method1:new_ll1	0.003816	0.000996124	0.003296	2.96697e-14	20174	66.2615	0.01	0	0.02	757495	0.614345	377466	0.631665	E1b1b1a1b1(E-CTS3287,E-L618)	J1c1e
CSK063.A0101	CSK063	CSK063.A0101.TF1	16671827	11547764	8287492	1.28	69.2651	42.631	0.204125	0.00895041	53.9547	52	43.8335	0.919573	0.00935764	F	3.26066	3.00322	0.02957	7.3	11263	101367	0.115188	0.00121	Method1:new_ll1	0.292635	0.00433371	0.323491	4.78348e-12	6935	19.1086	0.01	0	0.02	788735	0.639681	397111	0.66454	NA	U8b1b1
CSK064.A0101	CSK064	CSK064.A0101.TF1	23534110	12181886	4437562	1.64	51.7627	19.2636	0.147242	0.00669465	62.3628	58	42.7416	0.922597	0.0150189	F	1.78264	1.64548	0.02629	23.98	8811	79299	0.100881	0.000814	Method1:new_ll1	0.266885	0.00484068	0.278734	2.7146e-12	22218	69.7567	0.01	0	0.02	673092	0.545892	336988	0.563928	NA	H4a1
CSK065.A0101	CSK065	CSK065.A0101.TF1	15386085	7658130	2123228	1.72	49.7731	16.2597	0.0919953	0.00501143	67.9188	65	41.9945	0.485157	0.514653	M	0.74759	0.36343	0.38154	84.47	1302	11718	0.001694	0.000974	Method1:new_ll1	0.002181	0.0022316	0.002457	3.12852e-16	101233	382.354	0.02	0.01	0.03	414159	0.335892	202744	0.339279	E1b1b1a1b1(E-CTS7273,E-L618)	H6a1a
CSK066.A0101	CSK066	CSK066.A0101.TF1	15373223	1676013	450633	1.73	10.9022	3.49955	0.34945	0.0100826	43.0466	41	39.7951	1.0144	0.0198263	F	0.08999	0.09128	0.00184	0.24	152	1368	0.044164	0.000787	Method1:new_ll1	0.117229	0.0303171	0.119007	5.28653e-15	221	0.558935	0.99	0.98		64706	0.052478	30561	0.051142	NA	R12'21
CSK067.A0101	CSK067	CSK067.A0101.TF1	19054916	14347590	10268966	1.28	75.296	51.135	0.218735	0.0101572	62.2986	58	43.5472	0.45911	0.682525	M	4.41529	2.02962	2.99268	8.88	8655	77895	0.003319	0.000886	Method1:new_ll1	0.006394	0.000931772	0.005634	3.80847e-14	6401	19.8532	0.01	0	0.02	870492	0.705988	433258	0.725029	E1b1b1a1b1a(E-V13)	H101
CSK068.A0101	CSK068	CSK068.A0101.TF1	12388337	8333126	4086970	1.51	67.2659	33.5968	0.0976016	0.00608166	70.4614	69	43.2994	0.459159	0.541144	M	1.67875	0.77197	0.90285	26.5	3965	35685	0.009049	0.000815	Method1:new_ll1	0.022552	0.00265225	0.022179	8.32247e-14	16458	59.7914	0.01	0	0.02	660239	0.535468	330389	0.552885	R1b1a2a2c1a(R-S12460,R-CTS7822)	U5a2b
CSK069.A0101	CSK069	CSK069.A0101.TF1	15501518	5891544	2145004	1.64	38.0062	13.537	0.285715	0.0107044	47.4785	45	43.0588	0.90685	0.0105705	F	0.6815	0.61973	0.00728	1.75	2774	24966	0.092103	0.000899	Method1:new_ll1	0.251214	0.00890065	0.256991	3.01087e-13	1525	4.1029	0.01	0	0.02	368651	0.298984	183181	0.306542	NA	I1
CSK070.A0101	CSK070	CSK070.A0101.TF1	19665776	8331210	2989332	1.64	42.364	16.4383	0.252944	0.00920755	50.9311	48	42.7475	0.914417	0.00837412	F	0.89979	0.82347	0.00753	7.72	4085	36765	0.094217	0.000969	Method1:new_ll1	0.246184	0.0072962	0.255087	4.54081e-13	7739	21.0681	0.01	0	0.02	459190	0.372413	227343	0.380444	NA	I1b
CSK071.A0101	CSK071	CSK071.A0101.TF1	22897018	14340017	8387072	1.42	62.6283	35.9066	0.229475	0.00928723	53.0116	49	44.1162	0.445522	0.608091	M	3.1331	1.39977	1.8929	12.02	6654	59886	0.003812	0.001156	Method1:new_ll1	0.00716	0.00123966	0.005865	2.10826e-14	12446	33.4503	0.01	0	0.02	805660	0.653408	403157	0.674657	E1b1b1a1b1a(E-V13)	K1a3
CSK072.A0101	CSK072	CSK072.A0101.TF1	20537161	1422913	174808	1.88	6.92848	1.24032	0.218345	0.00772142	50.1118	45	42.5522	0.805873	0.124754	U	0.04125	0.03298	0.00533	1.07	23	207	0.102041	0	Method1:new_ll1	0.277346	0.111035	0.264866	5.20741e-16	1059	2.60348	0.03	0.01	0.05	30743	0.024933	14903	0.024939	NA	H2a2a1
CSK073.A0101	CSK073	CSK073.A0101.TF1	24342405	16803435	9438307	1.44	69.0295	39.5207	0.250928	0.00841691	55.3701	51	41.5487	0.957995	0.00568316	F	3.64289	3.49718	0.02054	7.33	13403	120627	0.122399	0.000934	Method1:new_ll1	0.29924	0.00387264	0.326516	1.73512e-12	6290	18.1019	0.01	0	0.02	851161	0.69031	419475	0.701964	NA	H3h6
CSK074.A0101	CSK074	CSK074.A0101.TF1	17762384	14235158	10338971	1.27	80.1422	56.9392	0.186438	0.00770451	67.9212	65	41.9748	0.959549	0.006162	F	4.55878	4.38158	0.02767	7.24	14365	129285	0.117677	0.00075	Method1:new_ll1	0.293384	0.00380768	0.324304	4.27788e-12	4826	15.6601	0.01	0	0.02	872245	0.707409	434765	0.727551	NA	T2b
CSK075.A0101	CSK075	CSK075.A0101.TF1	18630264	11283749	2466773	1.78139	60.5668	17.3913	0.231795	0.00845345	52.9144	51	42.7105	0.945971	0.00749802	F	0.8819	0.83561	0.00646	3.44	4097	36873	0.097098	0.000805	Method1:new_ll1	0.2564	0.00734387	0.268139	9.30811e-13	2598	7.56684	0.02	0.01	0.03	454093	0.368279	223794	0.374505	NA	H6a1a
CSK076.A0101	CSK076	CSK076.A0101.TF1	24791379	17139694	6883167	1.59841	69.1357	25.2225	0.0885829	0.00531199	66.7856	75	43.6628	0.913012	0.00911423	F	2.92549	2.67053	0.0262	24.45	12577	113193	0.108688	0.000788	Method1:new_ll1	0.286096	0.00404334	0.303874	2.31576e-12	16108	55.6355	0.01	0	0.02	833321	0.675841	421281	0.704987	NA	U2e2a
CSK077.A0101	CSK077	CSK077.A0101.TF1	19022711	12161379	7203237	1.4077	63.9308	30.6587	0.271297	0.0108255	50.9342	49	46.4536	0.414628	0.542222	M	2.91449	1.20926	1.57	3.93	5519	49671	0.003614	0.000967	Method1:new_ll1	0.007534	0.00135761	0.006759	8.56925e-15	3666	9.82051	0.01	0	0.02	740941	0.600919	376004	0.629219	E1b1b1a1b1(E-L618)	H4a1
CSK078.A0101	CSK078	CSK078.A0101.TF1	25085244	5047611	230286	1.95438	20.1218	2.51101	0.276177	0.0118888	48.3124	46	45.1542	0.421407	0.464785	M	0.0867	0.0366	0.0401	0.51	32	288	0.015385	0	Method1:new_ll1	0.046672	0.0468733	0.046437	1.93171e-16	405	1.09276	0.99	0.98	NA	61880	0.050186	31266	0.0523216	E1b1b1a(E-PF2115,E-V68,1)	H4a
CSK079.A0101	CSK079	CSK079.A0101.TF1	19963027	11579451	4225419	1.63509	58.0045	16.2876	0.226049	0.00906179	56.2716	55	44.2268	0.448899	0.537312	M	1.88296	0.84645	1.00732	3.38	4213	37917	0.008089	0.000983	Method1:new_ll1	0.02068	0.00245278	0.018979	8.08349e-14	2499	7.41638	0.01	0	0.02	664161	0.538649	333311	0.557775	E1b1b1a1b1a(E-V13)	H101
CSK080.A0101	CSK080	CSK080.A0101.TF1	17852349	13960537	8106226	1.41935	78.2	37.2494	0.102439	0.00514932	67.9686	75	43.5089	0.933525	0.00485998	F	3.7174	3.47163	0.01797	8.32	13589	122301	0.123103	0.000637	Method1:new_ll1	0.31799	0.00394765	0.341733	1.10004e-13	4516	16.3441	0.01	0	0.02	846869	0.686829	427825	0.715938	NA	H1k1
CSK081.A0101	CSK081	CSK081.A0101.TF1	24648198	2770218	110559	1.96009	11.239	1.39076	0.218311	0.00951278	49.8525	48	44.391	0.875308	0.017246	F	0.03797	0.03344	0.0007	0.78	26	234	0.075472	0	Method1:new_ll1	0.199557	0.0911679	0.214618	5.55111e-16	637	1.7718	0.99	0.98	NA	27951	0.0226689	13761	0.0230281	NA	T2
CSK082.A0101	CSK082	CSK082.A0101.TF1	10686530	8626276	6682971	1.22528	80.721	50.5794	0.162436	0.00728612	62.6148	68	44.0807	0.464006	0.668522	M	3.18046	1.47672	2.11356	10.02	6701	60309	0.003551	0.000844	Method1:new_ll1	0.008607	0.00127143	0.007043	2.1299e-16	6833	21.4372	0.01	0	0.02	760140	0.61649	381397	0.638243	E1b1b1a1b1(E-CTS1773,E-L618)	U1a1a+16129
CSK083.A0101	CSK083	CSK083.A0101.TF1	30421999	7142131	330983	1.95366	23.4769	4.91649	0.161772	0.0124521	54.9126	53	41.8467	0.48876	0.519713	M	0.12663	0.06203	0.06474	5.79	46	414	0.042105	0	Method1:new_ll1	0.093376	0.0468	0.106518	2.79e-16	3893	12.4357	0.01	0	0.02	90415	0.0733285	42779	0.0715879	E1b1b1(E-M5156,E-M5021)	H1e

## Sheet: B
B. List of low data quality individuals and individuals with relatively high contamination in Leobersdorf, Mödling and Csokorgasse.
Leobersdorf			Mödling			Csokorgasse
n1240k < 20,000 (n=10)	n1240k < 10,000 (n=6)	contamination >5% (n=4)	n1240k < 20,000 (n=32)	n1240k < 10,000 (n=18)	contamination >5% (n=40)	n1240k < 20,000 (n=3)	n1240k < 10,000 (n=1)	contamination >5%
LEO006	LEO006	LEO065	MGS041	MGS043	MGS004	CSK024	CSK024	CSK083
LEO016	LEO016	LEO077	MGS043	MGS065	MGS027	CSK027
LEO017	LEO017	LEO086	MGS065	MGS166	MGS041	CSK031
LEO032	LEO110	LEO123	MGS136	MGS168	MGS056
LEO043	LEO150		MGS166	MGS228	MGS068
LEO076	LEO154		MGS168	MGS250	MGS081
LEO110			MGS196	MGS254	MGS089
LEO146			MGS228	MGS338	MGS092
LEO150			MGS250	MGS362	MGS105
LEO154			MGS254	MGS382	MGS113
*note: We used LEO133.A0101 (identical with LEO133.B0101) and LEO101.A0101 (identical with LEO134.A0101) for data analyses. Hence here LEO133.B0101, LEO134.A0101 are not listed in the group of "contamination >5%", despite contamination. LEO125.B is of low data quality, hence the estimated genetic identical relatedness between LEO125.B and LEO017 is not reported in Table S5. LEO154.A is of low dat…			MGS256	MGS388	MGS121
			MGS336	MGS397	MGS160
			MGS338	MGS448	MGS181
			MGS360	MGS455	MGS229
			MGS362	MGS469	MGS272
			MGS364	MGS475	MGS282
			MGS377	MGS479	MGS285
			MGS381	MGS487	MGS286
			MGS382		MGS288
			MGS388		MGS297
			MGS397		MGS305
			MGS416		MGS337
			MGS418		MGS340
			MGS431		MGS342
			MGS441		MGS356
			MGS442		MGS368
			MGS448		MGS376
			MGS455		MGS378
			MGS469		MGS380
			MGS475		MGS394
			MGS479		MGS395
			MGS487		MGS419
					MGS427
					MGS440
					MGS442
					MGS449
					MGS451
					MGS476
					MGS490
					MGS491
			*note: MGS041, MGS442 is the ones that is of low data quality (<20,000 SNPs) and with more than 5% contamination
