# Supplementary material for: Ancient DNA reveals reproductive barrier despite shared Avar-period culture
Source: Nature. 2025 Jan 15;638(8052):1007–14. doi: 10.1038/s41586-024-08418-5 (PMC11864967; doi:10.1038/s41586-024-08418-5)
Supplement: Supplementary file 3 — Supplementary Tables 1–8 and a Table guide. [file 41586_2024_8418_MOESM3_ESM.zip › TableS2_ancestry_modelling_v2_revision4.xlsx]

## Sheet: A.Leobersdorf
Supplementary Table 2. Ancestry decomposition from qpAdm estimates. A. Ancestry modeling results for each individual in Leobersdorf. B. Ancestry modeling results for each individual in Mödling. C. Ancestry modeling results for each individual in Csokorgasse.
A. Estimated ancestry proportion for individuals in Leobersdorf. C1, C2, C3 corresponds to the estimated ancestral proportion from Hungary_Langobard, AR_Xianbei_IA and Alanic ancestry. SE1, SE2, and SE3 are estimated standard errors correspondingly. Individuals with low quality are marked with asterisk (*).
target	Model	p-value	C1	C2	C3	SE1	SE2	SE3
LEO004	Hungary_Szólád_6thCE;AR_Xianbei_2thCE;North_Caucasus_7thCE	0.888645	0	0.7	0.3	NA	0.025	0.025
LEO005	Hungary_Szólád_6thCE;AR_Xianbei_2thCE;North_Caucasus_7thCE	0.0705546	0	0.819	0.181	NA	0.048	0.048
LEO006*	Hungary_Szólád_6thCE;AR_Xianbei_2thCE;North_Caucasus_7thCE	0.992983	0.317	0.414	0.269	0.748	0.232	0.72
LEO007	Hungary_Szólád_6thCE;AR_Xianbei_2thCE;North_Caucasus_7thCE	0.295072	0	0.727	0.273	NA	0.029	0.029
LEO008	Hungary_Szólád_6thCE;AR_Xianbei_2thCE;North_Caucasus_7thCE	0.163373	0.212	0.788	0	0.369	0.048	0.409
LEO009	Hungary_Szólád_6thCE;AR_Xianbei_2thCE;North_Caucasus_7thCE	0.816699	0	0.824	0.176	NA	0.071	0.071
LEO010	Hungary_Szólád_6thCE;AR_Xianbei_2thCE;North_Caucasus_7thCE	0.222102	0.212	0.754	0.033	0.34	0.043	0.377
LEO011	Hungary_Szólád_6thCE;AR_Xianbei_2thCE;North_Caucasus_7thCE	0.704522	0.117	0.593	0.29	0.229	0.033	0.253
LEO012	Hungary_Szólád_6thCE;AR_Xianbei_2thCE;North_Caucasus_7thCE	0.604756	0	0.568	0.432	NA	0.022	0.022
LEO013	Hungary_Szólád_6thCE;AR_Xianbei_2thCE;North_Caucasus_7thCE	0.839232	0.261	0.706	0.033	0.391	0.049	0.429
LEO014	Hungary_Szólád_6thCE;AR_Xianbei_2thCE;North_Caucasus_7thCE	0.202367	0.265	0.735	0	0.269	0.035	0.296
LEO015	Hungary_Szólád_6thCE;AR_Xianbei_2thCE;North_Caucasus_7thCE	0.812031	0.267	0.733	0	0.282	0.037	0.307
LEO016*	Hungary_Szólád_6thCE;AR_Xianbei_2thCE;North_Caucasus_7thCE	0.756048	0	0.468	0.532	NA	0.375	0.375
LEO017*	Hungary_Szólád_6thCE;AR_Xianbei_2thCE;North_Caucasus_7thCE	0.460773	0.317	0.683	0	0.236	0.236	NA
LEO018	Hungary_Szólád_6thCE;AR_Xianbei_2thCE;North_Caucasus_7thCE	0.776698	0	0.905	0.095	NA	0.05	0.05
LEO019	Hungary_Szólád_6thCE;AR_Xianbei_2thCE;North_Caucasus_7thCE	0.740416	0.108	0.719	0.173	0.254	0.036	0.281
LEO020	Hungary_Szólád_6thCE;AR_Xianbei_2thCE;North_Caucasus_7thCE	0.161476	0	0.806	0.194	NA	0.025	0.025
LEO021	Hungary_Szólád_6thCE;AR_Xianbei_2thCE;North_Caucasus_7thCE	0.0782313	0.24	0.76	0	0.046	0.046	NA
LEO022	Hungary_Szólád_6thCE;AR_Xianbei_2thCE;North_Caucasus_7thCE	0.196787	0.15	0.85	0	0.023	0.023	NA
LEO023	Hungary_Szólád_6thCE;AR_Xianbei_2thCE;North_Caucasus_7thCE	0.0843378	0	0.706	0.294	NA	0.026	0.026
LEO024	Hungary_Szólád_6thCE;AR_Xianbei_2thCE;North_Caucasus_7thCE	0.49667	0.191	0.809	0	0.053	0.053	NA
LEO025	Hungary_Szólád_6thCE;AR_Xianbei_2thCE;North_Caucasus_7thCE	0.68462	0.751	0.249	0	0.027	0.027	NA
LEO026	Hungary_Szólád_6thCE;AR_Xianbei_2thCE;North_Caucasus_7thCE	0.898916	0.327	0.673	0	0.022	0.022	NA
LEO027	Hungary_Szólád_6thCE;AR_Xianbei_2thCE;North_Caucasus_7thCE	0.715061	0.336	0.27	0.394	0.24	0.033	0.266
LEO028	Hungary_Szólád_6thCE;AR_Xianbei_2thCE;North_Caucasus_7thCE	0.83362	0.373	0.403	0.225	0.842	0.068	0.893
LEO029	Hungary_Szólád_6thCE;AR_Xianbei_2thCE;North_Caucasus_7thCE	0.405845	0.28	0.72	0	0.022	0.022	NA
LEO030	Hungary_Szólád_6thCE;AR_Xianbei_2thCE;North_Caucasus_7thCE	0.0320775	0.147	0.822	0.031	0.33	0.041	0.364
LEO031	Hungary_Szólád_6thCE;AR_Xianbei_2thCE;North_Caucasus_7thCE	0.948934	0.189	0.533	0.278	0.267	0.033	0.289
LEO032*	Hungary_Szólád_6thCE;AR_Xianbei_2thCE;North_Caucasus_7thCE	0.916725	0.916	0.084	0	0.07	0.07	NA
LEO033	Hungary_Szólád_6thCE;AR_Xianbei_2thCE;North_Caucasus_7thCE	0.0579401	0.029	0.816	0.155	0.338	0.04	0.372
LEO034	Hungary_Szólád_6thCE;AR_Xianbei_2thCE;North_Caucasus_7thCE	0.596164	0.151	0.695	0.154	0.212	0.032	0.236
LEO035	Hungary_Szólád_6thCE;AR_Xianbei_2thCE;North_Caucasus_7thCE	0.0510034	0.058	0.725	0.217	0.287	0.035	0.314
LEO036	Hungary_Szólád_6thCE;AR_Xianbei_2thCE;North_Caucasus_7thCE	0.221342	0	0.693	0.307	0.3	0.038	0.33
LEO037	Hungary_Szólád_6thCE;AR_Xianbei_2thCE;North_Caucasus_7thCE	0.226392	0.144	0.856	0	0.033	0.033	NA
LEO038	Hungary_Szólád_6thCE;AR_Xianbei_2thCE;North_Caucasus_7thCE	0.35936	0.175	0.665	0.16	0.233	0.033	0.257
LEO039	Hungary_Szólád_6thCE;AR_Xianbei_2thCE;North_Caucasus_7thCE	0.089687	0.175	0.786	0.039	0.31	0.04	0.343
LEO040	Hungary_Szólád_6thCE;AR_Xianbei_2thCE;North_Caucasus_7thCE	0.963179	0	0.715	0.285	NA	0.043	0.043
LEO041	Hungary_Szólád_6thCE;AR_Xianbei_2thCE;North_Caucasus_7thCE	0.663559	0.108	0.607	0.285	0.369	0.046	0.408
LEO042	Hungary_Szólád_6thCE;AR_Xianbei_2thCE;North_Caucasus_7thCE	0.607367	0.561	0.439	0	0.072	0.072	NA
LEO043*	Hungary_Szólád_6thCE;AR_Xianbei_2thCE;North_Caucasus_7thCE	0.35403	0.226	0.774	0	0.108	0.108	NA
LEO044	Hungary_Szólád_6thCE;AR_Xianbei_2thCE;North_Caucasus_7thCE	0.30656	0.374	0.626	0	0.031	0.031	NA
LEO045	Hungary_Szólád_6thCE;AR_Xianbei_2thCE;North_Caucasus_7thCE	0.258052	0	0.766	0.234	NA	0.041	0.041
LEO046	Hungary_Szólád_6thCE;AR_Xianbei_2thCE;North_Caucasus_7thCE	0.246224	0	0.62	0.38	NA	0.023	0.023
LEO047	Hungary_Szólád_6thCE;AR_Xianbei_2thCE;North_Caucasus_7thCE	0.988664	0.393	0.607	0	0.033	0.033	NA
LEO048	Hungary_Szólád_6thCE;AR_Xianbei_2thCE;North_Caucasus_7thCE	0.870812	0.349	0.651	0	0.022	0.022	NA
LEO049	Hungary_Szólád_6thCE;AR_Xianbei_2thCE;North_Caucasus_7thCE	0.358608	0.197	0.803	0	0.021	0.021	NA
LEO050	Hungary_Szólád_6thCE;AR_Xianbei_2thCE;North_Caucasus_7thCE	0.293164	0.107	0.722	0.171	0.296	0.039	0.325
LEO051	Hungary_Szólád_6thCE;AR_Xianbei_2thCE;North_Caucasus_7thCE	0.0149864	0	0.803	0.197	NA	0.027	0.027
LEO052	Hungary_Szólád_6thCE;AR_Xianbei_2thCE;North_Caucasus_7thCE	0.0571544	0.292	0.708	0	0.022	0.022	NA
LEO053	Hungary_Szólád_6thCE;AR_Xianbei_2thCE;North_Caucasus_7thCE	0.760017	0.23	0.77	0	0.029	0.029	NA
LEO054	Hungary_Szólád_6thCE;AR_Xianbei_2thCE;North_Caucasus_7thCE	0.109145	0.675	-0.064	0.389	0.316	0.041	0.352
LEO055	Hungary_Szólád_6thCE;AR_Xianbei_2thCE;North_Caucasus_7thCE	0.517601	0.13	0.794	0.076	0.259	0.035	0.285
LEO056	Hungary_Szólád_6thCE;AR_Xianbei_2thCE;North_Caucasus_7thCE	0.981033	0.195	0.805	0	0.02	0.02	NA
LEO057	Hungary_Szólád_6thCE;AR_Xianbei_2thCE;North_Caucasus_7thCE	0.997763	0	0.787	0.213	NA	0.064	0.064
LEO058	Hungary_Szólád_6thCE;AR_Xianbei_2thCE;North_Caucasus_7thCE	0.284102	0.067	0.746	0.187	0.242	0.032	0.264
LEO059	Hungary_Szólád_6thCE;AR_Xianbei_2thCE;North_Caucasus_7thCE	0.401688	0.268	0.732	0	0.022	0.022	NA
LEO060	Hungary_Szólád_6thCE;AR_Xianbei_2thCE;North_Caucasus_7thCE	0.442099	0.292	0.708	0	0.021	0.021	NA
LEO061	Hungary_Szólád_6thCE;AR_Xianbei_2thCE;North_Caucasus_7thCE	0.939412	0.174	0.826	0	0.046	0.046	NA
LEO062	Hungary_Szólád_6thCE;AR_Xianbei_2thCE;North_Caucasus_7thCE	0.353301	0	0.802	0.198	NA	0.029	0.029
LEO063	Hungary_Szólád_6thCE;AR_Xianbei_2thCE;North_Caucasus_7thCE	0.561345	0.259	0.571	0.17	0.254	0.034	0.278
LEO064	Hungary_Szólád_6thCE;AR_Xianbei_2thCE;North_Caucasus_7thCE	0.992831	0	0.703	0.297	NA	0.038	0.038
LEO066	Hungary_Szólád_6thCE;AR_Xianbei_2thCE;North_Caucasus_7thCE	0.967202	0.246	0.745	0.009	0.222	0.033	0.245
LEO067	Hungary_Szólád_6thCE;AR_Xianbei_2thCE;North_Caucasus_7thCE	0.00483009	0.279	0.721	0	0.027	0.027	NA
LEO068	Hungary_Szólád_6thCE;AR_Xianbei_2thCE;North_Caucasus_7thCE	0.668746	0.05	0.636	0.314	0.255	0.036	0.283
LEO069	Hungary_Szólád_6thCE;AR_Xianbei_2thCE;North_Caucasus_7thCE	0.428862	0.266	0.734	0	0.02	0.02	NA
LEO070	Hungary_Szólád_6thCE;AR_Xianbei_2thCE;North_Caucasus_7thCE	0.806044	0.225	0.502	0.273	0.218	0.033	0.241
LEO071	Hungary_Szólád_6thCE;AR_Xianbei_2thCE;North_Caucasus_7thCE	0.0276009	0.278	0.722	0	0.021	0.021	NA
LEO072	Hungary_Szólád_6thCE;AR_Xianbei_2thCE;North_Caucasus_7thCE	0.539474	0.156	0.673	0.172	0.26	0.037	0.289
LEO073	Hungary_Szólád_6thCE;AR_Xianbei_2thCE;North_Caucasus_7thCE	0.913168	0.36	0.64	0	0.022	0.022	NA
LEO074	Hungary_Szólád_6thCE;AR_Xianbei_2thCE;North_Caucasus_7thCE	0.5226	0.223	0.731	0.047	0.238	0.032	0.261
LEO075	Hungary_Szólád_6thCE;AR_Xianbei_2thCE;North_Caucasus_7thCE	0.216562	0.085	0.698	0.218	0.264	0.036	0.292
LEO076*	Hungary_Szólád_6thCE;AR_Xianbei_2thCE;North_Caucasus_7thCE	0.913913	0.42	0.58	0	0.092	0.092	NA
LEO078	Hungary_Szólád_6thCE;AR_Xianbei_2thCE;North_Caucasus_7thCE	0.0734995	0.846	-0.004	0.158	0.255	0.032	0.283
LEO079	Hungary_Szólád_6thCE;AR_Xianbei_2thCE;North_Caucasus_7thCE	0.354937	0.996	0.004	0	0.017	0.017	NA
LEO080	Hungary_Szólád_6thCE;AR_Xianbei_2thCE;North_Caucasus_7thCE	0.0593668	0.077	0.704	0.219	0.299	0.039	0.331
LEO081	Hungary_Szólád_6thCE;AR_Xianbei_2thCE;North_Caucasus_7thCE	0.154468	0.117	0.785	0.098	0.313	0.04	0.344
LEO082	Hungary_Szólád_6thCE;AR_Xianbei_2thCE;North_Caucasus_7thCE	0.0728233	0.107	0.816	0.077	0.326	0.042	0.362
LEO083	Hungary_Szólád_6thCE;AR_Xianbei_2thCE;North_Caucasus_7thCE	0.635704	0.348	0.652	0	0.025	0.025	NA
LEO084	Hungary_Szólád_6thCE;AR_Xianbei_2thCE;North_Caucasus_7thCE	0.076333	0.404	0.596	0	0.048	0.048	NA
LEO085	Hungary_Szólád_6thCE;AR_Xianbei_2thCE;North_Caucasus_7thCE	0.186744	0.262	0.738	0	0.021	0.021	NA
LEO087	Hungary_Szólád_6thCE;AR_Xianbei_2thCE;North_Caucasus_7thCE	0.632778	0.22	0.78	0	0.021	0.021	NA
LEO088	Hungary_Szólád_6thCE;AR_Xianbei_2thCE;North_Caucasus_7thCE	0.293824	0.249	0.751	0	0.021	0.021	NA
LEO089	Hungary_Szólád_6thCE;AR_Xianbei_2thCE;North_Caucasus_7thCE	0.75305	0	0.78	0.22	NA	0.022	0.022
LEO090	Hungary_Szólád_6thCE;AR_Xianbei_2thCE;North_Caucasus_7thCE	0.700621	0.212	0.775	0.013	0.256	0.037	0.284
LEO091	Hungary_Szólád_6thCE;AR_Xianbei_2thCE;North_Caucasus_7thCE	0.486323	0.977	0.023	0	0.019	0.019	NA
LEO092	Hungary_Szólád_6thCE;AR_Xianbei_2thCE;North_Caucasus_7thCE	0.168784	0.243	0.629	0.129	0.889	0.103	0.987
LEO093	Hungary_Szólád_6thCE;AR_Xianbei_2thCE;North_Caucasus_7thCE	0.293119	0.187	0.73	0.083	0.209	0.032	0.231
LEO094	Hungary_Szólád_6thCE;AR_Xianbei_2thCE;North_Caucasus_7thCE	0.706137	0.241	0.668	0.091	0.221	0.032	0.245
LEO095	Hungary_Szólád_6thCE;AR_Xianbei_2thCE;North_Caucasus_7thCE	0.8815	0.179	0.821	0	0.022	0.022	NA
LEO096	Hungary_Szólád_6thCE;AR_Xianbei_2thCE;North_Caucasus_7thCE	0.369435	0.088	0.813	0.099	0.243	0.035	0.269
LEO097	Hungary_Szólád_6thCE;AR_Xianbei_2thCE;North_Caucasus_7thCE	0.560121	0.219	0.749	0.032	0.231	0.031	0.255
LEO098	Hungary_Szólád_6thCE;AR_Xianbei_2thCE;North_Caucasus_7thCE	0.321598	0.239	0.761	0	0.022	0.022	NA
LEO099	Hungary_Szólád_6thCE;AR_Xianbei_2thCE;North_Caucasus_7thCE	0.0537101	0.201	0.722	0.077	0.316	0.041	0.35
LEO100	Hungary_Szólád_6thCE;AR_Xianbei_2thCE;North_Caucasus_7thCE	0.435628	0.186	0.814	0	0.025	0.025	NA
LEO101	Hungary_Szólád_6thCE;AR_Xianbei_2thCE;North_Caucasus_7thCE	0.564165	0.191	0.777	0.032	0.567	0.063	0.621
LEO102	Hungary_Szólád_6thCE;AR_Xianbei_2thCE;North_Caucasus_7thCE	0.173982	0.223	0.777	0	0.022	0.022	NA
LEO103	Hungary_Szólád_6thCE;AR_Xianbei_2thCE;North_Caucasus_7thCE	0.808809	0.149	0.711	0.14	0.232	0.034	0.257
LEO104	Hungary_Szólád_6thCE;AR_Xianbei_2thCE;North_Caucasus_7thCE	0.289386	0	0.448	0.552	NA	0.022	0.022
LEO105	Hungary_Szólád_6thCE;AR_Xianbei_2thCE;North_Caucasus_7thCE	0.459156	0	0.386	0.614	NA	0.02	0.02
LEO106	Hungary_Szólád_6thCE;AR_Xianbei_2thCE;North_Caucasus_7thCE	0.510898	0	0.503	0.497	NA	0.021	0.021
LEO107	Hungary_Szólád_6thCE;AR_Xianbei_2thCE;North_Caucasus_7thCE	0.0774675	0.219	0.671	0.111	0.255	0.037	0.284
LEO108	Hungary_Szólád_6thCE;AR_Xianbei_2thCE;North_Caucasus_7thCE	0.734733	0	0.743	0.257	NA	0.027	0.027
LEO109	Hungary_Szólád_6thCE;AR_Xianbei_2thCE;North_Caucasus_7thCE	0.657597	0.024	0.789	0.188	0.297	0.035	0.323
LEO110*	Hungary_Szólád_6thCE;AR_Xianbei_2thCE;North_Caucasus_7thCE	0.87341	0	0.872	0.128	NA	0.16	0.16
LEO111	Hungary_Szólád_6thCE;AR_Xianbei_2thCE;North_Caucasus_7thCE	0.316879	0.33	0.496	0.174	0.264	0.039	0.294
LEO112	Hungary_Szólád_6thCE;AR_Xianbei_2thCE;North_Caucasus_7thCE	0.428136	0.178	0.813	0.009	0.28	0.04	0.313
LEO113	Hungary_Szólád_6thCE;AR_Xianbei_2thCE;North_Caucasus_7thCE	0.306753	0.322	0.678	0	0.022	0.022	NA
LEO114	Hungary_Szólád_6thCE;AR_Xianbei_2thCE;North_Caucasus_7thCE	0.334103	0	0.743	0.257	NA	0.024	0.024
LEO115	Hungary_Szólád_6thCE;AR_Xianbei_2thCE;North_Caucasus_7thCE	0.288954	0.221	0.779	0	0.03	0.03	NA
LEO116	Hungary_Szólád_6thCE;AR_Xianbei_2thCE;North_Caucasus_7thCE	0.395262	0.029	0.68	0.291	0.377	0.053	0.417
LEO117	Hungary_Szólád_6thCE;AR_Xianbei_2thCE;North_Caucasus_7thCE	0.487499	0.101	0.899	0	0.027	0.027	NA
LEO118	Hungary_Szólád_6thCE;AR_Xianbei_2thCE;North_Caucasus_7thCE	0.303099	0.404	0.596	0	0.024	0.024	NA
LEO119	Hungary_Szólád_6thCE;AR_Xianbei_2thCE;North_Caucasus_7thCE	0.586643	0	0.691	0.309	NA	0.03	0.03
LEO120	Hungary_Szólád_6thCE;AR_Xianbei_2thCE;North_Caucasus_7thCE	0.108964	0.211	0.593	0.196	0.28	0.036	0.308
LEO121	Hungary_Szólád_6thCE;AR_Xianbei_2thCE;North_Caucasus_7thCE	0.0214916	0	0.777	0.223	NA	0.025	0.025
LEO122	Hungary_Szólád_6thCE;AR_Xianbei_2thCE;North_Caucasus_7thCE	0.782878	0	0.957	0.043	NA	0.082	0.082
LEO124	Hungary_Szólád_6thCE;AR_Xianbei_2thCE;North_Caucasus_7thCE	0.476761	0.495	0.505	0	0.023	0.023	NA
LEO125	Hungary_Szólád_6thCE;AR_Xianbei_2thCE;North_Caucasus_7thCE	0.626602	0.338	0.535	0.126	0.216	0.032	0.239
LEO126	Hungary_Szólád_6thCE;AR_Xianbei_2thCE;North_Caucasus_7thCE	0.808149	0.368	0.632	0	0.028	0.028	NA
LEO127	Hungary_Szólád_6thCE;AR_Xianbei_2thCE;North_Caucasus_7thCE	0.0487972	0.697	0.018	0.285	0.327	0.045	0.365
LEO128	Hungary_Szólád_6thCE;AR_Xianbei_2thCE;North_Caucasus_7thCE	0.247452	0.19	0.81	0	0.02	0.02	NA
LEO129	Hungary_Szólád_6thCE;AR_Xianbei_2thCE;North_Caucasus_7thCE	0.465431	0.508	0.492	0	0.028	0.028	NA
LEO130*	Hungary_Szólád_6thCE;AR_Xianbei_2thCE;North_Caucasus_7thCE	0.899738	0.666	0.31	0.025	0.611	0.073	0.654
LEO131	Hungary_Szólád_6thCE;AR_Xianbei_2thCE;North_Caucasus_7thCE	0.138833	0.226	0.774	0	0.022	0.022	NA
LEO132	Hungary_Szólád_6thCE;AR_Xianbei_2thCE;North_Caucasus_7thCE	0.687399	0.09	0.795	0.115	0.672	0.072	0.729
LEO133	Hungary_Szólád_6thCE;AR_Xianbei_2thCE;North_Caucasus_7thCE	0.627289	0.315	0.685	0	0.043	0.043	NA
LEO135	Hungary_Szólád_6thCE;AR_Xianbei_2thCE;North_Caucasus_7thCE	0.461446	0.084	0.737	0.179	0.259	0.035	0.285
LEO136	Hungary_Szólád_6thCE;AR_Xianbei_2thCE;North_Caucasus_7thCE	0.12394	0.282	0.718	0	0.035	0.035	NA
LEO137	Hungary_Szólád_6thCE;AR_Xianbei_2thCE;North_Caucasus_7thCE	0.893415	0.014	0.721	0.265	0.258	0.033	0.283
LEO138	Hungary_Szólád_6thCE;AR_Xianbei_2thCE;North_Caucasus_7thCE	0.989438	0.331	0.669	0	0.023	0.023	NA
LEO139	Hungary_Szólád_6thCE;AR_Xianbei_2thCE;North_Caucasus_7thCE	0.74723	0	0.849	0.151	NA	0.025	0.025
LEO140	Hungary_Szólád_6thCE;AR_Xianbei_2thCE;North_Caucasus_7thCE	0.333334	0.623	0.377	0	0.02	0.02	NA
LEO141	Hungary_Szólád_6thCE;AR_Xianbei_2thCE;North_Caucasus_7thCE	0.137069	0.233	0.767	0	0.022	0.022	NA
LEO142	Hungary_Szólád_6thCE;AR_Xianbei_2thCE;North_Caucasus_7thCE	0.315687	0.243	0.757	0	0.024	0.024	NA
LEO143	Hungary_Szólád_6thCE;AR_Xianbei_2thCE;North_Caucasus_7thCE	0.363035	0.375	0.599	0.026	2.566	0.14	2.696
LEO144	Hungary_Szólád_6thCE;AR_Xianbei_2thCE;North_Caucasus_7thCE	0.382191	0.192	0.808	0	0.029	0.029	NA
LEO145	Hungary_Szólád_6thCE;AR_Xianbei_2thCE	0.96428	0.409	0.591	0	0.05	0.05	NA
LEO146*	Hungary_Szólád_6thCE;AR_Xianbei_2thCE	0.827	0.539	0.461	0	0.143	0.143	NA
LEO147	Hungary_Szólád_6thCE;AR_Xianbei_2thCE	0.137	0.208	0.792	0	0.038	0.038	NA
LEO148	Hungary_Szólád_6thCE;AR_Xianbei_2thCE	0.899	0.35	0.65	0	0.022	0.022	NA
LEO149	Hungary_Szólád_6thCE;AR_Xianbei_2thCE	0.791	0.366	0.634	0	0.1	0.1	NA
LEO150*	Hungary_Szólád_6thCE;AR_Xianbei_2thCE	0.525275	0.504	0.496	0	NA	NA	NA
LEO151	Hungary_Szólád_6thCE;AR_Xianbei_2thCE	0.821	0.189	0.811	0	0.024	0.024	0
LEO152	Hungary_Szólád_6thCE;AR_Xianbei_2thCE	0.475	0.619	0.381	0	0.027	0.027	0
LEO153	AR_Xianbei_2thCE;North_Caucasus_7thCE	0.88	0	0.863	0.137	0	0.024	0.024
LEO154*	Hungary_Szólád_6thCE;AR_Xianbei_2thCE	0.102	0.495	0.505	0	0.25	0.25	NA
LEO155	AR_Xianbei_2thCE;North_Caucasus_7thCE	0.224	0	0.724	0.276	0	0.025	0.025

## Sheet: B.Mödling
B. Estimated ancestry proportion for individuals in Mödling. Here we reported ancestry decomposition results for MGS as a group and each individual in MGS. C1, C2, C3 corresponds to the proprotions of each source popualtion listed in the "model" column. SE1, SE2, and SE3 are estimated standard errors correspondingly. Individuals with low quality are marked with asterisk (*).
Group-based modelling results
Target	Model	p-value	C1	C2	C3	SE1	SE2	SE3
MGS	Hungary_Szólád_south;Pohansko;AR_Xianbei_IA	4.41e-08	0.308	0.687	0.004	0.033	0.035	0.003
MGS	Hungary_Szólád_south;MLE_6thCE_north;AR_Xianbei_IA	0.030093	0.53	0.447	0.023	0.035	0.036	0.006
MGS	Hungary_Szólád_south;MLE_6thCE;AR_Xianbei_IA	0.645383	0.218	0.757	0.026	0.081	0.081	0.009
MGS	Hungary_Szólád_south;MGS_4thCE;AR_Xianbei_IA	0.0986811	0.315	0.644	0.041	0.062	0.061	0.007
MGS	Hungary_Szólád_south;Pohansko;Leobersdorf	6.94375e-20	0.307	0.686	0.007	0.03	0.032	0.004
MGS	Hungary_Szólád_south;MLE_6thCE_north;Leobersdorf	0.0129236	0.469	0.501	0.03	0.029	0.03	0.006
MGS	Hungary_Szólád_south;MLE_6thCE;Leobersdorf	0.0935749	0.179	0.795	0.026	0.068	0.07	0.011
MGS	Hungary_Szólád_south;MGS_4thCE;Leobersdorf	0.00192745	0.327	0.632	0.041	0.045	0.045	0.008
Individual-based proximal modelling results for 297 MGS individuals employing local Mödling source and pre-Avar source Szolad_south
Target	Model	p-value	C1	C2	C3	SE1	SE2	SE3
MGS002.A0101	MLE_6thCE;Hungary_Szólád_south	0.497519	0.544	0.456	NA	0.1	0.1	NA
MGS003.A0101	MLE_6thCE;Hungary_Szólád_south	0.291249	0.6	0.4	NA	0.117	0.117	NA
MGS005.A0101	MLE_6thCE;Hungary_Szólád_south	0.107421	0.885	0.115	NA	0.155	0.155	NA
MGS006.A0101	MLE_6thCE;Hungary_Szólád_south	0.363104	0.89	0.11	NA	0.128	0.128	NA
MGS009.A0101	MLE_6thCE;Hungary_Szólád_south	0.799465	0.954	0.046	NA	0.131	0.131	NA
MGS013.A0101	MLE_6thCE;Hungary_Szólád_south	0.635474	0.426	0.574	NA	0.109	0.109	NA
MGS014.A0101	MLE_6thCE;Hungary_Szólád_south	0.721552	0.54	0.46	NA	0.125	0.125	NA
MGS019.A0101	MLE_6thCE;Hungary_Szólád_south	0.147234	0.222	0.778	NA	0.103	0.103	NA
MGS023.A0101	MLE_6thCE;Hungary_Szólád_south	0.694691	0.743	0.257	NA	0.12	0.12	NA
MGS030.A0101	MLE_6thCE;Hungary_Szólád_south	0.151651	0.911	0.089	NA	0.152	0.152	NA
MGS031.A0101	MLE_6thCE;Hungary_Szólád_south	0.778349	0.61	0.39	NA	0.121	0.121	NA
MGS032.A0101	MLE_6thCE;Hungary_Szólád_south	0.900543	0.685	0.315	NA	0.111	0.111	NA
MGS033.A0101	MLE_6thCE;Hungary_Szólád_south	0.605829	0.962	0.038	NA	0.13	0.13	NA
MGS034.A0101	MLE_6thCE;Hungary_Szólád_south	0.894554	0.754	0.246	NA	0.107	0.107	NA
MGS035.A0101	MLE_6thCE;Hungary_Szólád_south	0.955601	0.644	0.356	NA	0.116	0.116	NA
MGS036.A0101	MLE_6thCE;Hungary_Szólád_south	0.702574	0.84	0.16	NA	0.122	0.122	NA
MGS037.A0101	MLE_6thCE;Hungary_Szólád_south	0.213102	0.308	0.692	NA	0.12	0.12	NA
MGS041.A0101*	MLE_6thCE;Hungary_Szólád_south	0.105014	0.202	0.798	NA	0.376	0.376	NA
MGS042.A0101	MLE_6thCE;Hungary_Szólád_south	0.338951	0.923	0.077	NA	0.313	0.313	NA
MGS043.A0101*	MLE_6thCE;Hungary_Szólád_south	0.965572	0.871	0.129	NA	0.385	0.385	NA
MGS044.A0101	MLE_6thCE;Hungary_Szólád_south	0.132578	0.515	0.485	NA	0.115	0.115	NA
MGS045.A0101	MLE_6thCE;Hungary_Szólád_south	0.0979904	0.561	0.439	NA	0.197	0.197	NA
MGS049.A0101	MLE_6thCE;Hungary_Szólád_south	0.8762	0.612	0.388	NA	0.112	0.112	NA
MGS051.A0101	MLE_6thCE;Hungary_Szólád_south	0.748464	0.889	0.111	NA	0.125	0.125	NA
MGS055.A0101	MLE_6thCE;Hungary_Szólád_south	0.0764494	0.906	0.094	NA	0.133	0.133	NA
MGS057.A0101	MLE_6thCE;Hungary_Szólád_south	0.184849	0.771	0.229	NA	0.115	0.115	NA
MGS060.A0101	MLE_6thCE;Hungary_Szólád_south	0.352591	0.836	0.164	NA	0.124	0.124	NA
MGS061.A0101	MLE_6thCE;Hungary_Szólád_south	0.293464	0.867	0.133	NA	0.353	0.353	NA
MGS066.A0101	MLE_6thCE;Hungary_Szólád_south	0.422553	0.95	0.05	NA	0.13	0.13	NA
MGS067.A0101	MLE_6thCE;Hungary_Szólád_south	0.39556	0.638	0.362	NA	0.115	0.115	NA
MGS069.A0101	MLE_6thCE;Hungary_Szólád_south	0.252136	0.522	0.478	NA	0.12	0.12	NA
MGS070.A0101	MLE_6thCE;Hungary_Szólád_south	0.412326	0.781	0.219	NA	0.108	0.108	NA
MGS071.A0101	MLE_6thCE;Hungary_Szólád_south	0.48034	0.815	0.185	NA	0.122	0.122	NA
MGS075.A0101	MLE_6thCE;Hungary_Szólád_south	0.758776	0.164	0.836	NA	0.101	0.101	NA
MGS076.A0101	MLE_6thCE;Hungary_Szólád_south	0.297346	0.884	0.116	NA	0.153	0.153	NA
MGS077.A0101	MLE_6thCE;Hungary_Szólád_south	0.354422	0.462	0.538	NA	0.112	0.112	NA
MGS079.A0101	MLE_6thCE;Hungary_Szólád_south	0.695405	0.378	0.622	NA	0.099	0.099	NA
MGS083.A0101	MLE_6thCE;Hungary_Szólád_south	0.599401	0.946	0.054	NA	0.121	0.121	NA
MGS084.A0101	MLE_6thCE;Hungary_Szólád_south	0.113976	0.726	0.274	NA	0.181	0.181	NA
MGS085.A0101	MLE_6thCE;Hungary_Szólád_south	0.365745	0.609	0.391	NA	0.116	0.116	NA
MGS086.A0101	MLE_6thCE;Hungary_Szólád_south	0.851205	0.732	0.268	NA	0.113	0.113	NA
MGS088.A0101	MLE_6thCE;Hungary_Szólád_south	0.871587	0.802	0.198	NA	0.128	0.128	NA
MGS094.A0101	MLE_6thCE;Hungary_Szólád_south	0.20766	0.622	0.378	NA	0.116	0.116	NA
MGS096.A0101	MLE_6thCE;Hungary_Szólád_south	0.584422	0.958	0.042	NA	0.129	0.129	NA
MGS100.A0101	MLE_6thCE;Hungary_Szólád_south	0.746605	0.749	0.251	NA	0.123	0.123	NA
MGS101.A0101	MLE_6thCE;Hungary_Szólád_south	0.369182	0.457	0.543	NA	0.11	0.11	NA
MGS106.A0101	MLE_6thCE;Hungary_Szólád_south	0.185812	0.756	0.244	NA	0.124	0.124	NA
MGS109.A0101	MLE_6thCE;Hungary_Szólád_south	0.399337	0.435	0.565	NA	0.147	0.147	NA
MGS116.A0101	MLE_6thCE;Hungary_Szólád_south	0.897769	0.561	0.439	NA	0.116	0.116	NA
MGS117.A0101	MLE_6thCE;Hungary_Szólád_south	0.855642	0.008	0.992	NA	0.154	0.154	NA
MGS120.A0101	MLE_6thCE;Hungary_Szólád_south	0.18958	0.57	0.43	NA	0.115	0.115	NA
MGS122.A0101	MLE_6thCE;Hungary_Szólád_south	0.161443	0.605	0.395	NA	0.121	0.121	NA
MGS123.A0101	MLE_6thCE;Hungary_Szólád_south	0.263332	0.315	0.685	NA	0.11	0.11	NA
MGS124.A0101	MLE_6thCE;Hungary_Szólád_south	0.739635	0.683	0.317	NA	0.12	0.12	NA
MGS125.A0101	MLE_6thCE;Hungary_Szólád_south	0.180621	0.827	0.173	NA	0.12	0.12	NA
MGS126.A0101	MLE_6thCE;Hungary_Szólád_south	0.202147	0.57	0.43	NA	0.12	0.12	NA
MGS127.A0101	MLE_6thCE;Hungary_Szólád_south	0.123666	0.888	0.112	NA	0.127	0.127	NA
MGS128.A0101	MLE_6thCE;Hungary_Szólád_south	0.635663	0.712	0.288	NA	0.114	0.114	NA
MGS130.A0101	MLE_6thCE;Hungary_Szólád_south	0.506109	0.527	0.473	NA	0.113	0.113	NA
MGS132.A0101	MLE_6thCE;Hungary_Szólád_south	0.37449	0.795	0.205	NA	0.129	0.129	NA
MGS133.A0101	MLE_6thCE;Hungary_Szólád_south	0.74139	0.82	0.18	NA	0.119	0.119	NA
MGS134.A0101	MLE_6thCE;Hungary_Szólád_south	0.148576	0.262	0.738	NA	0.113	0.113	NA
MGS135.A0101	MLE_6thCE;Hungary_Szólád_south	0.992731	0.338	0.662	NA	0.104	0.104	NA
MGS140.A0101	MLE_6thCE;Hungary_Szólád_south	0.834056	0.739	0.261	NA	0.11	0.11	NA
MGS143.A0101	MLE_6thCE;Hungary_Szólád_south	0.731004	0.982	0.018	NA	0.121	0.121	NA
MGS145.A0101	MLE_6thCE;Hungary_Szólád_south	0.721963	0.61	0.39	NA	0.112	0.112	NA
MGS146.A0101	MLE_6thCE;Hungary_Szólád_south	0.311003	0.697	0.303	NA	0.117	0.117	NA
MGS147.A0101	MLE_6thCE;Hungary_Szólád_south	0.664335	0.513	0.487	NA	0.116	0.116	NA
MGS290.A0101	MLE_6thCE;Hungary_Szólád_south	0.27608	0.19	0.81	NA	0.125	0.125	NA
MGS293.A0101	MLE_6thCE;Hungary_Szólád_south	0.775914	0.612	0.388	NA	0.109	0.109	NA
MGS295.A0101	MLE_6thCE;Hungary_Szólád_south	0.0779392	0.861	0.139	NA	0.127	0.127	NA
MGS299.A0101	MLE_6thCE;Hungary_Szólád_south	0.365357	0.549	0.451	NA	0.116	0.116	NA
MGS301.A0101	MLE_6thCE;Hungary_Szólád_south	0.89883	0.604	0.396	NA	0.105	0.105	NA
MGS302.A0101	MLE_6thCE;Hungary_Szólád_south	0.0784189	0.665	0.335	NA	0.124	0.124	NA
MGS303.A0101	MLE_6thCE;Hungary_Szólád_south	0.845996	0.487	0.513	NA	0.108	0.108	NA
MGS307.A0101	MLE_6thCE;Hungary_Szólád_south	0.318925	0.522	0.478	NA	0.112	0.112	NA
MGS310.A0101	MLE_6thCE;Hungary_Szólád_south	0.455829	0.845	0.155	NA	0.122	0.122	NA
MGS312.A0101	MLE_6thCE;Hungary_Szólád_south	0.832098	0.221	0.779	NA	0.111	0.111	NA
MGS313.A0101	MLE_6thCE;Hungary_Szólád_south	0.338013	0.168	0.832	NA	0.135	0.135	NA
MGS317.A0101	MLE_6thCE;Hungary_Szólád_south	0.213206	0.682	0.318	NA	0.117	0.117	NA
MGS318.A0101	MLE_6thCE;Hungary_Szólád_south	0.765534	0.997	0.003	NA	0.127	0.127	NA
MGS319.A0101	MLE_6thCE;Hungary_Szólád_south	0.128665	0.7	0.3	NA	0.126	0.126	NA
MGS322.A0101	MLE_6thCE;Hungary_Szólád_south	0.969043	0.913	0.087	NA	0.116	0.116	NA
MGS326.A0101	MLE_6thCE;Hungary_Szólád_south	0.576476	0.755	0.245	NA	0.119	0.119	NA
MGS153.A0101	MLE_6thCE;Hungary_Szólád_south	0.0740249	0.219	0.781	NA	0.136	0.136	NA
MGS029.A0101	MLE_6thCE;Hungary_Szólád_south	0.412406	0.661	0.339	NA	0.12	0.12	NA
MGS064.A0101	MLE_6thCE;Hungary_Szólád_south	0.467942	0.944	0.056	NA	0.152	0.152	NA
MGS087.A0101	MLE_6thCE;Hungary_Szólád_south	0.238633	0.328	0.672	NA	0.119	0.119	NA
MGS154.A0101	MLE_6thCE;Hungary_Szólád_south	0.274216	0.528	0.472	NA	0.156	0.156	NA
MGS155.A0101	MLE_6thCE;Hungary_Szólád_south	0.563335	0.793	0.207	NA	0.143	0.143	NA
MGS157.A0101	MLE_6thCE;Hungary_Szólád_south	0.559218	0.717	0.283	NA	0.136	0.136	NA
MGS158.A0101	MLE_6thCE;Hungary_Szólád_south	0.0927253	0.965	0.035	NA	0.141	0.141	NA
MGS159.A0101	MLE_6thCE;Hungary_Szólád_south	0.843412	0.65	0.35	NA	0.125	0.125	NA
MGS162.A0101	MLE_6thCE;Hungary_Szólád_south	0.571179	0.546	0.454	NA	0.117	0.117	NA
MGS164.A0101	MLE_6thCE;Hungary_Szólád_south	0.613709	0.748	0.252	NA	0.138	0.138	NA
MGS167.A0101	MLE_6thCE;Hungary_Szólád_south	0.792277	0.764	0.236	NA	0.112	0.112	NA
MGS169.A0101	MLE_6thCE;Hungary_Szólád_south	0.225544	0.824	0.176	NA	0.124	0.124	NA
MGS170.A0101	MLE_6thCE;Hungary_Szólád_south	0.814833	0.684	0.316	NA	0.177	0.177	NA
MGS173.A0101	MLE_6thCE;Hungary_Szólád_south	0.930719	0.93	0.07	NA	0.122	0.122	NA
MGS177.A0101	MLE_6thCE;Hungary_Szólád_south	0.35864	0.621	0.379	NA	0.124	0.124	NA
MGS179.A0101	MLE_6thCE;Hungary_Szólád_south	0.426319	0.561	0.439	NA	0.169	0.169	NA
MGS182.A0101	MLE_6thCE;Hungary_Szólád_south	0.105112	0.974	0.026	NA	0.132	0.132	NA
MGS184.A0101	MLE_6thCE;Hungary_Szólád_south	0.884478	0.647	0.353	NA	0.112	0.112	NA
MGS185.A0101	MLE_6thCE;Hungary_Szólád_south	0.125567	0.297	0.703	NA	0.115	0.115	NA
MGS186.A0101	MLE_6thCE;Hungary_Szólád_south	0.456061	0.366	0.634	NA	0.107	0.107	NA
MGS187.A0101	MLE_6thCE;Hungary_Szólád_south	0.112156	0.77	0.23	NA	0.132	0.132	NA
MGS189.A0101	MLE_6thCE;Hungary_Szólád_south	0.0848461	0.844	0.156	NA	0.142	0.142	NA
MGS191.A0101	MLE_6thCE;Hungary_Szólád_south	0.383857	0.072	0.928	NA	0.12	0.12	NA
MGS192.A0101	MLE_6thCE;Hungary_Szólád_south	0.0662751	0.466	0.534	NA	0.142	0.142	NA
MGS194.A0101	MLE_6thCE;Hungary_Szólád_south	0.202894	0.588	0.412	NA	0.129	0.129	NA
MGS195.A0101	MLE_6thCE;Hungary_Szólád_south	0.280533	0.961	0.039	NA	0.221	0.221	NA
MGS196.A0101*	MLE_6thCE;Hungary_Szólád_south	0.796251	0.777	0.223	NA	0.398	0.398	NA
MGS197.A0101	MLE_6thCE;Hungary_Szólád_south	0.742433	0.712	0.288	NA	0.107	0.107	NA
MGS198.A0101	MLE_6thCE;Hungary_Szólád_south	0.260724	0.51	0.49	NA	0.117	0.117	NA
MGS200.A0101	MLE_6thCE;Hungary_Szólád_south	0.328868	0.106	0.894	NA	0.126	0.126	NA
MGS203.A0101	MLE_6thCE;Hungary_Szólád_south	0.592358	0.584	0.416	NA	0.115	0.115	NA
MGS206.A0101	MLE_6thCE;Hungary_Szólád_south	0.940617	0.542	0.458	NA	0.106	0.106	NA
MGS216.A0101	MLE_6thCE;Hungary_Szólád_south	0.156028	0.697	0.303	NA	0.197	0.197	NA
MGS261.A0101	MLE_6thCE;Hungary_Szólád_south	0.139704	0.935	0.065	NA	0.133	0.133	NA
MGS265.A0101	MLE_6thCE;Hungary_Szólád_south	0.0502568	0.64	0.36	NA	0.149	0.149	NA
MGS268.A0101	MLE_6thCE;Hungary_Szólád_south	0.179234	0.768	0.232	NA	0.137	0.137	NA
MGS269.A0101	MLE_6thCE;Hungary_Szólád_south	0.218747	0.868	0.132	NA	0.124	0.124	NA
MGS270.A0101	MLE_6thCE;Hungary_Szólád_south	0.776729	0.632	0.368	NA	0.12	0.12	NA
MGS276.A0101	MLE_6thCE;Hungary_Szólád_south	0.257423	0.755	0.245	NA	0.12	0.12	NA
MGS327.A0101	MLE_6thCE;Hungary_Szólád_south	0.462499	0.898	0.102	NA	0.119	0.119	NA
MGS329.A0101	MLE_6thCE;Hungary_Szólád_south	0.203822	0.853	0.147	NA	0.201	0.201	NA
MGS332.A0101	MLE_6thCE;Hungary_Szólád_south	0.554128	0.602	0.398	NA	0.135	0.135	NA
MGS334.A0101	MLE_6thCE;Hungary_Szólád_south	0.665257	0.666	0.334	NA	0.146	0.146	NA
MGS335.A0101	MLE_6thCE;Hungary_Szólád_south	0.149752	0.906	0.094	NA	0.138	0.138	NA
MGS336.A0101*	MLE_6thCE;Hungary_Szólád_south	0.204265	0.626	0.374	NA	0.355	0.355	NA
MGS339.A0101	MLE_6thCE;Hungary_Szólád_south	0.537336	0.432	0.568	NA	0.238	0.238	NA
MGS343.A0101	MLE_6thCE;Hungary_Szólád_south	0.29887	0.95	0.05	NA	0.177	0.177	NA
MGS345.A0101	MLE_6thCE;Hungary_Szólád_south	0.781551	0.91	0.09	NA	0.136	0.136	NA
MGS347.A0101	MLE_6thCE;Hungary_Szólád_south	0.716754	0.999	0.001	NA	0.18	0.18	NA
MGS348.A0101	MLE_6thCE;Hungary_Szólád_south	0.446203	0.925	0.075	NA	0.156	0.156	NA
MGS350.A0101	MLE_6thCE;Hungary_Szólád_south	0.362378	0.288	0.712	NA	0.122	0.122	NA
MGS351.A0101	MLE_6thCE;Hungary_Szólád_south	0.373242	0.456	0.544	NA	0.233	0.233	NA
MGS352.A0101	MLE_6thCE;Hungary_Szólád_south	0.747157	0.113	0.887	NA	0.107	0.107	NA
MGS424.A0101	MLE_6thCE;Hungary_Szólád_south	0.099442	0.765	0.235	NA	0.134	0.134	NA
MGS426.A0101	MLE_6thCE;Hungary_Szólád_south	0.073782	0.756	0.244	NA	0.133	0.133	NA
MGS428.A0101	MLE_6thCE;Hungary_Szólád_south	0.0734812	0.842	0.158	NA	0.331	0.331	NA
MGS429.A0101	MLE_6thCE;Hungary_Szólád_south	0.837185	0.617	0.383	NA	0.144	0.144	NA
MGS431.A0101*	MLE_6thCE;Hungary_Szólád_south	0.331443	0.617	0.383	NA	0.537	0.537	NA
MGS432.A0101	MLE_6thCE;Hungary_Szólád_south	0.0772049	0.434	0.566	NA	0.129	0.129	NA
MGS434.B0101	MLE_6thCE;Hungary_Szólád_south	0.0941292	0.906	0.094	NA	0.185	0.185	NA
MGS435.A0101	MLE_6thCE;Hungary_Szólád_south	0.245042	0.461	0.539	NA	0.154	0.154	NA
MGS437.A0101	MLE_6thCE;Hungary_Szólád_south	0.378015	0.852	0.148	NA	0.129	0.129	NA
MGS438.A0101	MLE_6thCE;Hungary_Szólád_south	0.382019	0.231	0.769	NA	0.124	0.124	NA
MGS439.A0101	MLE_6thCE;Hungary_Szólád_south	0.189699	0.153	0.847	NA	0.117	0.117	NA
MGS443.A0101	MLE_6thCE;Hungary_Szólád_south	0.367099	0.147	0.853	NA	0.161	0.161	NA
MGS176.A0101	MLE_6thCE;Hungary_Szólád_south	0.395832	0.551	0.449	NA	0.115	0.115	NA
MGS207.A0101	MLE_6thCE;Hungary_Szólád_south	0.755808	0.834	0.166	NA	0.12	0.12	NA
MGS213.A0101	MLE_6thCE;Hungary_Szólád_south	0.493862	0.473	0.527	NA	0.12	0.12	NA
MGS215.A0101	MLE_6thCE;Hungary_Szólád_south	0.155541	0.302	0.698	NA	0.112	0.112	NA
MGS221.A0101	MLE_6thCE;Hungary_Szólád_south	0.31131	0.449	0.551	NA	0.254	0.254	NA
MGS222.A0101	MLE_6thCE;Hungary_Szólád_south	0.125055	0.554	0.446	NA	0.124	0.124	NA
MGS226.A0101	MLE_6thCE;Hungary_Szólád_south	0.372361	0.929	0.071	NA	0.14	0.14	NA
MGS230.A0101	MLE_6thCE;Hungary_Szólád_south	0.156194	0.889	0.111	NA	0.14	0.14	NA
MGS232.A0101	MLE_6thCE;Hungary_Szólád_south	0.202248	0.423	0.577	NA	0.125	0.125	NA
MGS236.A0101	MLE_6thCE;Hungary_Szólád_south	0.617641	0.713	0.287	NA	0.127	0.127	NA
MGS237.A0101	MLE_6thCE;Hungary_Szólád_south	0.874882	0.596	0.404	NA	0.108	0.108	NA
MGS238.A0101	MLE_6thCE;Hungary_Szólád_south	0.379757	0.776	0.224	NA	0.13	0.13	NA
MGS240.A0101	MLE_6thCE;Hungary_Szólád_south	0.20306	0.794	0.206	NA	0.122	0.122	NA
MGS241.A0101	MLE_6thCE;Hungary_Szólád_south	0.13545	0.85	0.15	NA	0.129	0.129	NA
MGS244.A0101	MLE_6thCE;Hungary_Szólád_south	0.32774	0.841	0.159	NA	0.122	0.122	NA
MGS246.A0101	MLE_6thCE;Hungary_Szólád_south	0.806223	0.61	0.39	NA	0.115	0.115	NA
MGS248.A0101	MLE_6thCE;Hungary_Szólád_south	0.401762	0.933	0.067	NA	0.127	0.127	NA
MGS249.A0101	MLE_6thCE;Hungary_Szólád_south	0.900852	0.764	0.236	NA	0.115	0.115	NA
MGS251.A0101	MLE_6thCE;Hungary_Szólád_south	0.163957	0.38	0.62	NA	0.143	0.143	NA
MGS252.A0101	MLE_6thCE;Hungary_Szólád_south	0.400559	0.508	0.492	NA	0.28	0.28	NA
MGS253.A0101	MLE_6thCE;Hungary_Szólád_south	0.869893	0.44	0.56	NA	0.117	0.117	NA
MGS254.A0101*	MLE_6thCE;Hungary_Szólád_south	0.265161	0.327	0.673	NA	1.062	1.062	NA
MGS255.A0101	MLE_6thCE;Hungary_Szólád_south	0.650464	0.695	0.305	NA	0.13	0.13	NA
MGS258.A0101	MLE_6thCE;Hungary_Szólád_south	0.683144	0.613	0.387	NA	0.122	0.122	NA
MGS259.A0101	MLE_6thCE;Hungary_Szólád_south	0.601644	0.34	0.66	NA	0.362	0.362	NA
MGS260.A0101	MLE_6thCE;Hungary_Szólád_south	0.164748	0.854	0.146	NA	0.15	0.15	NA
MGS353.A0101	MLE_6thCE;Hungary_Szólád_south	0.98368	0.752	0.248	NA	0.154	0.154	NA
MGS354.A0101	MLE_6thCE;Hungary_Szólád_south	0.691065	0.619	0.381	NA	0.146	0.146	NA
MGS357.A0101	MLE_6thCE;Hungary_Szólád_south	0.659191	0.682	0.318	NA	0.143	0.143	NA
MGS358.A0101	MLE_6thCE;Hungary_Szólád_south	0.12622	0.935	0.065	NA	0.201	0.201	NA
MGS361.A0101	MLE_6thCE;Hungary_Szólád_south	0.388249	0.677	0.323	NA	0.133	0.133	NA
MGS363.A0101	MLE_6thCE;Hungary_Szólád_south	0.587896	0.717	0.283	NA	0.17	0.17	NA
MGS364.A0101*	MLE_6thCE;Hungary_Szólád_south	0.414614	0.526	0.474	NA	0.846	0.846	NA
MGS367.A0101	MLE_6thCE;Hungary_Szólád_south	0.99395	0.638	0.362	NA	0.304	0.304	NA
MGS372.A0101	MLE_6thCE;Hungary_Szólád_south	0.803657	0.076	0.924	NA	0.176	0.176	NA
MGS373.A0101	MLE_6thCE;Hungary_Szólád_south	0.697759	0.728	0.272	NA	0.193	0.193	NA
MGS374.A0101	MLE_6thCE;Hungary_Szólád_south	0.920627	0.718	0.282	NA	0.381	0.381	NA
MGS377.A0101*	MLE_6thCE;Hungary_Szólád_south	0.467657	0.729	0.271	NA	0.395	0.395	NA
MGS384.A0101	MLE_6thCE;Hungary_Szólád_south	0.174054	0.063	0.937	NA	0.18	0.18	NA
MGS386.A0101	MLE_6thCE;Hungary_Szólád_south	0.436561	0.45	0.55	NA	0.119	0.119	NA
MGS387.A0101	MLE_6thCE;Hungary_Szólád_south	0.927612	0.942	0.058	NA	0.241	0.241	NA
MGS388.A0101*	MLE_6thCE;Hungary_Szólád_south	0.806644	0.255	0.745	NA	0.341	0.341	NA
MGS389.A0101	MLE_6thCE;Hungary_Szólád_south	0.677529	0.561	0.439	NA	0.116	0.116	NA
MGS391.A0101	MLE_6thCE;Hungary_Szólád_south	0.522105	0.408	0.592	NA	0.243	0.243	NA
MGS396.A0101	MLE_6thCE;Hungary_Szólád_south	0.0803536	0.364	0.636	NA	0.154	0.154	NA
MGS398.A0101	MLE_6thCE;Hungary_Szólád_south	0.79478	0.688	0.312	NA	0.157	0.157	NA
MGS399.A0101	MLE_6thCE;Hungary_Szólád_south	0.240791	0.506	0.494	NA	0.189	0.189	NA
MGS400.A0101	MLE_6thCE;Hungary_Szólád_south	0.931132	0.221	0.779	NA	0.189	0.189	NA
MGS401.A0101	MLE_6thCE;Hungary_Szólád_south	0.230072	0.936	0.064	NA	0.304	0.304	NA
MGS402.A0101	MLE_6thCE;Hungary_Szólád_south	0.796924	0.461	0.539	NA	0.115	0.115	NA
MGS403.A0101	MLE_6thCE;Hungary_Szólád_south	0.497282	0.006	0.994	NA	0.119	0.119	NA
MGS404.A0101	MLE_6thCE;Hungary_Szólád_south	0.578358	0.647	0.353	NA	0.12	0.12	NA
MGS406.A0101	MLE_6thCE;Hungary_Szólád_south	0.285543	0.474	0.526	NA	0.424	0.424	NA
MGS407.A0101	MLE_6thCE;Hungary_Szólád_south	0.600161	0.678	0.322	NA	0.11	0.11	NA
MGS415.A0101	MLE_6thCE;Hungary_Szólád_south	0.27355	0.577	0.423	NA	0.176	0.176	NA
MGS420.A0101	MLE_6thCE;Hungary_Szólád_south	0.223659	0.85	0.15	NA	0.123	0.123	NA
MGS447.A0101	MLE_6thCE;Hungary_Szólád_south	0.601979	0.829	0.171	NA	0.119	0.119	NA
MGS454.A0101	MLE_6thCE;Hungary_Szólád_south	0.583974	0.555	0.445	NA	0.292	0.292	NA
MGS455.B0101*	MLE_6thCE;Hungary_Szólád_south	0.854917	0.155	0.845	NA	1.472	1.472	NA
MGS461.A0101	MLE_6thCE;Hungary_Szólád_south	0.617718	0.941	0.059	NA	0.182	0.182	NA
MGS462.A0101	MLE_6thCE;Hungary_Szólád_south	0.537941	0.43	0.57	NA	0.119	0.119	NA
MGS463.A0101	MLE_6thCE;Hungary_Szólád_south	0.779061	0.409	0.591	NA	0.111	0.111	NA
MGS465.A0101	MLE_6thCE;Hungary_Szólád_south	0.505954	0.974	0.026	NA	0.149	0.149	NA
MGS466.A0101	MLE_6thCE;Hungary_Szólád_south	0.162571	0.887	0.113	NA	0.319	0.319	NA
MGS471.A0101	MLE_6thCE;Hungary_Szólád_south	0.132136	0.803	0.197	NA	0.193	0.193	NA
MGS472.A0101	MLE_6thCE;Hungary_Szólád_south	0.0883047	0.618	0.382	NA	0.185	0.185	NA
MGS477.A0101	MLE_6thCE;Hungary_Szólád_south	0.136839	0.852	0.148	NA	0.16	0.16	NA
MGS479.A0101*	MLE_6thCE;Hungary_Szólád_south	0.192332	0.304	0.696	NA	0.846	0.846	NA
MGS480.A0101	MLE_6thCE;Hungary_Szólád_south	0.794576	0.909	0.091	NA	0.128	0.128	NA
MGS482.A0101	MLE_6thCE;Hungary_Szólád_south	0.167566	0.973	0.027	NA	0.144	0.144	NA
MGS483.A0101	MLE_6thCE;Hungary_Szólád_south	0.845537	0.687	0.313	NA	0.139	0.139	NA
MGS485.A0101	MLE_6thCE;Hungary_Szólád_south	0.785724	0.716	0.284	NA	0.526	0.526	NA
MGS486.A0101	MLE_6thCE;Hungary_Szólád_south	0.542354	0.704	0.296	NA	0.178	0.178	NA
MGS489.A0101	MLE_6thCE;Hungary_Szólád_south	0.239252	0.314	0.686	NA	0.136	0.136	NA
MGS048.A0101	MLE_6thCE_north	0.480235
MGS104.A0101	MLE_6thCE_north	0.455632
MGS110.A0101	MLE_6thCE_north	0.0702794
MGS385.A0101	MLE_6thCE_north	0.192202
MGS433.A0101	MLE_6thCE_north	0.047033
MGS059.A0101	MLE_6thCE	0.0593605
MGS152.A0101	MLE_6thCE	0.269183
MGS212.A0101	MLE_6thCE	0.0426943
MGS247.A0101	MLE_6thCE	0.0610174
MGS278.A0101	MLE_6thCE	0.424765
MGS072.A0101	MLE_6thCE_north;Hungary_Szólád_south	0.109148	0.372	0.628	NA	0.109	0.109	NA
MGS425.A0101	MLE_6thCE_north;Hungary_Szólád_south	0.304336	0.715	0.285	NA	0.172	0.172	NA
MGS450.A0101	MLE_6thCE_north;Hungary_Szólád_south	0.052041	0.421	0.579	NA	0.079	0.079	NA
MGS007.A0101	MLE_6thCE;Hungary_Szólád_south;AR_Xianbei_IA	0.265058	0.111	0.868	0.021	0.174	0.175	0.016
MGS010.A0101	MLE_6thCE;Hungary_Szólád_south;AR_Xianbei_IA	0.799386	0.395	0.534	0.071	0.152	0.151	0.017
MGS015.A0101	MLE_6thCE;Hungary_Szólád_south;AR_Xianbei_IA	0.560399	0.751	0.205	0.044	0.188	0.188	0.016
MGS021.A0101	MLE_6thCE;Hungary_Szólád_south;AR_Xianbei_IA	0.141751	0.892	0.027	0.082	0.227	0.227	0.02
MGS024.A0101	MLE_6thCE;Hungary_Szólád_south;AR_Xianbei_IA	0.0522486	0.385	0.436	0.178	0.206	0.206	0.018
MGS025.A0101	MLE_6thCE;Hungary_Szólád_south;AR_Xianbei_IA	0.163383	0.409	0.414	0.177	0.17	0.169	0.019
MGS028.A0101	MLE_6thCE;Hungary_Szólád_south;AR_Xianbei_IA	0.869526	0.483	0.46	0.057	0.168	0.166	0.015
MGS038.A0101	MLE_6thCE;Hungary_Szólád_south;AR_Xianbei_IA	0.8026	0.178	0.761	0.061	0.149	0.149	0.016
MGS046.A0101	MLE_6thCE;Hungary_Szólád_south;AR_Xianbei_IA	0.43388	0.325	0.612	0.064	0.18	0.18	0.016
MGS073.A0101	MLE_6thCE;Hungary_Szólád_south;AR_Xianbei_IA	0.184188	0.438	0.528	0.034	0.212	0.212	0.017
MGS093.A0101	MLE_6thCE;Hungary_Szólád_south;AR_Xianbei_IA	0.239991	0.715	0.283	0.001	0.178	0.178	0.015
MGS097.A0101	MLE_6thCE;Hungary_Szólád_south;AR_Xianbei_IA	0.19533	0.139	0.779	0.082	0.187	0.187	0.018
MGS099.A0101	MLE_6thCE;Hungary_Szólád_south;AR_Xianbei_IA	0.126141	0.725	0.258	0.016	0.275	0.272	0.02
MGS107.A0101	MLE_6thCE;Hungary_Szólád_south;AR_Xianbei_IA	0.228272	0.213	0.742	0.045	0.159	0.158	0.015
MGS108.A0101	MLE_6thCE;Hungary_Szólád_south;AR_Xianbei_IA	0.664834	0.415	0.51	0.075	0.178	0.176	0.019
MGS113.A0101	MLE_6thCE;Hungary_Szólád_south;AR_Xianbei_IA	0.927413	0.486	0.51	0.004	0.193	0.192	0.019
MGS119.A0101	MLE_6thCE;Hungary_Szólád_south;AR_Xianbei_IA	0.271151	0.267	0.639	0.094	0.211	0.211	0.016
MGS129.A0101	MLE_6thCE;Hungary_Szólád_south;AR_Xianbei_IA	0.212321	0.852	0.114	0.034	0.183	0.18	0.017
MGS139.A0101	MLE_6thCE;Hungary_Szólád_south;AR_Xianbei_IA	0.136368	0.586	0.318	0.096	0.225	0.221	0.018
MGS142.A0101	MLE_6thCE;Hungary_Szólád_south;AR_Xianbei_IA	0.232775	0.741	0.221	0.038	0.192	0.188	0.019
MGS149.A0101	MLE_6thCE;Hungary_Szólád_south;AR_Xianbei_IA	0.768493	0.582	0.364	0.055	0.165	0.165	0.018
MGS287.A0101	MLE_6thCE;Hungary_Szólád_south;AR_Xianbei_IA	0.559379	0.666	0.107	0.226	0.347	0.342	0.028
MGS291.A0101	MLE_6thCE;Hungary_Szólád_south;AR_Xianbei_IA	0.0669654	0.768	0.119	0.114	0.183	0.183	0.018
MGS296.A0101	MLE_6thCE;Hungary_Szólád_south;AR_Xianbei_IA	0.223003	0.207	0.764	0.029	0.369	0.364	0.03
MGS298.A0101	MLE_6thCE;Hungary_Szólád_south;AR_Xianbei_IA	0.108225	0.38	0.587	0.033	0.2	0.197	0.015
MGS311.A0101	MLE_6thCE;Hungary_Szólád_south;AR_Xianbei_IA	0.859698	0.547	0.404	0.05	0.147	0.146	0.017
MGS137.A0101	MLE_6thCE;Hungary_Szólád_south;AR_Xianbei_IA	0.128365	0.783	0.196	0.021	0.292	0.287	0.021
MGS156.A0101	MLE_6thCE;Hungary_Szólád_south;AR_Xianbei_IA	0.750688	0.029	0.925	0.046	0.179	0.179	0.017
MGS175.A0101	MLE_6thCE;Hungary_Szólád_south;AR_Xianbei_IA	0.96577	0.267	0.709	0.024	0.154	0.154	0.017
MGS178.A0101	MLE_6thCE;Hungary_Szólád_south;AR_Xianbei_IA	0.126919	0.259	0.718	0.023	0.184	0.181	0.016
MGS188.A0101	MLE_6thCE;Hungary_Szólád_south;AR_Xianbei_IA	0.366625	0.4	0.562	0.038	0.168	0.168	0.016
MGS190.A0101	MLE_6thCE;Hungary_Szólád_south;AR_Xianbei_IA	0.0868654	0.675	0.293	0.033	0.229	0.227	0.018
MGS263.A0101	MLE_6thCE;Hungary_Szólád_south;AR_Xianbei_IA	0.234951	0.288	0.654	0.058	0.172	0.171	0.017
MGS264.A0101	MLE_6thCE;Hungary_Szólád_south;AR_Xianbei_IA	0.248231	0.241	0.714	0.045	0.178	0.175	0.016
MGS266.A0101	MLE_6thCE;Hungary_Szólád_south;AR_Xianbei_IA	0.104915	0.355	0.628	0.017	0.214	0.215	0.016
MGS274.A0101	MLE_6thCE;Hungary_Szólád_south;AR_Xianbei_IA	0.100141	0.17	0.797	0.033	0.192	0.192	0.017
MGS275.A0101	MLE_6thCE;Hungary_Szólád_south;AR_Xianbei_IA	0.656002	0.316	0.564	0.12	0.152	0.151	0.02
MGS277.A0101	MLE_6thCE;Hungary_Szólád_south;AR_Xianbei_IA	0.097396	0.577	0.388	0.035	0.23	0.233	0.017
MGS280.A0101	MLE_6thCE;Hungary_Szólád_south;AR_Xianbei_IA	0.242756	0.42	0.503	0.078	0.206	0.208	0.017
MGS283.A0101	MLE_6thCE;Hungary_Szólád_south;AR_Xianbei_IA	0.719792	0.589	0.196	0.215	0.18	0.177	0.019
MGS308.A0101	MLE_6thCE;Hungary_Szólád_south;AR_Xianbei_IA	0.818871	0.335	0.63	0.035	0.162	0.162	0.017
MGS422.A0101	MLE_6thCE;Hungary_Szólád_south;AR_Xianbei_IA	0.185919	0.699	0.205	0.096	0.189	0.19	0.019
MGS430.A0101	MLE_6thCE;Hungary_Szólád_south;AR_Xianbei_IA	0.116083	0.802	0.008	0.19	0.368	0.367	0.029
MGS436.A0101	MLE_6thCE;Hungary_Szólád_south;AR_Xianbei_IA	0.253208	0.205	0.448	0.348	0.181	0.18	0.02
MGS171.A0101	MLE_6thCE;Hungary_Szólád_south;AR_Xianbei_IA	0.351674	0.764	0.236	0.001	0.203	0.201	0.019
MGS183.A0101	MLE_6thCE;Hungary_Szólád_south;AR_Xianbei_IA	0.0581013	0.144	0.746	0.111	0.231	0.231	0.017
MGS202.A0101	MLE_6thCE;Hungary_Szólád_south;AR_Xianbei_IA	0.347365	0.624	0.318	0.058	0.175	0.176	0.017
MGS217.A0101	MLE_6thCE;Hungary_Szólád_south;AR_Xianbei_IA	0.154982	0.554	0.419	0.027	0.301	0.296	0.024
MGS239.A0101	MLE_6thCE;Hungary_Szólád_south;AR_Xianbei_IA	0.148606	0.815	0.132	0.052	0.248	0.248	0.018
MGS392.A0101	MLE_6thCE;Hungary_Szólád_south;AR_Xianbei_IA	0.350781	0.457	0.462	0.081	0.18	0.18	0.017
MGS408.A0101	MLE_6thCE;Hungary_Szólád_south;AR_Xianbei_IA	0.281398	0.019	0.956	0.025	0.224	0.221	0.022
MGS412.A0101	MLE_6thCE;Hungary_Szólád_south;AR_Xianbei_IA	0.859364	0.032	0.815	0.153	0.343	0.333	0.053
MGS413.A0101	MLE_6thCE;Hungary_Szólád_south;AR_Xianbei_IA	0.765652	0.824	0.111	0.065	0.181	0.18	0.02
MGS453.A0101	MLE_6thCE;Hungary_Szólád_south;AR_Xianbei_IA	0.137949	0.732	0.206	0.061	0.209	0.214	0.019
MGS457.A0101	MLE_6thCE;Hungary_Szólád_south;AR_Xianbei_IA	0.144122	0.381	0.487	0.132	0.183	0.186	0.019
MGS458.A0101	MLE_6thCE;Hungary_Szólád_south;AR_Xianbei_IA	0.36694	0.866	0.024	0.11	0.191	0.192	0.02
MGS459.A0101	MLE_6thCE;Hungary_Szólád_south;AR_Xianbei_IA	0.385442	0.621	0.263	0.116	0.189	0.191	0.019
MGS460.A0101	MLE_6thCE;Hungary_Szólád_south;AR_Xianbei_IA	0.649949	0.402	0.521	0.076	0.184	0.18	0.022
MGS473.A0101	MLE_6thCE;Hungary_Szólád_south;AR_Xianbei_IA	0.144387	0.727	0.194	0.079	0.178	0.178	0.019
MGS488.A0101	MLE_6thCE;Hungary_Szólád_south;AR_Xianbei_IA	0.963088	0.482	0.429	0.089	0.147	0.148	0.018
Individual-based proximal modelling results for 53 MGS individuals employing local Mödling source and East Asian source
MGS063.A0201	MLE_6thCE;AR_Xianbei_IA	0.129813	0.917	0.083	NA	0.06	0.06	NA
MGS072.A0201	MLE_6thCE;AR_Xianbei_IA	0.0543257	0.904	0.096	NA	0.108	0.108	NA
MGS008.A0101	MLE_6thCE_north;MLE_6thCE	0.274618	0.042	0.958	NA	0.287	0.287	NA
MGS011.A0101	MLE_6thCE;AR_Xianbei_IA	0.348373	0.992	0.008	NA	0.03	0.03	NA
MGS016.A0101	MLE_6thCE;AR_Xianbei_IA	0.326531	0.801	0.199	NA	0.022	0.022	NA
MGS017.A0101	MLE_6thCE_north;MLE_6thCE	0.392105	0.865	0.135	NA	0.318	0.318	NA
MGS040.A0101	MLE_6thCE;AR_Xianbei_IA	0.0832386	0.887	0.113	NA	0.023	0.023	NA
MGS050.A0101	MLE_6thCE;AR_Xianbei_IA	0.976504	0.895	0.105	NA	0.02	0.02	NA
MGS054.A0101	MLE_6thCE_north;AR_Xianbei_IA	0.391338	0.997	0.003	NA	0.018	0.018	NA
MGS062.A0101	MLE_6thCE;AR_Xianbei_IA	0.0583519	0.977	0.023	NA	0.023	0.023	NA
MGS074.A0101	MLE_6thCE;AR_Xianbei_IA	0.0506513	0.949	0.051	NA	0.021	0.021	NA
MGS102.A0101	MLE_6thCE;AR_Xianbei_IA	0.390136	0.977	0.023	NA	0.02	0.02	NA
MGS114.A0101	MLE_6thCE;AR_Xianbei_IA	0.296701	0.827	0.173	NA	0.022	0.022	NA
MGS118.A0101	MLE_6thCE;AR_Xianbei_IA	0.560368	0.959	0.041	NA	0.019	0.019	NA
MGS141.A0101	MLE_6thCE;AR_Xianbei_IA	0.762145	0.937	0.063	NA	0.033	0.033	NA
MGS289.A0101	MLE_6thCE;AR_Xianbei_IA	0.653605	0.953	0.047	NA	0.019	0.019	NA
MGS314.A0101	MLE_6thCE;AR_Xianbei_IA	0.460186	0.891	0.109	NA	0.02	0.02	NA
MGS324.A0101	MLE_6thCE;AR_Xianbei_IA	0.0526577	0.945	0.055	NA	0.022	0.022	NA
MGS018.A0101	MLE_6thCE;AR_Xianbei_IA	0.498051	0.962	0.038	NA	0.025	0.025	NA
MGS161.A0101	MLE_6thCE;AR_Xianbei_IA	0.358091	0.933	0.067	NA	0.02	0.02	NA
MGS168.A0101*	MLE_6thCE_north;AR_Xianbei_IA	0.0857239	0.972	0.028	NA	0.219	0.219	NA
MGS174.A0101	MLE_6thCE;AR_Xianbei_IA	0.718625	0.972	0.028	NA	0.02	0.02	NA
MGS267.A0101	MLE_6thCE;AR_Xianbei_IA	0.240363	0.963	0.037	NA	0.02	0.02	NA
MGS271.A0101	MLE_6thCE;AR_Xianbei_IA	0.490816	0.979	0.021	NA	0.02	0.02	NA
MGS281.A0101	MLE_6thCE;AR_Xianbei_IA	0.550146	0.964	0.036	NA	0.024	0.024	NA
MGS330.A0101	MLE_6thCE_north;AR_Xianbei_IA	0.826695	0.975	0.025	NA	0.069	0.069	NA
MGS338.A0101*	MLE_6thCE;AR_Xianbei_IA	0.544502	0.978	0.022	NA	0.195	0.195	NA
MGS341.A0101	MLE_6thCE;AR_Xianbei_IA	0.413735	0.962	0.038	NA	0.027	0.027	NA
MGS344.A0101	MLE_6thCE;AR_Xianbei_IA	0.0741106	0.98	0.02	NA	0.034	0.034	NA
MGS441.A0101*	MLE_6thCE;AR_Xianbei_IA	0.370205	0.556	0.444	NA	0.144	0.144	NA
MGS201.A0101	MLE_6thCE;AR_Xianbei_IA	0.148802	0.936	0.064	NA	0.021	0.021	NA
MGS204.A0101	MLE_6thCE;AR_Xianbei_IA	0.479139	0.99	0.01	NA	0.02	0.02	NA
MGS218.A0101	MLE_6thCE;AR_Xianbei_IA	0.879377	0.931	0.069	NA	0.022	0.022	NA
MGS219.A0101	MLE_6thCE;AR_Xianbei_IA	0.909134	0.954	0.046	NA	0.02	0.02	NA
MGS223.A0101	MLE_6thCE;AR_Xianbei_IA	0.767327	0.971	0.029	NA	0.022	0.022	NA
MGS228.A0101*	MLE_6thCE;AR_Xianbei_IA	0.54674	0.853	0.147	NA	0.439	0.439	NA
MGS250.A0101*	MLE_6thCE_north;AR_Xianbei_IA	0.226426	0.956	0.044	NA	0.163	0.163	NA
MGS256.A0101*	MLE_6thCE;AR_Xianbei_IA	0.517588	0.858	0.142	NA	0.144	0.144	NA
MGS369.A0101	MLE_6thCE;AR_Xianbei_IA	0.23254	0.995	0.005	NA	0.039	0.039	NA
MGS370.A0101	MLE_6thCE_north;AR_Xianbei_IA	0.0522571	0.981	0.019	NA	0.02	0.02	NA
MGS375.A0101	MLE_6thCE;AR_Xianbei_IA	0.186199	0.998	0.002	NA	0.044	0.044	NA
MGS379.A0101	MLE_6thCE;AR_Xianbei_IA	0.440308	0.97	0.03	NA	0.049	0.049	NA
MGS382.A0101*	MLE_6thCE;AR_Xianbei_IA	0.401684	0.982	0.018	NA	0.208	0.208	NA
MGS405.A0101	MLE_6thCE;AR_Xianbei_IA	0.125758	0.992	0.008	NA	0.036	0.036	NA
MGS411.A0101	MLE_6thCE;AR_Xianbei_IA	0.595579	0.974	0.026	NA	0.031	0.031	NA
MGS417.A0101	MLE_6thCE_north;MLE_6thCE	0.788359	0.614	0.386	NA	0.254	0.254	NA
MGS448.A0101*	MLE_6thCE;AR_Xianbei_IA	0.677006	0.778	0.222	NA	0.207	0.207	NA
MGS452.A0101	MLE_6thCE;AR_Xianbei_IA	0.079976	0.974	0.026	NA	0.035	0.035	NA
MGS468.A0101	MLE_6thCE;AR_Xianbei_IA	0.268403	0.897	0.103	NA	0.028	0.028	NA
MGS474.A0101	MLE_6thCE;AR_Xianbei_IA	0.149261	0.995	0.005	NA	0.022	0.022	NA
MGS478.A0101	MLE_6thCE;AR_Xianbei_IA	0.326121	0.917	0.083	NA	0.027	0.027	NA
MGS150.A0101	MLE_6thCE_north;AR_Xianbei_IA	0.472122	0.991	0.009	NA	0.02	0.02	NA
MGS151.A0101	MLE_6thCE;AR_Xianbei_IA	0.944102	0.984	0.016	NA	0.02	0.02	NA
Individual-based distal modelling results for 25 MGS individuals employing 2-way admixutre with Szolad_south and Pohansko
MGS047.A0101	Hungary_Szólád_south;Pohansko	0.0898294	0.067	0.933	NA	0.09	0.09	NA
MGS065.A0101*	Hungary_Szólád_south;Pohansko	0.372129	0.841	0.159	NA	1.234	1.234	NA
MGS136.A0101*	Hungary_Szólád_south;Pohansko	0.711983	0.07	0.93	NA	0.308	0.308	NA
MGS309.A0101	Hungary_Szólád_south;Pohansko	0.0955988	0.065	0.935	NA	0.09	0.09	NA
MGS315.A0101	Hungary_Szólád_south;Pohansko	0.121983	0.002	0.998	NA	0.097	0.097	NA
MGS316.A0101	Hungary_Szólád_south;Pohansko	0.148898	0.133	0.867	NA	0.089	0.089	NA
MGS321.A0101	Hungary_Szólád_south;Pohansko	0.0988751	0.067	0.933	NA	0.084	0.084	NA
MGS328.A0101	Hungary_Szólád_south;Pohansko	0.277262	0.002	0.998	NA	0.089	0.089	NA
MGS166.A0101*	Hungary_Szólád_south;Pohansko	0.278516	0.187	0.813	NA	0.388	0.388	NA
MGS180.A0101	Hungary_Szólád_south;Pohansko	0.056183	0.114	0.886	NA	0.109	0.109	NA
MGS193.A0101	Hungary_Szólád_south;Pohansko	0.0913139	0.104	0.896	NA	0.085	0.085	NA
MGS444.A0101	Hungary_Szólád_south;Pohansko	0.186809	0.071	0.929	NA	0.279	0.279	NA
MGS172.A0101	Hungary_Szólád_south;Pohansko	0.497378	0.118	0.882	NA	0.119	0.119	NA
MGS225.A0101	Hungary_Szólád_south;Pohansko	0.147399	0.109	0.891	NA	0.093	0.093	NA
MGS231.A0101	Hungary_Szólád_south;Pohansko	0.0835324	0.044	0.956	NA	0.1	0.1	NA
MGS366.A0101	Hungary_Szólád_south;Pohansko	0.0899241	0.092	0.908	NA	0.116	0.116	NA
MGS383.A0101	Hungary_Szólád_south;Pohansko	0.302663	0.16	0.84	NA	0.135	0.135	NA
MGS390.A0101	Hungary_Szólád_south;Pohansko	0.674545	0.138	0.862	NA	0.249	0.249	NA
MGS397.A0101	Hungary_Szólád_south;Pohansko	0.234041	0.451	0.549	NA	0.658	0.658	NA
MGS409.A0101	Hungary_Szólád_south;Pohansko	0.448365	0.092	0.908	NA	0.167	0.167	NA
MGS456.B0101	Hungary_Szólád_south;Pohansko	0.067683	0.766	0.234	NA	0.332	0.332	NA
MGS464.B0101	Hungary_Szólád_south;Pohansko	0.404361	0.008	0.992	NA	0.092	0.092	NA
MGS467.A0101	Hungary_Szólád_south;Pohansko	0.0686436	0.226	0.774	NA	0.251	0.251	NA
MGS475.A0101*	Hungary_Szólád_south;Pohansko	0.286184	0.696	0.304	NA	0.413	0.413	NA
MGS484.A0101	Hungary_Szólád_south;Pohansko	0.0594114	0.086	0.914	NA	0.09	0.09	NA
Individual-based distal modelling results for 87 MGS individuals employing Croatia_EIA/Slovenia_EIA as Southeastern European source, Turkey_IA/Turkey_Hellenstic as West Asian source, and Lithuanian_BA/Pohansko as Northeastern European. 15 individuals who could be alternatively modelled in the 2-way admixture of Szolad_south and Pohansko are marked in bold. 3 inviduals who could be modelled as usi…
Target	Model	p-value	C1	C2	C3	SE1	SE2	SE3
MGS012.A0101	Croatia_EIA;Turkey_Hellenistic;AR_Xianbei_IA	0.049252	0.703	0.202	0.095	0.11	0.113	0.016
MGS199.A0101	Slovenia_EIA;Turkey_IA;Lithuania_BA	0.0447066	0.336	0.009	0.655	0.138	0.072	0.086
MGS026.A0101	Croatia_EIA;Turkey_IA;AR_Xianbei_IA	0.116209	0.856	0.085	0.059	0.089	0.093	0.015
MGS063.A0101	Slovenia_EIA;Turkey_IA;AR_Xianbei_IA	0.446614	0.865	0.07	0.065	0.101	0.106	0.021
MGS098.A0101	Slovenia_EIA;Turkey_IA;AR_Xianbei_IA	0.203468	0.528	0.342	0.13	0.08	0.083	0.019
MGS111.A0101	Croatia_EIA;Turkey_IA;AR_Xianbei_IA	0.056075	0.522	0.461	0.017	0.082	0.086	0.015
MGS292.A0101	Slovenia_EIA;Turkey_IA;AR_Xianbei_IA	0.0806998	0.91	0.08	0.01	0.075	0.079	0.014
MGS294.A0101	Croatia_EIA;Turkey_IA;AR_Xianbei_IA	0.172917	0.891	0.104	0.004	0.085	0.09	0.016
MGS304.A0101	Croatia_EIA;Turkey_Hellenistic;AR_Xianbei_IA	0.703091	0.59	0.404	0.006	0.159	0.16	0.024
MGS214.A0101	Croatia_EIA;Turkey_IA;AR_Xianbei_IA	0.941642	0.967	0.019	0.014	0.137	0.144	0.025
MGS257.A0101	Croatia_EIA;Turkey_IA;AR_Xianbei_IA	0.133501	0.898	0.064	0.038	0.389	0.427	0.059
MGS360.A0101+*	Croatia_EIA;Turkey_Hellenistic;AR_Xianbei_IA	0.348078	0.81	0.087	0.103	0.736	0.791	0.1
MGS371.A0101	Croatia_EIA;Turkey_IA;AR_Xianbei_IA	0.119806	0.811	0.162	0.028	0.167	0.178	0.029
MGS390.A0101+	Croatia_EIA;Turkey_IA;AR_Xianbei_IA	0.756709	0.856	0.097	0.048	0.293	0.307	0.056
MGS418.A0101+*	Croatia_EIA;Turkey_Hellenistic;AR_Xianbei_IA	0.5462	0.493	0.404	0.102	8.319	8.163	0.187
MGS481.A0101	Slovenia_EIA;Turkey_IA;AR_Xianbei_IA	0.119706	0.62	0.361	0.019	0.154	0.158	0.032
MGS316.A0101	Croatia_EIA;Turkey_IA;Pohansko	0.0830671	0.172	0.005	0.823	0.157	0.059	0.126
MGS397.A0101*	Slovenia_EIA;Turkey_IA;Pohansko	0.185148	0.766	0.094	0.139	4.858	0.71	4.197
MGS445.A0101	Croatia_EIA;Turkey_Hellenistic;Pohansko	0.102647	0.155	0.532	0.313	0.239	0.104	0.157
MGS469.A0101*	Slovenia_EIA;Turkey_IA;Pohansko	0.855724	0.578	0.29	0.132	0.548	0.206	0.467
MGS020.A0101	Slovenia_EIA;Turkey_IA;Lithuania_BA	0.222172	0.657	0.032	0.311	0.143	0.071	0.089
MGS022.A0101	Slovenia_EIA;Turkey_IA;Lithuania_BA	0.0540659	0.596	0.04	0.364	0.143	0.067	0.093
MGS039.A0101	Croatia_EIA;Turkey_IA;Lithuania_BA	0.0965846	0.759	0.125	0.116	0.136	0.078	0.075
MGS047.A0101	Croatia_EIA;Turkey_IA;Lithuania_BA	0.380846	0.615	0.003	0.382	0.13	0.076	0.071
MGS053.A0101	Croatia_EIA;Turkey_IA;Lithuania_BA	0.242065	0.723	0.208	0.069	0.139	0.079	0.074
MGS058.A0101	Croatia_EIA;Turkey_IA;Lithuania_BA	0.461766	0.644	0.01	0.347	0.19	0.114	0.107
MGS078.A0101	Croatia_EIA;Turkey_IA;Lithuania_BA	0.350633	0.512	0.143	0.345	0.185	0.1	0.1
MGS080.A0101	Croatia_EIA;Turkey_IA;Lithuania_BA	0.146721	0.304	0.127	0.57	0.142	0.084	0.075
MGS082.A0101	Croatia_EIA;Turkey_IA;Lithuania_BA	0.848829	0.33	0.028	0.642	0.139	0.082	0.08
MGS090.A0101	Croatia_EIA;Turkey_IA;Lithuania_BA	0.314688	0.109	0.223	0.668	0.138	0.077	0.077
MGS091.A0101	Croatia_EIA;Turkey_IA;Lithuania_BA	0.74062	0.205	0.184	0.611	0.131	0.078	0.07
MGS095.A0101	Slovenia_EIA;Turkey_IA;Lithuania_BA	0.129335	0.458	0.072	0.47	0.481	0.247	0.262
MGS112.A0101	Croatia_EIA;Turkey_IA;Lithuania_BA	0.334568	0.064	0.146	0.79	0.159	0.093	0.091
MGS115.A0101	Croatia_EIA;Turkey_IA;Lithuania_BA	0.332276	0.38	0.119	0.501	0.128	0.072	0.073
MGS131.A0101	Slovenia_EIA;Turkey_IA;Lithuania_BA	0.283824	0.498	0.038	0.464	0.147	0.072	0.091
MGS138.A0101	Croatia_EIA;Turkey_IA;Lithuania_BA	0.182525	0.311	0.363	0.327	0.16	0.093	0.082
MGS300.A0101	Slovenia_EIA;Turkey_Hellenistic;Lithuania_BA	0.391186	0.416	0.015	0.569	0.314	0.166	0.16
MGS306.A0101	Croatia_EIA;Turkey_IA;Lithuania_BA	0.0974508	0.468	0.035	0.497	0.126	0.075	0.072
MGS320.A0101	Croatia_EIA;Turkey_IA;Lithuania_BA	0.137103	0.344	0.114	0.541	0.131	0.078	0.07
MGS323.A0101	Croatia_EIA;Turkey_IA;Lithuania_BA	0.0621679	0.286	0.162	0.552	0.137	0.08	0.075
MGS325.A0101	Croatia_EIA;Turkey_IA;Lithuania_BA	0.609114	0.431	0.06	0.508	0.13	0.075	0.073
MGS328.A0101	Croatia_EIA;Turkey_IA;Lithuania_BA	0.314164	0.407	0.112	0.481	0.133	0.075	0.073
MGS163.A0101	Croatia_EIA;Turkey_IA;Lithuania_BA	0.574687	0.397	0.143	0.46	0.127	0.074	0.071
MGS165.A0101	Croatia_EIA;Turkey_IA;Lithuania_BA	0.250466	0.146	0.13	0.724	0.154	0.09	0.083
MGS180.A0101	Croatia_EIA;Turkey_IA;Lithuania_BA	0.0782131	0.551	0.091	0.358	0.165	0.09	0.094
MGS193.A0101	Croatia_EIA;Turkey_IA;Lithuania_BA	0.154505	0.546	0.07	0.385	0.14	0.082	0.076
MGS205.A0101	Croatia_EIA;Turkey_IA;Lithuania_BA	0.0862904	0.396	0.083	0.521	0.142	0.082	0.076
MGS208.A0101	Croatia_EIA;Turkey_IA;Lithuania_BA	0.781553	0.432	0.079	0.489	0.205	0.12	0.111
MGS245.A0101	Croatia_EIA;Turkey_IA;Lithuania_BA	0.563525	0.616	0.006	0.378	0.141	0.081	0.077
MGS273.A0101	Croatia_EIA;Turkey_IA;Lithuania_BA	0.536702	0.473	0.035	0.492	0.144	0.08	0.082
MGS279.A0101	Croatia_EIA;Turkey_IA;Lithuania_BA	0.313979	0.326	0.068	0.606	0.302	0.176	0.157
MGS284.A0101	Croatia_EIA;Turkey_IA;Lithuania_BA	0.0645362	0.218	0.222	0.56	0.16	0.095	0.084
MGS331.A0101	Croatia_EIA;Turkey_IA;Lithuania_BA	0.0594197	0.753	0.037	0.21	0.138	0.079	0.075
MGS346.A0101	Croatia_EIA;Turkey_IA;Lithuania_BA	0.617768	0.425	0.102	0.473	0.183	0.107	0.098
MGS349.A0101	Slovenia_EIA;Turkey_Hellenistic;Lithuania_BA	0.516391	0.626	0.281	0.093	0.653	0.33	0.332
MGS421.A0101	Croatia_EIA;Turkey_IA;Lithuania_BA	0.092973	0.588	0.026	0.386	0.137	0.081	0.075
MGS423.A0101	Slovenia_EIA;Turkey_IA;Lithuania_BA	0.750542	0.474	0.011	0.515	0.125	0.065	0.079
MGS444.A0101	Croatia_EIA;Turkey_IA;Lithuania_BA	0.751722	0.463	0.177	0.36	0.238	0.157	0.137
MGS172.A0101	Croatia_EIA;Turkey_IA;Lithuania_BA	0.717497	0.622	0.016	0.362	0.164	0.1	0.087
MGS209.A0101	Slovenia_EIA;Turkey_IA;Lithuania_BA	0.292695	0.179	0.003	0.818	0.145	0.075	0.089
MGS210.A0101	Croatia_EIA;Turkey_IA;Lithuania_BA	0.229889	0.786	0.197	0.016	0.174	0.102	0.093
MGS220.A0101	Slovenia_EIA;Turkey_IA;Lithuania_BA	0.0522303	0.408	0.023	0.569	0.139	0.071	0.087
MGS224.A0101	Croatia_EIA;Turkey_IA;Lithuania_BA	0.16006	0.425	0.036	0.539	0.127	0.075	0.07
MGS225.A0101	Slovenia_EIA;Turkey_IA;Lithuania_BA	0.0893138	0.712	0.031	0.256	0.138	0.066	0.089
MGS233.A0101	Croatia_EIA;Turkey_IA;Lithuania_BA	0.1598	0.295	0.16	0.545	0.136	0.08	0.076
MGS234.A0101	Slovenia_EIA;Turkey_IA;Lithuania_BA	0.0802046	0.48	0.048	0.471	0.161	0.08	0.097
MGS242.A0101	Croatia_EIA;Turkey_IA;Lithuania_BA	0.253445	0.635	0.013	0.352	0.125	0.069	0.075
MGS243.A0101	Croatia_EIA;Turkey_IA;Lithuania_BA	0.189135	0.483	0.025	0.493	0.133	0.074	0.08
MGS355.A0101	Slovenia_EIA;Turkey_IA;Lithuania_BA	0.0765082	0.456	0.144	0.4	0.152	0.071	0.099
MGS359.A0101	Croatia_EIA;Turkey_IA;Lithuania_BA	0.191294	0.01	0.224	0.767	0.195	0.107	0.108
MGS365.A0101	Croatia_EIA;Turkey_IA;Lithuania_BA	0.570549	0.37	0.176	0.454	0.179	0.104	0.098
MGS381.A0101*	Slovenia_EIA;Turkey_IA;Lithuania_BA	0.578468	0.526	0.414	0.059	1.171	0.398	0.877
MGS383.A0101	Croatia_EIA;Turkey_IA;Lithuania_BA	0.406934	0.046	0.357	0.597	0.271	0.157	0.139
MGS393.A0101	Croatia_EIA;Turkey_IA;Lithuania_BA	0.468563	0.303	0.322	0.375	0.279	0.148	0.167
MGS409.A0101	Croatia_EIA;Turkey_IA;Lithuania_BA	0.690303	0.35	0.179	0.471	0.311	0.179	0.164
MGS410.A0101	Croatia_EIA;Turkey_IA;Lithuania_BA	0.16013	0.538	0.105	0.357	0.139	0.08	0.082
MGS414.A0101	Croatia_EIA;Turkey_IA;Lithuania_BA	0.111676	0.448	0.021	0.531	0.142	0.081	0.081
MGS446.A0101	Slovenia_EIA;Turkey_IA;Lithuania_BA	0.467784	0.568	0.01	0.422	0.16	0.078	0.099
MGS464.B0101	Croatia_EIA;Turkey_IA;Lithuania_BA	0.164631	0.251	0.211	0.538	0.152	0.083	0.088
MGS467.A0101	Croatia_EIA;Turkey_IA;Lithuania_BA	0.155891	0.134	0.246	0.62	0.368	0.19	0.238
MGS470.A0101	Slovenia_EIA;Turkey_IA;Lithuania_BA	0.903875	0.29	0.004	0.706	0.167	0.081	0.111
MGS484.A0101	Slovenia_EIA;Turkey_IA;Lithuania_BA	0.102757	0.667	0.047	0.286	0.137	0.069	0.084
MGS487.A0101*	Croatia_EIA;Turkey_Hellenistic;Lithuania_BA	0.757646	0.198	0.64	0.162	0.912	0.836	0.221
Individuals that are well modeled by using southeastern European source populations
Target	Model	p-value	C1	C2	C3	SE1	SE2	SE3
MGS052.A0101	Croatia_EIA;Turkey_IA	0.152368	0.882	0.118	NA	0.061	0.061	NA
MGS333.A0101	Slovenia_EIA	0.185042	-	-	-	-	-	-
MGS416.A0101*	Croatia_EIA	0.548116	-	-	-	-	-	-
MGS416.A0101*	Slovenia_EIA	0.696622	-	-	-	-	-	-
Individuals that are well modeled by using MLE as one of the local ancestral proxies
Target	Model	p-value	C1	C2	C3	SE1	SE2	SE3
MGS148.A0101	MLE_6thCE_north;Albanian	0.196219	0.101	0.899	NA	0.092	0.092	NA
MGS211.A0101	MLE_6thCE_north;Albanian	0.0852316	0.036	0.964	NA	0.085	0.085	NA
MGS227.A0101	MLE_6thCE_north;Croatia_EIA	0.176762	0.534	0.466	NA	0.086	0.086	NA
MGS103.A0101	MLE_6thCE	0.137073	-	-	-	-	-	-
MGS362.A0101*	MLE_6thCE	0.625699	-	-	-	-	-	-
MGS416.A0101*	MLE_6thCE	0.385835	-	-	-	-	-	-

## Sheet: C.Csokorgasse
C. Estimated ancestry proportions for Csokorgasse individuals. Here we reported ancestry decomposition results for each individual in CSK employing distal sources, with Croatia_EIA/Slovenia_IA as SE European source, Turkey_IA/Turkey_Hellenistic as western Asian source, and Lithuanian_BA and Pohansko as northeastern European source. C1, C2, C3 corresponds to the proprotions of each source popualti…
Target	Model	pvalue	C1	C2	C3	SE1	SE2	SE3
CSK001.A0101	Croatia_EIA;Turkey_IA;Lithuania_BA	0.217506	0.649	0.138	0.213	0.132	0.075	0.072
CSK002.A0101	Croatia_EIA;Turkey_IA;Lithuania_BA	0.433226	0.766	0.008	0.226	0.116	0.068	0.067
CSK003.A0101	Croatia_EIA;Turkey_IA;Lithuania_BA	0.685243	0.623	0.089	0.288	0.12	0.068	0.07
CSK004.A0101	Croatia_EIA;Turkey_IA;Lithuania_BA	0.217297	0.747	0.114	0.139	0.129	0.07	0.076
CSK005.A0101	Croatia_EIA;Turkey_IA;Lithuania_BA	0.664995	0.866	0.118	0.015	0.115	0.067	0.065
CSK009.A0101	Croatia_EIA;Turkey_IA;Lithuania_BA	0.544288	0.472	0.195	0.332	0.135	0.078	0.074
CSK011.A0101	Croatia_EIA;Turkey_IA;Lithuania_BA	0.415737	0.473	0.371	0.156	0.156	0.091	0.08
CSK018.A0101	Croatia_EIA;Turkey_IA;Lithuania_BA	0.0813139	0.823	0.139	0.038	0.135	0.079	0.07
CSK019.A0101	Croatia_EIA;Turkey_IA;Lithuania_BA	0.104154	0.648	0.008	0.344	0.127	0.072	0.072
CSK021.A0101	Croatia_EIA;Turkey_IA;Lithuania_BA	0.399337	0.655	0.198	0.148	0.14	0.081	0.08
CSK028.A0101	Croatia_EIA;Turkey_IA;Lithuania_BA	0.473533	0.45	0.144	0.406	0.126	0.074	0.068
CSK030.A0101	Croatia_EIA;Turkey_IA;Lithuania_BA	0.0973984	0.31	0.273	0.418	0.134	0.081	0.069
CSK034.A0101	Croatia_EIA;Turkey_IA;Lithuania_BA	0.48596	0.88	0.076	0.044	0.121	0.071	0.066
CSK036.A0101	Croatia_EIA;Turkey_IA;Lithuania_BA	0.438705	0.815	0.181	0.005	0.122	0.071	0.066
CSK038.A0101	Croatia_EIA;Turkey_IA;Lithuania_BA	0.344485	0.322	0.026	0.653	0.14	0.081	0.079
CSK041.A0101	Croatia_EIA;Turkey_IA;Lithuania_BA	0.572296	0.453	0.401	0.146	0.123	0.072	0.066
CSK042.A0101	Croatia_EIA;Turkey_IA;Lithuania_BA	0.0883088	0.672	0.268	0.061	0.132	0.074	0.072
CSK045.A0101	Croatia_EIA;Turkey_IA;Lithuania_BA	0.907976	0.912	0.081	0.007	0.142	0.081	0.081
CSK050.A0101	Croatia_EIA;Turkey_IA;Lithuania_BA	0.258777	0.641	0.266	0.093	0.131	0.073	0.073
CSK051.A0101	Croatia_EIA;Turkey_IA;Lithuania_BA	0.369312	0.742	0.077	0.181	0.131	0.073	0.073
CSK052.A0101	Croatia_EIA;Turkey_IA;Lithuania_BA	0.152342	0.487	0.22	0.293	0.134	0.077	0.075
CSK053.A0101	Croatia_EIA;Turkey_IA;Lithuania_BA	0.423168	0.838	0.112	0.049	0.122	0.072	0.066
CSK054.A0101	Croatia_EIA;Turkey_IA;Lithuania_BA	0.335995	0.632	0.15	0.218	0.217	0.118	0.118
CSK055.A0101	Croatia_EIA;Turkey_IA;Lithuania_BA	0.0968593	0.904	0.074	0.022	0.148	0.083	0.083
CSK056.A0101	Croatia_EIA;Turkey_IA;Lithuania_BA	0.11784	0.524	0.067	0.409	0.123	0.072	0.07
CSK058.A0101	Croatia_EIA;Turkey_IA;Lithuania_BA	0.202883	0.775	0.146	0.079	0.126	0.073	0.069
CSK060.A0101	Croatia_EIA;Turkey_IA;Lithuania_BA	0.78451	0.645	0.177	0.178	0.122	0.07	0.067
CSK065.A0101	Croatia_EIA;Turkey_IA;Lithuania_BA	0.0854769	0.545	0.215	0.239	0.155	0.091	0.08
CSK066.A0101	Croatia_EIA;Turkey_IA;Lithuania_BA	0.342865	0.808	0.068	0.124	0.323	0.186	0.164
CSK069.A0101	Croatia_EIA;Turkey_IA;Lithuania_BA	0.0835287	0.771	0.195	0.034	0.185	0.098	0.099
CSK071.A0101	Croatia_EIA;Turkey_IA;Lithuania_BA	0.815391	0.444	0.202	0.354	0.128	0.073	0.07
CSK073.A0101	Croatia_EIA;Turkey_IA;Lithuania_BA	0.195381	0.595	0.051	0.354	0.134	0.077	0.075
CSK075.A0101	Croatia_EIA;Turkey_IA;Lithuania_BA	0.102164	0.48	0.089	0.431	0.16	0.092	0.087
CSK077.A0101	Croatia_EIA;Turkey_IA;Lithuania_BA	0.296871	0.619	0.278	0.103	0.128	0.072	0.071
CSK078.A0101	Croatia_EIA;Turkey_IA;Lithuania_BA	0.325425	0.725	0.25	0.025	0.282	0.167	0.138
CSK080.A0101	Croatia_EIA;Turkey_IA;Lithuania_BA	0.451428	0.754	0.003	0.243	0.118	0.068	0.067
CSK082.A0101	Croatia_EIA;Turkey_IA;Lithuania_BA	0.308942	0.532	0.13	0.338	0.12	0.068	0.068
CSK010.A0101	Slovenia_EIA;Turkey_IA;Pohansko	0.459349	0.783	0.096	0.121	0.163	0.05	0.151
CSK015.A0101	Croatia_EIA;Turkey_IA;Pohansko	0.0604419	0.547	0.138	0.315	0.156	0.059	0.124
CSK016.A0101	Croatia_EIA;Turkey_Hellenistic;Pohansko	0.245043	0.769	0.188	0.043	0.231	0.1	0.155
CSK037.A0101	Slovenia_EIA;Turkey_IA;Lithuania_BA	0.119941	0.886	0.022	0.092	0.132	0.065	0.083
CSK043.A0101	Slovenia_EIA;Turkey_Hellenistic;Pohansko	0.613955	0.645	0.293	0.062	0.3	0.096	0.232
CSK047.A0101	Slovenia_EIA;Turkey_IA;Pohansko	0.0889835	0.01	0.216	0.774	0.202	0.052	0.181
CSK061.A0101	Croatia_EIA;Turkey_Hellenistic;Pohansko	0.0758718	0.274	0.313	0.413	0.248	0.106	0.161
CSK062.A0101	Croatia_EIA;Turkey_Hellenistic;Lithuania_BA	0.050238	0.692	0.17	0.138	0.315	0.188	0.134
CSK063.A0101	Croatia_EIA;Turkey_IA;Pohansko	0.0667527	0.11	0.328	0.561	0.167	0.062	0.133
CSK070.A0101	Croatia_EIA;Turkey_IA;Pohansko	0.0685953	0.043	0.307	0.65	0.198	0.07	0.152
CSK074.A0101	Croatia_EIA;Turkey_IA;Pohansko	0.214434	0.067	0.123	0.81	0.156	0.057	0.127
CSK076.A0101	Croatia_EIA;Turkey_IA;Pohansko	0.1954	0.266	0.166	0.568	0.158	0.062	0.122
CSK081.A0101	Slovenia_EIA;Turkey_Hellenistic;Pohansko	0.31855	0.276	0.489	0.235	0.863	0.218	0.696
CSK007.A0101	Slovenia_EIA;Turkey_IA;AR_Xianbei_IA	0.766432	0.798	0.084	0.117	0.098	0.103	0.022
CSK012.A0101	Slovenia_EIA;Turkey_IA;AR_Xianbei_IA	0.461031	0.786	0.097	0.116	0.069	0.074	0.017
CSK013.A0101	Slovenia_EIA;Turkey_IA;AR_Xianbei_IA	0.768016	0.882	0.01	0.109	0.077	0.081	0.016
CSK022.A0101	Croatia_EIA;Turkey_IA;AR_Xianbei_IA	0.393449	0.947	0.026	0.027	0.082	0.086	0.015
CSK025.A0101	Croatia_EIA;Turkey_IA;AR_Xianbei_IA	0.064442	0.865	0.071	0.064	0.088	0.092	0.015
CSK023.A0101	Slovenia_EIA;Turkey_IA;AR_Xianbei_IA	0.136671	0.863	0.022	0.115	0.068	0.073	0.017
CSK026.A0101	Croatia_EIA;Turkey_IA;AR_Xianbei_IA	0.476161	0.841	0.052	0.106	0.104	0.109	0.019
CSK032.A0101	Croatia_EIA;Turkey_Hellenistic;AR_Xianbei_IA	0.0696124	0.736	0.23	0.034	0.1	0.102	0.014
CSK033.A0101	Croatia_EIA;Turkey_IA;AR_Xianbei_IA	0.262055	0.896	0.086	0.017	0.12	0.126	0.02
CSK035.A0101	Croatia_EIA;Turkey_IA;AR_Xianbei_IA	0.187686	0.469	0.304	0.227	0.082	0.086	0.017
CSK039.A0101	Slovenia_EIA;Turkey_IA;AR_Xianbei_IA	0.404481	0.775	0.101	0.124	0.088	0.093	0.02
CSK040.A0101	Slovenia_EIA;Turkey_IA;AR_Xianbei_IA	0.425201	0.827	0.015	0.158	0.078	0.082	0.016
CSK044.A0101	Croatia_EIA;Turkey_IA;AR_Xianbei_IA	0.437507	0.963	0.024	0.013	0.08	0.085	0.014
CSK046.A0101	Slovenia_EIA;Turkey_IA;AR_Xianbei_IA	0.385228	0.932	0.01	0.058	0.074	0.077	0.015
CSK049.A0101	Croatia_EIA;Turkey_IA;AR_Xianbei_IA	0.0977375	0.66	0.069	0.271	0.137	0.143	0.023
CSK064.A0101	Croatia_EIA;Turkey_IA;AR_Xianbei_IA	0.09805	0.834	0.11	0.057	0.096	0.102	0.016
CSK067.A0101	Slovenia_EIA;Turkey_IA;AR_Xianbei_IA	0.134562	0.876	0.088	0.037	0.073	0.077	0.015
CSK068.A0101	Croatia_EIA;Turkey_IA;AR_Xianbei_IA	0.069257	0.853	0.081	0.066	0.09	0.095	0.017
CSK079.A0101	Slovenia_EIA;Turkey_IA;AR_Xianbei_IA	0.51632	0.946	0.006	0.048	0.08	0.084	0.016
CSK008.A0101	Slovenia_EIA;Turkey_IA;Pohansko	0.182181	0.95	0	0.05	0.015	0	0.015
CSK008.A0101	Szolad_south;Pohansko	0.078714	0.426	0.574	NA	0.095	0.095	NA
