# Supplementary material for: Ancient DNA reveals reproductive barrier despite shared Avar-period culture
Source: Nature. 2025 Jan 15;638(8052):1007–14. doi: 10.1038/s41586-024-08418-5 (PMC11864967; doi:10.1038/s41586-024-08418-5)
Supplement: Supplementary file 3 — Supplementary Tables 1–8 and a Table guide. [file 41586_2024_8418_MOESM3_ESM.zip › TableS3_IBDs_2024Oct6.xlsx]

## Sheet: A.within_LEO
Supplementary Table 4. IBD sharing between and within sites and individuals newly reported in this study. A. IBD sharing within Leobersdorf. B. IBD sharing within Mödling. C. IBD sharing within Csokorgasse. D. IBD sharing across sites.
A. IBD estimates within the dataset of Leobersdorf.
iid1	iid2	max_IBD	sum_IBD>8	n_IBD>8	sum_IBD>12	n_IBD>12	sum_IBD>16	n_IBD>16	sum_IBD>20	n_IBD>20
LEO056.A0101	LEO096.A0101	283.442	3354.81	21	3354.81	21	3354.81	21	3354.81	21
LEO016.A0101	LEO133.B0101	268.144	3340.12	32	3340.12	32	3340.12	32	3321.32	31
LEO006.A0101	LEO133.B0101	267.539	3337.99	29	3337.99	29	3322.3	28	3304.45	27
LEO006.A0101	LEO009.A0101	231.83	3323.37	26	3323.37	26	3323.37	26	3323.37	26
LEO009.A0101	LEO016.A0101	267.853	3318.55	29	3309.27	28	3309.27	28	3309.27	28
LEO017.A0101	LEO009.A0101	267.45	3315.95	30	3315.95	30	3301.21	29	3283.49	28
LEO017.A0101	LEO061.A0101	267.431	3306.01	26	3306.01	26	3306.01	26	3306.01	26
LEO118.A0101	LEO125.A0101	283.611	3305.42	20	3305.42	20	3305.42	20	3305.42	20
LEO087.A0101	LEO088.A0101	283.114	3305.08	20	3305.08	20	3305.08	20	3305.08	20
LEO048.A0101	LEO073.A0101	283.652	3304.23	20	3304.23	20	3304.23	20	3304.23	20
LEO055.A0101	LEO096.A0101	283.538	3304.1	20	3304.1	20	3304.1	20	3304.1	20
LEO058.A0101	LEO097.A0101	283.468	3304	20	3304	20	3304	20	3304	20
LEO023.A0101	LEO128.A0101	283.652	3303.68	20	3303.68	20	3303.68	20	3303.68	20
LEO049.A0101	LEO050.A0101	283.295	3303.55	20	3303.55	20	3303.55	20	3303.55	20
LEO020.A0101	LEO036.A0101	283.611	3303.47	20	3303.47	20	3303.47	20	3303.47	20
LEO050.A0101	LEO121.A0101	283.316	3302.68	20	3302.68	20	3302.68	20	3302.68	20
LEO111.A0101	LEO129.A0101	283.363	3302.63	20	3302.63	20	3302.63	20	3302.63	20
LEO119.A0101	LEO135.A0101	283.352	3302.15	20	3302.15	20	3302.15	20	3302.15	20
LEO046.A0101	LEO048.A0101	283.611	3301.79	20	3301.79	20	3301.79	20	3301.79	20
LEO026.A0101	LEO046.A0101	283.114	3301.15	21	3301.15	21	3301.15	21	3301.15	21
LEO089.A0101	LEO095.A0101	280.813	3299.2	20	3299.2	20	3299.2	20	3299.2	20
LEO133.B0101	LEO136.A0101	283.337	3298.45	20	3298.45	20	3298.45	20	3298.45	20
LEO071.A0101	LEO113.A0101	283.31	3297.83	20	3297.83	20	3297.83	20	3297.83	20
LEO133.A0101	LEO136.A0101	283.18	3297.3	20	3297.3	20	3297.3	20	3297.3	20
LEO056.A0101	LEO095.A0101	283.355	3297.3	20	3297.3	20	3297.3	20	3297.3	20
LEO097.A0101	LEO098.A0101	268.781	3297.27	21	3297.27	21	3297.27	21	3297.27	21
LEO082.A0101	LEO112.A0101	268.779	3297.19	22	3297.19	22	3297.19	22	3297.19	22
LEO101.A0101	LEO134.A0101	283.074	3296.59	20	3296.59	20	3296.59	20	3296.59	20
LEO026.A0101	LEO073.A0101	283.611	3296.02	20	3296.02	20	3296.02	20	3296.02	20
LEO133.A0101	LEO133.B0101	283.31	3295.51	20	3295.51	20	3295.51	20	3295.51	20
LEO100.A0101	LEO102.A0101	283.059	3293.31	20	3293.31	20	3293.31	20	3293.31	20
LEO090.A0101	LEO095.A0101	223.237	3292.84	22	3292.84	22	3292.84	22	3292.84	22
LEO010.A0101	LEO116.A0101	283.024	3292.65	20	3292.65	20	3292.65	20	3292.65	20
LEO067.A0101	LEO093.A0101	283.328	3292.54	20	3292.54	20	3292.54	20	3292.54	20
LEO036.A0101	LEO139.A0101	279.937	3292.29	21	3292.29	21	3292.29	21	3292.29	21
LEO052.A0101	LEO113.A0101	283.005	3289.37	22	3289.37	22	3289.37	22	3289.37	22
LEO006.A0101	LEO143.A0101	281.741	3285.03	20	3285.03	20	3285.03	20	3285.03	20
LEO042.A0101	LEO130.A0101	267.573	3284.23	23	3284.23	23	3284.23	23	3284.23	23
LEO076.A0101	LEO130.A0101	282.482	3283.86	20	3283.86	20	3283.86	20	3283.86	20
LEO043.A0101	LEO042.A0101	282.403	3283.83	20	3283.83	20	3283.83	20	3283.83	20
LEO110.A0101	LEO042.A0101	282.588	3283.73	20	3283.73	20	3283.73	20	3283.73	20
LEO016.A0101	LEO042.A0101	282.323	3283.5	21	3271.67	20	3271.67	20	3271.67	20
LEO006.A0101	LEO042.A0101	282.074	3283.23	20	3283.23	20	3283.23	20	3283.23	20
LEO100.A0101	LEO056.A0101	283.544	3283.17	21	3283.17	21	3283.17	21	3264.96	20
LEO017.A0101	LEO042.A0101	282.576	3282.47	20	3282.47	20	3282.47	20	3282.47	20
LEO006.A0101	LEO032.A0101	282.588	3282.45	20	3282.45	20	3282.45	20	3282.45	20
LEO006.A0101	LEO016.A0101	282.345	3282.2	20	3282.2	20	3282.2	20	3282.2	20
LEO110.A0101	LEO016.A0101	282.806	3282.05	20	3282.05	20	3282.05	20	3282.05	20
LEO016.A0101	LEO032.A0101	282.683	3282.01	20	3282.01	20	3282.01	20	3282.01	20
LEO110.A0101	LEO006.A0101	282.525	3281.87	20	3281.87	20	3281.87	20	3281.87	20
LEO006.A0101	LEO017.A0101	282.272	3281.28	20	3281.28	20	3281.28	20	3281.28	20
LEO017.A0101	LEO130.A0101	282.699	3281.22	20	3281.22	20	3281.22	20	3281.22	20
LEO017.A0101	LEO016.A0101	282.386	3281.14	20	3281.14	20	3281.14	20	3281.14	20
LEO032.A0101	LEO042.A0101	282.647	3281.03	23	3281.03	23	3281.03	23	3281.03	23
LEO006.A0101	LEO130.A0101	282.641	3280.99	20	3280.99	20	3280.99	20	3280.99	20
LEO016.A0101	LEO130.A0101	282.712	3280.85	20	3280.85	20	3280.85	20	3280.85	20
LEO032.A0101	LEO130.A0101	282.753	3280.84	20	3280.84	20	3280.84	20	3280.84	20
LEO110.A0101	LEO017.A0101	282.663	3280.81	20	3280.81	20	3280.81	20	3280.81	20
LEO076.A0101	LEO017.A0101	282.262	3280.68	20	3280.68	20	3280.68	20	3280.68	20
LEO076.A0101	LEO032.A0101	282.482	3280.6	21	3280.6	21	3266.52	20	3266.52	20
LEO017.A0101	LEO032.A0101	282.624	3280.35	20	3280.35	20	3280.35	20	3280.35	20
LEO076.A0101	LEO016.A0101	282.471	3280.31	21	3280.31	21	3266.21	20	3266.21	20
LEO006.A0101	LEO084.A0101	281.816	3280.2	20	3280.2	20	3280.2	20	3280.2	20
LEO110.A0101	LEO032.A0101	282.844	3280.03	21	3280.03	21	3280.03	21	3280.03	21
LEO043.A0101	LEO006.A0101	282.323	3279.85	20	3279.85	20	3279.85	20	3279.85	20
LEO043.A0101	LEO017.A0101	282.306	3279.7	20	3279.7	20	3279.7	20	3279.7	20
LEO076.A0101	LEO006.A0101	282.404	3279.31	21	3279.31	21	3265.3	20	3265.3	20
LEO016.A0101	LEO084.A0101	282.026	3279.1	21	3269.71	20	3269.71	20	3269.71	20
LEO110.A0101	LEO084.A0101	282.228	3279.05	22	3279.05	22	3279.05	22	3279.05	22
LEO043.A0101	LEO110.A0101	282.682	3278.84	21	3278.84	21	3278.84	21	3278.84	21
LEO043.A0101	LEO016.A0101	282.409	3278.56	21	3278.56	21	3278.56	21	3278.56	21
LEO043.A0101	LEO076.A0101	282.262	3278	21	3278	21	3263.9	20	3263.9	20
LEO006.A0101	LEO134.A0101	282.188	3277.72	24	3277.72	24	3277.72	24	3277.72	24
LEO006.A0101	LEO123.A0101	281.69	3277.46	24	3277.46	24	3277.46	24	3277.46	24
LEO076.A0101	LEO110.A0101	282.482	3276.47	23	3276.47	23	3262.49	22	3262.49	22
LEO043.A0101	LEO084.A0101	282.087	3273.96	26	3273.96	26	3259.78	25	3259.78	25
LEO057.A0101	LEO006.A0101	281.784	3273.93	21	3273.93	21	3273.93	21	3273.93	21
LEO076.A0101	LEO042.A0101	282.326	3273.81	22	3273.81	22	3260.33	21	3260.33	21
LEO100.A0101	LEO055.A0101	283.547	3273.74	20	3273.74	20	3273.74	20	3273.74	20
LEO043.A0101	LEO123.A0101	222.501	3272.69	28	3272.69	28	3272.69	28	3272.69	28
LEO110.A0101	LEO009.A0101	282.533	3272.11	22	3272.11	22	3272.11	22	3272.11	22
LEO017.A0101	LEO123.A0101	267.58	3271.16	22	3271.16	22	3271.16	22	3271.16	22
LEO022.A0101	LEO128.A0101	268.781	3271.09	23	3271.09	23	3271.09	23	3271.09	23
LEO043.A0101	LEO032.A0101	282.687	3268.66	24	3268.66	24	3268.66	24	3251.57	23
LEO016.A0101	LEO134.A0101	267.332	3268.01	29	3268.01	29	3268.01	29	3268.01	29
LEO018.A0101	LEO016.A0101	282.683	3267.2	26	3267.2	26	3267.2	26	3267.2	26
LEO110.A0101	LEO122.A0101	267.42	3266.39	25	3266.39	25	3266.39	25	3266.39	25
LEO110.A0101	LEO143.A0101	281.816	3266.12	23	3266.12	23	3266.12	23	3266.12	23
LEO017.A0101	LEO143.A0101	281.948	3265.38	23	3265.38	23	3265.38	23	3265.38	23
LEO068.A0101	LEO108.A0101	283.385	3264.62	20	3264.62	20	3264.62	20	3264.62	20
LEO032.A0101	LEO143.A0101	282.323	3263.46	31	3263.46	31	3263.46	31	3263.46	31
LEO017.A0101	LEO084.A0101	281.816	3263.13	20	3263.13	20	3263.13	20	3263.13	20
LEO057.A0101	LEO016.A0101	212.393	3262.94	27	3262.94	27	3262.94	27	3262.94	27
LEO059.A0101	LEO060.A0101	283.611	3262.34	20	3262.34	20	3262.34	20	3262.34	20
LEO110.A0101	LEO130.A0101	282.852	3262.25	21	3262.25	21	3262.25	21	3262.25	21
LEO043.A0101	LEO009.A0101	282.154	3261.49	31	3250.81	30	3250.81	30	3234.27	29
LEO066.A0101	LEO059.A0101	283.542	3261.22	20	3261.22	20	3261.22	20	3261.22	20
LEO042.A0101	LEO123.A0101	267.396	3259.68	28	3250.07	27	3250.07	27	3250.07	27
LEO032.A0101	LEO084.A0101	209.234	3259.21	29	3259.21	29	3259.21	29	3259.21	29
LEO110.A0101	LEO018.A0101	267.476	3259.17	29	3259.17	29	3246.9	28	3228.05	27
LEO016.A0101	LEO122.A0101	222.33	3259.08	30	3259.08	30	3259.08	30	3259.08	30
LEO084.A0101	LEO130.A0101	282.467	3258.95	28	3258.95	28	3258.95	28	3240.91	27
LEO057.A0101	LEO110.A0101	222.237	3258.56	27	3258.56	27	3258.56	27	3258.56	27
LEO110.A0101	LEO133.B0101	190.69	3258.26	35	3258.26	35	3242.56	34	3223.23	33
LEO006.A0101	LEO061.A0101	223.154	3258.21	26	3258.21	26	3258.21	26	3258.21	26
LEO053.A0101	LEO072.A0101	283.074	3258.17	22	3258.17	22	3258.17	22	3258.17	22
LEO076.A0101	LEO123.A0101	238.349	3257.39	34	3245.85	33	3245.85	33	3228.24	32
LEO006.A0101	LEO018.A0101	267.485	3256.45	28	3256.45	28	3256.45	28	3239.25	27
LEO043.A0101	LEO134.A0101	281.943	3255.79	30	3245.73	29	3245.73	29	3245.73	29
LEO061.A0101	LEO132.A0101	203.785	3254.8	32	3234.61	30	3234.61	30	3214.8	29
LEO028.A0101	LEO017.A0101	267.627	3253.89	27	3253.89	27	3253.89	27	3253.89	27
LEO043.A0101	LEO061.A0101	255.534	3252.7	34	3252.7	34	3252.7	34	3252.7	34
LEO009.A0101	LEO032.A0101	240.133	3252.51	40	3252.51	40	3252.51	40	3234.38	39
LEO062.A0101	LEO023.A0101	279.281	3250.94	20	3250.94	20	3250.94	20	3250.94	20
LEO057.A0101	LEO017.A0101	222.509	3250.65	30	3250.65	30	3250.65	30	3230.74	29
LEO017.A0101	LEO122.A0101	267.159	3250.23	28	3250.23	28	3250.23	28	3231.31	27
LEO076.A0101	LEO084.A0101	282.657	3248.73	25	3248.73	25	3234.77	24	3216.57	23
LEO013.A0101	LEO118.A0101	283.31	3246.07	23	3246.07	23	3246.07	23	3211.92	21
LEO043.A0101	LEO018.A0101	205.383	3244.88	42	3244.88	42	3244.88	42	3211.61	40
LEO043.A0101	LEO057.A0101	267.632	3244.23	36	3226.87	34	3213.98	33	3213.98	33
LEO022.A0101	LEO062.A0101	268.781	3243.25	22	3243.25	22	3243.25	22	3243.25	22
LEO017.A0101	LEO134.A0101	223.649	3242.67	27	3242.67	27	3242.67	27	3242.67	27
LEO017.A0101	LEO018.A0101	282.441	3240.14	32	3240.14	32	3225.09	31	3190.64	29
LEO013.A0101	LEO125.A0101	283.363	3239.98	24	3239.98	24	3239.98	24	3207.13	22
LEO016.A0101	LEO123.A0101	281.69	3239.03	21	3239.03	21	3239.03	21	3239.03	21
LEO006.A0101	LEO005.A0101	222.514	3238.6	30	3238.6	30	3238.6	30	3238.6	30
LEO043.A0101	LEO122.A0101	281.54	3237.94	25	3237.94	25	3237.94	25	3221.35	24
LEO016.A0101	LEO143.A0101	257.01	3236.06	22	3236.06	22	3236.06	22	3236.06	22
LEO110.A0101	LEO134.A0101	252.652	3235.49	29	3235.49	29	3235.49	29	3235.49	29
LEO110.A0101	LEO123.A0101	267.61	3234.84	25	3234.84	25	3234.84	25	3234.84	25
LEO043.A0101	LEO143.A0101	282.194	3232.61	26	3212.33	24	3212.33	24	3212.33	24
LEO100.A0101	LEO101.A0101	283.468	3231.66	23	3231.66	23	3231.66	23	3231.66	23
LEO006.A0101	LEO122.A0101	222.596	3227.55	32	3227.55	32	3227.55	32	3227.55	32
LEO042.A0101	LEO143.A0101	281.948	3226.5	29	3226.5	29	3210.9	28	3210.9	28
LEO028.A0101	LEO006.A0101	267.556	3225.22	25	3216.16	24	3216.16	24	3216.16	24
LEO006.A0101	LEO024.A0101	212.316	3224.56	33	3224.56	33	3224.56	33	3204.78	32
LEO043.A0101	LEO130.A0101	199.414	3221.9	27	3221.9	27	3221.9	27	3221.9	27
LEO076.A0101	LEO143.A0101	238.661	3221.81	35	3201.53	33	3160.54	30	3125.3	28
LEO042.A0101	LEO084.A0101	248.391	3221.52	28	3221.52	28	3221.52	28	3203.72	27
LEO006.A0101	LEO086.A0101	282.345	3219.09	36	3209.48	35	3209.48	35	3191.28	34
LEO017.A0101	LEO024.A0101	267.234	3218.89	36	3218.89	36	3218.89	36	3181.21	34
LEO017.A0101	LEO133.B0101	230.265	3217.95	37	3206.22	36	3191.16	35	3156.93	33
LEO032.A0101	LEO123.A0101	282.087	3217.14	28	3217.14	28	3217.14	28	3217.14	28
LEO110.A0101	LEO061.A0101	222.109	3214.49	32	3206.04	31	3206.04	31	3168.49	29
LEO032.A0101	LEO134.A0101	165.385	3214.31	46	3193.55	44	3193.55	44	3157.22	42
LEO009.A0101	LEO042.A0101	151.212	3213.79	40	3202.29	39	3186.51	38	3186.51	38
LEO028.A0101	LEO042.A0101	282.441	3212.31	43	3182.19	40	3169.17	39	3098.88	35
LEO005.A0101	LEO016.A0101	267.556	3210.74	31	3210.74	31	3210.74	31	3210.74	31
LEO110.A0101	LEO024.A0101	202.906	3208.82	38	3208.82	38	3208.82	38	3171.67	36
LEO006.A0101	LEO133.A0101	267.366	3208.28	34	3199.58	33	3183.79	32	3183.79	32
LEO043.A0101	LEO005.A0101	202.062	3205.11	47	3205.11	47	3174.88	45	3068.58	39
LEO028.A0101	LEO110.A0101	267.802	3204.91	32	3196.75	31	3181.31	30	3181.31	30
LEO046.A0101	LEO047.A0101	268.402	3201.96	30	3201.96	30	3186.28	29	3186.28	29
LEO076.A0101	LEO122.A0101	222.085	3201.57	41	3201.57	41	3157.59	38	3141.26	37
LEO043.A0101	LEO133.B0101	165.711	3201.43	47	3201.43	47	3185.96	46	3097.83	41
LEO047.A0101	LEO073.A0101	283.385	3200.62	27	3200.62	27	3200.62	27	3200.62	27
LEO124.A0101	LEO127.A0101	219.898	3200.27	28	3200.27	28	3200.27	28	3200.27	28
LEO110.A0101	LEO065.A0101	267.632	3196.89	33	3196.89	33	3196.89	33	3196.89	33
LEO017.A0101	LEO021.A0101	267.421	3193.95	29	3193.95	29	3181.04	28	3181.04	28
LEO076.A0101	LEO009.A0101	165.12	3193.35	42	3171.18	40	3171.18	40	3154.42	39
LEO017.A0101	LEO005.A0101	222.331	3192.53	35	3192.53	35	3177.88	34	3177.88	34
LEO016.A0101	LEO133.A0101	267.549	3192.51	40	3172.39	38	3142.88	36	3142.88	36
LEO042.A0101	LEO134.A0101	223.473	3191.42	44	3163.53	41	3119.17	38	3102.38	37
LEO028.A0101	LEO076.A0101	190.74	3187.2	46	3175.33	45	3143.99	43	3126.33	42
LEO110.A0101	LEO021.A0101	212.551	3185.7	36	3185.7	36	3171.88	35	3136.69	33
LEO057.A0101	LEO076.A0101	222.311	3184.78	42	3173.43	41	3146.64	39	3058.24	34
LEO110.A0101	LEO133.A0101	199.946	3184.31	42	3164.44	40	3135.29	38	3135.29	38
LEO016.A0101	LEO024.A0101	281.421	3179.23	30	3179.23	30	3179.23	30	3179.23	30
LEO016.A0101	LEO061.A0101	212.354	3177.53	30	3158.27	28	3158.27	28	3158.27	28
LEO057.A0101	LEO042.A0101	202.661	3177.51	38	3177.51	38	3147.73	36	3128	35
LEO130.A0101	LEO143.A0101	267.61	3177.15	31	3177.15	31	3177.15	31	3177.15	31
LEO007.A0101	LEO136.A0101	283.36	3176.3	24	3176.3	24	3146.95	22	3146.95	22
LEO008.A0101	LEO136.A0101	282.962	3175.6	24	3175.6	24	3175.6	24	3158.58	23
LEO042.A0101	LEO122.A0101	192.428	3173.54	40	3173.54	40	3133.79	37	3114.28	36
LEO016.A0101	LEO021.A0101	237.153	3173.26	31	3161.45	30	3148.8	29	3129.65	28
LEO017.A0101	LEO133.A0101	267.427	3164.41	45	3126.08	41	3110.78	40	3078.45	38
LEO076.A0101	LEO061.A0101	180.405	3162.75	44	3136.7	41	3106.71	39	3072.53	37
LEO043.A0101	LEO133.A0101	222.534	3157.78	56	3147.5	55	3104.45	52	2997.85	46
LEO006.A0101	LEO021.A0101	231.337	3155.92	28	3155.92	28	3155.92	28	3155.92	28
LEO123.A0101	LEO130.A0101	267.558	3150.27	30	3150.27	30	3150.27	30	3150.27	30
LEO016.A0101	LEO086.A0101	214.428	3148.68	48	3130.72	46	3117.78	45	3083.83	43
LEO032.A0101	LEO061.A0101	266.417	3147.33	39	3147.33	39	3147.33	39	3131.17	38
LEO084.A0101	LEO123.A0101	209.011	3144.25	41	3115.82	38	3101.18	37	3081.26	36
LEO043.A0101	LEO024.A0101	221.316	3143.33	42	3133.41	41	3133.41	41	3097.8	39
LEO068.A0101	LEO126.A0101	235.033	3140.95	30	3140.95	30	3127.81	29	3127.81	29
LEO042.A0101	LEO061.A0101	160.627	3140.79	47	3129.41	46	3129.41	46	3094.2	44
LEO028.A0101	LEO016.A0101	267.818	3140.55	25	3140.55	25	3125.06	24	3125.06	24
LEO017.A0101	LEO086.A0101	154.546	3138.76	48	3117.55	46	3091.58	44	3073.82	43
LEO040.A0101	LEO017.A0101	200.015	3137.25	41	3109.98	38	3096.81	37	3079.62	36
LEO130.A0101	LEO134.A0101	183.116	3136.93	45	3119.15	43	3104.48	42	3085.01	41
LEO040.A0101	LEO016.A0101	203.305	3136.26	41	3125.1	40	3125.1	40	3070.61	37
LEO007.A0101	LEO133.A0101	203.953	3136	40	3103.42	37	3073.75	35	3073.75	35
LEO057.A0101	LEO032.A0101	212.857	3134.72	46	3124.3	45	3110.53	44	3054.93	41
LEO076.A0101	LEO134.A0101	223.201	3133.81	41	3133.81	41	3120.08	40	3103.06	39
LEO110.A0101	LEO005.A0101	267.396	3133.54	39	3123	38	3123	38	3086.46	36
LEO018.A0101	LEO042.A0101	173.027	3133.34	50	3083.81	45	3071.67	44	3019.35	41
LEO021.A0101	LEO042.A0101	180.809	3132.01	48	3122.35	47	3060.57	43	3023.61	41
LEO040.A0101	LEO006.A0101	165.269	3131.46	40	3119.5	39	3119.5	39	3101.88	38
LEO028.A0101	LEO130.A0101	167.652	3127.97	45	3104.87	43	3092.57	42	3072.61	41
LEO043.A0101	LEO021.A0101	198.316	3127.8	42	3116.86	41	3116.86	41	3081.23	39
LEO028.A0101	LEO043.A0101	263.971	3116.94	43	3108.85	42	3095.1	41	3077.01	40
LEO009.A0101	LEO130.A0101	164.399	3115.22	46	3106.21	45	3093.16	44	3058.54	42
LEO024.A0101	LEO067.A0101	173.572	3114.21	56	3069.01	51	2997.89	46	2928.45	42
LEO076.A0101	LEO133.B0101	190.976	3113.64	55	3094.69	53	3026.32	48	2991.67	46
LEO006.A0101	LEO132.A0101	267.436	3106.93	39	3106.93	39	3091.01	38	3073.3	37
LEO006.A0101	LEO065.A0101	265.881	3106	45	3086.89	43	3060.78	41	3044.13	40
LEO005.A0101	LEO042.A0101	223.095	3104.14	52	3055.39	47	3028.11	45	2970.82	42
LEO032.A0101	LEO122.A0101	208.493	3097.95	45	3088.87	44	3073.33	43	3073.33	43
LEO017.A0101	LEO065.A0101	216.767	3097.16	53	3067.69	50	3067.69	50	3051.54	49
LEO032.A0101	LEO086.A0101	126.714	3096.62	74	2996.5	64	2984.5	63	2949.6	61
LEO099.A0101	LEO136.A0101	268.083	3095.7	32	3084.6	31	3072.38	30	3072.38	30
LEO016.A0101	LEO065.A0101	205.94	3095.7	46	3095.7	46	3082.74	45	3047.41	43
LEO024.A0101	LEO042.A0101	129.795	3094.66	54	3077.35	52	3064.67	51	3013.74	48
LEO122.A0101	LEO123.A0101	256.02	3093.38	60	3060.71	57	3044.89	56	2976.82	52
LEO006.A0101	LEO136.A0101	222.788	3091.17	57	3082.43	56	3066.74	55	2994.46	51
LEO009.A0101	LEO122.A0101	138.347	3089.39	54	3036.93	49	3009.34	47	2991.22	46
LEO009.A0101	LEO084.A0101	167.544	3089.36	50	3079.33	49	3065.07	48	3045.41	47
LEO018.A0101	LEO084.A0101	125.533	3078.72	63	3025.21	58	2954.15	53	2936.79	52
LEO045.A0101	LEO131.A0101	223.219	3078.31	39	3078.31	39	3065.07	38	3047.53	37
LEO040.A0101	LEO110.A0101	167.633	3077.71	47	3068.43	46	3043.48	44	2989.64	41
LEO123.A0101	LEO143.A0101	190.656	3076.39	41	3055.8	39	3055.8	39	3003.89	36
LEO009.A0101	LEO123.A0101	169.36	3071.86	47	3038.74	44	3038.74	44	3021.36	43
LEO084.A0101	LEO143.A0101	227.745	3071.74	40	3042.34	37	2986.85	33	2986.85	33
LEO057.A0101	LEO122.A0101	196.607	3063.62	62	3006.43	56	2913.43	49	2787.52	42
LEO028.A0101	LEO032.A0101	267.825	3062.55	40	3053.51	39	3053.51	39	3014.66	37
LEO122.A0101	LEO130.A0101	201.906	3061.04	43	3061.04	43	3045.33	42	3029.24	41
LEO032.A0101	LEO133.B0101	168.218	3059.85	49	3016.98	45	2987.01	43	2969.49	42
LEO057.A0101	LEO123.A0101	149.582	3058.66	52	3039.72	50	2989.56	46	2989.56	46
LEO007.A0101	LEO133.B0101	166.012	3057.34	34	3057.34	34	3045.18	33	3045.18	33
LEO110.A0101	LEO132.A0101	173.679	3055.67	51	3046.36	50	3015.06	48	2997.68	47
LEO076.A0101	LEO005.A0101	140.278	3053.6	54	3045.29	53	3016.5	51	2981.92	49
LEO099.A0101	LEO133.A0101	126.241	3043.78	47	3016.27	44	3003.16	43	2967.91	41
LEO024.A0101	LEO032.A0101	132.54	3039.44	51	3039.44	51	2983.13	47	2929.86	44
LEO040.A0101	LEO043.A0101	207.025	3035.96	50	3025.35	49	3025.35	49	2973.18	46
LEO057.A0101	LEO084.A0101	173.345	3035.02	49	2981.57	44	2969.23	43	2969.23	43
LEO006.A0101	LEO064.A0101	189.05	3034.94	58	3014.83	56	2971.64	53	2879.03	48
LEO076.A0101	LEO021.A0101	180.353	3033.54	44	3002.76	41	2990.19	40	2973.26	39
LEO076.A0101	LEO018.A0101	228.312	3032.15	51	3012.98	49	2941.5	44	2905.83	42
LEO018.A0101	LEO032.A0101	142.201	3028.37	46	3005.49	44	2975.95	42	2939.87	40
LEO123.A0101	LEO134.A0101	143.302	3028.05	55	3000.52	52	2974.59	50	2921.5	47
LEO006.A0101	LEO126.A0101	157.239	3027.48	61	2985.86	57	2914.23	52	2895.62	51
LEO008.A0101	LEO133.A0101	203.96	3027.21	47	3008.69	45	2935.6	40	2879.48	37
LEO006.A0101	LEO045.A0101	140.306	3026.97	60	2991.48	56	2964.96	54	2877.6	49
LEO110.A0101	LEO086.A0101	156.255	3026.27	60	2980.18	55	2916.29	50	2826.18	45
LEO021.A0101	LEO130.A0101	158.042	3021.8	51	2991.74	48	2964.18	46	2946.29	45
LEO016.A0101	LEO132.A0101	182.263	3019.89	47	2979.6	43	2948.15	41	2929.05	40
LEO006.A0101	LEO092.A0101	155.509	3018.7	59	2988.05	56	2975.83	55	2846.99	48
LEO021.A0101	LEO032.A0101	212.365	3017.73	45	3017.73	45	3003.47	44	2910.37	39
LEO084.A0101	LEO134.A0101	155.645	3007.4	56	2967	52	2954.74	51	2880.24	47
LEO076.A0101	LEO024.A0101	144.647	3006.06	61	2978.88	58	2938.91	55	2868.27	51
LEO134.A0101	LEO143.A0101	130.757	3004.52	55	2983.5	53	2927.29	49	2907.97	48
LEO009.A0101	LEO061.A0101	203.149	2998.74	52	2958.5	48	2899.11	44	2899.11	44
LEO016.A0101	LEO136.A0101	218.513	2997.58	63	2956.77	59	2899.82	55	2842.95	52
LEO061.A0101	LEO084.A0101	180.317	2996.46	51	2986.2	50	2944.31	47	2910.13	45
LEO122.A0101	LEO143.A0101	157.209	2993.95	64	2965.73	61	2926.54	58	2873.5	55
LEO017.A0101	LEO132.A0101	180.199	2992.46	52	2980.9	51	2892.9	45	2801.98	40
LEO057.A0101	LEO130.A0101	183.18	2991.19	55	2979.28	54	2918.92	50	2861.85	47
LEO005.A0101	LEO032.A0101	219.568	2985.81	59	2949.43	55	2908.18	52	2817.23	47
LEO017.A0101	LEO064.A0101	189.36	2982.73	62	2934.42	57	2868.65	52	2777.54	47
LEO084.A0101	LEO122.A0101	173.383	2981.12	51	2939.42	47	2909.46	45	2909.46	45
LEO004.A0101	LEO024.A0101	155.528	2980.33	54	2970	53	2926.63	50	2872.23	47
LEO122.A0101	LEO134.A0101	165.966	2975.85	59	2909.2	52	2867.99	49	2798.92	45
LEO008.A0101	LEO133.B0101	280.197	2975.7	37	2945.86	34	2929.91	33	2874.45	30
LEO032.A0101	LEO065.A0101	131.995	2968.39	62	2905.11	56	2864.71	53	2773.87	48
LEO017.A0101	LEO126.A0101	143.718	2967.67	65	2901.93	58	2845.85	54	2808.05	52
LEO005.A0101	LEO130.A0101	139.361	2966.92	62	2921.75	57	2882.56	54	2790.44	49
LEO061.A0101	LEO130.A0101	165.383	2965.33	50	2955.75	49	2860.82	42	2808.36	39
LEO017.A0101	LEO045.A0101	116.934	2964.81	66	2928.44	62	2874.71	58	2805.31	54
LEO016.A0101	LEO092.A0101	130.197	2963.98	68	2932.6	65	2838.48	58	2734.28	52
LEO032.A0101	LEO133.A0101	117.022	2959.29	66	2909.34	61	2826.91	55	2776.71	52
LEO086.A0101	LEO106.A0101	177.394	2955.93	44	2938.29	42	2899.83	39	2899.83	39
LEO024.A0101	LEO143.A0101	183.136	2946.54	53	2925.64	51	2882.27	48	2842.76	46
LEO057.A0101	LEO024.A0101	159.539	2943.99	50	2904.68	46	2822.08	40	2785.06	38
LEO042.A0101	LEO133.B0101	173.925	2940.88	57	2912.08	54	2841.13	49	2824.89	48
LEO024.A0101	LEO123.A0101	174.525	2936.96	67	2869.1	60	2842.85	58	2734.15	52
LEO074.A0101	LEO075.A0101	180.899	2936.6	29	2927.31	28	2927.31	28	2927.31	28
LEO040.A0101	LEO032.A0101	110.919	2934.76	63	2925.04	62	2885.04	59	2799.28	54
LEO016.A0101	LEO045.A0101	135.938	2928.01	65	2866.24	59	2810.38	55	2708.98	49
LEO016.A0101	LEO116.A0101	147.251	2926.12	65	2839.53	57	2797.19	54	2780.32	53
LEO006.A0101	LEO116.A0101	146.24	2925.69	65	2863.07	59	2767.18	52	2749.3	51
LEO057.A0101	LEO009.A0101	121.767	2925.27	59	2915.01	58	2885.93	56	2830.57	53
LEO018.A0101	LEO123.A0101	147.834	2922.67	68	2864.65	62	2771.51	55	2647.25	48
LEO028.A0101	LEO123.A0101	132.92	2922.66	64	2872.51	59	2828.78	56	2682.23	48
LEO110.A0101	LEO126.A0101	126.962	2919.7	66	2853.51	59	2755.23	52	2700.58	49
LEO017.A0101	LEO136.A0101	142.554	2918.14	70	2844.66	62	2815.89	60	2692.89	53
LEO057.A0101	LEO143.A0101	175.787	2917.97	57	2858.33	51	2752.56	44	2733.64	43
LEO057.A0101	LEO134.A0101	126.36	2910.22	57	2881.85	54	2825.5	50	2809.41	49
LEO017.A0101	LEO116.A0101	146.058	2908.91	74	2795.03	62	2752.75	59	2639	53
LEO016.A0101	LEO126.A0101	141.079	2908.71	57	2888.79	55	2862.38	53	2771.9	48
LEO018.A0101	LEO130.A0101	146.578	2907.52	63	2847.15	57	2750.76	50	2695.64	47
LEO110.A0101	LEO092.A0101	166.031	2906.67	73	2849.82	67	2737.39	59	2648.14	54
LEO018.A0101	LEO009.A0101	164.772	2905.26	60	2871.51	57	2785.31	51	2731.9	48
LEO028.A0101	LEO084.A0101	173.925	2904.87	64	2819.64	55	2793.97	53	2775.01	52
LEO043.A0101	LEO132.A0101	124.869	2904.63	66	2797.36	55	2741.03	51	2669.62	47
LEO024.A0101	LEO130.A0101	212.604	2904.2	61	2856.47	56	2769.57	50	2716.96	47
LEO016.A0101	LEO064.A0101	164.25	2904.06	60	2877.94	57	2849.68	55	2776.76	51
LEO009.A0101	LEO143.A0101	164.717	2903.3	55	2883.51	53	2870.45	52	2813.23	49
LEO061.A0101	LEO143.A0101	183.033	2894.23	64	2835.86	58	2736.87	51	2667.11	47
LEO019.A0101	LEO024.A0101	133.116	2893.73	56	2872.06	54	2816	50	2727.64	45
LEO100.A0101	LEO134.A0101	120.299	2892.55	68	2865.35	65	2739.07	56	2608.12	49
LEO017.A0101	LEO092.A0101	106.014	2886.63	71	2815.86	64	2787.17	62	2679.41	56
LEO061.A0101	LEO123.A0101	225.052	2884.43	55	2834.15	50	2796.4	47	2652.89	39
LEO042.A0101	LEO133.A0101	129.569	2883.93	72	2815.14	65	2729.6	59	2585.37	51
LEO016.A0101	LEO127.A0101	129.831	2882.58	73	2782.88	63	2717.24	58	2483.76	45
LEO009.A0101	LEO134.A0101	125.123	2877.79	65	2817.95	59	2744.63	54	2636.67	48
LEO024.A0101	LEO122.A0101	150.816	2873.29	75	2766.04	64	2671.64	57	2545.45	50
LEO043.A0101	LEO065.A0101	172.929	2871.88	59	2822.15	54	2783.07	51	2693.11	46
LEO006.A0101	LEO047.A0101	141.638	2864.79	68	2814.77	63	2773.85	60	2683.54	55
LEO130.A0101	LEO133.B0101	136.885	2860.5	61	2798.72	55	2728.55	50	2656.33	46
LEO005.A0101	LEO009.A0101	121.693	2855.11	86	2756.46	76	2614.25	66	2455.49	57
LEO024.A0101	LEO084.A0101	165.816	2854.12	71	2806.55	66	2793.17	65	2634.46	56
LEO110.A0101	LEO045.A0101	111.853	2845.15	82	2770.9	74	2661.18	66	2483.11	56
LEO009.A0101	LEO021.A0101	131.547	2841.28	68	2772.01	61	2691.39	55	2623.24	51
LEO110.A0101	LEO116.A0101	107.532	2838.77	69	2759.46	61	2630.49	52	2611.43	51
LEO099.A0101	LEO133.B0101	133.824	2838.29	49	2786.49	44	2758.29	42	2701.79	39
LEO061.A0101	LEO122.A0101	127.788	2832.99	62	2731.16	52	2661.15	47	2591.14	43
LEO036.A0101	LEO122.A0101	124.992	2829.97	71	2761.07	64	2675.57	58	2537.17	50
LEO110.A0101	LEO064.A0101	118.814	2829.82	69	2750.84	61	2611.29	51	2594	50
LEO024.A0101	LEO134.A0101	181.573	2829.04	77	2723.71	66	2569	55	2458.5	49
LEO016.A0101	LEO047.A0101	120.096	2828.35	62	2757.39	55	2743.51	54	2636.79	48
LEO005.A0101	LEO084.A0101	138.411	2826.39	76	2757.27	69	2635.87	60	2524.11	54
LEO032.A0101	LEO132.A0101	217.619	2824.85	66	2718.64	55	2658.14	51	2569.22	46
LEO110.A0101	LEO047.A0101	126.453	2824.77	76	2763.21	70	2654.13	62	2542.51	56
LEO018.A0101	LEO143.A0101	172.929	2824.51	57	2773.09	52	2729.8	49	2713.41	48
LEO076.A0101	LEO133.A0101	106.511	2822.45	68	2735.33	59	2662.51	54	2513.81	46
LEO037.A0101	LEO006.A0101	133.264	2819.71	55	2776.59	51	2662.75	43	2642.83	42
LEO006.A0101	LEO127.A0101	125.115	2819.25	79	2664.18	64	2566.33	57	2387.93	47
LEO037.A0101	LEO016.A0101	116.945	2814.03	67	2744	60	2624.27	51	2568.01	48
LEO005.A0101	LEO134.A0101	252.948	2812.83	58	2752.83	52	2726.01	50	2671.62	47
LEO061.A0101	LEO081.A0101	174.208	2812.1	63	2706.08	52	2653.69	48	2579.41	44
LEO009.A0101	LEO024.A0101	125.935	2808.27	73	2758.62	68	2649.78	60	2632.58	59
LEO084.A0101	LEO133.B0101	126.203	2807.89	68	2721.57	59	2677.44	56	2602.63	52
LEO040.A0101	LEO076.A0101	147.998	2807.61	64	2736.2	57	2665.33	52	2594.76	48
LEO110.A0101	LEO136.A0101	114.619	2800.64	65	2747.45	60	2660.22	54	2587.65	50
LEO037.A0101	LEO110.A0101	134.767	2798.76	63	2733.53	57	2667.97	52	2596.78	48
LEO028.A0101	LEO009.A0101	110.667	2798.1	75	2745.46	70	2619.4	61	2473.17	53
LEO043.A0101	LEO086.A0101	116.369	2794.07	79	2669.84	67	2506.57	55	2383.53	48
LEO028.A0101	LEO061.A0101	153.135	2791.61	84	2677.13	73	2549.31	64	2477.4	60
LEO021.A0101	LEO084.A0101	135.629	2789.15	67	2746.71	63	2663.63	57	2540	50
LEO021.A0101	LEO123.A0101	119.509	2787.9	61	2748.56	57	2692.54	53	2604.02	48
LEO024.A0101	LEO061.A0101	102.795	2787.57	81	2695.07	72	2531.8	60	2408.72	53
LEO061.A0101	LEO134.A0101	140.512	2784.57	59	2733.13	54	2677.75	50	2589.76	45
LEO057.A0101	LEO005.A0101	124.945	2784.08	75	2703.33	67	2610.66	60	2503.05	54
LEO040.A0101	LEO042.A0101	126.727	2781.9	70	2702.32	62	2633.93	57	2503.17	50
LEO005.A0101	LEO122.A0101	111.903	2778.77	85	2645.39	72	2549.76	65	2495.61	62
LEO018.A0101	LEO122.A0101	106.9	2776.91	76	2687.71	68	2601.77	62	2422.12	52
LEO043.A0101	LEO045.A0101	106.351	2776.07	79	2677.82	69	2522.61	58	2451.14	54
LEO101.A0101	LEO006.A0101	145.365	2775.48	76	2682.94	67	2558.06	58	2454.24	52
LEO043.A0101	LEO126.A0101	126.417	2770.37	73	2708.6	67	2609.86	60	2485.01	53
LEO042.A0101	LEO065.A0101	106.474	2768.22	62	2671.28	52	2629.34	49	2539.24	44
LEO037.A0101	LEO017.A0101	133.065	2765.56	64	2684.05	56	2614.52	51	2561.83	48
LEO057.A0101	LEO061.A0101	141.704	2764.07	63	2718.36	58	2660.79	54	2589.26	50
LEO021.A0101	LEO143.A0101	124.206	2762.93	71	2702.7	65	2622.23	59	2465.18	50
LEO040.A0101	LEO084.A0101	74.1855	2757.26	89	2631.39	77	2475.83	66	2364.57	60
LEO057.A0101	LEO018.A0101	119.002	2750.57	71	2664.77	62	2611.81	58	2488.9	51
LEO028.A0101	LEO134.A0101	84.1855	2749.7	81	2649.18	71	2557.76	64	2415.89	56
LEO006.A0101	LEO013.A0101	125.135	2749.3	80	2632.32	68	2489.18	58	2397.54	53
LEO043.A0101	LEO136.A0101	143.27	2744.69	77	2664.58	69	2563.04	62	2399.13	53
LEO018.A0101	LEO134.A0101	109.149	2744.49	80	2592.78	64	2531.58	60	2426.55	54
LEO133.B0101	LEO143.A0101	126.992	2741.4	81	2638.91	70	2525.65	62	2396.13	55
LEO028.A0101	LEO122.A0101	98.4343	2738.47	81	2632.94	70	2433.26	56	2341.03	51
LEO006.A0101	LEO129.A0101	126.885	2738.25	82	2636.64	72	2480.84	61	2339.22	53
LEO018.A0101	LEO061.A0101	132.388	2735.34	61	2706.79	58	2622.96	52	2472.83	44
LEO028.A0101	LEO143.A0101	118.461	2730.89	64	2690.06	60	2623.33	55	2535.43	50
LEO005.A0101	LEO123.A0101	142.108	2728.45	76	2617.15	65	2531.83	59	2404.86	52
LEO016.A0101	LEO129.A0101	126.937	2723.7	80	2607.85	68	2536.33	63	2392.7	55
LEO043.A0101	LEO064.A0101	136.571	2723.55	66	2672.23	61	2615.4	57	2472.04	49
LEO076.A0101	LEO065.A0101	102.281	2719.61	69	2651.07	62	2582.04	57	2511.56	53
LEO130.A0101	LEO133.A0101	167.696	2716.71	65	2648.89	58	2552.86	51	2461.84	46
LEO042.A0101	LEO086.A0101	143.821	2712.48	82	2599.21	70	2472.29	61	2279.04	50
LEO076.A0101	LEO132.A0101	119.152	2712.45	77	2629.85	68	2500.76	59	2268.01	46
LEO040.A0101	LEO130.A0101	148.256	2704.78	77	2594.81	66	2488.55	58	2360.79	51
LEO013.A0101	LEO016.A0101	148.452	2703.53	69	2615.75	60	2503.23	52	2468.16	50
LEO084.A0101	LEO133.A0101	101.068	2703.2	84	2576.83	71	2446.48	62	2301.94	54
LEO040.A0101	LEO123.A0101	117.102	2701.2	83	2567.84	69	2440.81	60	2312.05	53
LEO017.A0101	LEO047.A0101	115.15	2701.12	66	2631.41	59	2564.26	54	2492.4	50
LEO021.A0101	LEO122.A0101	142.099	2688.4	68	2594.69	59	2566.7	57	2474.86	52
LEO009.A0101	LEO133.B0101	106.78	2685.44	81	2584.54	71	2445.51	61	2375.1	57
LEO005.A0101	LEO143.A0101	186.033	2685.25	73	2594.26	64	2497.59	57	2392.5	51
LEO040.A0101	LEO134.A0101	167.806	2681.55	79	2495.36	60	2355.52	50	2193.3	41
LEO076.A0101	LEO086.A0101	108.262	2671.64	83	2622.53	78	2485.52	68	2214.2	53
LEO057.A0101	LEO021.A0101	124.943	2670.83	72	2600.76	65	2466.94	55	2340.52	48
LEO017.A0101	LEO129.A0101	126.904	2656.51	88	2497.08	72	2325.14	60	2189.01	52
LEO042.A0101	LEO132.A0101	147.671	2652.2	73	2573.85	65	2507.68	60	2436.4	56
LEO028.A0101	LEO024.A0101	147.451	2650.42	82	2535.4	70	2373.21	59	2282.44	54
LEO037.A0101	LEO043.A0101	113.377	2649.09	77	2587.76	71	2477.73	63	2389.49	58
LEO017.A0101	LEO127.A0101	113.552	2648.35	94	2447.9	74	2326.03	65	2115.7	53
LEO021.A0101	LEO061.A0101	126.686	2645.6	76	2523.81	64	2453.86	59	2291.28	50
LEO132.A0101	LEO143.A0101	113.584	2644.49	78	2530.07	67	2380.38	56	2287.9	51
LEO006.A0101	LEO025.A0101	89.0121	2641.09	84	2480.01	68	2354.19	59	2208.99	51
LEO101.A0101	LEO016.A0101	91.8169	2631.71	93	2506.25	80	2241.74	61	2014.28	48
LEO032.A0101	LEO126.A0101	99.2394	2631.2	88	2488.29	73	2339.24	62	2224.91	56
LEO123.A0101	LEO133.B0101	112.945	2629.34	77	2531.17	67	2428.65	60	2287.02	52
LEO122.A0101	LEO133.B0101	114.724	2619.77	81	2486.53	68	2376.01	60	2232.1	52
LEO076.A0101	LEO126.A0101	98.0576	2611.17	91	2401.62	69	2209.52	55	2078.17	48
LEO061.A0101	LEO133.B0101	117.599	2606.14	90	2410.31	72	2296.56	64	2067.92	51
LEO018.A0101	LEO005.A0101	122.853	2605.45	88	2441.62	71	2299.93	61	2138.58	52
LEO101.A0101	LEO102.A0101	212.666	2604.77	32	2596.03	31	2582.89	30	2548.22	28
LEO066.A0101	LEO060.A0101	283.611	2603.68	39	2595.1	38	2581.05	37	2524.12	34
LEO101.A0101	LEO110.A0101	74.5955	2601.52	90	2433.22	73	2294.85	63	2135.99	54
LEO032.A0101	LEO064.A0101	186.377	2600.47	78	2553.7	73	2388.25	61	2225.75	52
LEO040.A0101	LEO009.A0101	98.1556	2599.86	85	2483.24	74	2361.33	65	2181.74	55
LEO021.A0101	LEO134.A0101	86.7772	2594.73	76	2461.63	62	2411.42	58	2339.23	54
LEO133.B0101	LEO134.A0101	113.565	2591.85	72	2521.11	65	2386.82	55	2258.19	48
LEO123.A0101	LEO133.A0101	114.056	2588.92	76	2456.81	63	2371.2	57	2229.51	49
LEO028.A0101	LEO057.A0101	105.95	2588.04	87	2467.13	75	2321.13	65	2084.84	52
LEO043.A0101	LEO092.A0101	97.5113	2586.5	82	2469.27	70	2341.36	61	2119.47	48
LEO042.A0101	LEO064.A0101	90.2741	2585.7	86	2437.68	71	2286.49	60	2159.22	53
LEO037.A0101	LEO076.A0101	87.4522	2585.66	91	2371.23	69	2248.91	60	2129.39	53
LEO076.A0101	LEO064.A0101	95.1876	2584.64	84	2463.97	72	2340.91	63	2178.77	54
LEO043.A0101	LEO116.A0101	110.023	2582.04	78	2421.17	63	2346.7	58	2222.33	51
LEO040.A0101	LEO143.A0101	109.155	2575.22	79	2482.81	69	2376.01	61	2163.18	49
LEO020.A0101	LEO139.A0101	283.611	2574.49	38	2562.68	37	2534.77	35	2465.84	31
LEO083.A0101	LEO092.A0101	163.072	2566.46	39	2545.12	37	2531	36	2512.34	35
LEO018.A0101	LEO024.A0101	124.942	2561.35	83	2418.68	69	2238.39	56	2113.18	49
LEO006.A0101	LEO044.A0101	101.31	2559.06	83	2370.94	64	2281.72	57	2081.41	46
LEO101.A0101	LEO017.A0101	106.609	2558.58	90	2383.67	72	2235.19	61	2071.05	52
LEO044.A0101	LEO073.A0101	251.548	2544.49	31	2535.64	30	2535.64	30	2518.43	29
LEO032.A0101	LEO045.A0101	116.934	2543.72	87	2415.19	74	2249.68	62	2089.34	53
LEO057.A0101	LEO133.B0101	85.5414	2543.44	92	2373.97	75	2249.43	66	1987.41	51
LEO005.A0101	LEO061.A0101	100.79	2543.13	72	2428.77	60	2328.58	53	2217.92	47
LEO040.A0101	LEO122.A0101	140.061	2542.05	78	2454.75	69	2277.62	56	2080.85	45
LEO086.A0101	LEO130.A0101	92.1718	2536.01	80	2437.62	70	2300.71	60	2228.31	56
LEO016.A0101	LEO031.A0101	80.1522	2534.28	94	2352.21	75	2084.34	56	1923.08	47
LEO130.A0101	LEO132.A0101	111.99	2532.02	77	2411.22	65	2285.04	56	2048.86	43
LEO133.A0101	LEO143.A0101	119.511	2531.71	86	2355	68	2217.61	58	2044.52	48
LEO043.A0101	LEO047.A0101	91.1265	2526.41	82	2401.78	70	2281.39	61	2104.6	51
LEO009.A0101	LEO133.A0101	87.0797	2524.58	85	2367.81	69	2207.43	58	2097.99	52
LEO042.A0101	LEO045.A0101	116.858	2521.97	85	2402.54	73	2228.27	60	2049.47	50
LEO109.A0101	LEO137.A0101	239.119	2519.78	38	2519.78	38	2493.6	36	2475.7	35
LEO080.A0101	LEO075.A0101	203.963	2516.44	33	2505.33	32	2477.83	30	2477.83	30
LEO122.A0101	LEO133.A0101	119.117	2515.86	80	2371.31	66	2290.55	60	2075.56	48
LEO016.A0101	LEO044.A0101	120.588	2512.6	87	2318.6	67	2190.09	58	2009.32	48
LEO017.A0101	LEO044.A0101	121.365	2512.34	91	2342.04	73	2149.33	59	1963.83	49
LEO142.A0101	LEO143.A0101	127.273	2511.18	78	2383.52	65	2226.94	53	2155.08	49
LEO028.A0101	LEO021.A0101	85.819	2510.97	98	2410.24	87	2151.48	68	1817.98	49
LEO110.A0101	LEO129.A0101	117.928	2507.86	83	2359.33	68	2209.08	57	1978.31	44
LEO032.A0101	LEO092.A0101	93.1176	2503.63	88	2359.1	74	2138.98	58	2008	51
LEO028.A0101	LEO018.A0101	123.067	2501.99	80	2369.72	67	2204.09	55	2079.62	48
LEO021.A0101	LEO024.A0101	80.1206	2495.63	82	2416.14	74	2269.55	63	2054.41	51
LEO074.A0101	LEO114.A0101	214.185	2491.35	30	2491.35	30	2478.73	29	2459.4	28
LEO007.A0101	LEO099.A0101	279.114	2489.63	33	2459.64	30	2445.43	29	2426.75	28
LEO008.A0101	LEO099.A0101	214.187	2488.62	30	2468.01	28	2453.88	27	2435.39	26
LEO087.A0101	LEO097.A0101	169.29	2487.97	31	2479.14	30	2479.14	30	2459.61	29
LEO042.A0101	LEO126.A0101	126.94	2484.48	90	2280.9	69	2100.31	56	1975.39	49
LEO006.A0101	LEO053.A0101	101.998	2483.92	89	2357.89	76	2162.05	62	1924.85	49
LEO037.A0101	LEO042.A0101	89.329	2473.22	89	2300.39	71	2179.63	62	2018.37	53
LEO076.A0101	LEO045.A0101	95.5531	2472.43	87	2321.55	72	2226.87	65	2086.13	57
LEO043.A0101	LEO101.A0101	76.3588	2471.17	93	2276.09	73	2039.09	56	1929.95	50
LEO015.A0101	LEO097.A0101	163.564	2469.92	38	2457.93	37	2445.18	36	2445.18	36
LEO026.A0101	LEO048.A0101	191.888	2468.45	29	2450	27	2450	27	2431.58	26
LEO074.A0101	LEO080.A0101	180.888	2464.6	35	2425.11	31	2412.9	30	2412.9	30
LEO076.A0101	LEO092.A0101	105.212	2463.04	91	2274.5	72	2054.26	57	1841.48	45
LEO081.A0101	LEO132.A0101	214.367	2454.94	41	2413.11	37	2369.32	34	2350.01	33
LEO006.A0101	LEO031.A0101	101.41	2454.84	82	2324.65	69	2178.07	59	2052.4	52
LEO009.A0101	LEO132.A0101	91.7758	2451.85	93	2281.01	76	2103.33	63	1827.22	48
LEO032.A0101	LEO116.A0101	80.8703	2447.03	95	2249.41	74	2085.82	62	1870.34	50
LEO038.A0101	LEO092.A0101	153.857	2446.19	37	2446.19	37	2432.35	36	2415.55	35
LEO018.A0101	LEO021.A0101	125.113	2446.16	83	2354.98	74	2122.35	57	1930.63	46
LEO085.A0101	LEO097.A0101	176.175	2420.34	32	2408.45	31	2380.71	29	2380.71	29
LEO032.A0101	LEO136.A0101	96.4267	2417.49	86	2336.41	78	2184	67	1952.07	54
LEO058.A0101	LEO098.A0101	193.201	2415.9	36	2396.83	34	2382.67	33	2366.27	32
LEO065.A0101	LEO130.A0101	102.114	2412.5	86	2259.75	71	2074.65	58	1800.63	43
LEO110.A0101	LEO013.A0101	82.5819	2406.69	83	2278.75	70	2093.31	57	1985.24	51
LEO076.A0101	LEO136.A0101	74.9376	2400.49	93	2186.42	72	2058.32	63	1772.03	47
LEO133.A0101	LEO134.A0101	87.4632	2397.85	87	2183.4	66	2019	54	1856.33	45
LEO064.A0101	LEO130.A0101	84.8223	2396.39	94	2175.83	72	1953.38	56	1771.8	46
LEO021.A0101	LEO133.B0101	100.821	2393.7	92	2194.95	73	1990.12	58	1757.24	45
LEO015.A0101	LEO085.A0101	180.9	2393.24	37	2354.64	33	2338.99	32	2338.99	32
LEO075.A0101	LEO114.A0101	214.185	2390.08	31	2357.79	28	2344.8	27	2344.8	27
LEO005.A0101	LEO055.A0101	160.679	2389.46	59	2268.8	47	2215.31	43	2079.91	35
LEO126.A0101	LEO130.A0101	126.976	2386.29	87	2230.47	71	2024.92	57	1842.92	47
LEO102.A0101	LEO134.A0101	173.014	2383.72	51	2317.24	44	2265.35	40	2138.52	33
LEO043.A0101	LEO129.A0101	86.0987	2382.18	93	2156.08	70	1950.7	55	1721.66	42
LEO017.A0101	LEO031.A0101	84.5732	2378.4	95	2129.21	70	1991.95	60	1786.78	49
LEO024.A0101	LEO133.B0101	126.856	2375.79	83	2206.72	66	2068.62	56	1925.38	48
LEO006.A0101	LEO115.A0101	77.5817	2373.65	89	2186.89	70	1940.17	52	1810.7	45
LEO036.A0101	LEO056.A0101	185.601	2369	34	2360.62	33	2344.63	32	2309.36	30
LEO062.A0101	LEO128.A0101	180.88	2368.28	30	2359.53	29	2344.4	28	2327.41	27
LEO024.A0101	LEO132.A0101	114.732	2367.57	88	2200.69	71	1961.52	54	1783.42	44
LEO017.A0101	LEO053.A0101	96.2423	2364.98	100	2102.97	74	1948.47	63	1647.39	46
LEO040.A0101	LEO061.A0101	85.258	2363.81	87	2175.14	68	2037.72	58	1915.31	51
LEO037.A0101	LEO032.A0101	64.5914	2360.89	89	2165.36	69	1989.98	56	1864.81	49
LEO017.A0101	LEO025.A0101	126.695	2359.85	88	2188.97	71	1949.13	54	1751.39	43
LEO013.A0101	LEO017.A0101	74.1929	2358.5	92	2216.52	77	2076.38	67	1836.16	54
LEO032.A0101	LEO127.A0101	65.081	2358.23	92	2119.57	68	2018.55	61	1913.37	55
LEO032.A0101	LEO047.A0101	102.419	2354.77	87	2198.15	72	2052.66	62	1798.75	48
LEO040.A0101	LEO057.A0101	100.328	2353.47	78	2201.57	63	2077.86	54	1951.7	47
LEO020.A0101	LEO122.A0101	121.273	2348.9	65	2191.66	49	2085.21	41	1977.59	35
LEO047.A0101	LEO048.A0101	171.283	2348.26	41	2330.32	39	2260.53	34	2224.42	32
LEO080.A0101	LEO114.A0101	196.164	2347.24	35	2308.76	31	2278.86	29	2259.99	28
LEO024.A0101	LEO141.A0101	135.552	2347.04	50	2286.93	44	2194.41	37	2140.78	34
LEO016.A0101	LEO053.A0101	157.236	2346.84	88	2197.36	73	1970.83	57	1716.88	43
LEO004.A0101	LEO067.A0101	147.15	2337.98	34	2326.62	33	2312.57	32	2312.57	32
LEO042.A0101	LEO136.A0101	72.3204	2337.47	94	2155.33	76	1929.19	60	1678.31	46
LEO076.A0101	LEO116.A0101	68.3642	2330.07	88	2196.62	74	1987.01	59	1749.66	46
LEO032.A0101	LEO129.A0101	76.9421	2329.33	95	2143.48	75	1965.41	62	1664.24	45
LEO110.A0101	LEO053.A0101	64.2589	2327.32	100	2112.93	78	1836.93	58	1618.07	46
LEO071.A0101	LEO052.A0101	204.793	2326.06	35	2297.14	32	2282.71	31	2263.67	30
LEO043.A0101	LEO020.A0101	81.1729	2311.17	98	2066	73	1843.9	57	1658.57	46
LEO016.A0101	LEO025.A0101	121.475	2310.99	89	2180.36	76	1981.83	61	1798.25	51
LEO123.A0101	LEO132.A0101	92.1486	2307.87	89	2126.62	71	1953.94	59	1638.79	42
LEO042.A0101	LEO092.A0101	106.331	2303.41	92	2064.42	68	1894.45	56	1695.56	45
LEO006.A0101	LEO007.A0101	71.4827	2302.5	104	2072.51	81	1802.84	62	1519.06	46
LEO023.A0101	LEO094.A0101	144.776	2297.89	31	2267.94	28	2267.94	28	2249.75	27
LEO042.A0101	LEO047.A0101	81.4684	2296.11	87	2083.07	66	1838.98	48	1656.62	38
LEO076.A0101	LEO047.A0101	82.903	2293.69	76	2201.99	67	2033.19	55	1926.07	49
LEO016.A0101	LEO115.A0101	135.783	2292.36	81	2102.73	62	1899.02	48	1826.18	44
LEO122.A0101	LEO139.A0101	249.972	2291.58	52	2194.42	42	2152.61	39	2063.22	34
LEO084.A0101	LEO132.A0101	78.3381	2287.86	82	2146.46	68	2080.97	63	1899.63	53
LEO042.A0101	LEO116.A0101	90.6956	2286.17	82	2132.99	66	2020.18	58	1880.87	50
LEO141.A0101	LEO143.A0101	79.679	2283.58	85	2088.9	65	1838.28	47	1712.96	40
LEO007.A0101	LEO008.A0101	166.401	2280.51	34	2253.19	31	2211.07	28	2192.57	27
LEO026.A0101	LEO047.A0101	203.927	2280.36	40	2246.18	36	2207.92	33	2191.25	32
LEO057.A0101	LEO132.A0101	94.6208	2278.19	87	2135.4	72	1922.07	57	1652.51	42
LEO057.A0101	LEO133.A0101	85.7602	2271.11	88	2087.09	69	1876.39	54	1606.65	39
LEO024.A0101	LEO133.A0101	98.9357	2267.16	91	2064.16	70	1865.78	56	1658.74	44
LEO005.A0101	LEO021.A0101	82.384	2266.81	96	2002.58	69	1820.55	56	1592.42	43
LEO092.A0101	LEO130.A0101	64.5832	2265.18	98	2063.69	77	1881.72	64	1615.37	49
LEO100.A0101	LEO096.A0101	159.315	2262.01	39	2242.49	37	2198.77	34	2110.66	29
LEO028.A0101	LEO005.A0101	60.7687	2260.14	94	2099.35	78	1902.85	64	1689.31	52
LEO018.A0101	LEO133.A0101	88.1852	2259.95	97	2017.18	73	1793.63	57	1595.83	46
LEO005.A0101	LEO024.A0101	75.7781	2259.8	90	2083.96	72	1915.4	60	1709.52	48
LEO110.A0101	LEO044.A0101	89.3939	2258.51	86	2050.28	65	1961.6	58	1688.03	43
LEO085.A0101	LEO087.A0101	198.07	2257.92	34	2226.29	31	2213.06	30	2175.32	28
LEO036.A0101	LEO138.A0101	188.217	2254.42	30	2245.96	29	2232.45	28	2215.45	27
LEO065.A0101	LEO084.A0101	121.363	2248.89	79	2179.9	72	2058.44	63	1885.58	53
LEO061.A0101	LEO133.A0101	87.079	2244.93	91	2029.17	69	1871.57	58	1710.86	49
LEO065.A0101	LEO143.A0101	76.9068	2244.26	97	2011.82	73	1734.19	53	1537.66	42
LEO110.A0101	LEO127.A0101	87.8699	2244.16	97	2012.56	74	1774.89	57	1482.06	41
LEO089.A0101	LEO090.A0101	200.524	2234.37	34	2222.73	33	2194.73	31	2174.96	30
LEO084.A0101	LEO126.A0101	82.0962	2232.95	101	2022.56	79	1693.2	55	1431.34	40
LEO045.A0101	LEO123.A0101	141.569	2232.28	88	1953.39	59	1783.64	47	1658.5	40
LEO029.A0101	LEO050.A0101	283.611	2229.62	39	2209.96	37	2153.5	33	2136.65	32
LEO018.A0101	LEO133.B0101	82.1811	2225.06	93	2050.91	76	1795.85	58	1549.47	44
LEO084.A0101	LEO086.A0101	66.8745	2218.37	107	1937.44	79	1713.33	63	1465.15	49
LEO045.A0101	LEO130.A0101	78.8914	2215.36	93	1961.67	68	1711.98	50	1551.27	41
LEO006.A0101	LEO054.A0101	79.9289	2212.92	97	1968.03	73	1724.69	55	1496.84	42
LEO086.A0101	LEO123.A0101	67.063	2207.78	98	1949.41	71	1717.22	54	1487.56	41
LEO076.A0101	LEO101.A0101	100.201	2205.31	94	1991.2	72	1782.35	57	1550.02	44
LEO004.A0101	LEO019.A0101	176.629	2204.21	34	2174.55	31	2147.03	29	2111.83	27
LEO064.A0101	LEO084.A0101	78.6994	2203.25	89	1964.91	65	1758.01	50	1589.78	41
LEO132.A0101	LEO134.A0101	101.147	2200.45	87	1954.39	63	1757.02	49	1631.87	42
LEO021.A0101	LEO133.A0101	60.9676	2198.04	94	2019.21	75	1825.08	61	1559.69	46
LEO040.A0101	LEO018.A0101	83.2615	2197.94	83	2025.77	66	1918.22	58	1682.23	45
LEO017.A0101	LEO124.A0101	70.5555	2193.87	106	1902.49	76	1670.64	59	1388.1	43
LEO043.A0101	LEO013.A0101	93.7268	2193.57	85	1974.81	63	1860.73	55	1698.02	46
LEO038.A0101	LEO126.A0101	167.077	2186.47	44	2138.99	39	2113.4	37	2060.2	34
LEO070.A0101	LEO118.A0101	214.187	2178.82	42	2170.73	41	2069.55	34	2030.86	32
LEO110.A0101	LEO031.A0101	73.7423	2178.15	94	2014.75	77	1717.93	57	1456.23	42
LEO101.A0101	LEO042.A0101	63.7544	2178.06	109	1899.57	82	1507.48	54	1261.06	40
LEO064.A0101	LEO123.A0101	101.075	2177.87	87	1962.46	65	1819.86	55	1626.74	44
LEO049.A0101	LEO141.A0101	131.186	2175.95	38	2154.59	36	2154.59	36	2154.59	36
LEO070.A0101	LEO125.A0101	214.187	2173.74	42	2155.04	40	2067.38	34	2029.15	32
LEO040.A0101	LEO064.A0101	127.869	2173.06	74	1959.43	52	1760.23	38	1672.47	33
LEO072.A0101	LEO094.A0101	268.812	2161.57	31	2151.35	30	2151.35	30	2112.42	28
LEO069.A0101	LEO084.A0101	77.5273	2160.8	97	1938.68	75	1684.57	57	1437.18	43
LEO006.A0101	LEO117.A0101	55.2337	2159.03	96	1861.4	66	1695.7	54	1510.16	44
LEO122.A0101	LEO132.A0101	70.5852	2152.6	96	1888.11	70	1643.53	52	1448.61	41
LEO110.A0101	LEO025.A0101	66.0616	2151.56	90	1960.11	70	1793.42	58	1523.31	43
LEO056.A0101	LEO138.A0101	150.457	2149.65	34	2138.87	33	2124.28	32	2088.24	30
LEO123.A0101	LEO126.A0101	73.3257	2148.12	94	1891.33	68	1727.44	56	1445.39	40
LEO017.A0101	LEO115.A0101	87.2451	2147.48	90	1919.85	67	1701.52	51	1575.08	44
LEO045.A0101	LEO143.A0101	102.454	2146.42	87	1954.98	67	1737.66	51	1592.91	43
LEO009.A0101	LEO064.A0101	63.2308	2139.62	88	1955.43	69	1814.78	59	1566.66	45
LEO037.A0101	LEO130.A0101	94.1374	2136.01	96	1957.12	78	1664.53	57	1356.21	40
LEO025.A0101	LEO032.A0101	76.7305	2134.97	92	1919.98	70	1701.03	54	1523.82	44
LEO006.A0101	LEO124.A0101	63.2331	2134.61	99	1852.31	71	1605.05	53	1429.93	43
LEO065.A0101	LEO123.A0101	93.6738	2129	90	1902.65	67	1724.56	54	1549.35	44
LEO045.A0101	LEO084.A0101	66.2778	2128.22	89	1956.49	71	1776.99	58	1554.7	46
LEO043.A0101	LEO044.A0101	103.784	2127.49	99	1857.15	71	1633.65	55	1407.29	42
LEO040.A0101	LEO021.A0101	90.7137	2125.39	85	1977.02	70	1807.6	58	1560.17	44
LEO064.A0101	LEO143.A0101	66.9028	2123.82	97	1870.94	71	1624.59	53	1443.36	43
LEO006.A0101	LEO119.A0101	60.06	2123.4	105	1870.62	79	1594.92	59	1311.57	43
LEO009.A0101	LEO045.A0101	59.9934	2117.48	92	1960.47	76	1657.39	54	1493.92	45
LEO018.A0101	LEO132.A0101	64.1182	2115.53	101	1874.56	77	1583.19	56	1267.09	38
LEO017.A0101	LEO007.A0101	77.5675	2113.68	96	1843.49	68	1613	52	1433.35	42
LEO015.A0101	LEO087.A0101	145.642	2105.34	41	2063.26	37	2049.57	36	2030.05	35
LEO043.A0101	LEO139.A0101	63.705	2105.2	94	1887.07	72	1715.94	60	1275.52	36
LEO064.A0101	LEO134.A0101	92.4298	2105.15	84	1911.23	64	1687.26	48	1492.73	37
LEO045.A0101	LEO134.A0101	71.2999	2096.64	90	1905.82	70	1696.94	55	1470.31	42
LEO043.A0101	LEO053.A0101	80.7696	2095.06	94	1828.52	67	1540.12	46	1416.03	39
LEO042.A0101	LEO129.A0101	81.4984	2088.35	98	1827.49	72	1589.03	55	1337.37	41
LEO016.A0101	LEO124.A0101	77.9507	2085.4	97	1771.14	66	1591.41	53	1292.9	36
LEO037.A0101	LEO084.A0101	57.8077	2085.24	88	1880.5	67	1714.63	55	1479.49	42
LEO037.A0101	LEO143.A0101	79.202	2084.14	99	1753.87	64	1537.84	49	1332.11	37
LEO028.A0101	LEO133.B0101	74.0342	2079.93	84	1930.88	69	1759.03	57	1472.68	41
LEO021.A0101	LEO132.A0101	71.5907	2078.57	90	1924.66	73	1701.32	57	1489.63	45
LEO084.A0101	LEO136.A0101	67.1212	2074.07	93	1817.81	67	1591.74	51	1447.1	43
LEO005.A0101	LEO133.B0101	105.664	2073.57	100	1788.49	72	1539.97	54	1166.28	33
LEO130.A0101	LEO136.A0101	114.587	2069.84	90	1858.19	68	1718.98	58	1414.48	41
LEO101.A0101	LEO055.A0101	223.237	2068.38	19	2068.38	19	2053.29	18	2034.6	17
LEO040.A0101	LEO005.A0101	66.8319	2067.89	92	1775.08	63	1607.19	51	1386.58	39
LEO116.A0101	LEO130.A0101	58.9546	2067.67	94	1839.49	72	1588.67	54	1355.23	41
LEO040.A0101	LEO024.A0101	98.7992	2066.9	87	1859.15	66	1659.43	52	1388.86	37
LEO039.A0101	LEO123.A0101	111.497	2066.49	54	1939.54	41	1851.17	35	1795.56	32
LEO092.A0101	LEO126.A0101	175.784	2064.32	50	1978.21	41	1940.07	38	1832.58	32
LEO037.A0101	LEO009.A0101	68.752	2062.08	91	1852.98	69	1687.36	57	1456.32	44
LEO057.A0101	LEO064.A0101	65.8843	2061.76	95	1801.88	68	1605.42	54	1438.13	45
LEO069.A0101	LEO070.A0101	188.438	2059.99	20	2059.99	20	2059.99	20	2059.99	20
LEO110.A0101	LEO115.A0101	88.4999	2053.35	93	1764.3	65	1564.05	51	1403.18	42
LEO045.A0101	LEO122.A0101	83.3084	2050.76	76	1895.12	60	1694.43	46	1586.8	40
LEO101.A0101	LEO032.A0101	76.0116	2045.82	98	1758.88	69	1447.43	46	1248.36	35
LEO044.A0101	LEO047.A0101	203.879	2044.91	42	1923.79	29	1879.59	26	1843.38	24
LEO076.A0101	LEO129.A0101	94.5621	2042.28	92	1805.66	68	1557.94	50	1370.81	39
LEO047.A0101	LEO130.A0101	60.6218	2041.42	101	1774.46	74	1522.6	56	1204.21	38
LEO065.A0101	LEO122.A0101	60.89	2038.06	107	1681.54	70	1428.38	52	1132.01	35
LEO007.A0101	LEO016.A0101	78.53	2036.71	100	1679.62	64	1438.38	47	1226.13	35
LEO076.A0101	LEO127.A0101	72.0276	2029.64	95	1721.5	64	1482.03	47	1287.46	36
LEO016.A0101	LEO054.A0101	80.7486	2027.65	98	1769.27	72	1394.97	46	1230.32	37
LEO060.A0101	LEO107.A0101	248.946	2023.76	20	2023.76	20	2009.47	19	2009.47	19
LEO023.A0101	LEO072.A0101	171.089	2018.38	35	1996.79	33	1970.75	31	1932.56	29
LEO009.A0101	LEO065.A0101	71.4917	2016.53	91	1801.72	70	1580.9	54	1296.52	38
LEO064.A0101	LEO122.A0101	85.3607	2015.64	83	1795.92	61	1671.47	52	1486.59	42
LEO126.A0101	LEO134.A0101	83.5943	2006.47	95	1774.81	71	1447.08	48	1252.44	37
LEO009.A0101	LEO126.A0101	57.4024	2006.39	97	1682.32	64	1452.32	47	1292.66	38
LEO067.A0101	LEO141.A0101	131.193	2003.48	34	1985.95	32	1985.95	32	1930.76	29
LEO092.A0101	LEO123.A0101	89.0305	1998.29	94	1785	72	1532.47	54	1246.11	38
LEO040.A0101	LEO133.B0101	80.0647	1995.85	91	1742.16	64	1501.99	47	1322.14	37
LEO037.A0101	LEO123.A0101	63.8837	1995.83	89	1806.13	69	1639.85	57	1416.43	44
LEO013.A0101	LEO042.A0101	82.8679	1994.13	92	1767.46	69	1533.63	52	1298.09	39
LEO019.A0101	LEO067.A0101	155.292	1994.06	30	1982.62	29	1967.36	28	1967.36	28
LEO065.A0101	LEO134.A0101	70.567	1985.04	91	1719.52	64	1440.4	44	1277.04	35
LEO005.A0101	LEO075.A0101	172.649	1981.04	40	1942.77	36	1903.38	33	1850.76	30
LEO062.A0101	LEO006.A0101	76.0224	1978.07	93	1649.81	59	1467.1	46	1297.14	37
LEO110.A0101	LEO117.A0101	71.7941	1978.06	94	1704.74	66	1482.38	50	1214.38	35
LEO110.A0101	LEO007.A0101	71.0421	1974.55	105	1698.53	77	1474.63	61	1002.19	35
LEO101.A0101	LEO005.A0101	166.106	1971.51	64	1807.57	47	1714.21	40	1590.7	33
LEO057.A0101	LEO045.A0101	69.7969	1970.89	89	1792.95	71	1560.76	54	1332.62	41
LEO037.A0101	LEO122.A0101	53.2347	1964.78	101	1632.11	67	1400.47	50	1225.61	40
LEO016.A0101	LEO119.A0101	60.0682	1962.57	94	1764.17	74	1368.27	45	1129.33	32
LEO110.A0101	LEO124.A0101	77.0397	1961.74	98	1681.23	71	1346.33	47	1029.9	29
LEO017.A0101	LEO119.A0101	57.5243	1960.7	98	1777.19	79	1375.17	51	1056.97	33
LEO028.A0101	LEO133.A0101	68.0787	1960.35	89	1729.89	65	1560.34	53	1324.27	40
LEO062.A0101	LEO016.A0101	53.6331	1953.38	94	1711.47	70	1450.92	51	1288.89	42
LEO036.A0101	LEO106.A0101	189.971	1953.28	21	1953.28	21	1953.28	21	1953.28	21
LEO022.A0101	LEO016.A0101	67.3163	1952.58	95	1655.42	65	1410.88	47	1218.59	36
LEO017.A0101	LEO117.A0101	71.8673	1951.65	93	1740.99	71	1532.98	56	1228.74	39
LEO038.A0101	LEO083.A0101	120.956	1950.12	37	1909.86	33	1885.12	31	1852.32	29
LEO062.A0101	LEO017.A0101	66.334	1947.68	89	1730.79	67	1489.22	50	1347.49	42
LEO040.A0101	LEO133.A0101	71.3176	1933.8	96	1643.81	66	1432.36	51	1205.8	38
LEO081.A0101	LEO141.A0101	205.171	1930.6	19	1930.6	19	1915.05	18	1915.05	18
LEO122.A0101	LEO136.A0101	105.05	1930.6	93	1632.78	63	1437.59	49	1149.03	33
LEO047.A0101	LEO084.A0101	80.2598	1929.46	91	1669.99	66	1434.35	49	1199.81	36
LEO074.A0101	LEO005.A0101	121.911	1927.2	46	1806.3	34	1792.76	33	1773.1	32
LEO045.A0101	LEO061.A0101	66.8521	1924.7	93	1735.02	73	1296.8	42	1097.57	31
LEO006.A0101	LEO077.A0101	58.4548	1922.28	104	1518.15	63	1292.09	47	1064.83	34
LEO086.A0101	LEO143.A0101	92.3069	1921.45	91	1695.15	67	1437.4	49	1171.74	34
LEO040.A0101	LEO045.A0101	157.141	1920.4	65	1780.95	51	1683.1	44	1451.91	31
LEO006.A0101	LEO041.A0101	82.0684	1920.25	103	1557.66	67	1229.6	43	1032.99	32
LEO028.A0101	LEO040.A0101	54.4524	1918.65	95	1676.45	71	1432.03	54	1160.94	39
LEO123.A0101	LEO136.A0101	97.6824	1917.24	86	1681.56	62	1444.77	45	1270.72	35
LEO009.A0101	LEO116.A0101	79.2786	1914.14	101	1679.66	77	1274.22	47	967.885	30
LEO061.A0101	LEO065.A0101	61.5952	1910.22	90	1705.77	69	1473.71	52	1170.56	35
LEO101.A0101	LEO084.A0101	60.5216	1908.49	97	1593.94	65	1345.76	47	1114.48	34
LEO071.A0101	LEO005.A0101	137.236	1908.11	49	1805.16	39	1762.46	36	1650.84	30
LEO017.A0101	LEO054.A0101	80.6343	1907.07	98	1573.98	64	1308.68	45	1076.59	32
LEO016.A0101	LEO117.A0101	62.5401	1905.61	95	1634.79	67	1324.39	45	1048.17	30
LEO005.A0101	LEO133.A0101	56.4657	1905.22	101	1524.61	62	1320.44	47	1050.78	32
LEO076.A0101	LEO025.A0101	58.3478	1904.55	93	1695.3	72	1421.45	52	1157.39	37
LEO016.A0101	LEO051.A0101	56.9508	1901.72	101	1569.04	68	1214.59	43	937.553	28
LEO006.A0101	LEO008.A0101	53.2937	1895.78	96	1548.3	62	1378.51	50	1078	33
LEO006.A0101	LEO050.A0101	60.6118	1889.25	91	1598.75	62	1374.34	46	1182.54	35
LEO084.A0101	LEO092.A0101	50.3165	1888.84	96	1621.49	69	1338.57	49	1036.73	32
LEO042.A0101	LEO127.A0101	78.9452	1883.01	90	1603.86	62	1441.14	50	1178.33	35
LEO076.A0101	LEO013.A0101	59.2463	1882.92	92	1620.58	65	1362.06	46	1217.05	38
LEO022.A0101	LEO006.A0101	61.8786	1881.77	101	1530.91	65	1237.61	43	1038.46	32
LEO061.A0101	LEO064.A0101	55.0632	1879.54	87	1659.43	65	1485.94	53	1287.46	42
LEO043.A0101	LEO031.A0101	61.0468	1876.06	105	1467.71	64	1261.78	49	1026	36
LEO037.A0101	LEO061.A0101	59.802	1875.72	84	1626.93	59	1441.8	46	1285.11	37
LEO015.A0101	LEO016.A0101	43.0433	1874.33	108	1586.5	78	1119.76	45	902.257	33
LEO006.A0101	LEO067.A0101	103.726	1871.72	100	1563.89	68	1361.02	53	1017.46	34
LEO009.A0101	LEO136.A0101	62.5442	1867.54	95	1593.89	67	1251.69	43	1092.6	34
LEO028.A0101	LEO132.A0101	49.4247	1864.36	105	1478.64	66	1174.65	44	997.822	34
LEO016.A0101	LEO041.A0101	51.6234	1863.83	98	1543.57	66	1246.25	44	1084.44	35
LEO016.A0101	LEO108.A0101	63.3564	1863.6	93	1580.18	65	1291.87	44	1078.55	32
LEO110.A0101	LEO051.A0101	53.7909	1861.56	93	1575.52	64	1324.77	46	1028.02	30
LEO042.A0101	LEO044.A0101	50.5839	1859.62	94	1554.79	63	1323.33	46	1177.54	38
LEO126.A0101	LEO143.A0101	116.264	1859.26	94	1539.22	60	1313.27	44	990.355	26
LEO084.A0101	LEO116.A0101	61.2371	1858.98	100	1505.3	64	1315.39	50	1061.43	36
LEO066.A0101	LEO049.A0101	213.444	1858.93	20	1858.93	20	1858.93	20	1821.71	18
LEO047.A0101	LEO123.A0101	71.8554	1854.52	94	1499.64	58	1285.8	43	1086.48	32
LEO032.A0101	LEO044.A0101	62.5497	1854.16	90	1628.58	67	1408.7	51	1144.63	36
LEO017.A0101	LEO067.A0101	61.2366	1851.65	101	1489.51	64	1225.69	45	904.158	27
LEO009.A0101	LEO086.A0101	59.3006	1851.33	93	1515.66	59	1296.13	43	1100.89	32
LEO006.A0101	LEO108.A0101	53.9709	1851.06	100	1595.51	73	1263.78	49	962.533	32
LEO017.A0101	LEO051.A0101	49.0475	1846.73	93	1616.39	70	1346.89	50	1076.82	35
LEO092.A0101	LEO122.A0101	78.9426	1843.6	95	1498.71	59	1277.1	43	1022.82	29
LEO005.A0101	LEO132.A0101	46.5026	1843.32	93	1628.5	71	1379.6	53	1165.55	41
LEO116.A0101	LEO123.A0101	68.2229	1842.45	88	1659.8	68	1373.57	48	1121.62	34
LEO043.A0101	LEO124.A0101	78.8883	1839.86	94	1486.18	57	1261.1	41	1080.85	31
LEO127.A0101	LEO130.A0101	67.3577	1839.07	90	1539.14	59	1351.11	45	1115.32	32
LEO016.A0101	LEO067.A0101	71.1253	1834.13	103	1491.55	67	1164.74	43	914.177	29
LEO017.A0101	LEO113.A0101	75.7024	1833.29	95	1500.39	62	1253.91	45	1040.17	33
LEO024.A0101	LEO045.A0101	117.349	1831.47	81	1610.61	58	1382.5	42	1109.15	26
LEO122.A0101	LEO126.A0101	54.9944	1829.7	83	1659.55	66	1374.42	45	1190.93	35
LEO037.A0101	LEO134.A0101	66.4687	1828.1	79	1572.85	53	1415.3	42	1255.36	33
LEO022.A0101	LEO043.A0101	54.6975	1826.62	97	1469.52	61	1241.1	44	973.416	29
LEO017.A0101	LEO050.A0101	75.5253	1826.15	100	1434.23	60	1163.15	40	986.045	30
LEO083.A0101	LEO126.A0101	117.364	1821.69	44	1786.14	40	1743.36	37	1671.33	33
LEO110.A0101	LEO119.A0101	69.3084	1819.24	96	1481.59	63	1214.77	44	1003.83	32
LEO006.A0101	LEO051.A0101	65.2513	1817.68	97	1548.38	70	1235.94	47	1004.13	34
LEO009.A0101	LEO047.A0101	68.1339	1817.31	91	1560.11	65	1330.26	48	1042.21	32
LEO043.A0101	LEO117.A0101	62.9173	1816.8	94	1522.89	63	1298.64	47	1051.25	33
LEO017.A0101	LEO041.A0101	66.0383	1814.2	105	1407.27	63	1114.1	42	833.94	26
LEO006.A0101	LEO083.A0101	70.7262	1813.55	81	1642.33	64	1394.81	46	1188.24	34
LEO005.A0101	LEO114.A0101	157.298	1804.24	40	1738.87	33	1681.57	29	1646.04	27
LEO022.A0101	LEO110.A0101	84.9916	1802.43	94	1567.66	70	1165.27	41	969.219	30
LEO043.A0101	LEO007.A0101	64.4951	1801.91	101	1478.7	68	1161.89	45	923.212	32
LEO122.A0101	LEO138.A0101	90.0856	1801.68	60	1671.35	46	1560.09	38	1526.59	36
LEO100.A0101	LEO005.A0101	145.533	1799.27	54	1639.39	38	1528.93	30	1477.77	27
LEO022.A0101	LEO017.A0101	62.1377	1798.4	90	1539.13	64	1364.05	51	1110.77	37
LEO017.A0101	LEO015.A0101	59.4086	1795.66	97	1502.68	66	1307.67	52	1019.6	36
LEO092.A0101	LEO134.A0101	66.8088	1795.48	90	1434.4	54	1223.4	39	1102.34	32
LEO050.A0101	LEO119.A0101	175.251	1789.8	25	1789.8	25	1774.86	24	1756.99	23
LEO056.A0101	LEO139.A0101	135.25	1789.51	39	1778.84	38	1764.03	37	1689.25	33
LEO092.A0101	LEO143.A0101	85.824	1785.91	91	1441.61	56	1124.75	33	1022.5	27
LEO036.A0101	LEO124.A0101	174.412	1783.25	18	1783.25	18	1770.93	17	1770.93	17
LEO110.A0101	LEO041.A0101	42.4484	1781.64	113	1376.91	72	926.64	39	788.123	31
LEO100.A0101	LEO006.A0101	54.5211	1780.81	89	1513.13	62	1316.95	48	1106.54	36
LEO016.A0101	LEO070.A0101	41.5575	1780.38	107	1403.7	68	988.762	38	867.122	31
LEO017.A0101	LEO108.A0101	87.5448	1779.49	95	1496.85	66	1210.34	45	886.95	27
LEO044.A0101	LEO048.A0101	181.173	1779.12	30	1760.19	28	1760.19	28	1724.77	26
LEO101.A0101	LEO130.A0101	71.8298	1777.97	91	1503.88	62	1240.46	43	1047.47	32
LEO018.A0101	LEO045.A0101	62.9286	1777.79	93	1493.53	65	1226.84	46	945.912	30
LEO101.A0101	LEO123.A0101	64.1219	1776.86	92	1534.13	68	1239.4	47	914.136	29
LEO068.A0101	LEO105.A0101	186.592	1771.8	22	1750.94	20	1735.94	19	1735.94	19
LEO057.A0101	LEO126.A0101	54.5598	1771.6	85	1516.48	59	1366	48	1072.33	32
LEO043.A0101	LEO127.A0101	76.3341	1770.69	93	1457.51	60	1221.11	43	1008.63	31
LEO024.A0101	LEO050.A0101	103.355	1768.26	56	1657.36	44	1522.61	34	1452.09	30
LEO057.A0101	LEO109.A0101	100.87	1763.7	70	1591.39	52	1464.28	43	1376.48	38
LEO062.A0101	LEO110.A0101	53.9454	1762.62	92	1497.99	65	1211.81	44	978.604	31
LEO068.A0101	LEO112.A0101	184.196	1762.56	18	1752.95	17	1752.95	17	1752.95	17
LEO015.A0101	LEO024.A0101	104.469	1759.37	55	1677.1	46	1596.04	40	1526.47	36
LEO026.A0101	LEO044.A0101	183.353	1759.28	28	1749.95	27	1735.03	26	1698.32	24
LEO116.A0101	LEO143.A0101	80.2247	1758.9	90	1514.22	65	1256.38	46	1025.47	33
LEO013.A0101	LEO032.A0101	59.8952	1756.23	89	1544.71	68	1280.98	49	921.758	29
LEO037.A0101	LEO057.A0101	93.2318	1755.92	89	1442.06	57	1208.25	40	979.151	27
LEO037.A0101	LEO018.A0101	58.5042	1754.91	90	1526.56	67	1235.04	46	1014.88	33
LEO036.A0101	LEO095.A0101	96.4203	1754.72	39	1727.09	36	1686.54	33	1629.36	30
LEO009.A0101	LEO092.A0101	58.477	1754.62	94	1466.1	64	1148.58	41	934.194	29
LEO034.A0101	LEO073.A0101	143.258	1754.43	33	1692.47	27	1661.63	25	1643.39	24
LEO050.A0101	LEO135.A0101	175.248	1751.31	22	1751.31	22	1736.43	21	1718.54	20
LEO057.A0101	LEO065.A0101	65.6295	1745.2	84	1499.67	59	1337.74	47	1142.61	36
LEO043.A0101	LEO115.A0101	54.8687	1744.2	91	1447.55	61	1208.47	44	937.82	29
LEO017.A0101	LEO052.A0101	52.6452	1743.83	95	1404.19	61	1150.54	43	900.581	29
LEO061.A0101	LEO126.A0101	63.2805	1743.54	90	1388.07	53	1236.46	42	1058.88	32
LEO124.A0101	LEO139.A0101	138.277	1737.37	33	1717.74	31	1703.54	30	1684.3	29
LEO018.A0101	LEO064.A0101	48.4438	1731.73	96	1396.69	61	1080.27	39	865.178	27
LEO006.A0101	LEO142.A0101	46.2519	1731.09	106	1398.03	72	983.485	42	663.769	24
LEO086.A0101	LEO134.A0101	44.0835	1726	93	1480.83	68	1157.52	45	995.12	36
LEO076.A0101	LEO053.A0101	53.2616	1723.14	92	1446.2	65	1192.93	47	869.308	29
LEO024.A0101	LEO049.A0101	109.103	1722.69	58	1593.83	45	1525	40	1508.49	39
LEO055.A0101	LEO134.A0101	87.219	1721.67	67	1548.66	49	1426.5	40	1336.6	35
LEO016.A0101	LEO083.A0101	86.5912	1720.71	94	1391.39	60	1146.29	43	813.328	24
LEO129.A0101	LEO130.A0101	61.495	1720.13	88	1459.83	61	1195.36	42	1054.9	34
LEO122.A0101	LEO124.A0101	94.0627	1718.39	71	1489.35	46	1249.49	28	1196.74	25
LEO043.A0101	LEO119.A0101	49.6082	1716.11	92	1441.99	63	1144.54	42	930.613	30
LEO017.A0101	LEO083.A0101	62.0886	1713.64	92	1456.7	65	1144.26	42	911.952	29
LEO016.A0101	LEO111.A0101	72.8479	1712.39	89	1397.99	57	1217.47	44	950.162	29
LEO076.A0101	LEO044.A0101	86.1822	1710.73	85	1509.43	64	1175.22	40	975.289	29
LEO085.A0101	LEO141.A0101	166.132	1710.12	30	1689.64	28	1646.4	25	1612.77	23
LEO136.A0101	LEO143.A0101	77.4073	1707.14	84	1430.74	55	1203.91	39	1047.03	30
LEO057.A0101	LEO092.A0101	99.5149	1706.73	83	1427.79	55	1207.57	39	954.846	25
LEO018.A0101	LEO065.A0101	62.2104	1704.7	90	1440.57	63	1149.01	42	902.61	28
LEO043.A0101	LEO025.A0101	43.6271	1704.55	99	1452.86	73	1111.69	48	752.258	28
LEO110.A0101	LEO108.A0101	59.6666	1703.72	92	1384.76	59	1133.54	41	977.779	32
LEO101.A0101	LEO096.A0101	121.702	1703.39	34	1671.23	31	1645.76	29	1628.79	28
LEO024.A0101	LEO029.A0101	132.355	1702.39	47	1608.73	38	1501.37	30	1429.51	26
LEO018.A0101	LEO126.A0101	73.6002	1701.81	99	1305.21	58	960.774	33	783.735	23
LEO006.A0101	LEO015.A0101	64.6951	1697.41	87	1423.41	60	1267.21	49	965.653	32
LEO101.A0101	LEO122.A0101	74.4307	1695.05	95	1341.63	60	967.118	33	806.239	24
LEO055.A0101	LEO102.A0101	214.183	1694.54	18	1694.54	18	1678.86	17	1678.86	17
LEO006.A0101	LEO070.A0101	72.351	1693.33	91	1417.62	62	1138.74	42	942.161	31
LEO017.A0101	LEO070.A0101	61.3812	1692.55	102	1238.59	56	918.93	33	792.59	26
LEO057.A0101	LEO137.A0101	99.2277	1689.19	58	1599.89	49	1503.34	42	1378.84	35
LEO043.A0101	LEO051.A0101	53.1829	1688.81	90	1455.97	67	1173.78	47	835.517	28
LEO016.A0101	LEO077.A0101	75.9949	1686.87	103	1295.79	64	889.901	35	715.721	25
LEO100.A0101	LEO017.A0101	73.3875	1685.32	86	1418.69	59	1258.73	47	939.448	29
LEO076.A0101	LEO031.A0101	69.1993	1682.58	98	1315.38	60	1038.38	40	732.043	23
LEO068.A0101	LEO083.A0101	142.969	1682.13	25	1672.88	24	1672.88	24	1653.33	23
LEO031.A0101	LEO032.A0101	45.3893	1681.9	97	1342.38	62	1117.4	45	726.08	23
LEO006.A0101	LEO111.A0101	112.297	1679.15	91	1430.28	66	1090.96	41	800.945	25
LEO057.A0101	LEO086.A0101	59.4741	1679.09	96	1337.23	61	1100.12	44	865.618	31
LEO134.A0101	LEO136.A0101	83.4429	1677.92	85	1410.77	58	1146.21	39	925.852	27
LEO006.A0101	LEO138.A0101	114.53	1677.87	81	1450.6	58	1239.92	43	1006.58	30
LEO021.A0101	LEO064.A0101	59.138	1676.39	85	1414.97	59	1178.97	42	929.867	28
LEO028.A0101	LEO086.A0101	61.4801	1674.34	97	1270.82	55	948.94	31	818.7	24
LEO016.A0101	LEO138.A0101	87.4828	1668.19	87	1421.96	61	1132.99	40	976.455	31
LEO061.A0101	LEO116.A0101	61.5239	1665.33	92	1312.22	56	1063.07	38	833.978	25
LEO025.A0101	LEO042.A0101	57.4526	1665.32	90	1359.53	60	1062.65	39	884.115	29
LEO080.A0101	LEO136.A0101	180.853	1663.68	23	1636.13	20	1620.33	19	1601.63	18
LEO028.A0101	LEO064.A0101	61.0917	1662.64	96	1312.71	60	1025.41	39	828.627	28
LEO016.A0101	LEO050.A0101	52.5239	1661.52	88	1416.83	63	1081.69	39	817.687	24
LEO028.A0101	LEO065.A0101	55.487	1660.16	102	1272.03	62	991.474	42	654.302	23
LEO061.A0101	LEO136.A0101	62.4728	1659.73	93	1313.2	58	1029.11	38	855.102	28
LEO017.A0101	LEO111.A0101	55.0271	1659.08	99	1333.48	65	982.497	40	767.521	28
LEO043.A0101	LEO062.A0101	47.5573	1655.25	97	1360.12	67	993.888	41	766.648	28
LEO110.A0101	LEO054.A0101	48.5204	1654.31	98	1298.84	61	1060.13	44	826.926	31
LEO015.A0101	LEO141.A0101	166.132	1648.82	32	1629.22	30	1629.22	30	1594.49	28
LEO056.A0101	LEO122.A0101	85.1369	1648.63	60	1489.11	44	1331.6	33	1297.6	31
LEO037.A0101	LEO021.A0101	58.8384	1645.65	88	1338.45	56	1132.3	41	880.486	27
LEO079.A0101	LEO111.A0101	195.476	1644.78	20	1644.78	20	1644.78	20	1626.12	19
LEO100.A0101	LEO016.A0101	73.6335	1642.48	90	1362.53	61	1018.34	36	858.042	27
LEO013.A0101	LEO123.A0101	87.4948	1638.86	80	1408.49	56	1237.89	44	973.002	29
LEO024.A0101	LEO064.A0101	64.7125	1637	83	1348.48	54	1139.54	39	931.152	27
LEO005.A0101	LEO064.A0101	72.973	1635	86	1281.1	50	1049.01	34	938.77	28
LEO088.A0101	LEO097.A0101	114.185	1633.97	35	1616.26	33	1591.73	31	1517.97	27
LEO013.A0101	LEO122.A0101	87.1	1633.57	76	1337.23	46	1180.22	35	1011.52	25
LEO132.A0101	LEO141.A0101	194.358	1632.84	26	1584.11	21	1554.26	19	1554.26	19
LEO021.A0101	LEO065.A0101	72.4577	1632.28	94	1294.13	60	1005.68	39	744.785	24
LEO080.A0101	LEO133.A0101	117.65	1629.18	39	1529.33	29	1529.33	29	1510.89	28
LEO017.A0101	LEO138.A0101	58.0587	1628.75	95	1308.63	62	1009.39	41	683.731	23
LEO079.A0101	LEO129.A0101	199.797	1627.57	24	1627.57	24	1627.57	24	1590.88	22
LEO016.A0101	LEO118.A0101	40.4698	1627.5	97	1289.74	63	1043.55	45	695.799	25
LEO024.A0101	LEO126.A0101	84.6464	1622.49	89	1309.17	57	1028.25	37	812.284	25
LEO022.A0101	LEO117.A0101	188.411	1621.75	25	1596.65	22	1596.65	22	1596.65	22
LEO056.A0101	LEO102.A0101	189.625	1619.25	21	1619.25	21	1605.01	20	1568.9	18
LEO116.A0101	LEO122.A0101	70.5828	1618.91	89	1334.13	60	1043.93	39	870.04	29
LEO116.A0101	LEO134.A0101	66.4884	1617.53	91	1318.05	60	1085.72	43	759.221	25
LEO057.A0101	LEO101.A0101	65.9651	1617.25	89	1298.74	56	1141.73	45	887.708	31
LEO013.A0101	LEO036.A0101	159.403	1617.23	37	1552.54	30	1523.5	28	1505.76	27
LEO047.A0101	LEO143.A0101	81.2629	1612.29	83	1303.51	50	1065.15	33	907.377	24
LEO045.A0101	LEO133.B0101	61.341	1608.83	98	1162.58	51	902.838	33	667.489	20
LEO104.A0101	LEO138.A0101	166.135	1603.19	34	1572.92	31	1512.47	27	1457.2	24
LEO103.A0101	LEO033.A0101	177.22	1600.32	19	1600.32	19	1600.32	19	1600.32	19
LEO032.A0101	LEO053.A0101	62.6979	1599.15	92	1229.88	55	922.968	33	741.153	23
LEO094.A0101	LEO136.A0101	133.846	1598.63	39	1542.29	33	1526.32	32	1509.01	31
LEO018.A0101	LEO136.A0101	72.699	1597.13	86	1264.95	53	1076.88	40	882.848	29
LEO100.A0101	LEO110.A0101	60.4863	1595.73	82	1377.28	60	1145.01	43	812.293	24
LEO132.A0101	LEO133.B0101	62.8066	1594.45	90	1246.98	54	1055.2	40	862.542	29
LEO006.A0101	LEO020.A0101	94.3875	1592.78	85	1315.49	56	1084.34	39	905.691	29
LEO006.A0101	LEO068.A0101	49.9728	1592.61	95	1193.83	54	941.911	36	753.631	25
LEO110.A0101	LEO008.A0101	69.8088	1592.45	106	1090.7	54	786.099	32	493.905	16
LEO037.A0101	LEO024.A0101	59.0713	1592.16	82	1314	54	1137.47	42	891.185	28
LEO042.A0101	LEO053.A0101	45.8497	1590.28	82	1351.73	57	1187.89	45	988.472	34
LEO025.A0101	LEO130.A0101	45.4839	1587.47	94	1312.22	66	938.107	39	694.452	25
LEO028.A0101	LEO045.A0101	53.2461	1586.55	87	1363.63	63	1101.5	45	742.892	25
LEO110.A0101	LEO138.A0101	62.6072	1585.93	91	1224.8	54	1046.78	41	814.176	28
LEO034.A0101	LEO044.A0101	134.245	1585.93	34	1535.94	29	1523.39	28	1504.78	27
LEO015.A0101	LEO098.A0101	122.122	1585.71	29	1574.49	28	1546.63	26	1527.15	25
LEO086.A0101	LEO122.A0101	53.6308	1585.32	86	1236.1	50	1056.66	37	914.997	29
LEO020.A0101	LEO056.A0101	135.424	1584.7	40	1523.29	34	1452.69	29	1376.14	25
LEO110.A0101	LEO067.A0101	60.5402	1584.45	86	1336.17	61	975.504	35	883.728	30
LEO004.A0101	LEO141.A0101	168.946	1581.06	35	1562.89	33	1519.27	30	1465.4	27
LEO005.A0101	LEO045.A0101	47.7021	1580.03	95	1209.86	56	907.761	34	779.105	27
LEO021.A0101	LEO045.A0101	85.3465	1579.5	90	1295.11	60	1033.97	42	734.635	25
LEO110.A0101	LEO083.A0101	88.8335	1577.09	84	1298.09	56	1065.28	39	881.92	29
LEO023.A0101	LEO133.A0101	90.5814	1576.91	45	1531.54	40	1449.94	34	1377	30
LEO016.A0101	LEO142.A0101	56.3065	1573.72	94	1166.91	54	943.711	38	721.904	26
LEO057.A0101	LEO136.A0101	85.8167	1572.73	75	1347.75	52	1140.24	37	939.509	26
LEO110.A0101	LEO081.A0101	50.6307	1571.46	93	1171.66	53	992.442	40	722.775	25
LEO005.A0101	LEO096.A0101	134.465	1571.2	55	1417.71	39	1318.81	32	1187.81	25
LEO043.A0101	LEO067.A0101	48.8923	1570.59	89	1295.62	61	1003.64	39	786.732	27
LEO097.A0101	LEO141.A0101	119.315	1568.8	32	1529.17	28	1501.01	26	1464.48	24
LEO013.A0101	LEO143.A0101	51.8407	1567.25	81	1300.67	53	1074.2	37	951.846	30
LEO072.A0101	LEO136.A0101	124.876	1565.92	37	1526.8	33	1485.43	30	1392.05	25
LEO024.A0101	LEO092.A0101	121.665	1565.39	71	1328.92	46	1073.43	28	945.222	21
LEO061.A0101	LEO092.A0101	48.6706	1563.34	95	1260.98	63	940.427	40	610.928	21
LEO105.A0101	LEO127.A0101	141.482	1562.56	39	1536	36	1467.93	31	1414.24	28
LEO061.A0101	LEO086.A0101	59.9799	1561.53	87	1237.98	52	1001.58	35	876.601	28
LEO016.A0101	LEO095.A0101	42.5189	1561.04	93	1167.52	53	947.301	37	860.209	32
LEO105.A0101	LEO112.A0101	167.991	1559.85	27	1524.06	23	1510.4	22	1458.38	19
LEO020.A0101	LEO106.A0101	161.395	1559.53	31	1539.2	29	1487.24	25	1468.15	24
LEO094.A0101	LEO128.A0101	127.398	1558.52	32	1539.34	30	1526.35	29	1526.35	29
LEO024.A0101	LEO085.A0101	89.0172	1555.51	48	1462.58	38	1389.65	33	1355.82	31
LEO032.A0101	LEO054.A0101	61.6246	1553.69	91	1253.52	60	939.859	38	688.828	24
LEO043.A0101	LEO015.A0101	57.3163	1550.54	83	1270.04	54	1005.71	35	930.565	31
LEO056.A0101	LEO089.A0101	191.654	1549.84	18	1538.68	17	1538.68	17	1538.68	17
LEO106.A0101	LEO139.A0101	127.505	1548.37	37	1548.37	37	1482.29	32	1463.09	31
LEO047.A0101	LEO122.A0101	74.6328	1548.31	78	1300.61	52	1137.34	40	923.532	28
LEO015.A0101	LEO058.A0101	119.343	1547.31	35	1524.13	33	1496.05	31	1441.34	28
LEO094.A0101	LEO133.B0101	89.7362	1546.89	54	1431.02	42	1323.25	34	1235.67	29
LEO008.A0101	LEO016.A0101	51.5494	1546.3	86	1251.03	56	951.902	35	711.525	22
LEO101.A0101	LEO009.A0101	50.6145	1544.3	87	1298.33	62	997.522	40	799.483	29
LEO110.A0101	LEO015.A0101	41.5641	1540.44	97	1162.69	59	815.237	34	527.786	18
LEO004.A0101	LEO093.A0101	122.552	1540.12	27	1529.19	26	1515.06	25	1495.91	24
LEO017.A0101	LEO081.A0101	64.3302	1538.67	86	1235.76	55	1023.3	40	668.431	20
LEO109.A0101	LEO017.A0101	53.1228	1534.7	95	1171.2	58	903.084	39	598.176	22
LEO043.A0101	LEO108.A0101	61.2779	1532.69	98	1085.19	54	790.11	32	597.286	21
LEO016.A0101	LEO068.A0101	39.7009	1532.03	95	1145.03	56	910.205	39	674.921	26
LEO076.A0101	LEO115.A0101	41.5165	1525.64	87	1211.16	55	1087.26	46	702.53	24
LEO017.A0101	LEO008.A0101	46.821	1521.78	84	1173.4	49	998.479	36	911.5	31
LEO019.A0101	LEO141.A0101	113.412	1520.98	35	1502.09	33	1474.69	31	1422.74	28
LEO035.A0101	LEO113.A0101	97.7176	1517.33	31	1509.32	30	1496.14	29	1478.06	28
LEO021.A0101	LEO126.A0101	57.2008	1515.58	97	1151.24	59	756.069	30	598.035	21
LEO080.A0101	LEO005.A0101	113.343	1513.15	39	1444.95	32	1417.85	30	1365.58	27
LEO020.A0101	LEO124.A0101	160.873	1511.71	28	1481.31	25	1468.14	24	1449.44	23
LEO024.A0101	LEO097.A0101	80.0705	1509.6	50	1415.02	40	1319.38	33	1249.34	29
LEO017.A0101	LEO118.A0101	54.459	1509.11	99	1001.85	47	849.7	36	655.564	25
LEO109.A0101	LEO006.A0101	45.0538	1507.4	97	1076.44	54	767.316	32	555.829	20
LEO108.A0101	LEO112.A0101	112.673	1506.38	33	1506.38	33	1477.11	31	1421.77	28
LEO080.A0101	LEO133.B0101	117.709	1505.74	39	1397.81	28	1355.37	25	1264.71	20
LEO032.A0101	LEO115.A0101	61.7975	1505.22	83	1192.75	51	983.101	36	773.961	24
LEO106.A0101	LEO124.A0101	148.652	1504.99	24	1493.63	23	1493.63	23	1438.55	20
LEO057.A0101	LEO047.A0101	92.8652	1503.87	81	1164.35	47	1008.23	36	812.999	25
LEO034.A0101	LEO083.A0101	88.659	1503.46	35	1476.08	32	1462.62	31	1427.11	29
LEO085.A0101	LEO088.A0101	120.065	1502.29	30	1450.06	25	1437.39	24	1362.09	20
LEO100.A0101	LEO138.A0101	127.303	1500.6	35	1500.6	35	1487.28	34	1400.14	29
LEO094.A0101	LEO133.A0101	84.1085	1496.93	53	1361.25	39	1266.57	32	1209.5	29
LEO006.A0101	LEO081.A0101	52.8952	1496.9	84	1240.26	58	987.78	40	703.445	24
LEO024.A0101	LEO065.A0101	61.1145	1496.41	84	1237.97	58	973.462	39	764.527	27
LEO110.A0101	LEO020.A0101	48.0334	1495.42	92	1165.92	58	822.644	33	547.578	18
LEO053.A0101	LEO123.A0101	53.9446	1495.03	83	1090.45	42	949.633	32	854.291	27
LEO017.A0101	LEO142.A0101	49.4305	1493.79	84	1192.48	54	985.841	39	774.797	27
LEO031.A0101	LEO042.A0101	62.111	1493.51	82	1172.91	50	945.896	34	822.37	27
LEO017.A0101	LEO035.A0101	55.3919	1493.17	86	1160.5	53	878.828	32	715.522	23
LEO108.A0101	LEO126.A0101	151.51	1490.93	31	1423.2	24	1423.2	24	1386.98	22
LEO101.A0101	LEO018.A0101	60.1661	1490.47	86	1170.34	52	983.902	39	847.475	31
LEO017.A0101	LEO020.A0101	77.2601	1487.43	89	1196.13	59	779.677	29	580.939	18
LEO072.A0101	LEO133.A0101	118.639	1481.99	46	1395.54	37	1342.55	33	1235.93	27
LEO036.A0101	LEO096.A0101	97.8275	1481.92	35	1462.65	33	1434.69	31	1397.35	29
LEO057.A0101	LEO116.A0101	51.6399	1481.55	85	1111.79	47	967.503	37	775.672	26
LEO017.A0101	LEO068.A0101	47.572	1479.59	83	1190.43	53	1004.45	40	794.271	28
LEO013.A0101	LEO138.A0101	155.423	1478.43	37	1432.49	32	1377.87	28	1343.04	26
LEO024.A0101	LEO093.A0101	122.401	1478.41	45	1384.19	35	1286.43	28	1218.81	24
LEO045.A0101	LEO138.A0101	155.518	1475.06	41	1419.68	35	1336.02	29	1262.41	25
LEO050.A0101	LEO141.A0101	127.147	1473.97	29	1456.52	27	1444.19	26	1427.85	25
LEO016.A0101	LEO052.A0101	45.0246	1471.01	96	1038.39	52	777.904	33	519.606	18
LEO021.A0101	LEO136.A0101	57.5852	1470.26	86	1130.64	51	889.388	34	701.109	23
LEO032.A0101	LEO124.A0101	45.9818	1467.26	93	1077	52	815.821	33	552.597	18
LEO096.A0101	LEO102.A0101	113.836	1467.23	37	1382.13	28	1354.56	26	1334.8	25
LEO013.A0101	LEO130.A0101	50.3329	1467.13	76	1249.87	54	1008.17	37	826.387	27
LEO047.A0101	LEO134.A0101	60.3704	1466.63	77	1191.74	48	997.059	34	944.918	31
LEO044.A0101	LEO084.A0101	46.1025	1466.55	84	1138	50	1014.57	41	815.814	30
LEO016.A0101	LEO081.A0101	58.3385	1466.11	87	1169.54	57	881.003	36	597.613	20
LEO013.A0101	LEO056.A0101	159.336	1464.56	35	1437.33	32	1385.95	28	1280.7	22
LEO013.A0101	LEO070.A0101	97.7981	1463.52	45	1406.3	39	1308.92	32	1256.64	29
LEO029.A0101	LEO141.A0101	188.656	1462.04	21	1453.06	20	1397.59	16	1397.59	16
LEO071.A0101	LEO017.A0101	63.838	1461.64	84	1210.08	59	913.914	37	670.812	23
LEO016.A0101	LEO113.A0101	46.2308	1459.64	100	1073.19	60	627.302	28	414.924	16
LEO101.A0101	LEO143.A0101	49.8261	1459.43	79	1190.69	50	1002.6	36	917.081	31
LEO013.A0101	LEO134.A0101	73.4482	1459.39	77	1173	49	985.077	35	774.288	23
LEO009.A0101	LEO044.A0101	44.648	1459.23	89	1069.3	49	889.728	36	601.128	20
LEO110.A0101	LEO095.A0101	68.7596	1458.64	76	1237.65	54	1073.97	42	824.429	28
LEO006.A0101	LEO118.A0101	56.6759	1458.31	91	1094.49	54	805.482	33	581.536	20
LEO017.A0101	LEO095.A0101	70.3171	1457.12	83	1158.24	52	932.949	35	732.004	24
LEO110.A0101	LEO068.A0101	63.7682	1453.21	81	1212.16	56	1007.32	41	760.783	27
LEO101.A0101	LEO061.A0101	50.856	1453.16	83	1135.43	51	910.54	35	767.58	27
LEO040.A0101	LEO132.A0101	64.644	1452.39	85	1168.45	56	841.369	32	557.212	16
LEO016.A0101	LEO020.A0101	47.8066	1452.27	90	1104.52	54	847.329	35	621	22
LEO044.A0101	LEO130.A0101	47.8277	1450.92	85	1157.29	54	901.085	35	701.535	24
LEO087.A0101	LEO098.A0101	127.132	1450.89	30	1432.54	28	1418.32	27	1360.84	24
LEO006.A0101	LEO079.A0101	44.674	1450.79	92	977.763	45	782.001	31	598.992	21
LEO094.A0101	LEO111.A0101	206.859	1449.16	15	1449.16	15	1435.12	14	1435.12	14
LEO095.A0101	LEO096.A0101	141.358	1448.78	25	1437.58	24	1412.48	22	1393.21	21
LEO056.A0101	LEO104.A0101	130.623	1446.41	29	1415.27	26	1399.95	25	1326.23	21
LEO028.A0101	LEO126.A0101	55.7672	1446.39	86	1087.85	49	909.642	36	600.276	19
LEO043.A0101	LEO100.A0101	53.5694	1445.2	83	1178.67	56	884.811	35	696.777	24
LEO029.A0101	LEO049.A0101	99.1128	1443.73	38	1400.51	34	1345.58	30	1326.82	29
LEO018.A0101	LEO116.A0101	48.1926	1441.41	83	1106.71	48	941.433	36	780.787	27
LEO021.A0101	LEO086.A0101	46.3598	1437.23	88	1168.66	60	869.459	38	621.459	24
LEO024.A0101	LEO087.A0101	95.3977	1435.6	44	1377.55	38	1322.58	34	1211.93	28
LEO072.A0101	LEO133.B0101	163.127	1434.6	40	1375.88	34	1321.32	30	1210.19	24
LEO023.A0101	LEO136.A0101	133.477	1433.35	30	1411.82	28	1371.34	25	1314.63	22
LEO085.A0101	LEO098.A0101	155.136	1433	29	1413.73	27	1356.15	23	1356.15	23
LEO132.A0101	LEO133.A0101	62.7006	1432.91	84	1039.41	44	889.717	33	727.537	24
LEO016.A0101	LEO125.A0101	38.6169	1432.1	91	1091.63	57	837.838	39	487.479	19
LEO037.A0101	LEO005.A0101	50.3397	1429.58	83	1066.65	45	909.104	34	725.191	24
LEO034.A0101	LEO092.A0101	113.103	1428.76	33	1398.46	30	1386.21	29	1315.18	25
LEO068.A0101	LEO092.A0101	142.178	1428.55	28	1392.98	24	1380.24	23	1347.28	21
LEO018.A0101	LEO092.A0101	51.0769	1427.67	82	1123.57	50	944.432	37	716.284	24
LEO062.A0101	LEO094.A0101	122.984	1427.26	33	1396.61	30	1342.14	26	1307.24	24
LEO038.A0101	LEO068.A0101	185.611	1423.02	19	1403.91	17	1403.91	17	1403.91	17
LEO057.A0101	LEO141.A0101	68.6205	1422.33	53	1326.32	43	1242.2	37	1066.3	27
LEO057.A0101	LEO050.A0101	95.0665	1422.25	56	1314.6	45	1075.18	27	988.043	22
LEO045.A0101	LEO064.A0101	94.0518	1421.49	64	1242.47	45	1113.69	36	909.281	25
LEO109.A0101	LEO110.A0101	92.5321	1420.86	85	1036.15	46	774.726	27	652.102	20
LEO094.A0101	LEO129.A0101	206.847	1420.34	15	1420.34	15	1408.3	14	1408.3	14
LEO043.A0101	LEO083.A0101	47.2464	1419.42	95	977.237	50	741.345	33	370.758	12
LEO017.A0101	LEO077.A0101	50.5087	1418.39	93	1006.1	51	729.464	31	421.219	14
LEO015.A0101	LEO088.A0101	116.054	1417.53	36	1358.91	30	1330.16	28	1271.85	25
LEO005.A0101	LEO065.A0101	53.5725	1417.53	77	1155.45	51	965.525	38	729.102	25
LEO043.A0101	LEO081.A0101	62.3676	1416.37	89	1113.77	57	855.079	38	496.387	18
LEO123.A0101	LEO129.A0101	38.2949	1415.93	85	1092.24	51	900.833	37	706.113	26
LEO084.A0101	LEO129.A0101	62.759	1414.97	92	1024.18	52	770.319	33	486.234	17
LEO006.A0101	LEO091.A0101	41.5715	1414.3	96	1008.49	55	629.741	27	421.074	15
LEO076.A0101	LEO119.A0101	51.1976	1409.2	81	1114.3	51	866.07	33	668.914	22
LEO119.A0101	LEO121.A0101	120.195	1407.91	28	1399.08	27	1369	25	1369	25
LEO076.A0101	LEO007.A0101	53.9604	1407.56	84	1079.65	51	833.229	33	674.735	24
LEO106.A0101	LEO122.A0101	70.9537	1403.41	60	1205.49	41	1064.06	31	970.806	26
LEO100.A0101	LEO036.A0101	135.792	1402.74	29	1392.43	28	1362.11	26	1326.04	24
LEO021.A0101	LEO113.A0101	102.12	1402.61	51	1248.58	35	1189.87	31	1061.24	24
LEO095.A0101	LEO138.A0101	136.962	1401.72	33	1359.37	29	1330.85	27	1258.41	23
LEO129.A0101	LEO143.A0101	86.2391	1399.13	75	1124.7	47	916.268	32	703.395	20
LEO058.A0101	LEO087.A0101	152.075	1396.91	30	1388.09	29	1362.03	27	1304.25	24
LEO045.A0101	LEO133.A0101	60.4047	1396.24	76	1194.35	55	932.385	36	700.97	23
LEO021.A0101	LEO035.A0101	132.217	1394.68	51	1291.69	40	1178.46	32	1104.13	28
LEO034.A0101	LEO038.A0101	104.482	1394.66	33	1373.93	31	1357.97	30	1304.35	27
LEO049.A0101	LEO121.A0101	160.619	1393.33	25	1376.72	23	1333.8	20	1317.73	19
LEO013.A0101	LEO084.A0101	45.1101	1391.32	86	1079.42	54	843.841	37	505.476	18
LEO016.A0101	LEO091.A0101	41.4414	1390.36	96	996.306	56	548.238	23	422.403	16
LEO110.A0101	LEO050.A0101	38.1461	1389.88	88	1031.34	52	738.532	31	551.382	21
LEO076.A0101	LEO124.A0101	56.3738	1388.36	86	1063.59	52	791.513	32	580.165	20
LEO105.A0101	LEO108.A0101	129.955	1388.3	26	1365.24	24	1365.24	24	1347.04	23
LEO103.A0101	LEO017.A0101	63.4698	1387.82	88	1037.42	52	724.184	29	526.184	18
LEO029.A0101	LEO121.A0101	164.715	1385.33	37	1345.95	33	1239.49	25	1220.91	24
LEO064.A0101	LEO133.B0101	46.2753	1383.99	87	1025.51	49	765.711	30	606.473	21
LEO024.A0101	LEO136.A0101	90.6349	1382.33	72	1128.48	46	886.819	29	743.752	21
LEO121.A0101	LEO135.A0101	119.713	1380.99	28	1361.1	26	1331.04	24	1331.04	24
LEO096.A0101	LEO134.A0101	52.6795	1380.32	64	1191.9	44	1065.8	35	940.163	28
LEO043.A0101	LEO008.A0101	59.3135	1379.57	82	1084.09	51	775.053	28	567.717	16
LEO009.A0101	LEO053.A0101	47.0864	1378.6	79	1115.67	52	881.56	35	666.308	23
LEO110.A0101	LEO111.A0101	62.1025	1377.9	82	1113.85	55	786.321	31	556.17	18
LEO066.A0101	LEO016.A0101	55.175	1375.69	80	1150.42	56	853.828	35	640.771	23
LEO042.A0101	LEO115.A0101	72.0965	1374.2	76	1108.59	48	892.421	32	714.379	22
LEO062.A0101	LEO076.A0101	52.4305	1373.67	85	1017.9	49	660.045	24	533.714	17
LEO067.A0101	LEO132.A0101	81.2307	1373.51	42	1299.95	34	1274.73	32	1218.94	29
LEO057.A0101	LEO049.A0101	74.6444	1369.78	57	1172.58	37	1077.25	30	1019.92	27
LEO066.A0101	LEO017.A0101	43.2677	1366.11	85	980.168	45	805.35	33	640.676	24
LEO020.A0101	LEO138.A0101	153.422	1364.13	35	1345.4	33	1288.16	29	1250.95	27
LEO028.A0101	LEO037.A0101	54.4241	1362.66	84	1011.6	48	779.806	31	563.657	19
LEO100.A0101	LEO095.A0101	101.765	1358.9	26	1348.96	25	1319.85	23	1319.85	23
LEO016.A0101	LEO023.A0101	46.8599	1357.85	86	1028.04	51	747.792	31	522.055	18
LEO096.A0101	LEO138.A0101	132.699	1357.21	31	1338.22	29	1338.22	29	1286.03	26
LEO018.A0101	LEO086.A0101	47.6909	1355.15	80	1040.89	48	818.106	32	579.422	19
LEO006.A0101	LEO099.A0101	42.3265	1354.53	85	971.486	46	766.778	31	534.71	18
LEO006.A0101	LEO052.A0101	76.829	1353.59	82	994.154	46	657.605	22	556.693	16
LEO126.A0101	LEO133.B0101	38.5836	1353.34	83	999.094	48	788.813	33	596.114	22
LEO043.A0101	LEO041.A0101	43.9144	1350	88	923.715	44	746.69	31	521.083	18
LEO067.A0101	LEO081.A0101	107.986	1348.28	36	1331.44	34	1277.23	30	1170.88	24
LEO013.A0101	LEO009.A0101	48.0545	1346.19	83	993.055	47	709.264	27	563.642	19
LEO058.A0101	LEO085.A0101	176.159	1342.78	29	1299.33	25	1284.35	24	1245.49	22
LEO045.A0101	LEO056.A0101	136.099	1342.03	34	1305.23	30	1250.63	26	1216.59	24
LEO017.A0101	LEO029.A0101	49.876	1341.29	88	957.813	48	659.28	27	495.743	18
LEO021.A0101	LEO092.A0101	55.0108	1340.84	85	936.769	44	757.042	31	544.865	19
LEO110.A0101	LEO142.A0101	39.0932	1340.46	92	961.375	52	601.307	26	409.121	15
LEO006.A0101	LEO095.A0101	39.6088	1340.2	79	1044.77	49	819.578	33	648.668	23
LEO064.A0101	LEO132.A0101	58.5079	1338.32	80	1008.92	46	825.094	33	572.359	19
LEO110.A0101	LEO070.A0101	36.5819	1336.46	83	1002.62	50	744.519	31	602.197	23
LEO101.A0101	LEO024.A0101	89.8661	1332.85	74	1060.66	46	828.661	29	644.217	19
LEO006.A0101	LEO029.A0101	51.5436	1332.27	86	971.56	49	662.529	27	500.648	18
LEO076.A0101	LEO117.A0101	46.1646	1331.64	82	978.61	46	724.609	28	561.826	19
LEO040.A0101	LEO056.A0101	153.984	1329.21	31	1211.53	18	1211.53	18	1192.19	17
LEO023.A0101	LEO133.B0101	89.6829	1327.46	44	1238.64	35	1159.06	29	1045.78	23
LEO066.A0101	LEO107.A0101	158.943	1327.03	16	1327.03	16	1327.03	16	1307.21	15
LEO074.A0101	LEO017.A0101	40.4117	1325.87	86	985.861	51	672.558	29	457.715	17
LEO010.A0101	LEO016.A0101	50.0318	1323.94	84	996.123	50	761.746	33	474.19	17
LEO006.A0101	LEO023.A0101	41.7937	1323.53	83	1013.15	52	684.979	28	473.702	16
LEO126.A0101	LEO133.A0101	46.0496	1322.58	78	1079.27	54	749.324	30	604.987	22
LEO016.A0101	LEO029.A0101	51.3324	1322.4	86	946.224	47	664.853	27	455.565	15
LEO006.A0101	LEO113.A0101	69.5022	1320.48	82	963.038	46	656.723	24	530.313	17
LEO138.A0101	LEO139.A0101	149.797	1320.17	34	1308.22	33	1238.75	28	1185.39	25
LEO004.A0101	LEO006.A0101	49.1097	1318.06	69	1136.26	51	959.359	38	763.899	27
LEO053.A0101	LEO130.A0101	54.1491	1318.01	81	990.04	46	773.304	30	557.24	18
LEO043.A0101	LEO049.A0101	43.1778	1317.14	82	965.575	47	701.895	28	545.373	19
LEO066.A0101	LEO006.A0101	71.5225	1316.62	78	1041.51	50	703.615	26	597.565	20
LEO110.A0101	LEO023.A0101	46.9323	1316.59	82	984.868	48	688.879	26	531.328	17
LEO006.A0101	LEO139.A0101	43.4814	1316.42	88	901.638	45	662.45	28	418.019	14
LEO013.A0101	LEO045.A0101	123.742	1316.08	40	1206.6	28	1123.05	22	1052.92	18
LEO006.A0101	LEO046.A0101	54.1606	1313.43	83	1028.58	53	750.752	33	473.734	17
LEO110.A0101	LEO118.A0101	60.8576	1312.15	83	1040.17	55	726.694	32	444.601	16
LEO042.A0101	LEO051.A0101	49.6203	1312.01	84	997.112	52	677.3	29	481.746	18
LEO017.A0101	LEO073.A0101	38.1791	1310.06	86	930.175	47	702.214	30	507.921	19
LEO110.A0101	LEO102.A0101	51.3037	1309.48	79	992.988	47	766.098	30	587.146	20
LEO065.A0101	LEO133.B0101	54.0846	1307.61	81	1006.08	50	739.353	31	500.567	18
LEO016.A0101	LEO026.A0101	70.7183	1307.23	84	956.764	49	702.663	31	374.392	13
LEO034.A0101	LEO068.A0101	104.679	1303.42	28	1303.42	28	1289.15	27	1255.04	25
LEO045.A0101	LEO132.A0101	59.3437	1303.19	80	969.81	46	683.186	25	486.029	14
LEO129.A0101	LEO134.A0101	50.2519	1301.79	87	887.911	43	656.125	26	498.526	17
LEO040.A0101	LEO126.A0101	56.6756	1301.69	77	1050.29	51	773.836	31	462.598	14
LEO006.A0101	LEO104.A0101	39.9061	1300.14	79	1014.32	50	815.559	36	529.972	20
LEO072.A0101	LEO128.A0101	136.671	1299.95	31	1277.27	29	1251.04	27	1179.11	23
LEO017.A0101	LEO056.A0101	38.1499	1299.86	89	938.733	51	622.931	29	325.615	12
LEO024.A0101	LEO086.A0101	55.8031	1299.09	72	1045.1	46	838.43	31	639.715	20
LEO040.A0101	LEO131.A0101	113.339	1298.71	45	1236.26	39	1096.56	29	1023.72	25
LEO066.A0101	LEO110.A0101	41.3823	1298.15	81	975.788	48	674.878	26	586.748	21
LEO017.A0101	LEO139.A0101	47.1345	1296.18	84	947.782	49	698.731	31	427.526	16
LEO103.A0101	LEO006.A0101	44.0272	1294.95	87	891.337	45	640.406	27	516.427	20
LEO103.A0101	LEO016.A0101	49.5371	1292.09	91	822.965	43	549.098	23	389.246	14
LEO036.A0101	LEO045.A0101	129.656	1292.02	32	1237.79	26	1198.18	23	1163.08	21
LEO016.A0101	LEO079.A0101	55.1312	1290.28	87	859.862	43	634.747	27	431.209	16
LEO018.A0101	LEO047.A0101	65.7546	1289.85	77	975.156	45	758.09	29	597.375	20
LEO074.A0101	LEO006.A0101	38.1564	1288.34	86	956.815	52	659.587	30	410.871	16
LEO006.A0101	LEO049.A0101	36.6122	1287.35	80	995.181	50	730.06	31	537.976	20
LEO024.A0101	LEO116.A0101	34.8558	1285.54	87	931.554	51	634.555	29	404.545	16
LEO028.A0101	LEO116.A0101	40.0201	1284.3	90	788.81	40	505.719	20	376.442	13
LEO109.A0101	LEO016.A0101	50.0246	1282.79	85	858.126	42	606.531	24	430.098	14
LEO032.A0101	LEO119.A0101	56.3712	1282.73	78	1001.11	48	707.771	27	508.245	16
LEO037.A0101	LEO040.A0101	60.7342	1282.3	74	952.157	41	729.52	25	657.641	21
LEO122.A0101	LEO129.A0101	50.7311	1282.2	84	843.584	39	682.266	27	527.12	18
LEO007.A0101	LEO123.A0101	58.2671	1281.88	74	979.94	44	772.368	29	612.262	20
LEO016.A0101	LEO104.A0101	42.3069	1281.73	85	966.197	52	644.773	28	360.117	12
LEO007.A0101	LEO032.A0101	40.5457	1280.81	80	928.752	45	676.565	27	497.236	17
LEO006.A0101	LEO125.A0101	51.8142	1279.91	81	933.206	46	708.654	30	532.685	20
LEO006.A0101	LEO102.A0101	54.7405	1277.3	80	946.38	46	690.906	27	570.651	20
LEO042.A0101	LEO124.A0101	45.6765	1276.77	85	862.645	42	684.162	29	435.65	15
LEO022.A0101	LEO076.A0101	50.796	1275.87	80	960	47	715.552	29	543.747	19
LEO011.A0101	LEO016.A0101	42.1859	1275.59	90	832.137	44	550.416	24	353.149	13
LEO016.A0101	LEO102.A0101	59.415	1273.85	77	1015.46	50	706.092	28	547.173	19
LEO016.A0101	LEO036.A0101	52.1673	1270.76	79	900.512	40	727.029	28	599.227	21
LEO019.A0101	LEO132.A0101	102.503	1270.74	45	1203.19	38	1117.54	32	1047.45	28
LEO006.A0101	LEO011.A0101	46.7569	1268.43	89	841.46	45	518.971	22	288.124	9
LEO086.A0101	LEO104.A0101	127.274	1268.22	40	1201.6	33	1148.7	29	1094.89	26
LEO110.A0101	LEO056.A0101	37.1455	1266.87	86	925.385	50	644.43	30	343.144	13
LEO017.A0101	LEO102.A0101	62.0996	1266.83	73	1005.87	46	834.256	34	658.482	24
LEO024.A0101	LEO047.A0101	87.624	1266.63	63	1095.88	45	878.311	29	789.642	24
LEO021.A0101	LEO116.A0101	47.2381	1265.61	81	962.844	49	675.071	28	436.317	15
LEO042.A0101	LEO117.A0101	42.8651	1265.6	82	876.887	42	641.252	25	498.305	17
LEO017.A0101	LEO141.A0101	39.8177	1264.41	81	908.791	45	669.107	28	470.893	17
LEO006.A0101	LEO121.A0101	47.2232	1264.39	88	805.263	41	519.76	21	373.49	13
LEO009.A0101	LEO129.A0101	48.7137	1263.27	77	938.83	44	725.865	29	568.982	20
LEO043.A0101	LEO109.A0101	41.8777	1257.32	84	860.985	44	626.63	27	378.132	13
LEO057.A0101	LEO129.A0101	83.4378	1256.51	67	999.754	40	848.944	29	758.791	24
LEO087.A0101	LEO141.A0101	191.649	1255.8	31	1234.66	29	1164.74	24	1076.94	19
LEO037.A0101	LEO132.A0101	47.8089	1255.13	76	927.178	42	727.913	28	554.779	18
LEO036.A0101	LEO104.A0101	100.439	1254.39	27	1225.89	24	1211.88	23	1172.95	21
LEO006.A0101	LEO073.A0101	40.5312	1253.11	79	961.356	49	640.017	26	515.962	19
LEO006.A0101	LEO063.A0101	50.4344	1252.5	83	940.021	50	658.389	29	442.43	17
LEO057.A0101	LEO013.A0101	61.985	1252.26	78	885.618	40	730.241	29	507.33	17
LEO067.A0101	LEO143.A0101	60.9479	1251.25	70	959.364	39	809.05	28	698.533	22
LEO076.A0101	LEO054.A0101	45.7257	1249.85	79	966.913	49	667.178	27	488.393	17
LEO016.A0101	LEO046.A0101	61.5592	1249.21	85	900.528	49	517.015	21	427.167	16
LEO110.A0101	LEO049.A0101	39.619	1248.18	78	952.825	48	671.023	28	449.311	16
LEO004.A0101	LEO017.A0101	54.0892	1247.28	78	954.461	48	718.553	31	483.568	18
LEO007.A0101	LEO042.A0101	41.5048	1246.02	81	905.847	47	676.779	30	376.651	13
LEO053.A0101	LEO084.A0101	57.3111	1245.97	76	989.903	50	752.532	33	483.832	18
LEO064.A0101	LEO133.A0101	52.2019	1245.77	76	968.292	46	725.89	29	601.697	22
LEO076.A0101	LEO051.A0101	46.1564	1245.77	78	878.846	39	695.459	26	570.949	19
LEO017.A0101	LEO026.A0101	43.4178	1245.48	82	841.837	41	619.713	25	419.488	14
LEO032.A0101	LEO051.A0101	47.3706	1244.88	89	838.968	47	568.043	27	265.861	10
LEO043.A0101	LEO142.A0101	47.4154	1244.88	86	781.149	39	612.02	27	438.964	17
LEO040.A0101	LEO095.A0101	119.609	1244.42	40	1169.93	32	1105.95	27	1071.39	25
LEO047.A0101	LEO061.A0101	41.8694	1244.12	79	903.399	44	681.314	28	523.563	19
LEO006.A0101	LEO090.A0101	34.1857	1243.31	82	926.582	49	629.249	27	445.63	17
LEO006.A0101	LEO019.A0101	38.8983	1242.85	80	933.869	48	677.662	30	404.009	15
LEO006.A0101	LEO105.A0101	40.479	1242.24	78	980.28	51	608.97	24	465.082	16
LEO110.A0101	LEO052.A0101	45.304	1241.96	77	912.284	43	701.186	28	563.28	20
LEO044.A0101	LEO123.A0101	38.1292	1240.88	79	894.867	44	718.242	31	522.03	20
LEO016.A0101	LEO035.A0101	52.7662	1239.83	77	918.577	43	723.504	29	499.11	16
LEO053.A0101	LEO094.A0101	130.633	1236.81	31	1174.78	25	1159.41	24	1102.24	21
LEO006.A0101	LEO026.A0101	48.5425	1235.63	76	918.899	44	692.351	28	497.776	17
LEO024.A0101	LEO053.A0101	126.555	1235.34	54	1026.77	33	908.62	24	818.182	19
LEO043.A0101	LEO050.A0101	65.2412	1235.03	70	937.509	40	740.676	26	653.994	21
LEO024.A0101	LEO129.A0101	108.39	1234.51	74	882.178	36	698.755	23	519.5	13
LEO017.A0101	LEO090.A0101	49.7866	1234.19	75	929.189	44	696.135	27	495.472	16
LEO110.A0101	LEO099.A0101	44.6695	1231.62	81	914.709	49	582.336	25	311.617	10
LEO016.A0101	LEO099.A0101	64.6438	1231.16	76	930.554	45	656.389	25	497.875	16
LEO017.A0101	LEO049.A0101	37.1712	1228.49	81	812.108	40	597.295	25	474.009	18
LEO017.A0101	LEO063.A0101	33.6054	1228.31	93	761.281	44	453.529	21	275.497	11
LEO016.A0101	LEO073.A0101	40.2995	1228.2	80	870.977	43	648.431	27	524.421	20
LEO043.A0101	LEO111.A0101	44.8737	1227.45	82	886.374	46	612.894	26	430.445	16
LEO095.A0101	LEO122.A0101	69.5692	1227.33	58	1038.35	38	885.543	27	744.809	19
LEO006.A0101	LEO137.A0101	56.2047	1227.27	80	857.227	42	581.152	22	451.096	15
LEO024.A0101	LEO072.A0101	78.0025	1225.73	45	1127.99	35	1017.87	27	964.707	24
LEO049.A0101	LEO060.A0101	214.173	1225.58	15	1208.27	13	1208.27	13	1188.93	12
LEO043.A0101	LEO138.A0101	38.3407	1225.19	88	741.16	39	484.809	20	377.214	14
LEO028.A0101	LEO092.A0101	36.843	1224.68	83	838.725	43	574.982	24	397.809	14
LEO016.A0101	LEO139.A0101	39.3024	1223.42	81	874.108	45	595.451	25	437.1	16
LEO017.A0101	LEO010.A0101	51.4591	1222.51	82	901.315	48	647.94	29	373.777	13
LEO056.A0101	LEO134.A0101	80.3473	1219.16	52	1021.56	32	910.18	24	823.844	19
LEO006.A0101	LEO010.A0101	46.864	1219.15	80	861.462	43	646.857	27	467.793	17
LEO006.A0101	LEO140.A0101	43.6006	1218.71	80	880.848	46	584.439	25	407.961	15
LEO006.A0101	LEO141.A0101	49.0499	1215.99	85	781.195	40	501.831	20	412.673	15
LEO080.A0101	LEO006.A0101	54.8586	1215.31	74	922.835	44	715.483	29	497.2	17
LEO040.A0101	LEO136.A0101	71.3191	1214.43	74	912.503	42	732.242	29	463.405	14
LEO043.A0101	LEO095.A0101	51.5013	1213.34	70	943.439	42	800.203	32	587.171	20
LEO017.A0101	LEO135.A0101	54.2167	1213.21	78	923.439	48	590.325	24	448.273	16
LEO016.A0101	LEO090.A0101	66.4805	1212.61	78	948.328	51	548.785	22	412.232	14
LEO040.A0101	LEO092.A0101	84.8147	1212.27	64	946.638	37	798.798	26	657.178	18
LEO074.A0101	LEO133.B0101	107.368	1210.83	36	1063.34	21	1063.34	21	1046.84	20
LEO076.A0101	LEO041.A0101	36.7703	1209.57	86	770.082	41	566.143	26	349.826	14
LEO032.A0101	LEO077.A0101	37.6369	1209.29	80	886.534	47	522.911	21	415.197	15
LEO080.A0101	LEO016.A0101	45.6978	1206.77	78	872.881	43	636.176	26	543.738	21
LEO006.A0101	LEO035.A0101	36.8842	1205.49	82	840.472	44	559.617	24	384.01	14
LEO110.A0101	LEO026.A0101	46.0697	1203.68	81	886.311	48	584.131	26	371.331	14
LEO017.A0101	LEO112.A0101	43.233	1202.75	81	796.966	40	512.661	20	421.01	15
LEO043.A0101	LEO052.A0101	51.8148	1201.24	81	756.234	36	554.378	22	356.168	11
LEO028.A0101	LEO047.A0101	44.1315	1201.06	76	893.738	44	625.997	25	483.437	17
LEO043.A0101	LEO103.A0101	40.9572	1200.94	78	843.949	42	666.942	29	400.399	14
LEO006.A0101	LEO072.A0101	56.0422	1200.53	73	847.724	38	656.215	24	549.961	18
LEO110.A0101	LEO046.A0101	34.758	1199.64	86	806.946	45	486.033	21	343.078	13
LEO123.A0101	LEO138.A0101	127.957	1198.74	60	973.338	37	767.507	22	678.21	17
LEO114.A0101	LEO136.A0101	170.82	1198.45	17	1189.83	16	1189.83	16	1189.83	16
LEO043.A0101	LEO070.A0101	54.736	1198.4	74	860.23	40	693.086	28	480.912	16
LEO103.A0101	LEO110.A0101	41.481	1196.35	78	869.937	45	594.039	25	392.715	14
LEO043.A0101	LEO113.A0101	47.2985	1195.29	76	814.371	37	660.27	26	502.163	17
LEO115.A0101	LEO130.A0101	46.0087	1194.65	74	961.789	49	693.695	30	500.367	19
LEO006.A0101	LEO014.A0101	41.7032	1194.41	84	783.348	41	506.964	21	361.27	13
LEO004.A0101	LEO132.A0101	90.9709	1194.15	46	1121.44	38	998.188	29	872.615	22
LEO042.A0101	LEO119.A0101	59.2811	1191.17	73	870.943	39	704.481	27	563.493	19
LEO017.A0101	LEO019.A0101	38.0841	1189.1	78	887.766	46	586.911	25	443.58	17
LEO031.A0101	LEO130.A0101	32.1118	1187.35	84	793.711	43	537.504	24	335.571	13
LEO101.A0101	LEO056.A0101	191.528	1187.27	18	1147.11	14	1147.11	14	1089.96	11
LEO056.A0101	LEO106.A0101	174.399	1186.99	30	1132.3	25	1105.31	23	1069.06	21
LEO062.A0101	LEO032.A0101	52.8713	1186.7	78	874.171	44	580.451	23	459.709	16
LEO004.A0101	LEO016.A0101	51.4736	1186.51	75	849.582	40	700.024	29	465.393	16
LEO017.A0101	LEO128.A0101	40.0215	1186.41	75	918.344	47	637.399	27	458.76	17
LEO110.A0101	LEO113.A0101	58.1582	1185.54	79	843.969	44	571.382	24	377.45	13
LEO114.A0101	LEO133.A0101	203.771	1184.07	23	1146.01	19	1130.86	18	1110.87	17
LEO043.A0101	LEO066.A0101	49.7003	1183.27	76	890.045	46	631.474	28	383.969	14
LEO053.A0101	LEO134.A0101	64.4507	1183.24	74	888.326	44	608.34	24	453.103	15
LEO110.A0101	LEO139.A0101	41.3932	1182.06	76	888.718	46	609.583	26	468.391	18
LEO016.A0101	LEO120.A0101	32.6677	1181.97	75	933.029	49	667.937	30	429.816	17
LEO017.A0101	LEO023.A0101	46.6513	1181.33	75	878.243	44	617.121	25	407.198	13
LEO040.A0101	LEO101.A0101	128.548	1180.46	60	919.884	33	757.766	21	633.787	14
LEO016.A0101	LEO019.A0101	43.9251	1177.43	78	859.624	44	613.931	26	478.147	18
LEO062.A0101	LEO069.A0101	185.41	1177.3	21	1145.47	18	1129.73	17	1129.73	17
LEO037.A0101	LEO133.B0101	43.1704	1176.77	82	797.114	43	507.31	22	353.079	13
LEO044.A0101	LEO143.A0101	54.7697	1176.11	76	783.413	36	600.555	23	437.088	14
LEO017.A0101	LEO046.A0101	48.0743	1175.47	78	878.321	47	629.985	29	364.32	14
LEO049.A0101	LEO097.A0101	114.462	1174.66	27	1166.08	26	1166.08	26	1130.94	24
LEO021.A0101	LEO047.A0101	39.2081	1174.47	78	799.905	40	566.855	23	388.224	13
LEO021.A0101	LEO044.A0101	55.9119	1174.11	72	917.123	46	659.497	27	463.181	16
LEO110.A0101	LEO141.A0101	33.343	1173.77	85	734.161	39	494.956	21	374.792	14
LEO015.A0101	LEO067.A0101	118.212	1172.59	29	1115.93	23	1085.75	21	1047.23	19
LEO016.A0101	LEO056.A0101	40.6148	1172.47	82	752.498	40	453.342	19	326.874	12
LEO040.A0101	LEO065.A0101	60.5904	1169.26	79	792.366	41	554.226	24	326.062	11
LEO074.A0101	LEO110.A0101	32.0644	1168.66	83	781.105	44	494.451	23	294.886	12
LEO062.A0101	LEO042.A0101	41.5815	1168.49	80	785.728	40	639.129	29	388.788	15
LEO076.A0101	LEO108.A0101	52.0503	1166.59	75	781.095	37	573.777	22	455.736	15
LEO006.A0101	LEO056.A0101	49.617	1166.4	77	866.072	46	599.893	27	337.017	12
LEO017.A0101	LEO125.A0101	37.6814	1165.56	83	715.449	37	516.406	23	337.406	13
LEO110.A0101	LEO029.A0101	30.6204	1165.35	83	764.818	41	547.784	25	388.535	16
LEO110.A0101	LEO036.A0101	31.987	1165.23	77	858.129	45	665.372	31	459.214	19
LEO076.A0101	LEO015.A0101	34.6218	1164.28	83	780.706	42	547.007	25	331.285	13
LEO065.A0101	LEO133.A0101	42.3886	1162.47	73	861.627	42	633.132	25	490.26	17
LEO110.A0101	LEO131.A0101	55.0322	1161.71	81	808.216	44	589.978	28	272.91	10
LEO005.A0101	LEO136.A0101	45.7834	1161.64	76	844.519	44	603.908	27	408.066	16
LEO042.A0101	LEO054.A0101	46.5008	1161.43	77	819.575	41	560.438	22	453.657	16
LEO044.A0101	LEO122.A0101	50.8177	1161.18	75	824.038	40	629.193	26	428.765	15
LEO043.A0101	LEO102.A0101	44.2788	1160.76	80	777.347	41	498.767	21	336.675	12
LEO034.A0101	LEO017.A0101	43.6665	1160.29	80	708.977	35	511.619	21	366.965	13
LEO019.A0101	LEO081.A0101	92.886	1159.56	33	1159.56	33	1091.47	28	1016.28	24
LEO034.A0101	LEO110.A0101	41.3112	1159.01	84	734.253	41	469.941	21	305.585	12
LEO062.A0101	LEO072.A0101	106.112	1158.47	25	1129.29	22	1104.39	20	1065.34	18
LEO031.A0101	LEO084.A0101	51.6161	1156.72	77	771.19	36	617.031	25	423.981	14
LEO076.A0101	LEO067.A0101	42.639	1156.6	72	885.056	44	654.926	27	488.087	18
LEO016.A0101	LEO063.A0101	36.5924	1155.89	74	849.586	43	668.86	30	457.237	18
LEO076.A0101	LEO100.A0101	41.7149	1154.6	78	860.732	47	567.715	26	301.363	11
LEO016.A0101	LEO121.A0101	38.4069	1152.33	76	836.199	44	560.301	24	364.533	13
LEO124.A0101	LEO130.A0101	68.0891	1151.94	75	797.688	38	597.394	24	394.631	13
LEO016.A0101	LEO059.A0101	40.8816	1151.45	75	861.138	45	620.315	28	422.474	17
LEO110.A0101	LEO035.A0101	29.5191	1149.55	86	678.371	38	434.837	20	298.234	12
LEO050.A0101	LEO143.A0101	126.736	1149.4	60	885.003	32	727.373	21	636.759	16
LEO017.A0101	LEO099.A0101	38.8226	1149.21	78	861.664	49	502.409	23	291.683	11
LEO028.A0101	LEO136.A0101	42.9814	1148.33	77	791.787	40	548.35	23	372.824	13
LEO032.A0101	LEO117.A0101	33.903	1147.9	78	828.189	45	542.638	24	385.507	15
LEO017.A0101	LEO011.A0101	46.2202	1146.88	76	721.848	33	594.493	24	452.129	16
LEO032.A0101	LEO111.A0101	39.863	1146.06	74	862.094	45	596.02	26	404.415	15
LEO110.A0101	LEO010.A0101	47.262	1145.42	72	832.237	40	590.848	23	499.647	18
LEO023.A0101	LEO053.A0101	105.921	1145.11	26	1101.25	22	1101.25	22	1048.27	19
LEO017.A0101	LEO036.A0101	42.0858	1143.71	81	779.61	43	513.619	24	245.637	9
LEO110.A0101	LEO063.A0101	35.5358	1143.33	80	782.203	44	504.893	23	323.988	13
LEO032.A0101	LEO067.A0101	51.3754	1143.1	71	848.529	40	658.332	26	476.744	16
LEO110.A0101	LEO004.A0101	48.7947	1142.25	73	852.723	44	577.503	24	414.043	15
LEO110.A0101	LEO055.A0101	38.0833	1142.03	84	713.264	41	410.483	19	266.637	11
LEO005.A0101	LEO116.A0101	44.8979	1142.03	74	813.92	41	612.507	26	378.908	13
LEO019.A0101	LEO093.A0101	86.6967	1141.63	27	1111.04	24	1098.29	23	1098.29	23
LEO006.A0101	LEO082.A0101	46.9038	1139.87	79	749.565	39	523.186	23	320.286	12
LEO017.A0101	LEO082.A0101	40.1634	1138.88	79	764.713	40	469.998	19	339.37	12
LEO016.A0101	LEO128.A0101	34.7344	1137.08	77	767.085	40	581.048	26	386.424	15
LEO081.A0101	LEO143.A0101	60.6778	1136.88	61	873.961	34	753.476	25	662.606	20
LEO005.A0101	LEO086.A0101	46.9688	1136.63	70	824.524	38	702.682	29	524.061	19
LEO074.A0101	LEO016.A0101	42.0229	1135.87	74	791.954	39	566.586	23	423.17	15
LEO013.A0101	LEO024.A0101	83.0599	1135.76	66	817.311	34	674.863	24	552.568	17
LEO114.A0101	LEO133.B0101	97.8867	1134.51	28	1058.87	20	1058.87	20	1040.65	19
LEO032.A0101	LEO108.A0101	43.144	1133.68	75	796.251	41	577.076	25	340.412	12
LEO005.A0101	LEO047.A0101	44.2799	1131.77	73	820.875	41	626.578	27	391.596	14
LEO056.A0101	LEO090.A0101	223.241	1131.23	13	1131.23	13	1115.88	12	1115.88	12
LEO006.A0101	LEO120.A0101	40.4153	1128.86	68	887.309	44	635.16	26	479.577	17
LEO016.A0101	LEO112.A0101	40.2717	1127.37	78	808.836	44	505.238	22	307.163	11
LEO017.A0101	LEO091.A0101	36.6963	1126.88	83	725.351	42	421.08	19	281.334	11
LEO110.A0101	LEO137.A0101	31.9156	1126.32	78	811.811	45	545.904	26	329.805	14
LEO043.A0101	LEO004.A0101	37.2104	1126.11	76	772.098	40	530.646	22	405.547	15
LEO074.A0101	LEO133.A0101	108.526	1125.4	32	1030.85	22	1006.06	20	1006.06	20
LEO110.A0101	LEO125.A0101	60.9338	1124.93	73	848.592	45	606.987	28	343.999	13
LEO110.A0101	LEO077.A0101	47.4819	1124.85	70	799.534	38	614.465	25	473.796	17
LEO017.A0101	LEO014.A0101	34.8124	1124	78	724.631	37	559.551	25	361.482	14
LEO115.A0101	LEO123.A0101	43.1339	1123.71	80	673.517	33	455.037	17	346.131	11
LEO074.A0101	LEO136.A0101	180.852	1122.15	18	1084.94	14	1072.88	13	1054.92	12
LEO006.A0101	LEO131.A0101	41.9599	1121.75	70	831.508	40	631.199	26	486.463	18
LEO024.A0101	LEO094.A0101	65.6537	1119.35	44	988.429	30	913.229	25	861.528	22
LEO016.A0101	LEO135.A0101	54.5665	1118.46	72	828.475	43	503.697	19	396.901	13
LEO052.A0101	LEO072.A0101	122.659	1117.96	23	1098.37	21	1098.37	21	1060.78	19
LEO016.A0101	LEO082.A0101	37.3862	1117.95	84	660.417	37	359.504	16	214.949	8
LEO016.A0101	LEO137.A0101	34.3053	1117.86	82	698.463	40	426.137	20	234.359	9
LEO084.A0101	LEO115.A0101	40.4106	1116.04	77	796.705	43	513.478	22	348.971	13
LEO092.A0101	LEO133.B0101	66.8163	1115.44	71	782.131	37	552.481	20	447.013	14
LEO006.A0101	LEO098.A0101	47.4322	1114.09	74	801.844	41	570.014	24	391.702	14
LEO034.A0101	LEO006.A0101	33.8164	1112.62	74	795.324	43	541.214	25	312.291	12
LEO043.A0101	LEO010.A0101	36.3051	1109.49	77	723.373	38	513.675	23	337.334	13
LEO034.A0101	LEO043.A0101	36.3905	1109.08	77	766.364	42	465.858	20	323.875	12
LEO043.A0101	LEO099.A0101	40.4091	1108.14	74	793.761	42	572.548	26	307.854	11
LEO028.A0101	LEO101.A0101	43.5628	1107.88	76	753.536	39	500.904	20	355.059	12
LEO016.A0101	LEO105.A0101	55.3781	1107.7	76	756.366	39	497.286	20	333.385	11
LEO110.A0101	LEO090.A0101	39.7441	1107.59	75	731.433	38	570.333	26	223.558	7
LEO016.A0101	LEO141.A0101	44.9032	1106.06	74	722.199	35	515.043	20	369.158	12
LEO016.A0101	LEO049.A0101	42.6505	1104.16	66	885.887	44	665.286	28	445.388	16
LEO057.A0101	LEO004.A0101	108.934	1103.73	56	878.826	33	763.812	25	677.452	20
LEO043.A0101	LEO121.A0101	39.3369	1103.51	76	730.109	38	489.231	21	346.762	13
LEO013.A0101	LEO018.A0101	53.2685	1102.96	76	723.542	36	565.54	25	373.373	14
LEO043.A0101	LEO074.A0101	41.8887	1102.85	79	716.863	39	422.822	18	300.206	11
LEO017.A0101	LEO048.A0101	43.1945	1102.51	85	601.766	33	368.237	16	207.345	7
LEO086.A0101	LEO133.B0101	48.3367	1102.06	74	787.37	40	573.731	25	393.98	15
LEO016.A0101	LEO140.A0101	29.0629	1099.8	78	767.124	44	487.142	23	293.419	12
LEO015.A0101	LEO032.A0101	37.5447	1098.2	72	862.044	48	531.017	24	334.48	13
LEO017.A0101	LEO120.A0101	75.8208	1097.19	72	741.206	35	611.192	26	418.287	15
LEO043.A0101	LEO141.A0101	35.36	1097.19	79	717.714	39	496.356	23	306.131	12
LEO015.A0101	LEO042.A0101	41.3277	1097.02	76	702.429	36	510.655	22	398.717	16
LEO039.A0101	LEO006.A0101	38.5113	1096.51	76	746.103	39	527.293	23	328.77	12
LEO080.A0101	LEO017.A0101	39.2422	1095.63	66	841.826	40	710.747	31	460.363	17
LEO006.A0101	LEO107.A0101	43.1205	1094.96	73	801.5	43	538.195	24	343.014	13
LEO043.A0101	LEO019.A0101	42.9935	1090.4	79	684.392	38	402.833	17	254.725	9
LEO005.A0101	LEO092.A0101	42.5157	1089.81	78	689.214	36	526.961	24	333.545	13
LEO037.A0101	LEO133.A0101	47.2183	1088.82	73	725.776	35	523.899	21	386.382	13
LEO039.A0101	LEO017.A0101	34.3716	1087.78	77	746.073	42	460.809	21	247.69	9
LEO034.A0101	LEO036.A0101	107.177	1085.58	25	1077.11	24	1036.61	21	1001.94	19
LEO043.A0101	LEO035.A0101	34.6867	1084.94	76	760.549	42	528.078	25	336.138	14
LEO034.A0101	LEO016.A0101	51.9827	1084.31	70	814.731	42	535.46	22	320.673	10
LEO005.A0101	LEO126.A0101	37.7794	1084.21	74	736.686	38	557.501	25	355.252	14
LEO101.A0101	LEO021.A0101	42.0746	1083.69	72	722.095	35	533.345	21	446.623	16
LEO032.A0101	LEO079.A0101	35.2533	1082.72	77	657.192	34	478.024	21	296.214	11
LEO043.A0101	LEO054.A0101	53.9047	1082.43	76	696.625	35	500.539	21	353.074	13
LEO006.A0101	LEO075.A0101	39.5138	1081.25	72	811.211	44	474.492	20	301.808	10
LEO006.A0101	LEO048.A0101	37.3877	1081.02	72	755.322	38	531.142	22	443.526	17
LEO100.A0101	LEO042.A0101	52.7552	1080.48	71	713.791	34	503.859	19	390.948	13
LEO006.A0101	LEO135.A0101	37.5234	1080.4	75	720.561	38	436.731	18	328.416	12
LEO043.A0101	LEO023.A0101	44.5354	1079.41	73	782.261	42	545.491	25	296.779	11
LEO006.A0101	LEO128.A0101	32.1266	1077.24	77	738.759	43	423.466	20	252.841	10
LEO017.A0101	LEO107.A0101	42.9963	1076.96	80	632.05	35	329.977	13	258.35	9
LEO024.A0101	LEO081.A0101	60.4343	1076.64	55	877.312	34	736.956	24	666.645	20
LEO016.A0101	LEO038.A0101	36.3624	1076.39	77	739.779	42	464.59	22	250.543	10
LEO076.A0101	LEO020.A0101	79.2138	1076.36	72	745.361	38	472.59	18	329.635	10
LEO017.A0101	LEO140.A0101	51.016	1075.56	74	741.133	40	507.641	23	282.84	10
LEO016.A0101	LEO048.A0101	46.7507	1074.58	73	734.525	38	483.029	20	372.321	14
LEO076.A0101	LEO070.A0101	38.9335	1073.97	81	654.228	37	396.227	18	205.371	7
LEO017.A0101	LEO059.A0101	43.1486	1073.96	70	795.779	41	528.29	22	354.148	12
LEO043.A0101	LEO118.A0101	45.035	1072.77	66	829.366	41	549.216	21	464.292	16
LEO047.A0101	LEO133.B0101	63.8978	1071.51	61	813.704	35	659.824	24	503.73	15
LEO017.A0101	LEO098.A0101	35.5174	1071.49	79	676.546	38	366.443	16	253.845	10
LEO057.A0101	LEO087.A0101	96.2964	1071.31	49	924.564	34	801.582	25	655.961	17
LEO005.A0101	LEO052.A0101	137.444	1071.27	35	915.135	19	874.173	16	874.173	16
LEO031.A0101	LEO134.A0101	48.8084	1069.15	74	750.491	41	474.872	21	312.814	12
LEO004.A0101	LEO029.A0101	159.766	1068.49	18	1059.77	17	1044.21	16	1025.68	15
LEO061.A0101	LEO082.A0101	72.2906	1068.48	50	877.697	30	807.379	25	697.542	19
LEO009.A0101	LEO031.A0101	36.5027	1068.35	76	718.236	40	416.149	18	269.132	10
LEO024.A0101	LEO119.A0101	75.3798	1066.79	58	788.507	29	638.161	18	550.304	13
LEO043.A0101	LEO068.A0101	44.134	1066.42	68	794.032	40	549.131	22	409.074	14
LEO006.A0101	LEO112.A0101	45.4801	1065.14	74	656.36	32	557.091	25	324.87	12
LEO016.A0101	LEO131.A0101	37.0598	1064.4	70	737.556	37	566.523	25	387.087	15
LEO055.A0101	LEO114.A0101	175.95	1064.03	23	1052.91	22	994.96	18	960.608	16
LEO115.A0101	LEO143.A0101	52.6936	1063.01	72	764.029	42	511.471	24	241.712	9
LEO005.A0101	LEO102.A0101	99.878	1062.87	46	892.971	28	821.39	23	697.686	16
LEO006.A0101	LEO036.A0101	39.8112	1062.32	71	685.84	33	488.787	19	400.951	14
LEO032.A0101	LEO091.A0101	38.3019	1061.64	75	650.05	33	435.072	18	345.769	13
LEO039.A0101	LEO016.A0101	53.1007	1060.93	74	700.253	37	449.061	19	271.59	9
LEO055.A0101	LEO075.A0101	111.89	1060.92	28	1027.97	25	1027.97	25	942.81	20
LEO093.A0101	LEO141.A0101	130.235	1059.95	20	1048.99	19	1048.99	19	1030.24	18
LEO032.A0101	LEO070.A0101	36.6249	1059.35	80	632.606	35	348.546	14	295.336	11
LEO016.A0101	LEO107.A0101	43.83	1058.4	69	773.85	40	551.337	24	415.277	16
LEO042.A0101	LEO108.A0101	37.8127	1058.31	73	694.119	35	546.16	24	382.545	15
LEO044.A0101	LEO134.A0101	50.2972	1058.3	71	729.367	37	506.422	21	346.074	12
LEO071.A0101	LEO055.A0101	126.914	1057.92	28	1016.33	24	1001.28	23	949.021	20
LEO015.A0101	LEO143.A0101	39.5671	1057.7	59	885.509	41	651.508	24	579.815	20
LEO016.A0101	LEO060.A0101	38.366	1057	74	733.015	41	434.35	20	289.864	12
LEO034.A0101	LEO048.A0101	139.377	1056.34	19	1016.58	15	1004.1	14	968.248	12
LEO076.A0101	LEO068.A0101	49.1218	1054.78	71	709.239	36	459.999	18	348.859	12
LEO017.A0101	LEO072.A0101	45.303	1054.69	67	738.531	36	505.117	19	379.483	12
LEO062.A0101	LEO084.A0101	50.3476	1054.06	67	814.985	42	551.179	23	386.237	14
LEO039.A0101	LEO138.A0101	124.62	1053.69	28	1034	26	949.952	20	895.891	17
LEO043.A0101	LEO128.A0101	47.5676	1053.28	78	639.583	35	441.035	20	244.565	9
LEO031.A0101	LEO143.A0101	43.0448	1052.77	70	720.906	36	500.749	20	396.142	14
LEO110.A0101	LEO107.A0101	38.2112	1052.22	76	691.352	39	453.293	22	246.313	10
LEO076.A0101	LEO050.A0101	39.2944	1052	74	683.114	36	462.546	20	316.505	12
LEO017.A0101	LEO069.A0101	38.4517	1051.69	76	671.214	37	443.051	20	296.884	12
LEO049.A0101	LEO085.A0101	84.0755	1051.25	27	1032.96	25	1032.96	25	978.647	22
LEO020.A0101	LEO123.A0101	56.176	1050.62	58	826.343	35	684.399	25	543.032	17
LEO119.A0101	LEO130.A0101	33.7812	1050.18	68	757.743	39	556.059	25	396.919	16
LEO057.A0101	LEO062.A0101	65.8637	1049.19	66	717.549	32	551.73	20	430.668	13
LEO075.A0101	LEO133.A0101	153.157	1047.21	23	1017.28	20	990.471	18	936.74	15
LEO076.A0101	LEO083.A0101	35.8163	1046.51	73	713.921	39	500.197	23	306.518	12
LEO049.A0101	LEO087.A0101	96.003	1046.42	25	1037.62	24	1024.6	23	956.175	19
LEO062.A0101	LEO117.A0101	170	1045.96	20	1036.63	19	1036.63	19	1019.3	18
LEO092.A0101	LEO133.A0101	68.09	1045.92	67	760.797	38	518.953	21	363.062	12
LEO053.A0101	LEO133.B0101	89.3234	1045.13	44	903.711	30	757.255	20	668.684	15
LEO084.A0101	LEO127.A0101	55.734	1044.95	74	707.413	39	431.639	19	289.35	11
LEO009.A0101	LEO051.A0101	46.6072	1044.9	74	672.85	35	520.9	24	299.121	11
LEO057.A0101	LEO067.A0101	69.5541	1044.8	52	834.31	30	766.595	25	660.317	19
LEO017.A0101	LEO137.A0101	33.2499	1044.49	74	717.554	41	475.14	23	261.353	11
LEO019.A0101	LEO049.A0101	88.9785	1043.81	31	1014.43	28	956.172	24	922.023	22
LEO050.A0101	LEO097.A0101	157.221	1042.67	20	1026.13	18	996.596	16	976.986	15
LEO034.A0101	LEO026.A0101	130.441	1041.68	23	989.321	18	989.321	18	933.066	15
LEO040.A0101	LEO116.A0101	39.0378	1039.57	73	671.756	36	460.488	21	264.025	10
LEO053.A0101	LEO143.A0101	58.7325	1039.44	72	635.024	30	421.612	15	317.855	9
LEO043.A0101	LEO082.A0101	41.3953	1037.48	78	626.754	36	350.254	16	168.883	6
LEO074.A0101	LEO055.A0101	113.973	1037.28	28	996.965	24	981.233	23	913.333	19
LEO110.A0101	LEO072.A0101	39.2155	1036.11	71	713.45	38	477.749	21	286.892	10
LEO054.A0101	LEO130.A0101	48.7856	1034.54	74	656.654	35	400.744	16	269.139	9
LEO126.A0101	LEO132.A0101	42.6441	1034.14	66	745.05	36	589.016	25	449.407	17
LEO075.A0101	LEO133.B0101	108.03	1033.71	33	933.007	22	879.931	18	826.383	15
LEO024.A0101	LEO044.A0101	86.4935	1033.58	60	768.203	33	616.017	22	527.236	17
LEO110.A0101	LEO121.A0101	35.1537	1032.84	77	627.335	35	450.899	22	220.763	9
LEO043.A0101	LEO137.A0101	41.7234	1032.76	76	613.466	33	421.486	19	220.976	8
LEO014.A0101	LEO016.A0101	37.3377	1032.71	70	685.703	36	520.976	24	324.046	13
LEO017.A0101	LEO104.A0101	29.79	1032.61	80	561.6	32	340.501	16	179.727	7
LEO022.A0101	LEO042.A0101	41.4932	1032.19	73	736.825	42	396.821	18	258.81	10
LEO017.A0101	LEO075.A0101	41.046	1032.15	74	659.765	36	470.549	22	275.066	11
LEO006.A0101	LEO055.A0101	36.6031	1030.65	74	682.965	38	362.84	15	272.645	10
LEO110.A0101	LEO104.A0101	38.6703	1030.21	74	642.799	34	363.45	14	275.17	9
LEO017.A0101	LEO121.A0101	42.4563	1029.6	75	619.721	33	440.81	20	266.706	10
LEO057.A0101	LEO117.A0101	40.1341	1029.42	67	690.686	31	563.844	22	399.764	13
LEO075.A0101	LEO136.A0101	172.521	1028.72	14	1007.38	12	992.842	11	992.842	11
LEO017.A0101	LEO085.A0101	35.6791	1028.39	70	759.948	42	473.536	21	333.488	13
LEO007.A0101	LEO130.A0101	45.849	1028.16	71	712.555	38	457.442	20	293.901	11
LEO043.A0101	LEO135.A0101	33.3668	1027.33	69	761.13	41	537.627	25	330.506	13
LEO110.A0101	LEO059.A0101	43.7753	1026.52	72	726.478	41	457.18	21	263.374	10
LEO057.A0101	LEO119.A0101	60.7894	1025.72	57	830.058	36	704.519	27	511.932	16
LEO036.A0101	LEO123.A0101	112.06	1024.92	50	854.684	32	709.321	22	621.535	17
LEO043.A0101	LEO056.A0101	43.7526	1024.73	70	710.751	38	451.748	19	290.36	10
LEO053.A0101	LEO133.A0101	88.7196	1023.67	42	901.259	29	817.675	23	727.518	18
LEO080.A0101	LEO110.A0101	39.1111	1022.93	71	694.19	37	478.298	21	296.336	11
LEO020.A0101	LEO095.A0101	93.3544	1022.9	31	950.168	24	893.489	20	854.781	18
LEO006.A0101	LEO027.A0101	38.006	1021.05	74	657.046	37	399.959	18	254.013	10
LEO043.A0101	LEO090.A0101	33.711	1020.24	70	698.049	37	496.941	23	322.684	13
LEO004.A0101	LEO049.A0101	108.056	1019.99	28	1011.83	27	956.338	23	956.338	23
LEO076.A0101	LEO081.A0101	27.3004	1018.88	73	708.435	41	459.821	23	234.334	10
LEO110.A0101	LEO091.A0101	36.7029	1018.13	75	657.222	38	366.43	17	184.526	7
LEO057.A0101	LEO044.A0101	61.2345	1017.99	66	702.508	34	569.251	24	301.189	9
LEO110.A0101	LEO030.A0101	34.8191	1017.44	76	726.33	46	306.764	16	98.8265	4
LEO006.A0101	LEO038.A0101	50.2689	1016.39	67	748.532	40	473.649	20	300.266	10
LEO016.A0101	LEO075.A0101	45.7138	1015.88	65	759.346	39	519.461	22	342.446	12
LEO017.A0101	LEO105.A0101	41.5209	1015.75	71	692.328	37	421.771	18	245.727	8
LEO043.A0101	LEO120.A0101	32.6287	1015.58	79	581.827	34	303.002	14	163.342	6
LEO013.A0101	LEO061.A0101	40.3889	1014.83	68	706.932	36	502.608	21	342.867	12
LEO080.A0101	LEO008.A0101	161.861	1014.51	15	997.975	13	997.975	13	997.975	13
LEO032.A0101	LEO041.A0101	42.0377	1014.37	68	680.554	35	461.95	19	336.521	12
LEO110.A0101	LEO011.A0101	51.0377	1013.92	74	660.204	36	403.485	17	222.91	7
LEO076.A0101	LEO008.A0101	32.0229	1013.85	67	761.688	40	548.256	25	358.343	14
LEO110.A0101	LEO048.A0101	37.5491	1010.55	74	587.724	32	312.292	12	274.775	10
LEO016.A0101	LEO072.A0101	37.8966	1009.65	76	596.978	33	338.681	14	250.109	9
LEO006.A0101	LEO094.A0101	34.0382	1009.53	72	653.578	36	381.083	16	250.398	9
LEO110.A0101	LEO082.A0101	34.7975	1009.01	73	606.177	31	392.972	16	318.255	12
LEO043.A0101	LEO106.A0101	30.9854	1008.33	67	742.947	40	493.216	22	330.99	13
LEO024.A0101	LEO056.A0101	66.8581	1008.22	45	887.152	33	788.405	26	640.837	18
LEO006.A0101	LEO097.A0101	42.9296	1007.66	69	653.474	34	430.218	18	287.114	10
LEO047.A0101	LEO133.A0101	50.6637	1007.44	63	760.9	37	542.156	21	386.597	12
LEO100.A0101	LEO122.A0101	57.3781	1006.22	48	833.117	30	739.415	23	651.291	18
LEO110.A0101	LEO093.A0101	43.6957	1005.87	72	616.891	31	448.57	19	249.531	8
LEO017.A0101	LEO058.A0101	34.4848	1005.79	65	716.596	36	564.371	25	351.087	13
LEO025.A0101	LEO143.A0101	35.2794	1004.71	71	638.334	33	447.283	19	283.873	10
LEO110.A0101	LEO135.A0101	38.6882	1004.7	72	670.724	38	453.84	22	209.663	8
LEO110.A0101	LEO112.A0101	33.7524	1004.33	75	664.348	40	350.033	17	176.712	7
LEO056.A0101	LEO123.A0101	47.761	1004.11	62	743.809	34	581.903	22	455.933	15
LEO016.A0101	LEO114.A0101	38.6428	1002.93	69	685.544	35	506.531	22	345.117	13
LEO104.A0101	LEO106.A0101	84.7656	1002.91	36	955.216	31	911.255	28	875.036	26
LEO043.A0101	LEO029.A0101	36.9028	1002.61	77	611.625	37	251.315	11	145.263	5
LEO017.A0101	LEO060.A0101	26.0415	1002.17	73	719.884	44	399.918	21	113.505	5
LEO006.A0101	LEO078.A0101	40.4641	1001.99	73	622.888	34	346.149	14	277.963	10
LEO016.A0101	LEO027.A0101	52.5289	1001.83	72	586.955	29	434.93	18	314.215	11
LEO110.A0101	LEO014.A0101	44.2003	1001.27	71	718.819	42	421.503	20	157.686	5
LEO076.A0101	LEO095.A0101	29.7147	1000.99	70	694.062	39	414.825	19	309.128	13
LEO006.A0101	LEO059.A0101	42.4914	1000.68	73	618.843	33	420.988	19	238.886	9
LEO110.A0101	LEO114.A0101	34.2754	999.788	74	632.005	36	389.866	18	226.456	9
LEO110.A0101	LEO019.A0101	36.855	999.07	68	686.668	35	508.687	22	387.807	15
LEO044.A0101	LEO092.A0101	100.892	997.617	41	843.213	25	790.155	21	723.636	17
LEO098.A0101	LEO141.A0101	118.091	997.245	22	960.7	18	917.125	15	861.676	12
LEO044.A0101	LEO061.A0101	35.1798	996.799	71	696.497	40	403.275	19	191.357	7
LEO017.A0101	LEO131.A0101	58.2987	996.583	65	711.623	36	551.508	24	358.732	13
LEO016.A0101	LEO069.A0101	35.0945	995.874	68	725.583	41	426.067	20	247.569	10
LEO007.A0101	LEO009.A0101	37.1188	994.929	68	707.71	38	466.692	20	344.266	13
LEO016.A0101	LEO085.A0101	41.0187	994.206	72	635.296	35	443.611	21	215.209	8
LEO017.A0101	LEO097.A0101	31.5261	993.4	70	723.19	42	426.242	20	229.02	9
LEO057.A0101	LEO053.A0101	49.4874	993.29	65	651.955	30	530.909	21	388.215	13
LEO043.A0101	LEO026.A0101	47.197	992.709	74	578.415	32	357.902	16	200.593	7
LEO016.A0101	LEO058.A0101	28.365	992.583	70	666.288	37	491.064	24	224.138	9
LEO022.A0101	LEO032.A0101	37.1059	992.046	67	632.507	30	509.171	21	418.832	16
LEO024.A0101	LEO098.A0101	98.1813	991.603	44	855.099	29	746.21	21	691.436	18
LEO071.A0101	LEO110.A0101	38.3626	990.045	66	715.65	38	488.786	22	313.889	12
LEO117.A0101	LEO123.A0101	38.3288	989.948	73	634.219	36	415.533	19	275.557	11
LEO040.A0101	LEO100.A0101	157.906	989.694	33	833.826	17	763.312	12	746.015	11
LEO017.A0101	LEO094.A0101	36.9878	988.884	70	628.39	32	461.049	20	322.315	12
LEO110.A0101	LEO069.A0101	38.153	988.076	74	588.308	33	320.262	14	214.094	8
LEO017.A0101	LEO055.A0101	39.976	987.551	69	643.738	34	380.027	15	271.024	9
LEO057.A0101	LEO015.A0101	61.993	987.292	53	775.794	31	650.745	22	537.49	16
LEO050.A0101	LEO123.A0101	42.9537	987.162	66	658.313	31	506.614	20	418.862	15
LEO110.A0101	LEO038.A0101	51.1064	986.091	66	690.062	36	493.8	22	353.954	14
LEO016.A0101	LEO097.A0101	30.9311	985.923	74	615.063	36	340.765	16	219.155	9
LEO062.A0101	LEO133.A0101	80.7743	985.914	43	803.189	24	761.678	21	707.34	18
LEO006.A0101	LEO106.A0101	31.4765	985.097	73	611.751	34	402.71	19	245.868	10
LEO006.A0101	LEO087.A0101	50.3879	984.81	66	721.769	38	514.733	23	334.903	13
LEO056.A0101	LEO124.A0101	98.7431	983.943	21	983.943	21	968.16	20	918.842	17
LEO043.A0101	LEO069.A0101	26.9776	983.923	77	572.682	35	314.89	16	161.557	7
LEO050.A0101	LEO122.A0101	61.5936	983.207	59	690.549	29	587.245	21	481.649	15
LEO007.A0101	LEO084.A0101	43.9293	982.499	66	705.474	37	438.354	18	335.542	12
LEO006.A0101	LEO114.A0101	41.8019	982.388	69	690.764	39	438.087	21	223.906	9
LEO039.A0101	LEO110.A0101	38.9546	982.301	74	613.642	35	343.67	15	234.419	9
LEO016.A0101	LEO094.A0101	33.7293	982.166	74	650.128	38	314.553	14	225.746	9
LEO006.A0101	LEO058.A0101	44.6914	981.372	67	686.627	36	453.421	19	324.918	12
LEO043.A0101	LEO114.A0101	30.3318	980.664	70	647.378	35	452.334	21	249.648	10
LEO043.A0101	LEO038.A0101	42.1669	980.446	71	657.222	38	377.601	18	167.413	6
LEO017.A0101	LEO096.A0101	28.572	980.146	71	621.67	34	430.821	20	324.423	14
LEO067.A0101	LEO085.A0101	117.917	980.041	23	953.953	20	938.27	19	900.033	17
LEO009.A0101	LEO117.A0101	35.4051	978.646	68	651.647	35	403.515	17	298.813	11
LEO032.A0101	LEO050.A0101	61.8287	978.104	69	709.286	41	378.771	16	202.631	6
LEO100.A0101	LEO032.A0101	34.4499	978.016	71	701.526	42	329.354	15	207.147	8
LEO084.A0101	LEO117.A0101	51.0755	975.962	71	617.826	35	359.62	16	183.028	6
LEO025.A0101	LEO084.A0101	44.4436	972.427	61	741.507	37	543.263	23	367.278	13
LEO024.A0101	LEO138.A0101	98.356	972.383	40	845.744	27	777.657	22	688.392	17
LEO016.A0101	LEO106.A0101	34.3329	971.956	70	575.092	30	361.288	15	251.64	9
LEO031.A0101	LEO123.A0101	36.5027	971.736	69	644.814	36	383.446	17	279.187	11
LEO067.A0101	LEO097.A0101	101.445	970.348	25	930.571	21	886.196	18	851.397	16
LEO039.A0101	LEO036.A0101	113.76	968.28	28	947.131	26	883.323	21	849.366	19
LEO006.A0101	LEO060.A0101	43.3969	967.996	66	626.212	31	503.683	22	288.564	10
LEO043.A0101	LEO072.A0101	41.7571	966.465	72	561.198	30	395.698	18	202.869	7
LEO017.A0101	LEO088.A0101	35.4143	966.387	69	634.397	35	443.583	21	226.266	9
LEO062.A0101	LEO133.B0101	82.4808	965.57	39	848.977	27	753.257	20	715.815	18
LEO119.A0101	LEO143.A0101	71.7909	965.49	60	747.023	37	511.825	20	349.218	11
LEO016.A0101	LEO087.A0101	28.4288	964.003	66	694.078	38	458.745	21	278.831	11
LEO057.A0101	LEO097.A0101	68.8927	963.238	52	702.342	25	633.989	20	582.042	17
LEO052.A0101	LEO136.A0101	176.839	962.457	22	911.243	17	869.779	14	869.779	14
LEO080.A0101	LEO099.A0101	140.734	962.252	16	934.042	13	934.042	13	917.33	12
LEO052.A0101	LEO133.B0101	158.121	961.794	32	819.176	17	762.381	13	726.85	11
LEO017.A0101	LEO093.A0101	41.0355	961.311	68	622.038	34	389.222	17	262.321	10
LEO129.A0101	LEO133.B0101	92.297	961.308	54	714.473	29	579.39	19	470.975	13
LEO049.A0101	LEO143.A0101	80.9119	960.862	48	780.213	30	610.138	18	540.277	14
LEO110.A0101	LEO096.A0101	36.4495	960.258	71	618.582	36	319.839	14	230.055	9
LEO112.A0101	LEO126.A0101	159.185	960.14	22	898.834	16	872.692	14	835.004	12
LEO042.A0101	LEO067.A0101	38.1696	960.111	70	587.703	31	427.061	19	301.449	12
LEO032.A0101	LEO083.A0101	54.2202	959.924	67	633.2	33	435.247	18	219.64	6
LEO095.A0101	LEO139.A0101	80.8604	959.843	28	906.001	23	878.37	21	878.37	21
LEO134.A0101	LEO138.A0101	92.7144	958.893	58	715.585	32	488.509	16	365.36	9
LEO009.A0101	LEO119.A0101	55.7761	958.164	65	671.632	36	419.416	18	260.697	9
LEO049.A0101	LEO067.A0101	62.0512	957.59	30	913.879	25	913.879	25	878.53	23
LEO032.A0101	LEO113.A0101	29.8674	957.38	76	586.23	37	245.444	12	140.387	6
LEO042.A0101	LEO138.A0101	38.0253	957.267	66	691.732	38	435.997	19	293.667	11
LEO110.A0101	LEO089.A0101	34.2164	955.757	75	543.398	32	256.018	11	161.469	6
LEO084.A0101	LEO119.A0101	43.2072	954.681	67	652.258	35	435.767	19	292.929	11
LEO123.A0101	LEO127.A0101	55.7883	952.809	66	623.191	31	402.345	15	349.143	12
LEO024.A0101	LEO036.A0101	49.7187	952.474	43	799.326	27	755.141	24	645.383	18
LEO016.A0101	LEO096.A0101	34.3306	952.292	71	580.323	33	345.094	16	216.009	9
LEO100.A0101	LEO024.A0101	61.7437	951.724	49	756.049	29	632.251	20	541.449	15
LEO057.A0101	LEO085.A0101	74.7328	951.28	45	801.344	30	677.811	21	547.332	14
LEO043.A0101	LEO073.A0101	30.701	951.047	76	590.525	37	319.406	16	147.858	6
LEO016.A0101	LEO098.A0101	50.1567	950.912	63	695.467	37	498.634	23	257.152	10
LEO053.A0101	LEO122.A0101	78.6934	950.903	58	748.298	37	544.244	22	405.677	14
LEO110.A0101	LEO140.A0101	37.6176	949.564	67	618.284	33	379.742	16	305.029	12
LEO123.A0101	LEO124.A0101	40.2386	949.533	60	691.311	34	452.452	17	380.812	13
LEO065.A0101	LEO132.A0101	41.4014	948.201	63	672.155	34	463.316	19	298.932	10
LEO057.A0101	LEO100.A0101	68.7975	946.796	52	769.319	34	619.493	23	512.208	17
LEO008.A0101	LEO123.A0101	45.9978	946.454	60	630.984	28	514.662	20	405.2	14
LEO042.A0101	LEO111.A0101	52.8929	946.239	67	580.99	29	428.419	18	240.399	7
LEO110.A0101	LEO087.A0101	45.2077	946.102	70	591.346	34	353.806	17	177.082	7
LEO006.A0101	LEO012.A0101	34.243	944.965	69	542.304	28	400.821	18	301.068	12
LEO034.A0101	LEO103.A0101	214.174	944.565	16	925.49	14	913.225	13	879.08	11
LEO110.A0101	LEO120.A0101	41.0391	944.043	68	562.212	28	440.888	19	300.051	11
LEO041.A0101	LEO042.A0101	52.4331	943.854	67	573.623	29	394.476	16	341.746	13
LEO095.A0101	LEO104.A0101	110.426	942.434	27	903.744	23	891.26	22	779.036	16
LEO045.A0101	LEO092.A0101	70.0508	942.36	55	674.493	27	508.37	15	488.706	14
LEO009.A0101	LEO115.A0101	32.5588	942.314	66	673.832	37	506.936	25	298.137	13
LEO043.A0101	LEO046.A0101	39.4894	942.222	70	540.687	29	350.487	15	241.007	9
LEO071.A0101	LEO006.A0101	40.8607	941.872	61	692.742	35	554.922	25	361.813	14
LEO017.A0101	LEO038.A0101	38.8615	941.695	70	586.23	33	340.435	15	237.442	9
LEO032.A0101	LEO068.A0101	33.2045	940.644	72	585.074	34	321.613	15	178.713	7
LEO043.A0101	LEO088.A0101	48.4136	940.494	68	584.57	31	338.885	14	195.697	6
LEO034.A0101	LEO047.A0101	104.606	939.757	28	918.502	26	833.768	20	762.956	16
LEO057.A0101	LEO029.A0101	78.5805	938.325	43	814.599	30	694.802	21	570.032	14
LEO018.A0101	LEO129.A0101	62.2653	938.076	63	613.945	28	503.164	20	342.105	11
LEO016.A0101	LEO030.A0101	43.9934	937.217	67	622.134	34	385.15	17	225.573	8
LEO057.A0101	LEO031.A0101	55.5076	936.759	64	561.718	26	405.474	15	301.771	9
LEO006.A0101	LEO030.A0101	53.7983	936.422	66	593.038	31	415.67	18	272.341	10
LEO062.A0101	LEO009.A0101	52.6552	935.925	62	629.406	31	491.008	21	328.619	12
LEO004.A0101	LEO050.A0101	105.408	935.055	21	918.341	19	918.341	19	918.341	19
LEO061.A0101	LEO129.A0101	36.5027	935.032	67	616.267	34	351.22	15	262.779	10
LEO115.A0101	LEO134.A0101	42.9146	934.662	69	562.551	30	413.507	19	237.445	9
LEO076.A0101	LEO109.A0101	33.5129	932.906	64	663.624	37	373.668	16	268.321	10
LEO110.A0101	LEO085.A0101	28.087	932.424	69	596.619	35	352.297	17	226.505	10
LEO057.A0101	LEO115.A0101	38.3802	931.336	66	628.812	35	371.366	16	264.844	10
LEO013.A0101	LEO005.A0101	34.6023	930.586	62	680.136	36	501.577	23	311.329	12
LEO021.A0101	LEO052.A0101	117.133	929.992	42	737.299	22	700.556	19	630.133	15
LEO021.A0101	LEO129.A0101	45.113	929.481	63	596.15	29	428.479	17	299.57	10
LEO132.A0101	LEO136.A0101	62.9365	929.307	61	640.389	30	472.36	18	325.198	10
LEO024.A0101	LEO031.A0101	74.6903	928.651	49	706.556	26	616.939	19	580.605	17
LEO022.A0101	LEO084.A0101	33.639	928.46	70	528.937	28	403.946	19	234.307	9
LEO116.A0101	LEO133.B0101	39.4199	928.378	67	609.927	34	372.185	17	189.608	7
LEO043.A0101	LEO080.A0101	52.5753	928.336	64	618.415	32	380.556	15	270.886	9
LEO117.A0101	LEO122.A0101	45.7882	928.12	66	589.954	32	405.892	19	186.523	7
LEO043.A0101	LEO087.A0101	34.5713	927.957	64	628.099	33	427.972	18	283.39	10
LEO017.A0101	LEO027.A0101	25.7046	927.713	69	614.122	36	398.256	20	181.84	8
LEO015.A0101	LEO123.A0101	37.118	927.639	69	546.215	29	370.313	16	244.978	9
LEO006.A0101	LEO069.A0101	38.156	927.275	63	644.592	35	499.894	24	269.868	11
LEO017.A0101	LEO106.A0101	30.7633	927.268	69	591.642	34	367.281	18	173.923	7
LEO127.A0101	LEO143.A0101	42.6572	925.797	66	623.46	35	359.393	16	274.97	11
LEO092.A0101	LEO132.A0101	64.287	924.917	55	664.935	27	513.319	16	421.698	11
LEO101.A0101	LEO133.B0101	47.1754	924.724	65	596.193	30	349.551	13	263.74	8
LEO076.A0101	LEO077.A0101	32.9594	924.531	68	576.719	33	314.944	14	229.43	9
LEO110.A0101	LEO075.A0101	34.1142	924.437	65	582.307	30	416.65	18	258.224	9
LEO099.A0101	LEO123.A0101	40.2149	924.156	61	630.096	31	404.987	15	368.96	13
LEO110.A0101	LEO088.A0101	32.5814	923.881	69	591.881	35	359.464	18	144.349	6
LEO094.A0101	LEO141.A0101	97.0287	923.823	25	892.578	22	846.369	19	808.592	17
LEO040.A0101	LEO086.A0101	47.127	923.753	65	595.696	30	406.713	16	318.24	11
LEO012.A0101	LEO016.A0101	27.5734	923.102	69	575.819	33	374.595	18	248.721	11
LEO053.A0101	LEO061.A0101	31.3542	922.07	63	635	32	440.186	18	354.209	13
LEO042.A0101	LEO081.A0101	33.7215	921.153	68	540.434	30	374.767	18	219.164	9
LEO012.A0101	LEO017.A0101	55.6906	921.076	68	550.079	30	329.802	14	221.428	8
LEO017.A0101	LEO079.A0101	32.8112	921.022	69	590.104	35	338.439	16	180.27	7
LEO043.A0101	LEO075.A0101	38.9128	920.691	65	601.488	32	381.652	16	310.206	12
LEO043.A0101	LEO096.A0101	31.6963	920.61	69	506.702	27	354.073	16	231.257	9
LEO072.A0101	LEO141.A0101	167.415	920.446	20	899.585	18	883.703	17	866.838	16
LEO043.A0101	LEO011.A0101	36.0578	920.154	66	667.64	40	391.064	20	142.923	6
LEO043.A0101	LEO036.A0101	34.7505	919.146	64	642.253	35	409.144	18	262.995	10
LEO044.A0101	LEO068.A0101	124.897	918.72	27	842.64	19	828.095	18	809.051	17
LEO076.A0101	LEO111.A0101	30.8987	918.387	65	636.026	35	418.148	19	274.674	11
LEO100.A0101	LEO123.A0101	34.5427	917.616	62	628.296	33	436.078	19	309.148	12
LEO034.A0101	LEO056.A0101	98.8008	917.553	25	887.008	22	847.164	19	810.259	17
LEO076.A0101	LEO029.A0101	33.3891	916.894	73	488.616	28	298.012	14	172.961	7
LEO043.A0101	LEO059.A0101	45.8113	915.565	70	508.552	27	317.58	13	212.104	7
LEO110.A0101	LEO060.A0101	41.3309	915.311	67	594.976	34	361.714	17	167.492	6
LEO047.A0101	LEO092.A0101	100.281	914.041	40	758.316	23	705.464	19	650.107	16
LEO040.A0101	LEO047.A0101	89.238	913.441	57	587.692	24	446.314	14	359.507	9
LEO110.A0101	LEO105.A0101	37.5707	912.64	68	567.827	32	389.643	19	216.755	9
LEO016.A0101	LEO055.A0101	44.1164	912.083	66	562.81	30	380.793	17	240.55	9
LEO061.A0101	LEO117.A0101	34.1804	911.72	62	677.265	38	388.944	17	244.342	9
LEO050.A0101	LEO094.A0101	144.286	909.858	26	866.727	22	866.727	22	810.553	19
LEO076.A0101	LEO142.A0101	29.9913	909.322	69	529.375	31	283.772	13	161.079	6
LEO004.A0101	LEO015.A0101	94.7719	909.112	26	890.296	24	846.799	21	806.933	19
LEO051.A0101	LEO123.A0101	50.4617	908.896	64	590.411	30	337.608	12	282.596	9
LEO110.A0101	LEO094.A0101	33.3731	906.975	67	538.041	30	302.612	13	208.832	8
LEO096.A0101	LEO122.A0101	75.7269	906.475	42	765.167	27	682.761	21	611.287	17
LEO042.A0101	LEO083.A0101	27.6347	905.394	69	544.004	33	298.209	15	119.729	5
LEO022.A0101	LEO123.A0101	31.3755	904.571	71	582.638	36	262.325	13	109.46	4
LEO008.A0101	LEO032.A0101	51.7502	903.938	59	626.433	31	439.253	17	350.338	12
LEO051.A0101	LEO084.A0101	35.9177	903.525	67	519.076	27	339.801	14	286.089	11
LEO006.A0101	LEO033.A0101	35.3454	902.323	65	581.505	32	415.821	20	182.742	7
LEO119.A0101	LEO123.A0101	52.2837	902.074	59	642.731	33	423.98	17	303.881	10
LEO086.A0101	LEO133.A0101	45.6673	901.87	65	603.792	34	312.5	13	224.154	8
LEO032.A0101	LEO142.A0101	31.0866	901.841	66	558.254	31	411.237	20	197.2	8
LEO108.A0101	LEO130.A0101	37.2893	901.595	71	473.267	26	313.075	14	186.576	7
LEO018.A0101	LEO053.A0101	42.3249	900.483	63	579.098	29	433.671	19	242.177	8
LEO017.A0101	LEO030.A0101	36.6331	900.287	64	606.725	34	405.198	19	232.263	9
LEO017.A0101	LEO087.A0101	35.6185	899.861	60	710.266	40	440.991	20	296.277	12
LEO076.A0101	LEO118.A0101	31.2104	899.61	71	518.603	31	237.989	11	130.168	5
LEO105.A0101	LEO124.A0101	85.4577	899.149	31	878.115	29	778.211	22	741.448	20
LEO043.A0101	LEO033.A0101	43.4541	898.911	61	614.288	31	438.041	18	332.634	12
LEO043.A0101	LEO131.A0101	48.2574	898.83	62	597.473	31	432.884	19	272.426	10
LEO043.A0101	LEO014.A0101	35.1352	897.593	67	510.598	27	348.762	15	278.55	11
LEO015.A0101	LEO049.A0101	98.2784	896.683	26	869.303	23	869.303	23	835.357	21
LEO043.A0101	LEO097.A0101	28.2695	896.521	69	497.305	28	347.348	17	151.233	6
LEO006.A0101	LEO096.A0101	37.6657	896.129	66	552.092	31	306.577	13	220.463	8
LEO031.A0101	LEO122.A0101	51.4917	895.059	65	502.245	24	433.169	19	235.382	8
LEO023.A0101	LEO050.A0101	82.0145	894.621	27	865.806	24	823.013	21	788.442	19
LEO037.A0101	LEO064.A0101	46.1553	894.213	62	620.331	33	405.776	17	276.616	10
LEO071.A0101	LEO016.A0101	39.4014	893.005	59	656.544	34	475.036	21	315.339	12
LEO043.A0101	LEO125.A0101	42.3996	892.594	63	591.769	33	333.461	14	244.426	9
LEO039.A0101	LEO043.A0101	35.543	891.513	64	583.603	31	347.479	14	310.713	12
LEO004.A0101	LEO081.A0101	74.8039	890.771	31	853.431	27	797.476	23	704.04	18
LEO043.A0101	LEO063.A0101	37.7283	889.638	67	598.89	35	352.192	17	177.446	7
LEO019.A0101	LEO143.A0101	48.9364	886.311	54	643.374	30	526.926	22	328.939	11
LEO071.A0101	LEO035.A0101	101.132	885.737	23	858.501	20	846.094	19	827.016	18
LEO028.A0101	LEO129.A0101	31.398	885.726	64	563.825	31	392.734	18	268.79	11
LEO043.A0101	LEO112.A0101	34.2647	885.667	64	618.036	36	325.305	15	207.41	8
LEO023.A0101	LEO024.A0101	76.779	885.533	42	694.368	21	641.754	17	586.318	14
LEO110.A0101	LEO097.A0101	38.7698	884.533	68	533.105	32	261.001	12	174.297	7
LEO016.A0101	LEO078.A0101	30.5999	884.328	65	564.33	32	364.808	17	258.217	11
LEO117.A0101	LEO134.A0101	57.2773	882.986	58	642.485	33	377.964	15	216.805	6
LEO020.A0101	LEO024.A0101	94.3472	881.192	46	663.673	24	552.113	16	444.344	10
LEO084.A0101	LEO108.A0101	32.406	879.363	65	556.811	31	383.34	18	226.406	9
LEO016.A0101	LEO089.A0101	44.9395	878.076	65	557.592	31	320.543	14	194.567	7
LEO006.A0101	LEO089.A0101	28.8205	877.597	62	587.243	32	422.871	20	244.572	10
LEO029.A0101	LEO085.A0101	183.798	876.909	13	868.657	12	868.657	12	832.766	10
LEO076.A0101	LEO052.A0101	38.24	876.276	64	492.077	25	334.359	14	244.645	9
LEO045.A0101	LEO136.A0101	43.1123	876.21	57	600.955	29	452.844	18	347.759	12
LEO062.A0101	LEO122.A0101	52.7937	875.615	59	610.09	31	404.079	16	315.453	11
LEO008.A0101	LEO042.A0101	43.6562	873.085	63	605.114	35	372.181	18	126.441	4
LEO017.A0101	LEO114.A0101	38.3744	872.775	64	535.879	30	338.687	16	158.446	6
LEO043.A0101	LEO058.A0101	42.6203	872.647	59	593.853	31	412.908	18	232.253	8
LEO043.A0101	LEO030.A0101	41.5562	872.337	66	553.154	32	295.033	13	170.909	6
LEO052.A0101	LEO094.A0101	86.1417	871.656	26	850.929	24	850.929	24	777.661	20
LEO057.A0101	LEO020.A0101	71.6748	871.422	57	586.475	28	393.818	14	304.016	9
LEO025.A0101	LEO123.A0101	30.5309	871.289	60	603.744	33	409.632	19	246.571	10
LEO043.A0101	LEO071.A0101	30.6858	870.987	58	667.444	37	405.561	18	317.292	13
LEO043.A0101	LEO094.A0101	33.2842	870.807	62	551.83	29	393.381	18	231.195	9
LEO076.A0101	LEO103.A0101	29.8425	869.115	62	598.186	33	423.864	20	265.975	11
LEO032.A0101	LEO035.A0101	42.0171	869.073	68	471.91	27	261.16	12	175.57	7
LEO042.A0101	LEO070.A0101	30.5267	866.746	64	550.154	31	376.914	18	274.088	12
LEO110.A0101	LEO128.A0101	39.4493	866.493	66	531.868	32	229.682	10	123.893	4
LEO117.A0101	LEO130.A0101	41.8881	866.379	64	565.397	33	354.386	18	86.5758	3
LEO017.A0101	LEO033.A0101	36.73	866.377	62	532.914	27	369.733	15	296.357	11
LEO104.A0101	LEO122.A0101	47.063	865.784	50	593.623	22	528.041	17	510.515	16
LEO022.A0101	LEO130.A0101	42.5206	865.762	62	538.164	29	287.155	11	199.553	6
LEO095.A0101	LEO123.A0101	73.0745	865.219	55	571.492	25	489.941	19	345.745	11
LEO105.A0101	LEO126.A0101	89.055	864.93	21	840.243	18	826.949	17	790.833	15
LEO022.A0101	LEO009.A0101	39.6186	864.438	61	562.694	29	402.052	17	253.985	9
LEO043.A0101	LEO085.A0101	30.0745	863.362	65	542.663	32	300.468	15	143.7	6
LEO080.A0101	LEO055.A0101	108.944	862.516	22	852.537	21	811.722	18	794.969	17
LEO076.A0101	LEO023.A0101	29.6768	861.682	66	489.53	28	304.742	14	238.848	10
LEO032.A0101	LEO138.A0101	32.3232	861.446	64	611.033	37	267.257	12	195.632	8
LEO053.A0101	LEO136.A0101	88.53	861.361	32	784.945	24	707.64	18	564.917	10
LEO076.A0101	LEO004.A0101	31.589	859.947	61	565.439	31	376.982	17	272.284	11
LEO076.A0101	LEO102.A0101	30.089	858.314	66	486.928	27	337.923	16	180.922	7
LEO043.A0101	LEO093.A0101	34.1404	858.261	62	567.831	31	385.745	18	220.527	9
LEO064.A0101	LEO095.A0101	127.61	857.437	27	777.355	18	738.25	15	687.7	12
LEO052.A0101	LEO133.A0101	126.897	857.379	30	772.547	22	686.739	16	649.487	14
LEO086.A0101	LEO132.A0101	40.0211	855.435	59	557.532	28	387.723	16	260.103	9
LEO076.A0101	LEO138.A0101	35.6833	855.176	65	525.581	30	282.526	12	191.12	7
LEO110.A0101	LEO098.A0101	30.7174	854.275	61	550.675	30	427.626	21	232.91	10
LEO115.A0101	LEO122.A0101	31.3182	854.013	63	531.639	30	381.348	19	192.647	8
LEO067.A0101	LEO122.A0101	56.5677	854.005	57	531.894	24	436.104	17	309.126	10
LEO110.A0101	LEO073.A0101	29.8677	852.882	63	564.548	34	303.366	15	162.194	7
LEO092.A0101	LEO108.A0101	160.134	851.025	22	776.881	14	776.881	14	757.933	13
LEO117.A0101	LEO128.A0101	93.2599	850.499	20	831.599	18	831.599	18	831.599	18
LEO043.A0101	LEO055.A0101	44.7481	849.951	61	527.247	28	325.804	13	234.588	8
LEO117.A0101	LEO143.A0101	45.3469	849.184	58	554.456	27	402.773	16	316.013	11
LEO009.A0101	LEO108.A0101	38.694	848.824	60	533.325	27	401.757	17	295.717	11
LEO057.A0101	LEO007.A0101	41.8344	847.959	62	483.924	25	377.983	17	219.891	8
LEO029.A0101	LEO067.A0101	101.053	847.794	19	831.574	17	817.445	16	744.716	12
LEO066.A0101	LEO076.A0101	39.87	847.79	60	525.16	27	324.052	13	271.557	10
LEO116.A0101	LEO132.A0101	36.9951	847.314	63	503.314	27	342.908	15	236.895	9
LEO038.A0101	LEO108.A0101	151.029	846.867	15	828.334	13	814.607	12	796.202	11
LEO066.A0101	LEO050.A0101	188.275	846.736	14	836.96	13	821.231	12	803.332	11
LEO028.A0101	LEO013.A0101	37.0441	845.742	64	490.256	27	340.165	16	203.157	8
LEO013.A0101	LEO133.B0101	40.7973	845.48	53	622.71	30	485.765	20	321.734	11
LEO068.A0101	LEO073.A0101	109.253	844.508	25	814.778	22	814.778	22	724.878	17
LEO100.A0101	LEO009.A0101	62.1252	844.415	63	466.292	25	258.09	10	187.15	6
LEO083.A0101	LEO108.A0101	87.4638	844.207	16	844.207	16	831.726	15	831.726	15
LEO076.A0101	LEO059.A0101	47.0156	844.033	61	490.933	25	308.469	12	211.396	7
LEO029.A0101	LEO087.A0101	183.348	843.284	12	814.277	9	801.629	8	801.629	8
LEO095.A0101	LEO134.A0101	65.278	842.128	48	617.953	25	463.392	14	428.909	12
LEO057.A0101	LEO019.A0101	78.4641	841.791	42	698.115	27	559.669	17	506.216	14
LEO061.A0101	LEO115.A0101	27.3446	839.638	66	539.625	34	226.308	11	115.999	5
LEO013.A0101	LEO021.A0101	28.5707	839.588	63	520.456	29	338.751	16	232.448	10
LEO015.A0101	LEO130.A0101	41.5437	838.723	59	580.231	32	361.176	16	240.382	9
LEO032.A0101	LEO118.A0101	34.3876	838.564	61	608.275	36	329.575	15	204.525	8
LEO076.A0101	LEO125.A0101	30.4997	838.339	66	482.869	29	207.448	9	152.302	6
LEO045.A0101	LEO104.A0101	110.428	837.987	24	810.326	21	782.005	19	710.742	15
LEO017.A0101	LEO089.A0101	32.9786	837.748	63	512.566	29	321.33	15	178.795	7
LEO051.A0101	LEO130.A0101	30.7634	835.406	66	476.437	28	276.899	13	147.321	6
LEO032.A0101	LEO105.A0101	42.4895	832.715	62	534.263	31	307.838	14	162.349	6
LEO029.A0101	LEO143.A0101	41.7681	832.226	52	590.307	27	492.765	20	363.638	13
LEO076.A0101	LEO139.A0101	32.2528	832.113	62	508.508	29	314.448	15	153.42	6
LEO076.A0101	LEO113.A0101	24.9684	830.815	63	506.212	29	381.253	20	114.615	5
LEO043.A0101	LEO107.A0101	35.0995	829.831	60	520.081	28	355.592	16	171.773	6
LEO116.A0101	LEO133.A0101	30.9042	829.566	59	570.908	32	378.881	18	201.616	8
LEO110.A0101	LEO012.A0101	29.6988	829.475	61	483.5	26	329.11	15	237.296	10
LEO028.A0101	LEO044.A0101	33.0688	829.033	62	466.131	24	340.174	15	217.601	8
LEO035.A0101	LEO052.A0101	101.132	827.981	22	800.346	19	787.268	18	750.172	16
LEO016.A0101	LEO093.A0101	33.8491	826.792	60	545.401	32	271.706	12	164.138	6
LEO110.A0101	LEO106.A0101	34.4724	826.534	64	465.959	28	210.977	10	101.879	4
LEO101.A0101	LEO132.A0101	55.245	826.056	52	594.497	29	419.433	16	328.773	11
LEO029.A0101	LEO094.A0101	119.665	825.876	23	804.998	21	763.797	18	731.177	16
LEO020.A0101	LEO042.A0101	27.5441	825.8	64	461.447	27	252.201	12	128.228	5
LEO057.A0101	LEO081.A0101	78.3196	825.208	47	623.998	26	428.206	12	428.206	12
LEO029.A0101	LEO036.A0101	106.606	822.69	22	784.6	18	700.879	12	681.227	11
LEO006.A0101	LEO093.A0101	29.5166	821.078	59	492.296	26	343.395	15	234.544	9
LEO008.A0101	LEO009.A0101	32.1499	820.178	60	518.007	29	325.313	15	200.636	8
LEO066.A0101	LEO042.A0101	29.6857	819.705	62	464.781	25	355.027	17	176.772	7
LEO042.A0101	LEO077.A0101	35.5635	817.917	64	429.606	24	295.232	14	137.141	5
LEO032.A0101	LEO046.A0101	38.309	817.732	61	491.085	27	316.255	14	224.133	9
LEO015.A0101	LEO019.A0101	101.038	817.533	24	789.013	21	774.013	20	734.36	18
LEO042.A0101	LEO068.A0101	32.7496	817.381	63	470.606	27	260.203	12	171.956	7
LEO043.A0101	LEO048.A0101	34.3814	816.875	64	453.52	26	245.304	11	158.344	6
LEO080.A0101	LEO007.A0101	110.473	815.983	17	775.651	13	759.856	12	723.96	10
LEO018.A0101	LEO117.A0101	38.3655	815.236	61	490.212	27	317.012	14	214.087	8
LEO023.A0101	LEO052.A0101	158.203	814.378	19	795.236	17	767.368	15	729.871	13
LEO062.A0101	LEO136.A0101	96.429	812.463	30	747.417	23	733.964	22	662.454	18
LEO016.A0101	LEO033.A0101	47.6465	812.2	57	546.684	29	429.055	20	212.208	8
LEO028.A0101	LEO053.A0101	36.9662	811.679	60	494.905	27	255.454	10	223.234	8
LEO032.A0101	LEO052.A0101	46.0821	811.208	57	540.843	29	326.915	14	238.368	9
LEO124.A0101	LEO134.A0101	67.8074	810.757	59	460.286	22	319.129	12	230.829	7
LEO016.A0101	LEO088.A0101	29.9867	810.688	61	478.526	27	286.692	13	185.672	7
LEO050.A0101	LEO087.A0101	184.267	810.232	11	810.232	11	810.232	11	790.897	10
LEO062.A0101	LEO123.A0101	37.9869	809.614	60	495.404	27	341.85	15	236.204	9
LEO110.A0101	LEO058.A0101	37.6438	809.594	59	482.607	25	343.468	15	222.87	8
LEO051.A0101	LEO122.A0101	35.3042	809.493	57	579.381	33	396.856	20	114.978	4
LEO109.A0101	LEO042.A0101	30.6694	809.343	64	446.969	26	236.956	11	132.309	5
LEO004.A0101	LEO097.A0101	103.395	808.776	21	798.627	20	783.616	19	731.337	16
LEO100.A0101	LEO130.A0101	32.9731	807.704	58	527.686	29	348.023	16	207.714	8
LEO007.A0101	LEO134.A0101	30.5978	807.68	60	459.256	25	304.949	14	142.042	5
LEO050.A0101	LEO067.A0101	102.316	807.201	17	788.903	15	788.903	15	750.928	13
LEO024.A0101	LEO058.A0101	88.4958	806.185	38	664.476	23	529.742	13	510.308	12
LEO022.A0101	LEO122.A0101	27.6033	805.6	63	385.112	21	280.497	13	193.312	8
LEO057.A0101	LEO072.A0101	74.309	805.12	35	658.107	20	602.689	16	529.074	12
LEO013.A0101	LEO133.A0101	46.9944	800.775	56	554.841	30	331.429	14	187.962	6
LEO015.A0101	LEO050.A0101	142.564	800.718	17	784.1	15	784.1	15	767.411	14
LEO104.A0101	LEO123.A0101	42.2726	800.598	50	610.331	31	415.329	17	291.79	10
LEO005.A0101	LEO129.A0101	43.2644	799.091	54	509.415	24	373.705	14	321.584	11
LEO050.A0101	LEO085.A0101	184.267	798.736	19	770.43	16	755.508	15	718.807	13
LEO062.A0101	LEO134.A0101	34.0779	798.545	56	557.831	31	382.062	18	208.02	8
LEO013.A0101	LEO020.A0101	98.3127	798.209	25	743.069	19	715.809	17	696.087	16
LEO076.A0101	LEO091.A0101	33.6171	797.703	65	348.062	19	218.839	10	132.022	5
LEO007.A0101	LEO122.A0101	44.0222	797.515	58	489.089	26	292.158	12	184.046	6
LEO040.A0101	LEO013.A0101	89.1084	797.146	47	593.982	26	439.645	15	347.638	10
LEO100.A0101	LEO084.A0101	63.1369	796.822	52	567.385	28	428.828	18	287.782	10
LEO110.A0101	LEO033.A0101	35.1576	796.225	60	448.844	25	284.045	13	197.299	8
LEO013.A0101	LEO096.A0101	101.561	795.657	27	741.319	21	682.912	17	612.265	13
LEO067.A0101	LEO130.A0101	31.49	794.981	60	527.183	31	280.431	13	197.306	8
LEO038.A0101	LEO044.A0101	96.8396	794.636	25	754.539	21	727.536	19	711.515	18
LEO076.A0101	LEO019.A0101	39.8929	793.909	56	547.537	31	325.817	15	205.337	8
LEO108.A0101	LEO123.A0101	40.4961	791.834	62	385.098	20	255.602	10	220.445	8
LEO064.A0101	LEO065.A0101	55.9614	791.678	50	574.839	27	417.096	16	256.173	7
LEO032.A0101	LEO102.A0101	57.3559	791.596	57	509.972	27	344.61	15	222.57	8
LEO123.A0101	LEO139.A0101	42.4605	791.189	51	555.606	27	435.864	18	326.79	12
LEO056.A0101	LEO064.A0101	120.3	790.898	21	772.056	19	746.878	17	730.35	16
LEO049.A0101	LEO098.A0101	114.069	789.827	20	765.957	18	765.957	18	711.592	15
LEO026.A0101	LEO032.A0101	23.6222	789.442	64	454.803	28	270.315	15	65.7861	3
LEO023.A0101	LEO141.A0101	97.0287	788.792	23	760.254	20	690.423	15	653.774	13
LEO051.A0101	LEO143.A0101	35.8881	788.398	56	531.346	29	330.425	15	185.769	7
LEO032.A0101	LEO095.A0101	32.6267	788.391	56	533.619	30	303.321	13	229.438	9
LEO032.A0101	LEO081.A0101	36.6928	788.35	59	510.977	29	305.074	14	185.815	7
LEO043.A0101	LEO060.A0101	34.6687	787.681	59	508.116	30	261.821	12	137.505	5
LEO007.A0101	LEO143.A0101	50.6808	785.253	54	530.522	28	314.306	13	222.837	8
LEO036.A0101	LEO089.A0101	74.2752	785.055	23	745.364	19	731.074	18	711.411	17
LEO018.A0101	LEO044.A0101	35.5025	783.933	54	505.952	26	348.166	15	220.462	8
LEO074.A0101	LEO076.A0101	31.3774	783.466	59	523.355	31	285.909	14	117.524	5
LEO100.A0101	LEO020.A0101	135.53	783.353	24	735.269	19	677.65	15	640.395	13
LEO129.A0101	LEO133.A0101	96.5619	783.035	49	539.592	24	402.793	14	298.846	8
LEO017.A0101	LEO078.A0101	22.9752	782.961	63	424.238	26	264.23	14	87.6401	4
LEO076.A0101	LEO010.A0101	36.9108	782.099	60	443.089	25	300.145	14	135.195	5
LEO049.A0101	LEO119.A0101	95.5652	781.121	17	742.739	13	742.739	13	724.483	12
LEO023.A0101	LEO029.A0101	77.4964	779.524	26	740.02	22	685.913	18	633.36	15
LEO027.A0101	LEO032.A0101	33.6919	778.981	59	429.972	22	305.242	13	232.918	9
LEO025.A0101	LEO134.A0101	36.9624	778.703	50	584.127	30	370.026	15	241.351	8
LEO067.A0101	LEO084.A0101	26.9388	776.315	62	415.834	24	228.814	10	189.459	8
LEO015.A0101	LEO029.A0101	100.124	776.094	18	757.818	16	757.818	16	757.818	16
LEO064.A0101	LEO126.A0101	52.3125	775.075	54	478.045	22	352.539	13	258.919	8
LEO062.A0101	LEO143.A0101	41.3771	774.824	56	481.811	26	263.59	10	208.864	7
LEO006.A0101	LEO085.A0101	29.0452	773.456	58	418.841	23	283.078	13	213.054	9
LEO028.A0101	LEO025.A0101	33.8739	773.126	56	551.05	33	261.459	12	156.731	6
LEO137.A0101	LEO141.A0101	86.7052	771.97	19	751.334	17	722.108	15	702.809	14
LEO069.A0101	LEO118.A0101	179.945	771.764	26	728.188	21	672.757	17	578.211	12
LEO009.A0101	LEO025.A0101	31.3146	771.762	58	443.711	24	287.77	13	196.116	8
LEO049.A0101	LEO135.A0101	95.5373	771.365	16	742.319	13	742.319	13	724.347	12
LEO057.A0101	LEO135.A0101	52.3009	770.683	41	635.461	26	537.808	19	470.129	15
LEO066.A0101	LEO032.A0101	25.7535	770.004	61	388.283	23	206.196	10	118.737	5
LEO029.A0101	LEO097.A0101	93.9451	769.924	19	742.149	16	727.24	15	708.214	14
LEO066.A0101	LEO024.A0101	76.6557	769.763	46	562.279	24	452.004	16	361.337	11
LEO057.A0101	LEO138.A0101	66.6836	769.689	49	503.596	22	401.631	15	296.598	9
LEO029.A0101	LEO138.A0101	96.8672	769.35	21	750.486	19	694.016	15	676.489	14
LEO015.A0101	LEO134.A0101	33.5352	769.112	60	397.668	22	249.526	11	178.32	7
LEO072.A0101	LEO138.A0101	123.076	769.074	23	748.878	21	733.357	20	659.508	16
LEO137.A0101	LEO143.A0101	59.8313	768.232	45	605.141	27	480.406	18	302.732	8
LEO108.A0101	LEO134.A0101	36.413	767.818	61	418.215	24	256.964	12	115.814	4
LEO069.A0101	LEO125.A0101	174.889	767.761	26	723.663	21	667.237	17	572.769	12
LEO076.A0101	LEO026.A0101	28.0925	767.661	59	438.031	25	259.668	12	172.004	7
LEO006.A0101	LEO088.A0101	30.1122	767.126	59	461.395	28	178.331	8	105.923	4
LEO009.A0101	LEO015.A0101	32.5247	766.56	62	392.381	23	233.855	11	112.61	4
LEO109.A0101	LEO084.A0101	36.8781	765.069	60	420.859	23	265.749	12	174.394	7
LEO093.A0101	LEO132.A0101	68.467	763.189	27	699.79	21	672.927	19	598.369	15
LEO062.A0101	LEO053.A0101	87.4839	762.94	21	744.87	19	703.281	16	664.443	14
LEO015.A0101	LEO122.A0101	34.5732	762.92	55	505.749	28	324.121	15	192.679	8
LEO005.A0101	LEO044.A0101	31.5394	762.524	55	475.49	26	296.06	13	202.319	8
LEO020.A0101	LEO032.A0101	38.7046	761.708	54	484.709	26	327.818	15	206.791	8
LEO083.A0101	LEO123.A0101	35.1739	761.679	52	468.409	22	368.081	15	314.003	12
LEO076.A0101	LEO046.A0101	35.6592	761.187	61	401.268	24	192.562	9	106.625	4
LEO050.A0101	LEO138.A0101	83.9985	760.845	21	760.845	21	719.093	18	667.752	15
LEO032.A0101	LEO078.A0101	25.322	760.746	60	421.655	25	213.668	10	161.842	7
LEO076.A0101	LEO075.A0101	34.5598	760.476	60	430.142	25	217.698	10	110.693	4
LEO008.A0101	LEO075.A0101	111.206	760.363	13	741.901	11	728.306	10	728.306	10
LEO070.A0101	LEO130.A0101	24.1013	759.984	62	406.922	25	235.436	12	110.182	5
LEO095.A0101	LEO106.A0101	77.7281	759.454	21	736.884	19	695.315	16	658.741	14
LEO045.A0101	LEO126.A0101	57.0346	757.931	49	529.06	26	405.121	17	250.728	8
LEO039.A0101	LEO042.A0101	41.7778	757.192	60	413.126	24	206.834	9	104.18	3
LEO057.A0101	LEO025.A0101	46.6082	756.891	54	478.325	25	346.199	15	236.188	9
LEO076.A0101	LEO035.A0101	33.8591	756.189	57	436.795	25	274.494	13	152.222	6
LEO110.A0101	LEO079.A0101	27.5463	755.799	61	411.087	25	205.111	10	118.082	5
LEO009.A0101	LEO081.A0101	52.7055	755.573	59	387.182	21	237.424	10	150.286	5
LEO073.A0101	LEO092.A0101	143.707	754.959	18	733.768	16	719.136	15	702.843	14
LEO009.A0101	LEO067.A0101	26.9011	754.771	56	494.466	28	342.53	17	165.144	7
LEO076.A0101	LEO135.A0101	47.0818	753.969	58	460.567	28	230.583	11	71.9856	2
LEO061.A0101	LEO112.A0101	76.6477	753.723	36	607.819	21	548.539	17	513.349	15
LEO007.A0101	LEO023.A0101	133.739	753.72	21	704.955	16	692.348	15	640.791	12
LEO022.A0101	LEO057.A0101	34.9439	753.627	58	417.917	23	239.066	10	190.629	7
LEO103.A0101	LEO035.A0101	106.608	753.48	12	753.48	12	753.48	12	753.48	12
LEO067.A0101	LEO123.A0101	46.099	753.452	54	460.987	24	288.734	12	179.77	6
LEO127.A0101	LEO134.A0101	39.3785	752.837	58	406.055	21	270.186	11	217.04	8
LEO064.A0101	LEO131.A0101	59.4809	752.116	35	621.516	21	564.191	17	510.147	14
LEO042.A0101	LEO095.A0101	53.1776	752.059	50	523.262	26	354.23	14	283.485	10
LEO062.A0101	LEO024.A0101	55.6067	752.014	49	489.76	21	396.053	14	308.521	9
LEO008.A0101	LEO084.A0101	32.0483	751.782	54	444.848	23	330.596	15	200.956	8
LEO036.A0101	LEO072.A0101	66.6141	751.566	22	742.936	21	717.394	19	681.76	17
LEO042.A0101	LEO052.A0101	27.3267	751.471	57	455.677	26	262.323	12	172.901	7
LEO004.A0101	LEO085.A0101	94.5595	751.036	22	692.975	16	692.975	16	673.953	15
LEO022.A0101	LEO143.A0101	39.1099	749.992	59	331.151	16	262.568	11	170.742	6
LEO051.A0101	LEO134.A0101	50.1966	748.567	51	493.805	24	366.373	15	218.329	7
LEO057.A0101	LEO098.A0101	87.1545	748.471	40	580.908	23	463.376	14	390.179	10
LEO029.A0101	LEO072.A0101	107.745	748.131	19	738.066	18	695.206	15	678.135	14
LEO031.A0101	LEO061.A0101	37.2174	747.425	61	373.941	23	168.329	8	83.9906	3
LEO036.A0101	LEO094.A0101	82.165	745.434	22	716.267	19	701.046	18	625.028	14
LEO042.A0101	LEO142.A0101	43.0158	744.942	56	461.184	25	261.326	11	167.647	6
LEO119.A0101	LEO122.A0101	39.3221	743.208	53	451.137	23	314.413	13	203.437	7
LEO015.A0101	LEO093.A0101	99.2564	742.168	16	701.113	12	701.113	12	681.839	11
LEO062.A0101	LEO061.A0101	49.2801	741.975	53	435.58	21	317.225	12	228.12	7
LEO019.A0101	LEO029.A0101	118.836	741.621	15	741.621	15	686.089	11	667.554	10
LEO034.A0101	LEO057.A0101	82.4761	741.447	43	537.93	22	441.802	15	352.005	10
LEO057.A0101	LEO051.A0101	29.976	740.906	54	464.638	26	264.234	12	176.955	7
LEO045.A0101	LEO095.A0101	133.996	740.194	29	667.059	21	596.51	16	525.547	12
LEO019.A0101	LEO097.A0101	100.356	740.131	22	740.131	22	683.629	18	663.906	17
LEO037.A0101	LEO116.A0101	37.3999	739.945	54	476.569	27	319.257	15	153.506	6
LEO050.A0101	LEO130.A0101	31.89	739.623	56	420.245	23	257.443	11	187.299	7
LEO076.A0101	LEO073.A0101	27.8756	739.318	56	474.822	28	300.71	15	143.706	6
LEO067.A0101	LEO087.A0101	94.4982	738.295	23	699.93	19	645.095	15	609.534	13
LEO088.A0101	LEO141.A0101	191.649	736.89	18	707.048	15	666.878	12	647.956	11
LEO022.A0101	LEO134.A0101	22.2368	735.934	58	458.795	29	201.605	11	22.2368	1
LEO062.A0101	LEO130.A0101	25.013	734.928	60	364.369	22	200.307	10	93.2557	4
LEO024.A0101	LEO104.A0101	57.4911	734.834	38	581.73	22	498.645	16	464.675	14
LEO047.A0101	LEO132.A0101	69.4241	734.631	50	495.364	25	397.249	18	205.278	7
LEO034.A0101	LEO108.A0101	72.7337	734.575	20	714.243	18	714.243	18	697.322	17
LEO089.A0101	LEO096.A0101	111.141	733.973	21	704.709	18	692.02	17	673.596	16
LEO084.A0101	LEO124.A0101	30.6613	732.674	56	481.566	30	209.903	10	141.941	6
LEO023.A0101	LEO036.A0101	72.6959	731.679	21	721.303	20	681.121	17	664.081	16
LEO024.A0101	LEO115.A0101	49.8292	730.982	56	411.031	23	231.787	10	129.769	4
LEO109.A0101	LEO032.A0101	39.6132	730.66	50	475.157	24	336.889	14	195.698	6
LEO022.A0101	LEO018.A0101	27.334	730.491	57	411.005	23	271.109	13	166.943	7
LEO028.A0101	LEO127.A0101	40.4536	730.154	58	386.165	22	199.136	8	143.818	5
LEO045.A0101	LEO096.A0101	131.301	730.143	24	668.756	17	629.439	14	595.819	12
LEO058.A0101	LEO141.A0101	118.037	730.028	19	684.545	14	653.856	12	616.296	10
LEO029.A0101	LEO056.A0101	81.8292	729.14	26	708.446	24	594.819	16	560.844	14
LEO013.A0101	LEO095.A0101	105.033	728.9	20	677.23	15	662.46	14	587.967	10
LEO042.A0101	LEO050.A0101	27.0819	728.514	54	453.362	26	240.67	11	173.533	7
LEO049.A0101	LEO132.A0101	84.1537	728.042	27	667.78	21	597.962	16	579.318	15
LEO050.A0101	LEO134.A0101	61.8849	727.986	48	465.771	21	401.282	16	263.786	8
LEO057.A0101	LEO036.A0101	52.3622	727.962	47	515.311	24	394.284	15	308.875	10
LEO036.A0101	LEO102.A0101	86.9612	726.596	17	707.797	15	707.797	15	671.128	13
LEO073.A0101	LEO083.A0101	83.3331	725.622	23	685.36	19	672.211	18	618.851	15
LEO056.A0101	LEO072.A0101	76.0451	725.491	22	717.334	21	662.683	17	608.628	14
LEO041.A0101	LEO130.A0101	22.7674	725.143	57	426.209	28	162.176	9	22.7674	1
LEO138.A0101	LEO143.A0101	64.5155	724.882	51	463.55	23	285.102	10	231.574	7
LEO081.A0101	LEO082.A0101	63.7956	724.141	20	705.84	18	691.982	17	691.982	17
LEO119.A0101	LEO134.A0101	28.5807	722.577	52	485.716	27	324.738	15	196.304	8
LEO013.A0101	LEO139.A0101	98.3621	721.695	20	681.851	16	668.892	15	616.034	12
LEO088.A0101	LEO098.A0101	83.7992	720.959	24	652.351	17	624.105	15	604.611	14
LEO057.A0101	LEO066.A0101	56.6473	719.656	40	540.429	21	460.153	15	390.214	11
LEO124.A0101	LEO138.A0101	88.254	719.627	20	699.555	18	639.14	14	639.14	14
LEO096.A0101	LEO104.A0101	113.362	719.569	18	719.569	18	690.2	16	653.214	14
LEO015.A0101	LEO084.A0101	39.8607	719.19	55	404.154	23	196.999	8	122.525	4
LEO038.A0101	LEO073.A0101	95.0758	718.669	21	686.479	18	673.859	17	619.282	14
LEO007.A0101	LEO061.A0101	30.1776	718.647	53	445.742	24	335.189	16	196.673	8
LEO096.A0101	LEO139.A0101	58.0385	718.115	25	680.184	21	641.157	18	587.028	15
LEO106.A0101	LEO138.A0101	114.224	718.087	21	681.316	17	653.601	15	637.152	14
LEO057.A0101	LEO108.A0101	34.8005	716.729	54	389.638	21	240.338	10	185.489	7
LEO026.A0101	LEO042.A0101	23.726	716.536	59	365.961	23	143.644	7	109.37	5
LEO029.A0101	LEO032.A0101	28.5708	716.296	58	334.329	19	211.918	10	137.756	6
LEO067.A0101	LEO134.A0101	37.938	715.512	52	482.648	27	319.247	15	141.554	5
LEO103.A0101	LEO042.A0101	24.4172	715.464	58	364.971	21	281.987	15	89.9608	4
LEO124.A0101	LEO143.A0101	35.9065	715.117	58	370.597	22	182.984	8	127.043	5
LEO019.A0101	LEO087.A0101	76.0462	714.654	23	683.322	20	642.06	17	609.523	15
LEO024.A0101	LEO137.A0101	65.2503	714.294	39	568.69	24	458.145	16	385.158	12
LEO035.A0101	LEO042.A0101	37.7622	714.003	55	387.943	22	196.577	8	157.013	6
LEO032.A0101	LEO125.A0101	34.129	712.763	54	427.97	25	228.497	10	158.319	6
LEO032.A0101	LEO104.A0101	30.8432	712.719	58	400.047	25	191.562	10	51.852	2
LEO023.A0101	LEO143.A0101	68.4297	712.339	44	518.605	24	381.357	14	277.482	8
LEO074.A0101	LEO007.A0101	147.642	712.165	15	690.328	13	664.046	11	613.763	8
LEO043.A0101	LEO105.A0101	39.2365	711.631	55	418.139	24	208.421	9	122.032	4
LEO060.A0101	LEO141.A0101	86.3168	711.24	19	692.67	17	649.558	14	649.558	14
LEO034.A0101	LEO076.A0101	27.9823	709.462	54	398.984	24	207.676	10	121.123	5
LEO039.A0101	LEO122.A0101	55.983	709.238	42	511.965	22	356.125	11	339.245	10
LEO024.A0101	LEO095.A0101	81.9051	709.001	43	465.768	18	412.646	14	308.564	8
LEO043.A0101	LEO098.A0101	29.885	708.217	51	456.309	25	317.713	15	191.794	8
LEO007.A0101	LEO075.A0101	124.594	707.899	14	688.479	12	672.68	11	639.128	9
LEO057.A0101	LEO023.A0101	78.0707	707.819	38	538.994	21	433.178	13	377.315	10
LEO009.A0101	LEO124.A0101	43.0797	707.804	54	355.553	18	219.255	8	163.549	5
LEO039.A0101	LEO099.A0101	55.9448	706.929	24	666.36	20	626.158	17	608.199	16
LEO011.A0101	LEO032.A0101	31.5807	706.631	58	339.854	19	201.082	9	110.001	4
LEO042.A0101	LEO113.A0101	42.3726	706.347	56	385.26	23	150.362	6	116.801	4
LEO022.A0101	LEO069.A0101	166.737	706.206	13	697.987	12	685.424	11	650.586	9
LEO103.A0101	LEO032.A0101	36.5319	704.168	53	414.905	23	289.453	14	151.791	6
LEO008.A0101	LEO122.A0101	37.1948	703.142	49	422.126	20	354.564	15	243.749	9
LEO023.A0101	LEO138.A0101	72.6929	703.067	19	686.101	17	655.298	15	638.657	14
LEO102.A0101	LEO138.A0101	68.0645	701.671	22	701.671	22	657.701	19	563.8	14
LEO094.A0101	LEO138.A0101	95.6002	701.473	20	701.473	20	658.657	17	622.261	15
LEO076.A0101	LEO090.A0101	41.1226	701.376	49	465.018	25	312.578	14	226.005	9
LEO004.A0101	LEO042.A0101	51.0896	701.261	56	373.419	21	225.05	10	121.582	4
LEO018.A0101	LEO119.A0101	34.1449	701.133	54	420.067	25	241.458	12	79.4128	3
LEO109.A0101	LEO024.A0101	100.326	700.86	33	564.982	19	482.315	13	465.895	12
LEO037.A0101	LEO045.A0101	33.0629	700.589	55	408.341	24	211.723	10	123.016	5
LEO023.A0101	LEO129.A0101	104.425	700.485	20	647.773	15	594.834	11	594.834	11
LEO076.A0101	LEO036.A0101	26.3615	700.255	57	305.486	17	228.268	11	121.601	5
LEO004.A0101	LEO032.A0101	36.7781	700.007	55	356.781	19	215.126	9	161.661	6
LEO109.A0101	LEO143.A0101	48.5015	699.884	47	490.786	25	322.634	13	235.287	8
LEO101.A0101	LEO045.A0101	33.971	699.418	49	448.595	23	322.51	14	215.106	8
LEO039.A0101	LEO007.A0101	98.3742	699.412	25	679.285	23	640.471	20	572.023	16
LEO066.A0101	LEO141.A0101	119.566	698.691	16	686.908	15	673.076	14	655.413	13
LEO007.A0101	LEO024.A0101	67.589	698.31	46	492.223	24	308.224	11	235.121	7
LEO018.A0101	LEO031.A0101	29.6062	698.255	55	393.557	23	206.734	9	170.628	7
LEO034.A0101	LEO139.A0101	84.3853	698.198	21	680.925	19	637.071	16	602.943	14
LEO057.A0101	LEO088.A0101	51.0975	698.131	38	568.064	24	472.602	17	383.21	12
LEO076.A0101	LEO121.A0101	49.1406	697.955	55	373.127	21	224.543	10	136.118	5
LEO076.A0101	LEO079.A0101	28.4604	697.502	51	453.797	26	296.681	14	191.075	8
LEO101.A0101	LEO133.A0101	48.836	697.421	46	521.055	28	317.788	13	193.67	6
LEO032.A0101	LEO048.A0101	25.3691	697.07	57	350.498	21	191.033	9	115.409	5
LEO029.A0101	LEO123.A0101	50.156	696.74	47	446.914	21	323.367	12	270.198	9
LEO069.A0101	LEO128.A0101	142.784	696.316	12	696.316	12	696.316	12	696.316	12
LEO044.A0101	LEO133.B0101	53.5167	695.733	46	470.06	22	360.973	14	271.833	9
LEO043.A0101	LEO140.A0101	34.0955	695.522	57	338.844	19	185.449	8	133.031	5
LEO089.A0101	LEO138.A0101	69.0959	695.085	23	653.504	19	610.517	16	610.517	16
LEO009.A0101	LEO020.A0101	41.3379	694.584	54	349.86	19	251.314	12	128.896	5
LEO052.A0101	LEO134.A0101	49.5911	694.22	52	408.432	21	242.17	9	191.152	6
LEO042.A0101	LEO056.A0101	36.0956	693.596	57	307.379	18	154.316	7	85.0942	3
LEO101.A0101	LEO064.A0101	47.9887	693.574	48	419.387	20	308.513	12	257.514	9
LEO019.A0101	LEO050.A0101	154.986	693.442	14	682.728	13	682.728	13	682.728	13
LEO034.A0101	LEO032.A0101	35.4565	691.978	56	366.166	22	170.435	8	103.181	4
LEO065.A0101	LEO126.A0101	36.8396	691.445	52	381.015	21	249.571	11	119.764	4
LEO076.A0101	LEO104.A0101	33.3727	690.758	55	376.726	23	188.455	9	82.2396	3
LEO076.A0101	LEO107.A0101	22.3302	690.637	56	423.54	28	163.881	9	22.3302	1
LEO007.A0101	LEO094.A0101	115.517	690.433	20	651.654	16	624.113	14	571.379	11
LEO039.A0101	LEO056.A0101	91.9715	689.97	24	658.852	21	574.86	15	519.929	12
LEO076.A0101	LEO058.A0101	22.2399	689.096	62	235.056	16	76.7578	4	22.2399	1
[truncated: 6,945 more rows]

## Sheet: B.within_MGS
B. IBD estimates within the dataset of Mödling.
iid1	iid2	max_IBD	sum_IBD.8	n_IBD.8	sum_IBD.12	n_IBD.12	sum_IBD.16	n_IBD.16	sum_IBD.20	n_IBD.20
MGS020.A0101	MGS034.A0101	283.468	3360.17	21	3360.17	21	3360.17	21	3360.17	21
MGS201.A0101	MGS207.A0101	268.781	3358.58	22	3358.58	22	3358.58	22	3358.58	22
MGS156.A0101	MGS439.A0101	283.468	3357.14	21	3357.14	21	3357.14	21	3357.14	21
MGS199.A0101	MGS379.A0101	203.96	3355.27	27	3346.69	26	3346.69	26	3346.69	26
MGS020.A0101	MGS421.A0101	283.385	3351.06	22	3351.06	22	3351.06	22	3351.06	22
MGS124.A0101	MGS439.A0101	283.652	3347.72	21	3347.72	21	3347.72	21	3347.72	21
MGS103.A0101	MGS369.A0101	283.047	3347.03	25	3347.03	25	3347.03	25	3347.03	25
MGS259.A0101	MGS390.A0101	282.223	3344.81	21	3344.81	21	3344.81	21	3344.81	21
MGS340.A0101	MGS479.A0101	281.816	3344.73	24	3344.73	24	3344.73	24	3344.73	24
MGS259.A0101	MGS367.A0101	282.355	3341.15	23	3341.15	23	3341.15	23	3341.15	23
MGS004.A0101	MGS390.A0101	281.932	3339.66	23	3339.66	23	3339.66	23	3339.66	23
MGS351.A0101	MGS448.A0101	267.329	3339.65	23	3339.65	23	3339.65	23	3339.65	23
MGS196.A0101	MGS491.A0101	282.221	3338.29	21	3338.29	21	3338.29	21	3338.29	21
MGS367.A0101	MGS387.A0101	282.482	3338.14	24	3338.14	24	3338.14	24	3338.14	24
MGS378.A0101	MGS390.A0101	282.175	3338.07	28	3338.07	28	3338.07	28	3321.68	27
MGS427.A0101	MGS454.A0101	281.535	3337.54	25	3337.54	25	3337.54	25	3337.54	25
MGS479.A0101	MGS491.A0101	281.816	3337.36	21	3337.36	21	3337.36	21	3337.36	21
MGS136.A0101	MGS491.A0101	282.429	3337.05	22	3337.05	22	3337.05	22	3337.05	22
MGS469.A0101	MGS491.A0101	281.784	3337.01	22	3337.01	22	3337.01	22	3337.01	22
MGS259.A0101	MGS454.A0101	244.887	3336.8	25	3336.8	25	3336.8	25	3336.8	25
MGS338.A0101	MGS491.A0101	281.755	3336.79	22	3336.79	22	3336.79	22	3336.79	22
MGS166.A0101	MGS340.A0101	281.535	3336.62	25	3336.62	25	3336.62	25	3336.62	25
MGS041.A0101	MGS358.A0101	282.244	3335.76	21	3335.76	21	3335.76	21	3335.76	21
MGS228.A0101	MGS491.A0101	281.516	3335.59	22	3335.59	22	3335.59	22	3335.59	22
MGS431.A0101	MGS491.A0101	281.784	3335.53	22	3335.53	22	3335.53	22	3335.53	22
MGS336.A0101	MGS491.A0101	281.597	3335.46	23	3335.46	23	3335.46	23	3335.46	23
MGS356.A0101	MGS448.A0101	281.436	3335.24	22	3335.24	22	3335.24	22	3335.24	22
MGS358.A0101	MGS362.A0101	282.009	3334.87	21	3334.87	21	3334.87	21	3334.87	21
MGS259.A0101	MGS358.A0101	282.753	3334.43	22	3334.43	22	3334.43	22	3334.43	22
MGS042.A0101	MGS362.A0101	281.69	3333.8	22	3333.8	22	3333.8	22	3333.8	22
MGS454.A0101	MGS467.A0101	267.556	3333.25	22	3333.25	22	3333.25	22	3333.25	22
MGS381.A0101	MGS491.A0101	282.306	3332.95	26	3321.82	25	3321.82	25	3321.82	25
MGS356.A0101	MGS406.A0101	282.315	3332.88	23	3332.88	23	3332.88	23	3332.88	23
MGS041.A0101	MGS491.A0101	282.543	3332.14	22	3332.14	22	3332.14	22	3332.14	22
MGS396.A0101	MGS472.A0101	281.561	3331.71	25	3321.28	24	3308.79	23	3308.79	23
MGS056.A0101	MGS356.A0101	222.542	3331.36	25	3331.36	25	3331.36	25	3331.36	25
MGS356.A0101	MGS412.A0101	267.535	3330.92	28	3319.52	27	3319.52	27	3319.52	27
MGS444.A0101	MGS491.A0101	255.725	3330.59	27	3330.59	27	3318.36	26	3318.36	26
MGS041.A0101	MGS282.A0101	267.553	3330.1	25	3330.1	25	3330.1	25	3330.1	25
MGS121.A0101	MGS356.A0101	282.465	3328.51	27	3328.51	27	3312.54	26	3312.54	26
MGS168.A0101	MGS491.A0101	281.741	3328.28	23	3328.28	23	3328.28	23	3328.28	23
MGS356.A0101	MGS387.A0101	267.493	3328.17	22	3328.17	22	3328.17	22	3328.17	22
MGS416.A0101	MGS491.A0101	282.256	3325.74	26	3325.74	26	3325.74	26	3325.74	26
MGS166.A0101	MGS216.A0101	281.734	3325.29	25	3325.29	25	3325.29	25	3325.29	25
MGS259.A0101	MGS378.A0101	283.015	3324.9	28	3324.9	28	3324.9	28	3324.9	28
MGS285.A0101	MGS479.A0101	222.489	3324.73	36	3305.15	34	3305.15	34	3305.15	34
MGS351.A0101	MGS431.A0101	222.179	3324.68	28	3324.68	28	3324.68	28	3324.68	28
MGS390.A0101	MGS454.A0101	217.019	3323.79	24	3323.79	24	3323.79	24	3323.79	24
MGS082.A0101	MGS315.A0101	259.81	3322.83	23	3322.83	23	3322.83	23	3322.83	23
MGS043.A0101	MGS340.A0101	281.436	3322.76	32	3311.46	31	3311.46	31	3295.01	30
MGS340.A0101	MGS475.A0101	281.816	3322.54	26	3322.54	26	3322.54	26	3303.58	25
MGS259.A0101	MGS491.A0101	282.875	3322.15	24	3322.15	24	3322.15	24	3303.16	23
MGS285.A0101	MGS382.A0101	281.637	3321.69	31	3321.69	31	3321.69	31	3321.69	31
MGS166.A0101	MGS179.A0101	267.273	3321.51	31	3321.51	31	3321.51	31	3321.51	31
MGS179.A0101	MGS479.A0101	267.231	3320.02	28	3320.02	28	3320.02	28	3320.02	28
MGS431.A0101	MGS443.A0101	244.327	3319.09	31	3319.09	31	3304.71	30	3304.71	30
MGS336.A0101	MGS368.A0101	281.278	3318.93	23	3318.93	23	3318.93	23	3318.93	23
MGS216.A0101	MGS388.A0101	281.734	3318.49	24	3318.49	24	3318.49	24	3318.49	24
MGS351.A0101	MGS476.A0101	282.378	3317.17	32	3317.17	32	3317.17	32	3281.86	30
MGS356.A0101	MGS368.A0101	282.232	3317.08	29	3317.08	29	3303.84	28	3303.84	28
MGS373.A0101	MGS388.A0101	282.323	3315.37	31	3315.37	31	3302.96	30	3284.16	29
MGS103.A0101	MGS166.A0101	211.409	3314.62	30	3305.18	29	3305.18	29	3305.18	29
MGS351.A0101	MGS400.A0101	222.179	3314.51	33	3314.51	33	3301.54	32	3265.84	30
MGS041.A0101	MGS378.A0101	282.684	3314.22	23	3314.22	23	3314.22	23	3314.22	23
MGS179.A0101	MGS487.A0101	267.296	3313.77	29	3305.39	28	3305.39	28	3305.39	28
MGS179.A0101	MGS228.A0101	222.624	3313.7	35	3303.73	34	3303.73	34	3303.73	34
MGS041.A0101	MGS252.A0101	267.446	3313.65	37	3313.65	37	3313.65	37	3258.55	34
MGS330.A0101	MGS409.A0101	223.128	3313.34	32	3313.34	32	3313.34	32	3294.54	31
MGS378.A0101	MGS418.A0101	282.074	3313.26	22	3313.26	22	3313.26	22	3313.26	22
MGS179.A0101	MGS382.A0101	222.907	3312.92	30	3312.92	30	3312.92	30	3312.92	30
MGS395.A0101	MGS400.A0101	281.535	3312.79	26	3312.79	26	3312.79	26	3312.79	26
MGS364.A0101	MGS372.A0101	267.345	3312.34	31	3312.34	31	3312.34	31	3292.93	30
MGS373.A0101	MGS418.A0101	245.319	3311.63	34	3311.63	34	3311.63	34	3311.63	34
MGS043.A0101	MGS379.A0101	267.58	3311.54	24	3311.54	24	3299.37	23	3299.37	23
MGS396.A0101	MGS398.A0101	268.184	3310.78	22	3310.78	22	3310.78	22	3310.78	22
MGS339.A0101	MGS467.A0101	281.734	3310.18	29	3310.18	29	3310.18	29	3310.18	29
MGS338.A0101	MGS340.A0101	281.741	3310.01	28	3310.01	28	3310.01	28	3310.01	28
MGS351.A0101	MGS425.A0101	212.286	3309.47	33	3309.47	33	3309.47	33	3293.02	32
MGS378.A0101	MGS382.A0101	281.716	3309.1	22	3309.1	22	3309.1	22	3309.1	22
MGS228.A0101	MGS378.A0101	281.597	3308.58	22	3308.58	22	3308.58	22	3308.58	22
MGS166.A0101	MGS369.A0101	281.87	3308.18	31	3308.18	31	3295.58	30	3276.66	29
MGS147.A0101	MGS164.A0101	222.056	3306.94	29	3298.3	28	3298.3	28	3280.88	27
MGS160.A0101	MGS336.A0101	281.436	3306.46	28	3295.13	27	3295.13	27	3279.07	26
MGS368.A0101	MGS390.A0101	281.936	3306.1	25	3306.1	25	3306.1	25	3306.1	25
MGS378.A0101	MGS416.A0101	282.197	3305.86	25	3305.86	25	3305.86	25	3305.86	25
MGS372.A0101	MGS475.A0101	281.974	3305.72	27	3305.72	27	3305.72	27	3305.72	27
MGS254.A0101	MGS365.A0101	281.902	3305.13	30	3305.13	30	3305.13	30	3305.13	30
MGS091.A0101	MGS370.A0101	283.308	3304.95	20	3304.95	20	3304.95	20	3304.95	20
MGS104.A0101	MGS433.A0101	283.385	3304.94	20	3304.94	20	3304.94	20	3304.94	20
MGS314.A0101	MGS458.A0101	283.385	3304.9	20	3304.9	20	3304.9	20	3304.9	20
MGS351.A0101	MGS454.A0101	282.039	3304.79	33	3295.68	32	3266.12	30	3266.12	30
MGS069.A0101	MGS126.A0101	283.607	3304.79	20	3304.79	20	3304.79	20	3304.79	20
MGS028.A0101	MGS139.A0101	283.652	3304.71	20	3304.71	20	3304.71	20	3304.71	20
MGS198.A0101	MGS213.A0101	283.337	3304.64	20	3304.64	20	3304.64	20	3304.64	20
MGS016.A0101	MGS314.A0101	283.468	3304.64	20	3304.64	20	3304.64	20	3304.64	20
MGS256.A0101	MGS378.A0101	282.074	3304.53	24	3304.53	24	3304.53	24	3268.01	22
MGS262.A0101	MGS273.A0101	283.602	3304.42	20	3304.42	20	3304.42	20	3304.42	20
MGS021.A0101	MGS422.A0101	283.611	3304.3	20	3304.3	20	3304.3	20	3304.3	20
MGS036.A0101	MGS040.A0101	283.611	3303.99	20	3303.99	20	3303.99	20	3303.99	20
MGS079.A0101	MGS107.A0101	283.652	3303.95	20	3303.95	20	3303.95	20	3303.95	20
MGS139.A0101	MGS202.A0101	283.592	3303.77	20	3303.77	20	3303.77	20	3303.77	20
MGS368.A0101	MGS476.A0101	281.856	3303.67	24	3303.67	24	3303.67	24	3303.67	24
MGS055.A0101	MGS230.A0101	283.652	3303.62	20	3303.62	20	3303.62	20	3303.62	20
MGS166.A0101	MGS366.A0101	282.161	3303.35	32	3303.35	32	3303.35	32	3285.93	31
MGS289.A0101	MGS323.A0101	283.385	3303.3	20	3303.3	20	3303.3	20	3303.3	20
MGS179.A0101	MGS381.A0101	214.297	3303.28	38	3303.28	38	3303.28	38	3247.82	35
MGS238.A0101	MGS239.A0101	283.074	3303.02	20	3303.02	20	3303.02	20	3303.02	20
MGS453.A0101	MGS457.A0101	283.373	3302.96	20	3302.96	20	3302.96	20	3302.96	20
MGS016.A0101	MGS458.A0101	283.345	3302.49	20	3302.49	20	3302.49	20	3302.49	20
MGS247.A0101	MGS248.A0101	283.544	3302.47	20	3302.47	20	3302.47	20	3302.47	20
MGS079.A0101	MGS463.A0101	283.652	3302.46	21	3302.46	21	3302.46	21	3302.46	21
MGS024.A0101	MGS025.A0101	283.363	3302.38	20	3302.38	20	3302.38	20	3302.38	20
MGS064.A0101	MGS348.A0101	283.305	3302.31	20	3302.31	20	3302.31	20	3302.31	20
MGS352.A0101	MGS438.A0101	283.347	3302.29	20	3302.29	20	3302.29	20	3302.29	20
MGS332.A0101	MGS334.A0101	283.468	3302.16	20	3302.16	20	3302.16	20	3302.16	20
MGS367.A0101	MGS412.A0101	222.986	3302.04	29	3302.04	29	3302.04	29	3302.04	29
MGS024.A0101	MGS430.A0101	283.327	3301.97	20	3301.97	20	3301.97	20	3301.97	20
MGS443.A0101	MGS448.A0101	281.755	3301.94	28	3301.94	28	3301.94	28	3301.94	28
MGS109.A0101	MGS487.A0101	266.903	3301.94	30	3301.94	30	3301.94	30	3301.94	30
MGS172.A0101	MGS484.A0101	283.251	3301.78	20	3301.78	20	3301.78	20	3301.78	20
MGS025.A0101	MGS430.A0101	283.114	3301.77	20	3301.77	20	3301.77	20	3301.77	20
MGS047.A0101	MGS346.A0101	283.355	3301.52	20	3301.52	20	3301.52	20	3301.52	20
MGS293.A0101	MGS299.A0101	283.652	3301.17	20	3301.17	20	3301.17	20	3301.17	20
MGS196.A0101	MGS378.A0101	282.191	3301	29	3292.24	28	3292.24	28	3292.24	28
MGS109.A0101	MGS479.A0101	222.575	3300.86	27	3300.86	27	3300.86	27	3300.86	27
MGS035.A0101	MGS202.A0101	268.809	3300.84	22	3300.84	22	3300.84	22	3300.84	22
MGS016.A0101	MGS021.A0101	268.781	3300.84	21	3300.84	21	3300.84	21	3300.84	21
MGS237.A0101	MGS238.A0101	283.334	3300.72	20	3300.72	20	3300.72	20	3300.72	20
MGS340.A0101	MGS382.A0101	281.436	3300.69	25	3300.69	25	3300.69	25	3282.05	24
MGS321.A0101	MGS322.A0101	268.779	3300.36	21	3300.36	21	3300.36	21	3300.36	21
MGS038.A0101	MGS185.A0101	268.781	3300.07	21	3300.07	21	3300.07	21	3300.07	21
MGS055.A0101	MGS060.A0101	268.729	3299.97	21	3299.97	21	3299.97	21	3299.97	21
MGS368.A0101	MGS485.A0101	222.859	3299.9	24	3299.9	24	3299.9	24	3299.9	24
MGS041.A0101	MGS379.A0101	282.578	3299.82	24	3299.82	24	3299.82	24	3299.82	24
MGS156.A0101	MGS159.A0101	268.779	3299.77	21	3299.77	21	3299.77	21	3299.77	21
MGS065.A0101	MGS179.A0101	212.312	3299.75	35	3291.52	34	3246.87	31	3246.87	31
MGS394.A0101	MGS405.A0101	283.385	3299.67	20	3299.67	20	3299.67	20	3299.67	20
MGS029.A0101	MGS337.A0101	283.385	3299.6	21	3299.6	21	3299.6	21	3299.6	21
MGS185.A0101	MGS188.A0101	268.781	3299.5	22	3299.5	22	3299.5	22	3299.5	22
MGS035.A0101	MGS175.A0101	283.385	3299.35	20	3299.35	20	3299.35	20	3299.35	20
MGS047.A0101	MGS082.A0101	283.373	3299.26	20	3299.26	20	3299.26	20	3299.26	20
MGS218.A0101	MGS446.A0101	282.72	3299.26	21	3299.26	21	3299.26	21	3299.26	21
MGS366.A0101	MGS479.A0101	212.295	3299.15	33	3299.15	33	3299.15	33	3280.51	32
MGS306.A0101	MGS417.A0101	283.611	3299.11	21	3299.11	21	3299.11	21	3299.11	21
MGS308.A0101	MGS447.A0101	268.184	3299.1	21	3299.1	21	3299.1	21	3299.1	21
MGS036.A0101	MGS314.A0101	283.468	3298.91	20	3298.91	20	3298.91	20	3298.91	20
MGS039.A0101	MGS053.A0101	283.36	3298.91	20	3298.91	20	3298.91	20	3298.91	20
MGS028.A0101	MGS035.A0101	268.809	3298.6	21	3298.6	21	3298.6	21	3298.6	21
MGS016.A0101	MGS040.A0101	283.468	3298.36	20	3298.36	20	3298.36	20	3298.36	20
MGS276.A0101	MGS277.A0101	283.18	3298.13	20	3298.13	20	3298.13	20	3298.13	20
MGS139.A0101	MGS175.A0101	283.269	3297.84	21	3297.84	21	3297.84	21	3297.84	21
MGS178.A0101	MGS194.A0101	283.373	3297.8	20	3297.8	20	3297.8	20	3297.8	20
MGS342.A0101	MGS448.A0101	281.741	3297.52	29	3297.52	29	3297.52	29	3277.9	28
MGS123.A0101	MGS156.A0101	283.566	3297.46	21	3297.46	21	3297.46	21	3297.46	21
MGS010.A0101	MGS012.A0101	268.781	3297.45	21	3297.45	21	3297.45	21	3297.45	21
MGS044.A0101	MGS067.A0101	268.781	3297.42	21	3297.42	21	3297.42	21	3297.42	21
MGS188.A0101	MGS392.A0101	283.385	3297.42	21	3297.42	21	3297.42	21	3297.42	21
MGS365.A0101	MGS388.A0101	223.12	3297.16	33	3286.98	32	3274.65	31	3240.4	29
MGS044.A0101	MGS122.A0101	283.282	3296.89	20	3296.89	20	3296.89	20	3296.89	20
MGS323.A0101	MGS324.A0101	283.226	3296.89	20	3296.89	20	3296.89	20	3296.89	20
MGS358.A0101	MGS454.A0101	282.412	3296.78	22	3296.78	22	3296.78	22	3296.78	22
MGS127.A0101	MGS158.A0101	268.781	3296.59	21	3296.59	21	3296.59	21	3296.59	21
MGS037.A0101	MGS067.A0101	268.781	3296.56	21	3296.56	21	3296.56	21	3296.56	21
MGS082.A0101	MGS316.A0101	283.385	3296.37	20	3296.37	20	3296.37	20	3296.37	20
MGS219.A0101	MGS220.A0101	283.644	3296.32	21	3296.32	21	3296.32	21	3296.32	21
MGS053.A0101	MGS077.A0101	283.566	3296.17	20	3296.17	20	3296.17	20	3296.17	20
MGS423.A0101	MGS446.A0101	278.384	3296.17	21	3296.17	21	3296.17	21	3279.01	20
MGS036.A0101	MGS458.A0101	283.363	3295.52	20	3295.52	20	3295.52	20	3295.52	20
MGS390.A0101	MGS395.A0101	267.539	3295.3	25	3295.3	25	3295.3	25	3295.3	25
MGS347.A0101	MGS349.A0101	268.395	3294.94	29	3294.94	29	3294.94	29	3294.94	29
MGS238.A0101	MGS241.A0101	283.36	3294.93	21	3294.93	21	3294.93	21	3294.93	21
MGS387.A0101	MGS491.A0101	282.753	3294.89	27	3294.89	27	3294.89	27	3239.05	24
MGS179.A0101	MGS250.A0101	203.498	3294.87	36	3285.45	35	3271.43	34	3271.43	34
MGS351.A0101	MGS412.A0101	221.246	3294.83	38	3275.66	36	3259.97	35	3241.9	34
MGS317.A0101	MGS318.A0101	268.779	3294.83	21	3294.83	21	3294.83	21	3294.83	21
MGS349.A0101	MGS418.A0101	223.1	3294.8	44	3284.47	43	3284.47	43	3284.47	43
MGS060.A0101	MGS080.A0101	268.779	3294.68	21	3294.68	21	3294.68	21	3294.68	21
MGS056.A0101	MGS491.A0101	282.097	3294.36	26	3294.36	26	3278.4	25	3278.4	25
MGS338.A0101	MGS366.A0101	212.344	3294.31	39	3294.31	39	3294.31	39	3258.12	37
MGS017.A0101	MGS082.A0101	283.381	3294.22	21	3294.22	21	3294.22	21	3294.22	21
MGS016.A0101	MGS422.A0101	283.468	3294.07	21	3294.07	21	3294.07	21	3294.07	21
MGS233.A0101	MGS235.A0101	268.781	3293.86	22	3293.86	22	3293.86	22	3293.86	22
MGS030.A0101	MGS165.A0101	283.36	3293.83	20	3293.83	20	3293.83	20	3293.83	20
MGS043.A0101	MGS491.A0101	281.436	3293.8	22	3293.8	22	3293.8	22	3293.8	22
MGS058.A0101	MGS362.A0101	203.36	3293.2	37	3283.42	36	3254.94	34	3236.35	33
MGS058.A0101	MGS418.A0101	244.764	3292.57	35	3292.57	35	3292.57	35	3276.19	34
MGS110.A0101	MGS115.A0101	283.468	3292.5	20	3292.5	20	3292.5	20	3292.5	20
MGS036.A0101	MGS037.A0101	283.468	3292.42	20	3292.42	20	3292.42	20	3292.42	20
MGS075.A0101	MGS312.A0101	283.363	3292.28	20	3292.28	20	3292.28	20	3292.28	20
MGS036.A0101	MGS422.A0101	268.453	3292	21	3292	21	3292	21	3292	21
MGS010.A0101	MGS165.A0101	283.347	3291.93	22	3291.93	22	3291.93	22	3291.93	22
MGS356.A0101	MGS379.A0101	266.337	3291.9	30	3280.33	29	3280.33	29	3260.81	28
MGS021.A0101	MGS036.A0101	283.355	3291.89	20	3291.89	20	3291.89	20	3291.89	20
MGS017.A0101	MGS385.A0101	283.385	3291.86	21	3291.86	21	3291.86	21	3291.86	21
MGS351.A0101	MGS485.A0101	201.347	3291.68	31	3281.79	30	3281.79	30	3261.97	29
MGS443.A0101	MGS455.B0101	281.948	3291.55	28	3291.55	28	3277.21	27	3277.21	27
MGS051.A0101	MGS060.A0101	263.027	3291.02	21	3291.02	21	3291.02	21	3291.02	21
MGS033.A0101	MGS203.A0101	283.652	3290.84	20	3290.84	20	3290.84	20	3290.84	20
MGS396.A0101	MGS403.A0101	283.114	3290.8	22	3290.8	22	3290.8	22	3290.8	22
MGS121.A0101	MGS491.A0101	267.318	3290.42	26	3290.42	26	3290.42	26	3290.42	26
MGS022.A0101	MGS417.A0101	283.193	3290.3	20	3290.3	20	3290.3	20	3290.3	20
MGS053.A0101	MGS062.A0101	283.193	3290.06	22	3279.03	21	3279.03	21	3279.03	21
MGS391.A0101	MGS395.A0101	281.782	3289.98	32	3289.98	32	3274.52	31	3238.22	29
MGS121.A0101	MGS374.A0101	282.845	3289.84	20	3289.84	20	3289.84	20	3289.84	20
MGS043.A0101	MGS170.A0101	173.137	3289.41	43	3280.69	42	3280.69	42	3263.73	41
MGS391.A0101	MGS491.A0101	282.726	3289.24	33	3289.24	33	3289.24	33	3272.78	32
MGS101.A0101	MGS237.A0101	283.468	3289.16	21	3289.16	21	3289.16	21	3289.16	21
MGS092.A0101	MGS448.A0101	281.558	3289.14	28	3289.14	28	3289.14	28	3289.14	28
MGS259.A0101	MGS374.A0101	282.75	3288.68	20	3288.68	20	3288.68	20	3288.68	20
MGS121.A0101	MGS330.A0101	283.031	3288.39	20	3288.39	20	3288.39	20	3288.39	20
MGS356.A0101	MGS395.A0101	222.724	3288.3	35	3288.3	35	3288.3	35	3272.24	34
MGS330.A0101	MGS374.A0101	282.339	3288.27	20	3288.27	20	3288.27	20	3288.27	20
MGS065.A0101	MGS340.A0101	282.087	3288.15	28	3288.15	28	3288.15	28	3288.15	28
MGS340.A0101	MGS388.A0101	281.854	3287.9	28	3287.9	28	3287.9	28	3271.58	27
MGS169.A0101	MGS180.A0101	283.385	3287.79	23	3287.79	23	3287.79	23	3287.79	23
MGS356.A0101	MGS374.A0101	282.349	3287.75	20	3287.75	20	3287.75	20	3287.75	20
MGS228.A0101	MGS401.A0101	267.442	3287.57	29	3287.57	29	3272.26	28	3272.26	28
MGS282.A0101	MGS374.A0101	267.169	3287.5	23	3287.5	23	3287.5	23	3287.5	23
MGS378.A0101	MGS397.A0101	281.784	3287.39	24	3287.39	24	3287.39	24	3287.39	24
MGS041.A0101	MGS427.A0101	282.486	3287.32	22	3287.32	22	3287.32	22	3287.32	22
MGS379.A0101	MGS469.A0101	281.832	3287.31	20	3287.31	20	3287.31	20	3287.31	20
MGS041.A0101	MGS467.A0101	282.163	3287.29	20	3287.29	20	3287.29	20	3287.29	20
MGS061.A0101	MGS374.A0101	281.755	3287.29	20	3287.29	20	3287.29	20	3287.29	20
MGS121.A0101	MGS259.A0101	283.193	3287.28	22	3287.28	22	3287.28	22	3287.28	22
MGS134.A0101	MGS156.A0101	283.547	3287.25	22	3287.25	22	3287.25	22	3268.98	21
MGS056.A0101	MGS374.A0101	281.535	3287.1	20	3287.1	20	3287.1	20	3287.1	20
MGS401.A0101	MGS469.A0101	281.872	3287.06	33	3277.02	32	3277.02	32	3277.02	32
MGS018.A0101	MGS197.A0101	283.566	3286.95	23	3286.95	23	3286.95	23	3286.95	23
MGS041.A0101	MGS412.A0101	267.391	3286.93	21	3286.93	21	3286.93	21	3286.93	21
MGS041.A0101	MGS416.A0101	282.104	3286.87	20	3286.87	20	3286.87	20	3286.87	20
MGS041.A0101	MGS476.A0101	282.197	3286.66	20	3286.66	20	3286.66	20	3286.66	20
MGS362.A0101	MGS374.A0101	281.716	3286.65	20	3286.65	20	3286.65	20	3286.65	20
MGS041.A0101	MGS365.A0101	223.107	3286.58	39	3268.83	37	3268.83	37	3249.49	36
MGS374.A0101	MGS378.A0101	282.594	3286.47	24	3286.47	24	3286.47	24	3269.18	23
MGS412.A0101	MGS418.A0101	267.533	3286.44	21	3286.44	21	3286.44	21	3286.44	21
MGS326.A0101	MGS419.A0101	283.532	3286.35	21	3286.35	21	3286.35	21	3286.35	21
MGS041.A0101	MGS330.A0101	282.302	3286.28	21	3286.28	21	3286.28	21	3286.28	21
MGS257.A0101	MGS362.A0101	281.535	3286.16	21	3286.16	21	3286.16	21	3286.16	21
MGS121.A0101	MGS367.A0101	282.714	3286.14	20	3286.14	20	3286.14	20	3286.14	20
MGS082.A0101	MGS247.A0101	283.385	3286.11	22	3286.11	22	3286.11	22	3286.11	22
MGS374.A0101	MGS377.A0101	282.053	3285.99	21	3285.99	21	3285.99	21	3285.99	21
MGS358.A0101	MGS406.A0101	282.844	3285.76	21	3285.76	21	3285.76	21	3285.76	21
MGS351.A0101	MGS387.A0101	212.347	3285.71	34	3285.71	34	3285.71	34	3230.61	31
MGS121.A0101	MGS364.A0101	282.345	3285.68	20	3285.68	20	3285.68	20	3285.68	20
MGS369.A0101	MGS379.A0101	212.393	3285.66	25	3285.66	25	3285.66	25	3285.66	25
MGS356.A0101	MGS358.A0101	282.217	3285.64	22	3285.64	22	3285.64	22	3269.29	21
MGS380.A0101	MGS406.A0101	282.297	3285.32	20	3285.32	20	3285.32	20	3285.32	20
MGS374.A0101	MGS400.A0101	282.213	3285.26	20	3285.26	20	3285.26	20	3285.26	20
MGS374.A0101	MGS406.A0101	282.683	3285.21	20	3285.21	20	3285.21	20	3285.21	20
MGS041.A0101	MGS121.A0101	282.797	3285.11	20	3285.11	20	3285.11	20	3285.11	20
MGS406.A0101	MGS485.A0101	282.824	3285.06	20	3285.06	20	3285.06	20	3285.06	20
MGS374.A0101	MGS454.A0101	282.166	3284.96	20	3284.96	20	3284.96	20	3284.96	20
MGS358.A0101	MGS418.A0101	281.734	3284.94	20	3284.94	20	3284.94	20	3284.94	20
MGS042.A0101	MGS374.A0101	282.245	3284.91	20	3284.91	20	3284.91	20	3284.91	20
MGS330.A0101	MGS469.A0101	281.535	3284.9	20	3284.9	20	3284.9	20	3284.9	20
MGS380.A0101	MGS418.A0101	281.816	3284.78	20	3284.78	20	3284.78	20	3284.78	20
MGS360.A0101	MGS406.A0101	282.197	3284.78	20	3284.78	20	3284.78	20	3284.78	20
MGS374.A0101	MGS395.A0101	281.713	3284.76	21	3284.76	21	3284.76	21	3284.76	21
MGS383.A0101	MGS448.A0101	282	3284.69	34	3275.67	33	3261.76	32	3261.76	32
MGS041.A0101	MGS259.A0101	282.663	3284.66	20	3284.66	20	3284.66	20	3284.66	20
MGS360.A0101	MGS374.A0101	281.974	3284.65	20	3284.65	20	3284.65	20	3284.65	20
MGS330.A0101	MGS377.A0101	267.404	3284.6	21	3284.6	21	3284.6	21	3284.6	21
MGS121.A0101	MGS418.A0101	282.345	3284.59	20	3284.59	20	3284.59	20	3284.59	20
MGS121.A0101	MGS360.A0101	282.426	3284.58	21	3284.58	21	3284.58	21	3284.58	21
MGS362.A0101	MGS379.A0101	281.854	3284.55	22	3284.55	22	3284.55	22	3284.55	22
MGS378.A0101	MGS469.A0101	282.032	3284.52	21	3284.52	21	3284.52	21	3284.52	21
MGS196.A0101	MGS259.A0101	282.355	3284.52	20	3284.52	20	3284.52	20	3284.52	20
MGS056.A0101	MGS425.A0101	267.163	3284.46	24	3284.46	24	3284.46	24	3265.76	23
MGS259.A0101	MGS406.A0101	283.031	3284.45	20	3284.45	20	3284.45	20	3284.45	20
MGS121.A0101	MGS256.A0101	282.17	3284.43	20	3284.43	20	3284.43	20	3284.43	20
MGS374.A0101	MGS418.A0101	282.074	3284.39	20	3284.39	20	3284.39	20	3284.39	20
MGS387.A0101	MGS418.A0101	282.111	3284.38	20	3284.38	20	3284.38	20	3284.38	20
MGS041.A0101	MGS056.A0101	281.716	3284.36	23	3284.36	23	3284.36	23	3284.36	23
MGS196.A0101	MGS390.A0101	281.936	3284.35	20	3284.35	20	3284.35	20	3284.35	20
MGS364.A0101	MGS418.A0101	281.436	3284.34	20	3284.34	20	3284.34	20	3284.34	20
MGS041.A0101	MGS364.A0101	281.848	3284.33	20	3284.33	20	3284.33	20	3284.33	20
MGS051.A0101	MGS230.A0101	283.644	3284.32	21	3284.32	21	3284.32	21	3284.32	21
MGS121.A0101	MGS431.A0101	282.048	3284.31	20	3284.31	20	3284.31	20	3284.31	20
MGS041.A0101	MGS418.A0101	282.074	3284.29	20	3284.29	20	3284.29	20	3284.29	20
MGS259.A0101	MGS360.A0101	282.345	3284.29	21	3284.29	21	3284.29	21	3284.29	21
MGS121.A0101	MGS254.A0101	282.244	3284.28	20	3284.28	20	3284.28	20	3284.28	20
MGS374.A0101	MGS381.A0101	282.17	3284.27	20	3284.27	20	3284.27	20	3284.27	20
MGS377.A0101	MGS400.A0101	282.053	3284.27	20	3284.27	20	3284.27	20	3284.27	20
MGS362.A0101	MGS391.A0101	281.803	3284.24	21	3284.24	21	3284.24	21	3284.24	21
MGS056.A0101	MGS388.A0101	281.535	3284.22	20	3284.22	20	3284.22	20	3284.22	20
MGS041.A0101	MGS390.A0101	282.277	3284.21	20	3284.21	20	3284.21	20	3284.21	20
MGS395.A0101	MGS454.A0101	282.074	3284.21	27	3284.21	27	3284.21	27	3267.94	26
MGS442.A0101	MGS444.A0101	281.597	3284.2	20	3284.2	20	3284.2	20	3284.2	20
MGS004.A0101	MGS412.A0101	267.469	3284.2	24	3284.2	24	3284.2	24	3284.2	24
MGS254.A0101	MGS378.A0101	282.053	3284.2	21	3284.2	21	3284.2	21	3284.2	21
MGS364.A0101	MGS406.A0101	281.974	3284.19	20	3284.19	20	3284.19	20	3284.19	20
MGS358.A0101	MGS360.A0101	282.074	3284.14	20	3284.14	20	3284.14	20	3284.14	20
MGS387.A0101	MGS388.A0101	282.183	3284.13	20	3284.13	20	3284.13	20	3284.13	20
MGS360.A0101	MGS390.A0101	281.948	3284.12	20	3284.12	20	3284.12	20	3284.12	20
MGS406.A0101	MGS416.A0101	282.304	3284.12	20	3284.12	20	3284.12	20	3284.12	20
MGS374.A0101	MGS476.A0101	282.286	3284.1	20	3284.1	20	3284.1	20	3284.1	20
MGS041.A0101	MGS254.A0101	282.032	3284.08	20	3284.08	20	3284.08	20	3284.08	20
MGS121.A0101	MGS387.A0101	283.107	3284.07	24	3284.07	24	3284.07	24	3247.23	22
MGS378.A0101	MGS487.A0101	281.854	3284.05	20	3284.05	20	3284.05	20	3284.05	20
MGS360.A0101	MGS485.A0101	282.045	3284.03	20	3284.03	20	3284.03	20	3284.03	20
MGS259.A0101	MGS418.A0101	282.497	3284.03	20	3284.03	20	3284.03	20	3284.03	20
MGS380.A0101	MGS400.A0101	281.96	3284.01	22	3284.01	22	3284.01	22	3284.01	22
MGS416.A0101	MGS485.A0101	282.245	3284	20	3284	20	3284	20	3284	20
MGS378.A0101	MGS448.A0101	281.816	3284	21	3284	21	3284	21	3284	21
MGS378.A0101	MGS479.A0101	282.209	3283.99	20	3283.99	20	3283.99	20	3283.99	20
MGS360.A0101	MGS418.A0101	281.96	3283.96	20	3283.96	20	3283.96	20	3283.96	20
MGS254.A0101	MGS374.A0101	281.853	3283.96	20	3283.96	20	3283.96	20	3283.96	20
MGS041.A0101	MGS425.A0101	281.816	3283.95	20	3283.95	20	3283.95	20	3283.95	20
MGS427.A0101	MGS469.A0101	281.848	3283.95	20	3283.95	20	3283.95	20	3283.95	20
MGS254.A0101	MGS400.A0101	281.832	3283.95	20	3283.95	20	3283.95	20	3283.95	20
MGS254.A0101	MGS257.A0101	281.828	3283.94	20	3283.94	20	3283.94	20	3283.94	20
MGS380.A0101	MGS390.A0101	281.436	3283.94	21	3283.94	21	3283.94	21	3283.94	21
MGS004.A0101	MGS364.A0101	281.816	3283.94	20	3283.94	20	3283.94	20	3283.94	20
MGS406.A0101	MGS418.A0101	282.074	3283.93	20	3283.93	20	3283.93	20	3283.93	20
MGS121.A0101	MGS475.A0101	282.087	3283.92	20	3283.92	20	3283.92	20	3283.92	20
MGS390.A0101	MGS416.A0101	281.943	3283.91	20	3283.91	20	3283.91	20	3283.91	20
MGS041.A0101	MGS360.A0101	282.245	3283.91	20	3283.91	20	3283.91	20	3283.91	20
MGS360.A0101	MGS416.A0101	281.854	3283.88	20	3283.88	20	3283.88	20	3283.88	20
MGS377.A0101	MGS476.A0101	282.032	3283.87	20	3283.87	20	3283.87	20	3283.87	20
MGS254.A0101	MGS358.A0101	281.874	3283.85	20	3283.85	20	3283.85	20	3283.85	20
MGS360.A0101	MGS380.A0101	282.001	3283.84	21	3283.84	21	3283.84	21	3283.84	21
MGS254.A0101	MGS364.A0101	281.436	3283.83	20	3283.83	20	3283.83	20	3283.83	20
MGS390.A0101	MGS418.A0101	281.778	3283.82	20	3283.82	20	3283.82	20	3283.82	20
MGS431.A0101	MGS444.A0101	281.848	3283.81	20	3283.81	20	3283.81	20	3283.81	20
MGS381.A0101	MGS416.A0101	282.201	3283.81	20	3283.81	20	3283.81	20	3283.81	20
MGS121.A0101	MGS442.A0101	282.087	3283.8	20	3283.8	20	3283.8	20	3283.8	20
MGS388.A0101	MGS454.A0101	281.778	3283.78	20	3283.78	20	3283.78	20	3283.78	20
MGS121.A0101	MGS351.A0101	282.532	3283.78	30	3283.78	30	3283.78	30	3267.09	29
MGS041.A0101	MGS485.A0101	282.533	3283.76	20	3283.76	20	3283.76	20	3283.76	20
MGS256.A0101	MGS257.A0101	281.698	3283.76	20	3283.76	20	3283.76	20	3283.76	20
MGS362.A0101	MGS387.A0101	281.948	3283.75	20	3283.75	20	3283.75	20	3283.75	20
MGS256.A0101	MGS476.A0101	281.854	3283.74	20	3283.74	20	3283.74	20	3283.74	20
MGS041.A0101	MGS475.A0101	281.69	3283.72	20	3283.72	20	3283.72	20	3283.72	20
MGS330.A0101	MGS360.A0101	282.158	3283.72	20	3283.72	20	3283.72	20	3283.72	20
MGS358.A0101	MGS475.A0101	281.848	3283.7	20	3283.7	20	3283.7	20	3283.7	20
MGS256.A0101	MGS374.A0101	281.716	3283.68	20	3283.68	20	3283.68	20	3283.68	20
MGS364.A0101	MGS416.A0101	281.698	3283.68	20	3283.68	20	3283.68	20	3283.68	20
MGS257.A0101	MGS388.A0101	281.535	3283.67	20	3283.67	20	3283.67	20	3283.67	20
MGS041.A0101	MGS256.A0101	281.848	3283.67	20	3283.67	20	3283.67	20	3283.67	20
MGS387.A0101	MGS454.A0101	267.602	3283.65	21	3283.65	21	3283.65	21	3283.65	21
MGS390.A0101	MGS475.A0101	281.689	3283.62	20	3283.62	20	3283.62	20	3283.62	20
MGS250.A0101	MGS259.A0101	282.052	3283.62	20	3283.62	20	3283.62	20	3283.62	20
MGS121.A0101	MGS455.B0101	282.245	3283.62	20	3283.62	20	3283.62	20	3283.62	20
MGS196.A0101	MGS406.A0101	282.269	3283.6	20	3283.6	20	3283.6	20	3283.6	20
MGS257.A0101	MGS475.A0101	281.755	3283.6	20	3283.6	20	3283.6	20	3283.6	20
MGS196.A0101	MGS476.A0101	281.87	3283.59	20	3283.59	20	3283.59	20	3283.59	20
MGS196.A0101	MGS416.A0101	282.188	3283.56	20	3283.56	20	3283.56	20	3283.56	20
MGS254.A0101	MGS406.A0101	282.104	3283.56	20	3283.56	20	3283.56	20	3283.56	20
MGS041.A0101	MGS381.A0101	282.053	3283.56	20	3283.56	20	3283.56	20	3283.56	20
MGS056.A0101	MGS397.A0101	281.436	3283.55	20	3283.55	20	3283.55	20	3283.55	20
MGS257.A0101	MGS367.A0101	267.272	3283.55	22	3273.85	21	3273.85	21	3273.85	21
MGS256.A0101	MGS390.A0101	281.535	3283.53	20	3283.53	20	3283.53	20	3283.53	20
MGS121.A0101	MGS362.A0101	282.184	3283.53	20	3283.53	20	3283.53	20	3283.53	20
MGS390.A0101	MGS391.A0101	281.943	3283.53	21	3283.53	21	3283.53	21	3283.53	21
MGS388.A0101	MGS412.A0101	281.853	3283.52	21	3283.52	21	3283.52	21	3283.52	21
MGS416.A0101	MGS418.A0101	281.698	3283.52	20	3283.52	20	3283.52	20	3283.52	20
MGS056.A0101	MGS250.A0101	281.436	3283.51	20	3283.51	20	3283.51	20	3283.51	20
MGS121.A0101	MGS382.A0101	281.854	3283.5	20	3283.5	20	3283.5	20	3283.5	20
MGS004.A0101	MGS136.A0101	282.277	3283.49	20	3283.49	20	3283.49	20	3283.49	20
MGS379.A0101	MGS448.A0101	281.834	3283.49	20	3283.49	20	3283.49	20	3283.49	20
MGS056.A0101	MGS418.A0101	281.239	3283.49	20	3283.49	20	3283.49	20	3283.49	20
MGS256.A0101	MGS379.A0101	282.197	3283.48	20	3283.48	20	3283.48	20	3283.48	20
MGS041.A0101	MGS442.A0101	282.245	3283.48	20	3283.48	20	3283.48	20	3283.48	20
MGS254.A0101	MGS476.A0101	281.823	3283.48	20	3283.48	20	3283.48	20	3283.48	20
MGS041.A0101	MGS196.A0101	282.053	3283.48	20	3283.48	20	3283.48	20	3283.48	20
MGS358.A0101	MGS388.A0101	282.121	3283.48	21	3283.48	21	3283.48	21	3283.48	21
MGS282.A0101	MGS469.A0101	281.844	3283.48	23	3283.48	23	3283.48	23	3283.48	23
MGS196.A0101	MGS431.A0101	281.734	3283.47	20	3283.47	20	3283.47	20	3283.47	20
MGS254.A0101	MGS381.A0101	281.784	3283.46	20	3283.46	20	3283.46	20	3283.46	20
MGS296.A0101	MGS479.A0101	281.69	3283.45	33	3283.45	33	3267.86	32	3267.86	32
MGS136.A0101	MGS380.A0101	282.087	3283.42	20	3283.42	20	3283.42	20	3283.42	20
MGS466.A0101	MGS479.A0101	282.074	3283.41	20	3283.41	20	3283.41	20	3283.41	20
MGS427.A0101	MGS431.A0101	281.854	3283.41	21	3283.41	21	3283.41	21	3283.41	21
MGS121.A0101	MGS469.A0101	282.101	3283.41	20	3283.41	20	3283.41	20	3283.41	20
MGS065.A0101	MGS387.A0101	282.087	3283.4	20	3283.4	20	3283.4	20	3283.4	20
MGS340.A0101	MGS487.A0101	281.535	3283.4	24	3283.4	24	3283.4	24	3283.4	24
MGS004.A0101	MGS374.A0101	267.309	3283.4	21	3283.4	21	3283.4	21	3283.4	21
MGS256.A0101	MGS387.A0101	281.816	3283.39	20	3283.39	20	3283.39	20	3283.39	20
MGS041.A0101	MGS136.A0101	282.495	3283.39	20	3283.39	20	3283.39	20	3283.39	20
MGS056.A0101	MGS475.A0101	281.558	3283.39	20	3283.39	20	3283.39	20	3283.39	20
MGS095.A0101	MGS382.A0101	281.755	3283.38	20	3283.38	20	3283.38	20	3283.38	20
MGS196.A0101	MGS456.B0101	281.545	3283.38	20	3283.38	20	3283.38	20	3283.38	20
MGS441.A0101	MGS476.A0101	282.222	3283.38	20	3283.38	20	3283.38	20	3283.38	20
MGS166.A0101	MGS444.A0101	281.703	3283.37	20	3283.37	20	3283.37	20	3283.37	20
MGS427.A0101	MGS441.A0101	267.997	3283.37	21	3283.37	21	3283.37	21	3283.37	21
MGS364.A0101	MGS388.A0101	281.262	3283.37	20	3283.37	20	3283.37	20	3283.37	20
MGS367.A0101	MGS416.A0101	282.223	3283.37	20	3283.37	20	3283.37	20	3283.37	20
MGS358.A0101	MGS381.A0101	282.193	3283.36	21	3283.36	21	3283.36	21	3283.36	21
MGS004.A0101	MGS041.A0101	282.197	3283.35	20	3283.35	20	3283.35	20	3283.35	20
MGS412.A0101	MGS455.B0101	281.535	3283.35	20	3283.35	20	3283.35	20	3283.35	20
MGS374.A0101	MGS388.A0101	281.784	3283.35	20	3283.35	20	3283.35	20	3283.35	20
MGS121.A0101	MGS166.A0101	282.149	3283.35	20	3283.35	20	3283.35	20	3283.35	20
MGS065.A0101	MGS257.A0101	281.703	3283.33	20	3283.33	20	3283.33	20	3283.33	20
MGS065.A0101	MGS444.A0101	281.597	3283.33	20	3283.33	20	3283.33	20	3283.33	20
MGS374.A0101	MGS390.A0101	282.262	3283.33	21	3283.33	21	3283.33	21	3283.33	21
MGS367.A0101	MGS418.A0101	281.728	3283.33	20	3283.33	20	3283.33	20	3283.33	20
MGS388.A0101	MGS390.A0101	281.874	3283.33	20	3283.33	20	3283.33	20	3283.33	20
MGS166.A0101	MGS427.A0101	281.948	3283.33	20	3283.33	20	3283.33	20	3283.33	20
MGS338.A0101	MGS427.A0101	281.848	3283.32	20	3283.32	20	3283.32	20	3283.32	20
MGS377.A0101	MGS390.A0101	281.853	3283.31	20	3283.31	20	3283.31	20	3283.31	20
MGS374.A0101	MGS382.A0101	281.436	3283.3	20	3283.3	20	3283.3	20	3283.3	20
MGS121.A0101	MGS448.A0101	282	3283.27	20	3283.27	20	3283.27	20	3283.27	20
MGS427.A0101	MGS455.B0101	281.816	3283.26	20	3283.26	20	3283.26	20	3283.26	20
MGS004.A0101	MGS196.A0101	281.874	3283.26	20	3283.26	20	3283.26	20	3283.26	20
MGS196.A0101	MGS254.A0101	281.832	3283.26	20	3283.26	20	3283.26	20	3283.26	20
MGS041.A0101	MGS061.A0101	281.848	3283.26	20	3283.26	20	3283.26	20	3283.26	20
MGS374.A0101	MGS475.A0101	281.597	3283.25	20	3283.25	20	3283.25	20	3283.25	20
MGS041.A0101	MGS382.A0101	281.716	3283.24	20	3283.24	20	3283.24	20	3283.24	20
MGS257.A0101	MGS364.A0101	281.535	3283.24	22	3283.24	22	3283.24	22	3283.24	22
MGS390.A0101	MGS448.A0101	281.436	3283.24	20	3283.24	20	3283.24	20	3283.24	20
MGS358.A0101	MGS479.A0101	281.948	3283.24	20	3283.24	20	3283.24	20	3283.24	20
MGS427.A0101	MGS485.A0101	267.465	3283.23	21	3283.23	21	3283.23	21	3283.23	21
MGS364.A0101	MGS382.A0101	281.249	3283.23	20	3283.23	20	3283.23	20	3283.23	20
MGS360.A0101	MGS448.A0101	281.568	3283.22	20	3283.22	20	3283.22	20	3283.22	20
MGS377.A0101	MGS412.A0101	281.832	3283.22	22	3283.22	22	3283.22	22	3283.22	22
MGS056.A0101	MGS416.A0101	281.535	3283.22	20	3283.22	20	3283.22	20	3283.22	20
MGS254.A0101	MGS391.A0101	281.874	3283.22	20	3283.22	20	3283.22	20	3283.22	20
MGS364.A0101	MGS455.B0101	281.597	3283.22	20	3283.22	20	3283.22	20	3283.22	20
MGS254.A0101	MGS485.A0101	282.115	3283.21	20	3283.21	20	3283.21	20	3283.21	20
MGS041.A0101	MGS336.A0101	281.755	3283.21	20	3283.21	20	3283.21	20	3283.21	20
MGS004.A0101	MGS475.A0101	281.735	3283.2	20	3283.2	20	3283.2	20	3283.2	20
MGS406.A0101	MGS476.A0101	283.018	3283.2	21	3283.2	21	3283.2	21	3283.2	21
MGS257.A0101	MGS448.A0101	281.278	3283.2	20	3283.2	20	3283.2	20	3283.2	20
MGS364.A0101	MGS377.A0101	281.558	3283.19	20	3283.19	20	3283.19	20	3283.19	20
MGS379.A0101	MGS475.A0101	282.074	3283.19	20	3283.19	20	3283.19	20	3283.19	20
MGS061.A0101	MGS418.A0101	281.597	3283.19	20	3283.19	20	3283.19	20	3283.19	20
MGS004.A0101	MGS418.A0101	281.688	3283.18	20	3283.18	20	3283.18	20	3283.18	20
MGS377.A0101	MGS380.A0101	281.688	3283.18	20	3283.18	20	3283.18	20	3283.18	20
MGS041.A0101	MGS362.A0101	281.848	3283.18	20	3283.18	20	3283.18	20	3283.18	20
MGS364.A0101	MGS374.A0101	281.755	3283.17	21	3283.17	21	3283.17	21	3283.17	21
MGS425.A0101	MGS442.A0101	281.579	3283.17	20	3283.17	20	3283.17	20	3283.17	20
MGS367.A0101	MGS377.A0101	282.148	3283.17	20	3283.17	20	3283.17	20	3283.17	20
MGS256.A0101	MGS381.A0101	281.803	3283.17	20	3283.17	20	3283.17	20	3283.17	20
MGS061.A0101	MGS364.A0101	281.127	3283.16	20	3283.16	20	3283.16	20	3283.16	20
MGS282.A0101	MGS418.A0101	244.739	3283.16	24	3283.16	24	3283.16	24	3283.16	24
MGS256.A0101	MGS360.A0101	281.688	3283.15	20	3283.15	20	3283.15	20	3283.15	20
MGS374.A0101	MGS397.A0101	281.864	3283.14	20	3283.14	20	3283.14	20	3283.14	20
MGS250.A0101	MGS476.A0101	281.816	3283.13	20	3283.13	20	3283.13	20	3283.13	20
MGS390.A0101	MGS469.A0101	281.874	3283.13	20	3283.13	20	3283.13	20	3283.13	20
MGS056.A0101	MGS448.A0101	281.127	3283.12	20	3283.12	20	3283.12	20	3283.12	20
MGS056.A0101	MGS469.A0101	281.436	3283.12	20	3283.12	20	3283.12	20	3283.12	20
MGS338.A0101	MGS378.A0101	281.848	3283.11	20	3283.11	20	3283.11	20	3283.11	20
MGS259.A0101	MGS469.A0101	281.87	3283.11	20	3283.11	20	3283.11	20	3283.11	20
MGS121.A0101	MGS338.A0101	281.974	3283.11	20	3283.11	20	3283.11	20	3283.11	20
MGS041.A0101	MGS065.A0101	281.816	3283.11	20	3283.11	20	3283.11	20	3283.11	20
MGS412.A0101	MGS448.A0101	281.278	3283.11	20	3283.11	20	3283.11	20	3283.11	20
MGS368.A0101	MGS416.A0101	281.913	3283.11	20	3283.11	20	3283.11	20	3283.11	20
MGS330.A0101	MGS418.A0101	281.974	3283.1	20	3283.1	20	3283.1	20	3283.1	20
MGS259.A0101	MGS362.A0101	281.948	3283.1	20	3283.1	20	3283.1	20	3283.1	20
MGS004.A0101	MGS254.A0101	281.832	3283.09	20	3283.09	20	3283.09	20	3283.09	20
MGS387.A0101	MGS487.A0101	282.151	3283.09	20	3283.09	20	3283.09	20	3283.09	20
MGS121.A0101	MGS487.A0101	282.146	3283.08	20	3283.08	20	3283.08	20	3283.08	20
MGS056.A0101	MGS254.A0101	281.535	3283.07	20	3283.07	20	3283.07	20	3283.07	20
MGS400.A0101	MGS475.A0101	281.597	3283.07	20	3283.07	20	3283.07	20	3283.07	20
MGS406.A0101	MGS469.A0101	282.009	3283.07	20	3283.07	20	3283.07	20	3283.07	20
MGS454.A0101	MGS469.A0101	281.734	3283.07	20	3283.07	20	3283.07	20	3283.07	20
MGS166.A0101	MGS387.A0101	282.193	3283.06	20	3283.06	20	3283.06	20	3283.06	20
MGS377.A0101	MGS416.A0101	282.104	3283.05	20	3283.05	20	3283.05	20	3283.05	20
MGS136.A0101	MGS476.A0101	282.37	3283.04	20	3283.04	20	3283.04	20	3283.04	20
MGS095.A0101	MGS228.A0101	281.589	3283.02	20	3283.02	20	3283.02	20	3283.02	20
MGS254.A0101	MGS416.A0101	281.87	3283.01	20	3283.01	20	3283.01	20	3283.01	20
MGS374.A0101	MGS469.A0101	281.784	3283.01	20	3283.01	20	3283.01	20	3283.01	20
MGS259.A0101	MGS400.A0101	245.113	3283.01	23	3283.01	23	3283.01	23	3283.01	23
MGS360.A0101	MGS400.A0101	281.848	3283.01	23	3283.01	23	3283.01	23	3264.1	22
MGS412.A0101	MGS487.A0101	281.784	3283.01	20	3283.01	20	3283.01	20	3283.01	20
MGS121.A0101	MGS400.A0101	282.806	3283.01	22	3283.01	22	3283.01	22	3283.01	22
MGS362.A0101	MGS367.A0101	281.535	3283.01	20	3283.01	20	3283.01	20	3283.01	20
MGS254.A0101	MGS377.A0101	281.535	3283.01	20	3283.01	20	3283.01	20	3283.01	20
MGS360.A0101	MGS456.B0101	281.734	3283	20	3283	20	3283	20	3283	20
MGS380.A0101	MGS491.A0101	282.087	3283	28	3273.64	27	3273.64	27	3273.64	27
MGS387.A0101	MGS479.A0101	281.974	3283	20	3283	20	3283	20	3283	20
MGS004.A0101	MGS397.A0101	281.856	3282.99	20	3282.99	20	3282.99	20	3282.99	20
MGS382.A0101	MGS390.A0101	281.535	3282.99	20	3282.99	20	3282.99	20	3282.99	20
MGS065.A0101	MGS476.A0101	281.816	3282.99	20	3282.99	20	3282.99	20	3282.99	20
MGS254.A0101	MGS360.A0101	281.702	3282.98	20	3282.98	20	3282.98	20	3282.98	20
MGS256.A0101	MGS467.A0101	281.734	3282.98	20	3282.98	20	3282.98	20	3282.98	20
MGS412.A0101	MGS479.A0101	281.436	3282.98	20	3282.98	20	3282.98	20	3282.98	20
MGS431.A0101	MGS456.B0101	281.239	3282.97	20	3282.97	20	3282.97	20	3282.97	20
MGS330.A0101	MGS388.A0101	281.816	3282.97	20	3282.97	20	3282.97	20	3282.97	20
MGS367.A0101	MGS381.A0101	281.926	3282.97	20	3282.97	20	3282.97	20	3282.97	20
MGS256.A0101	MGS358.A0101	282.053	3282.97	21	3282.97	21	3282.97	21	3282.97	21
MGS121.A0101	MGS388.A0101	282.323	3282.96	20	3282.96	20	3282.96	20	3282.96	20
MGS196.A0101	MGS364.A0101	281.436	3282.96	21	3282.96	21	3282.96	21	3282.96	21
MGS121.A0101	MGS377.A0101	282.518	3282.96	22	3282.96	22	3282.96	22	3282.96	22
MGS390.A0101	MGS479.A0101	281.535	3282.96	20	3282.96	20	3282.96	20	3282.96	20
MGS166.A0101	MGS196.A0101	281.784	3282.95	20	3282.95	20	3282.95	20	3282.95	20
MGS166.A0101	MGS390.A0101	281.893	3282.94	20	3282.94	20	3282.94	20	3282.94	20
MGS397.A0101	MGS416.A0101	281.874	3282.93	20	3282.93	20	3282.93	20	3282.93	20
MGS004.A0101	MGS448.A0101	281.545	3282.92	20	3282.92	20	3282.92	20	3282.92	20
MGS250.A0101	MGS400.A0101	281.535	3282.92	21	3282.92	21	3282.92	21	3282.92	21
MGS041.A0101	MGS166.A0101	281.993	3282.92	20	3282.92	20	3282.92	20	3282.92	20
MGS121.A0101	MGS381.A0101	282.412	3282.92	22	3282.92	22	3282.92	22	3264.77	21
MGS444.A0101	MGS487.A0101	281.597	3282.91	20	3282.91	20	3282.91	20	3282.91	20
MGS041.A0101	MGS338.A0101	281.755	3282.91	20	3282.91	20	3282.91	20	3282.91	20
MGS336.A0101	MGS400.A0101	281.558	3282.9	20	3282.9	20	3282.9	20	3282.9	20
MGS065.A0101	MGS364.A0101	281.597	3282.9	20	3282.9	20	3282.9	20	3282.9	20
MGS374.A0101	MGS487.A0101	281.734	3282.9	20	3282.9	20	3282.9	20	3282.9	20
MGS004.A0101	MGS166.A0101	281.832	3282.9	20	3282.9	20	3282.9	20	3282.9	20
MGS362.A0101	MGS380.A0101	281.642	3282.9	20	3282.9	20	3282.9	20	3282.9	20
MGS196.A0101	MGS377.A0101	281.993	3282.9	20	3282.9	20	3282.9	20	3282.9	20
MGS196.A0101	MGS388.A0101	281.772	3282.9	20	3282.9	20	3282.9	20	3282.9	20
MGS381.A0101	MGS387.A0101	282.333	3282.89	21	3282.89	21	3282.89	21	3282.89	21
MGS043.A0101	MGS121.A0101	281.848	3282.89	20	3282.89	20	3282.89	20	3282.89	20
MGS121.A0101	MGS397.A0101	281.847	3282.89	20	3282.89	20	3282.89	20	3282.89	20
MGS406.A0101	MGS475.A0101	282	3282.88	20	3282.88	20	3282.88	20	3282.88	20
MGS259.A0101	MGS448.A0101	281.69	3282.88	20	3282.88	20	3282.88	20	3282.88	20
MGS065.A0101	MGS259.A0101	282.226	3282.88	20	3282.88	20	3282.88	20	3282.88	20
MGS166.A0101	MGS381.A0101	281.784	3282.88	20	3282.88	20	3282.88	20	3282.88	20
MGS166.A0101	MGS374.A0101	281.832	3282.87	20	3282.87	20	3282.87	20	3282.87	20
MGS095.A0101	MGS487.A0101	281.854	3282.87	20	3282.87	20	3282.87	20	3282.87	20
MGS166.A0101	MGS412.A0101	281.872	3282.86	20	3282.86	20	3282.86	20	3282.86	20
MGS095.A0101	MGS455.B0101	281.788	3282.86	20	3282.86	20	3282.86	20	3282.86	20
MGS362.A0101	MGS418.A0101	281.436	3282.86	20	3282.86	20	3282.86	20	3282.86	20
MGS367.A0101	MGS475.A0101	281.755	3282.85	20	3282.85	20	3282.85	20	3282.85	20
MGS065.A0101	MGS374.A0101	281.69	3282.85	20	3282.85	20	3282.85	20	3282.85	20
MGS254.A0101	MGS382.A0101	281.436	3282.85	20	3282.85	20	3282.85	20	3282.85	20
MGS448.A0101	MGS456.B0101	281.447	3282.85	20	3282.85	20	3282.85	20	3282.85	20
MGS339.A0101	MGS448.A0101	281.278	3282.84	20	3282.84	20	3282.84	20	3282.84	20
MGS250.A0101	MGS374.A0101	281.698	3282.84	20	3282.84	20	3282.84	20	3282.84	20
MGS136.A0101	MGS390.A0101	281.913	3282.84	20	3282.84	20	3282.84	20	3282.84	20
MGS381.A0101	MGS469.A0101	281.688	3282.83	20	3282.83	20	3282.83	20	3282.83	20
MGS254.A0101	MGS397.A0101	281.784	3282.83	20	3282.83	20	3282.83	20	3282.83	20
MGS065.A0101	MGS412.A0101	281.278	3282.83	20	3282.83	20	3282.83	20	3282.83	20
MGS257.A0101	MGS487.A0101	281.535	3282.82	20	3282.82	20	3282.82	20	3282.82	20
MGS056.A0101	MGS166.A0101	281.436	3282.82	20	3282.82	20	3282.82	20	3282.82	20
MGS387.A0101	MGS475.A0101	281.816	3282.82	20	3282.82	20	3282.82	20	3282.82	20
MGS228.A0101	MGS390.A0101	281.278	3282.82	20	3282.82	20	3282.82	20	3282.82	20
MGS388.A0101	MGS476.A0101	282.052	3282.81	20	3282.81	20	3282.81	20	3282.81	20
MGS356.A0101	MGS382.A0101	281.535	3282.81	20	3282.81	20	3282.81	20	3282.81	20
MGS168.A0101	MGS427.A0101	281.848	3282.8	20	3282.8	20	3282.8	20	3282.8	20
MGS427.A0101	MGS479.A0101	281.816	3282.8	20	3282.8	20	3282.8	20	3282.8	20
MGS254.A0101	MGS256.A0101	281.436	3282.8	20	3282.8	20	3282.8	20	3282.8	20
MGS362.A0101	MGS364.A0101	281.421	3282.8	20	3282.8	20	3282.8	20	3282.8	20
MGS336.A0101	MGS390.A0101	281.436	3282.8	20	3282.8	20	3282.8	20	3282.8	20
MGS374.A0101	MGS479.A0101	281.597	3282.79	20	3282.79	20	3282.79	20	3282.79	20
MGS196.A0101	MGS360.A0101	281.755	3282.79	20	3282.79	20	3282.79	20	3282.79	20
MGS136.A0101	MGS400.A0101	282.269	3282.79	21	3282.79	21	3282.79	21	3282.79	21
MGS364.A0101	MGS469.A0101	281.278	3282.79	20	3282.79	20	3282.79	20	3282.79	20
MGS168.A0101	MGS425.A0101	281.516	3282.79	20	3282.79	20	3282.79	20	3282.79	20
MGS121.A0101	MGS479.A0101	282.245	3282.78	20	3282.78	20	3282.78	20	3282.78	20
MGS256.A0101	MGS406.A0101	281.816	3282.77	20	3282.77	20	3282.77	20	3282.77	20
MGS095.A0101	MGS479.A0101	281.816	3282.77	20	3282.77	20	3282.77	20	3282.77	20
MGS259.A0101	MGS382.A0101	281.816	3282.77	20	3282.77	20	3282.77	20	3282.77	20
MGS397.A0101	MGS400.A0101	281.853	3282.77	20	3282.77	20	3282.77	20	3282.77	20
MGS004.A0101	MGS469.A0101	281.784	3282.76	20	3282.76	20	3282.76	20	3282.76	20
MGS418.A0101	MGS456.B0101	281.69	3282.76	20	3282.76	20	3282.76	20	3282.76	20
MGS441.A0101	MGS444.A0101	281.408	3282.75	20	3282.75	20	3282.75	20	3282.75	20
MGS374.A0101	MGS455.B0101	281.735	3282.75	20	3282.75	20	3282.75	20	3282.75	20
MGS400.A0101	MGS479.A0101	281.848	3282.74	20	3282.74	20	3282.74	20	3282.74	20
MGS196.A0101	MGS382.A0101	281.436	3282.74	20	3282.74	20	3282.74	20	3282.74	20
MGS382.A0101	MGS400.A0101	281.436	3282.74	20	3282.74	20	3282.74	20	3282.74	20
MGS254.A0101	MGS388.A0101	281.712	3282.74	20	3282.74	20	3282.74	20	3282.74	20
MGS136.A0101	MGS454.A0101	282.229	3282.73	20	3282.73	20	3282.73	20	3282.73	20
MGS254.A0101	MGS475.A0101	281.558	3282.73	20	3282.73	20	3282.73	20	3282.73	20
MGS390.A0101	MGS455.B0101	281.535	3282.73	20	3282.73	20	3282.73	20	3282.73	20
MGS448.A0101	MGS491.A0101	281.69	3282.73	20	3282.73	20	3282.73	20	3282.73	20
MGS442.A0101	MGS448.A0101	281.516	3282.73	20	3282.73	20	3282.73	20	3282.73	20
MGS360.A0101	MGS475.A0101	281.651	3282.73	20	3282.73	20	3282.73	20	3282.73	20
MGS121.A0101	MGS228.A0101	281.69	3282.72	20	3282.72	20	3282.72	20	3282.72	20
MGS256.A0101	MGS412.A0101	281.535	3282.7	21	3282.7	21	3282.7	21	3282.7	21
MGS444.A0101	MGS479.A0101	281.519	3282.7	20	3282.7	20	3282.7	20	3282.7	20
MGS381.A0101	MGS448.A0101	281.545	3282.7	20	3282.7	20	3282.7	20	3282.7	20
MGS454.A0101	MGS479.A0101	281.741	3282.7	20	3282.7	20	3282.7	20	3282.7	20
MGS377.A0101	MGS448.A0101	281.594	3282.69	20	3282.69	20	3282.69	20	3282.69	20
MGS427.A0101	MGS487.A0101	281.735	3282.69	20	3282.69	20	3282.69	20	3282.69	20
MGS330.A0101	MGS400.A0101	282.244	3282.69	22	3282.69	22	3282.69	22	3263.89	21
MGS041.A0101	MGS479.A0101	281.834	3282.69	20	3282.69	20	3282.69	20	3282.69	20
MGS360.A0101	MGS382.A0101	281.556	3282.68	20	3282.68	20	3282.68	20	3282.68	20
MGS381.A0101	MGS418.A0101	281.535	3282.68	20	3282.68	20	3282.68	20	3282.68	20
MGS257.A0101	MGS479.A0101	281.421	3282.68	20	3282.68	20	3282.68	20	3282.68	20
MGS250.A0101	MGS364.A0101	281.211	3282.68	20	3282.68	20	3282.68	20	3282.68	20
MGS259.A0101	MGS455.B0101	282.074	3282.68	20	3282.68	20	3282.68	20	3282.68	20
MGS136.A0101	MGS381.A0101	282.134	3282.68	20	3282.68	20	3282.68	20	3282.68	20
MGS382.A0101	MGS476.A0101	281.535	3282.68	20	3282.68	20	3282.68	20	3282.68	20
MGS056.A0101	MGS487.A0101	281.535	3282.68	20	3282.68	20	3282.68	20	3282.68	20
MGS364.A0101	MGS390.A0101	281.535	3282.67	21	3282.67	21	3282.67	21	3282.67	21
MGS250.A0101	MGS360.A0101	281.262	3282.67	20	3282.67	20	3282.67	20	3282.67	20
MGS416.A0101	MGS469.A0101	281.816	3282.67	20	3282.67	20	3282.67	20	3282.67	20
MGS381.A0101	MGS406.A0101	282.244	3282.67	21	3282.67	21	3282.67	21	3282.67	21
MGS041.A0101	MGS487.A0101	281.816	3282.66	20	3282.66	20	3282.66	20	3282.66	20
MGS390.A0101	MGS406.A0101	282.333	3282.65	22	3282.65	22	3282.65	22	3282.65	22
MGS336.A0101	MGS456.B0101	281.408	3282.65	20	3282.65	20	3282.65	20	3282.65	20
MGS379.A0101	MGS487.A0101	281.969	3282.65	20	3282.65	20	3282.65	20	3282.65	20
MGS425.A0101	MGS475.A0101	281.629	3282.65	20	3282.65	20	3282.65	20	3282.65	20
MGS448.A0101	MGS476.A0101	281.597	3282.64	20	3282.64	20	3282.64	20	3282.64	20
MGS358.A0101	MGS448.A0101	281.755	3282.64	21	3282.64	21	3282.64	21	3282.64	21
MGS250.A0101	MGS254.A0101	281.535	3282.64	20	3282.64	20	3282.64	20	3282.64	20
MGS381.A0101	MGS382.A0101	281.278	3282.64	20	3282.64	20	3282.64	20	3282.64	20
MGS250.A0101	MGS418.A0101	281.421	3282.63	20	3282.63	20	3282.63	20	3282.63	20
MGS358.A0101	MGS455.B0101	281.848	3282.63	20	3282.63	20	3282.63	20	3282.63	20
MGS360.A0101	MGS364.A0101	281.597	3282.63	21	3282.63	21	3282.63	21	3282.63	21
MGS250.A0101	MGS367.A0101	281.734	3282.62	20	3282.62	20	3282.62	20	3282.62	20
MGS455.B0101	MGS476.A0101	281.848	3282.62	20	3282.62	20	3282.62	20	3282.62	20
MGS400.A0101	MGS487.A0101	281.734	3282.62	20	3282.62	20	3282.62	20	3282.62	20
MGS065.A0101	MGS196.A0101	281.594	3282.62	20	3282.62	20	3282.62	20	3282.62	20
MGS400.A0101	MGS455.B0101	281.597	3282.61	20	3282.61	20	3282.61	20	3282.61	20
MGS456.B0101	MGS475.A0101	281.447	3282.61	20	3282.61	20	3282.61	20	3282.61	20
MGS425.A0101	MGS448.A0101	281.447	3282.6	20	3282.6	20	3282.6	20	3282.6	20
MGS250.A0101	MGS377.A0101	281.436	3282.6	20	3282.6	20	3282.6	20	3282.6	20
MGS196.A0101	MGS469.A0101	281.734	3282.6	20	3282.6	20	3282.6	20	3282.6	20
MGS358.A0101	MGS377.A0101	282.151	3282.6	21	3282.6	21	3282.6	21	3282.6	21
MGS041.A0101	MGS448.A0101	281.597	3282.6	20	3282.6	20	3282.6	20	3282.6	20
MGS061.A0101	MGS390.A0101	281.535	3282.59	22	3282.59	22	3282.59	22	3264.7	21
MGS196.A0101	MGS475.A0101	281.558	3282.59	20	3282.59	20	3282.59	20	3282.59	20
MGS330.A0101	MGS397.A0101	281.784	3282.59	20	3282.59	20	3282.59	20	3282.59	20
MGS041.A0101	MGS374.A0101	267.111	3282.59	21	3282.59	21	3282.59	21	3282.59	21
MGS338.A0101	MGS444.A0101	281.558	3282.58	20	3282.58	20	3282.58	20	3282.58	20
MGS043.A0101	MGS378.A0101	281.854	3282.58	21	3282.58	21	3282.58	21	3282.58	21
MGS196.A0101	MGS487.A0101	281.698	3282.57	20	3282.57	20	3282.57	20	3282.57	20
MGS330.A0101	MGS475.A0101	281.597	3282.57	20	3282.57	20	3282.57	20	3282.57	20
MGS043.A0101	MGS390.A0101	281.535	3282.57	20	3282.57	20	3282.57	20	3282.57	20
MGS256.A0101	MGS475.A0101	281.597	3282.57	20	3282.57	20	3282.57	20	3282.57	20
MGS056.A0101	MGS381.A0101	267.334	3282.57	21	3282.57	21	3282.57	21	3282.57	21
MGS382.A0101	MGS475.A0101	281.395	3282.56	20	3282.56	20	3282.56	20	3282.56	20
MGS390.A0101	MGS487.A0101	281.847	3282.56	20	3282.56	20	3282.56	20	3282.56	20
MGS250.A0101	MGS358.A0101	282.065	3282.56	21	3282.56	21	3282.56	21	3282.56	21
MGS065.A0101	MGS330.A0101	281.808	3282.56	20	3282.56	20	3282.56	20	3282.56	20
MGS256.A0101	MGS380.A0101	281.534	3282.56	21	3282.56	21	3282.56	21	3282.56	21
MGS004.A0101	MGS362.A0101	281.803	3282.56	20	3282.56	20	3282.56	20	3282.56	20
MGS056.A0101	MGS065.A0101	281.447	3282.56	20	3282.56	20	3282.56	20	3282.56	20
MGS121.A0101	MGS136.A0101	282.872	3282.56	22	3282.56	22	3266.75	21	3266.75	21
MGS259.A0101	MGS388.A0101	267.497	3282.56	21	3282.56	21	3282.56	21	3282.56	21
MGS377.A0101	MGS387.A0101	282.37	3282.56	20	3282.56	20	3282.56	20	3282.56	20
MGS056.A0101	MGS406.A0101	282.074	3282.55	22	3282.55	22	3282.55	22	3282.55	22
MGS254.A0101	MGS412.A0101	281.874	3282.55	21	3282.55	21	3282.55	21	3282.55	21
MGS136.A0101	MGS377.A0101	281.854	3282.55	20	3282.55	20	3282.55	20	3282.55	20
MGS166.A0101	MGS454.A0101	281.784	3282.54	20	3282.54	20	3282.54	20	3282.54	20
MGS256.A0101	MGS382.A0101	281.204	3282.54	20	3282.54	20	3282.54	20	3282.54	20
MGS250.A0101	MGS381.A0101	281.436	3282.54	20	3282.54	20	3282.54	20	3282.54	20
MGS136.A0101	MGS254.A0101	281.784	3282.53	20	3282.53	20	3282.53	20	3282.53	20
MGS256.A0101	MGS377.A0101	281.558	3282.53	20	3282.53	20	3282.53	20	3282.53	20
MGS166.A0101	MGS254.A0101	281.734	3282.53	20	3282.53	20	3282.53	20	3282.53	20
MGS056.A0101	MGS136.A0101	281.755	3282.53	20	3282.53	20	3282.53	20	3282.53	20
MGS358.A0101	MGS380.A0101	281.974	3282.52	23	3282.52	23	3282.52	23	3263.75	22
MGS196.A0101	MGS362.A0101	281.436	3282.52	20	3282.52	20	3282.52	20	3282.52	20
MGS431.A0101	MGS476.A0101	281.734	3282.52	20	3282.52	20	3282.52	20	3282.52	20
MGS250.A0101	MGS257.A0101	281.535	3282.52	21	3282.52	21	3282.52	21	3282.52	21
MGS041.A0101	MGS356.A0101	282.256	3282.52	20	3282.52	20	3282.52	20	3282.52	20
MGS056.A0101	MGS431.A0101	281.415	3282.52	20	3282.52	20	3282.52	20	3282.52	20
MGS256.A0101	MGS418.A0101	281.436	3282.52	20	3282.52	20	3282.52	20	3282.52	20
MGS406.A0101	MGS455.B0101	281.816	3282.51	20	3282.51	20	3282.51	20	3282.51	20
MGS256.A0101	MGS259.A0101	281.948	3282.51	21	3282.51	21	3282.51	21	3282.51	21
MGS380.A0101	MGS479.A0101	281.54	3282.51	20	3282.51	20	3282.51	20	3282.51	20
MGS136.A0101	MGS256.A0101	281.854	3282.5	20	3282.5	20	3282.5	20	3282.5	20
MGS382.A0101	MGS418.A0101	281.278	3282.49	20	3282.49	20	3282.49	20	3282.49	20
MGS041.A0101	MGS397.A0101	281.734	3282.49	20	3282.49	20	3282.49	20	3282.49	20
MGS364.A0101	MGS479.A0101	281.597	3282.49	20	3282.49	20	3282.49	20	3282.49	20
MGS380.A0101	MGS455.B0101	281.54	3282.49	20	3282.49	20	3282.49	20	3282.49	20
MGS254.A0101	MGS418.A0101	281.535	3282.48	20	3282.48	20	3282.48	20	3282.48	20
MGS256.A0101	MGS364.A0101	281.716	3282.48	21	3282.48	21	3282.48	21	3282.48	21
MGS382.A0101	MGS406.A0101	281.755	3282.48	20	3282.48	20	3282.48	20	3282.48	20
MGS418.A0101	MGS469.A0101	281.436	3282.47	20	3282.47	20	3282.47	20	3282.47	20
MGS379.A0101	MGS479.A0101	281.974	3282.47	20	3282.47	20	3282.47	20	3282.47	20
MGS364.A0101	MGS487.A0101	281.278	3282.46	20	3282.46	20	3282.46	20	3282.46	20
MGS196.A0101	MGS256.A0101	281.436	3282.46	20	3282.46	20	3282.46	20	3282.46	20
MGS004.A0101	MGS382.A0101	281.436	3282.45	20	3282.45	20	3282.45	20	3282.45	20
MGS166.A0101	MGS364.A0101	281.436	3282.45	20	3282.45	20	3282.45	20	3282.45	20
MGS338.A0101	MGS380.A0101	281.543	3282.45	20	3282.45	20	3282.45	20	3282.45	20
MGS256.A0101	MGS416.A0101	281.979	3282.45	20	3282.45	20	3282.45	20	3282.45	20
MGS467.A0101	MGS475.A0101	281.703	3282.44	20	3282.44	20	3282.44	20	3282.44	20
MGS250.A0101	MGS256.A0101	281.127	3282.44	20	3282.44	20	3282.44	20	3282.44	20
MGS056.A0101	MGS444.A0101	281.535	3282.44	21	3282.44	21	3282.44	21	3282.44	21
MGS406.A0101	MGS448.A0101	281.816	3282.44	20	3282.44	20	3282.44	20	3282.44	20
MGS362.A0101	MGS476.A0101	281.816	3282.43	20	3282.43	20	3282.43	20	3282.43	20
MGS388.A0101	MGS448.A0101	281.278	3282.43	20	3282.43	20	3282.43	20	3282.43	20
MGS456.B0101	MGS479.A0101	281.608	3282.42	20	3282.42	20	3282.42	20	3282.42	20
MGS196.A0101	MGS448.A0101	281.278	3282.42	20	3282.42	20	3282.42	20	3282.42	20
MGS166.A0101	MGS425.A0101	281.278	3282.42	20	3282.42	20	3282.42	20	3282.42	20
MGS360.A0101	MGS388.A0101	281.278	3282.42	20	3282.42	20	3282.42	20	3282.42	20
MGS362.A0101	MGS456.B0101	281.558	3282.41	20	3282.41	20	3282.41	20	3282.41	20
MGS367.A0101	MGS469.A0101	281.832	3282.41	20	3282.41	20	3282.41	20	3282.41	20
MGS136.A0101	MGS196.A0101	282.128	3282.41	20	3282.41	20	3282.41	20	3282.41	20
MGS166.A0101	MGS431.A0101	281.535	3282.41	20	3282.41	20	3282.41	20	3282.41	20
MGS256.A0101	MGS448.A0101	281.556	3282.41	20	3282.41	20	3282.41	20	3282.41	20
MGS382.A0101	MGS454.A0101	281.436	3282.41	20	3282.41	20	3282.41	20	3282.41	20
MGS382.A0101	MGS412.A0101	281.535	3282.41	21	3282.41	21	3282.41	21	3282.41	21
MGS065.A0101	MGS400.A0101	281.69	3282.41	20	3282.41	20	3282.41	20	3282.41	20
MGS406.A0101	MGS487.A0101	282.007	3282.41	20	3282.41	20	3282.41	20	3282.41	20
MGS121.A0101	MGS425.A0101	282.297	3282.41	22	3282.41	22	3282.41	22	3282.41	22
MGS476.A0101	MGS487.A0101	281.734	3282.4	20	3282.4	20	3282.4	20	3282.4	20
MGS400.A0101	MGS456.B0101	281.69	3282.4	21	3282.4	21	3282.4	21	3282.4	21
MGS397.A0101	MGS448.A0101	281.278	3282.4	20	3282.4	20	3282.4	20	3282.4	20
MGS254.A0101	MGS487.A0101	281.535	3282.4	20	3282.4	20	3282.4	20	3282.4	20
MGS041.A0101	MGS455.B0101	281.69	3282.39	20	3282.39	20	3282.39	20	3282.39	20
MGS196.A0101	MGS455.B0101	281.416	3282.38	20	3282.38	20	3282.38	20	3282.38	20
MGS397.A0101	MGS418.A0101	281.535	3282.38	20	3282.38	20	3282.38	20	3282.38	20
MGS382.A0101	MGS388.A0101	281.436	3282.38	20	3282.38	20	3282.38	20	3282.38	20
MGS065.A0101	MGS406.A0101	282.087	3282.38	20	3282.38	20	3282.38	20	3282.38	20
MGS360.A0101	MGS362.A0101	281.597	3282.38	20	3282.38	20	3282.38	20	3282.38	20
MGS368.A0101	MGS377.A0101	281.698	3282.38	22	3282.38	22	3282.38	22	3282.38	22
MGS259.A0101	MGS479.A0101	282.158	3282.37	20	3282.37	20	3282.37	20	3282.37	20
MGS042.A0101	MGS448.A0101	281.816	3282.37	21	3282.37	21	3282.37	21	3282.37	21
MGS381.A0101	MGS397.A0101	281.847	3282.37	20	3282.37	20	3282.37	20	3282.37	20
MGS362.A0101	MGS485.A0101	281.755	3282.37	20	3282.37	20	3282.37	20	3282.37	20
MGS166.A0101	MGS442.A0101	281.436	3282.37	20	3282.37	20	3282.37	20	3282.37	20
MGS250.A0101	MGS469.A0101	281.535	3282.36	20	3282.36	20	3282.36	20	3282.36	20
MGS056.A0101	MGS256.A0101	281.535	3282.36	21	3282.36	21	3282.36	21	3282.36	21
MGS431.A0101	MGS475.A0101	281.278	3282.36	20	3282.36	20	3282.36	20	3282.36	20
MGS056.A0101	MGS382.A0101	281.278	3282.36	20	3282.36	20	3282.36	20	3282.36	20
MGS056.A0101	MGS362.A0101	281.278	3282.36	20	3282.36	20	3282.36	20	3282.36	20
MGS196.A0101	MGS479.A0101	281.545	3282.35	20	3282.35	20	3282.35	20	3282.35	20
MGS382.A0101	MGS467.A0101	281.535	3282.35	20	3282.35	20	3282.35	20	3282.35	20
MGS256.A0101	MGS388.A0101	281.127	3282.35	20	3282.35	20	3282.35	20	3282.35	20
MGS257.A0101	MGS382.A0101	281.278	3282.35	21	3282.35	21	3282.35	21	3282.35	21
MGS368.A0101	MGS382.A0101	281.436	3282.35	20	3282.35	20	3282.35	20	3282.35	20
MGS043.A0101	MGS259.A0101	281.854	3282.35	20	3282.35	20	3282.35	20	3282.35	20
MGS390.A0101	MGS397.A0101	281.913	3282.34	21	3282.34	21	3282.34	21	3282.34	21
MGS425.A0101	MGS469.A0101	281.597	3282.34	20	3282.34	20	3282.34	20	3282.34	20
MGS004.A0101	MGS338.A0101	281.535	3282.34	20	3282.34	20	3282.34	20	3282.34	20
MGS136.A0101	MGS360.A0101	281.974	3282.33	20	3282.33	20	3282.33	20	3282.33	20
MGS376.A0101	MGS382.A0101	281.69	3282.33	21	3282.33	21	3282.33	21	3282.33	21
MGS061.A0101	MGS380.A0101	281.69	3282.33	22	3282.33	22	3282.33	22	3282.33	22
MGS136.A0101	MGS418.A0101	281.948	3282.33	20	3282.33	20	3282.33	20	3282.33	20
MGS061.A0101	MGS254.A0101	281.436	3282.33	20	3282.33	20	3282.33	20	3282.33	20
MGS455.B0101	MGS456.B0101	281.634	3282.32	20	3282.32	20	3282.32	20	3282.32	20
MGS380.A0101	MGS475.A0101	281.54	3282.32	21	3282.32	21	3282.32	21	3282.32	21
MGS136.A0101	MGS469.A0101	281.712	3282.32	20	3282.32	20	3282.32	20	3282.32	20
MGS469.A0101	MGS476.A0101	281.775	3282.32	20	3282.32	20	3282.32	20	3282.32	20
MGS382.A0101	MGS416.A0101	281.416	3282.32	20	3282.32	20	3282.32	20	3282.32	20
MGS448.A0101	MGS467.A0101	281.421	3282.31	20	3282.31	20	3282.31	20	3282.31	20
MGS425.A0101	MGS441.A0101	281.666	3282.31	20	3282.31	20	3282.31	20	3282.31	20
MGS056.A0101	MGS485.A0101	222.421	3282.3	22	3282.3	22	3282.3	22	3282.3	22
MGS362.A0101	MGS416.A0101	281.535	3282.3	20	3282.3	20	3282.3	20	3282.3	20
MGS065.A0101	MGS381.A0101	281.597	3282.3	20	3282.3	20	3282.3	20	3282.3	20
MGS228.A0101	MGS387.A0101	281.69	3282.3	20	3282.3	20	3282.3	20	3282.3	20
MGS425.A0101	MGS427.A0101	267.4	3282.3	22	3282.3	22	3282.3	22	3282.3	22
MGS004.A0101	MGS391.A0101	244.673	3282.29	23	3282.29	23	3282.29	23	3282.29	23
MGS196.A0101	MGS444.A0101	267.388	3282.29	23	3282.29	23	3282.29	23	3282.29	23
MGS254.A0101	MGS456.B0101	281.249	3282.29	20	3282.29	20	3282.29	20	3282.29	20
MGS374.A0101	MGS380.A0101	282	3282.28	22	3282.28	22	3282.28	22	3282.28	22
MGS442.A0101	MGS469.A0101	281.278	3282.28	20	3282.28	20	3282.28	20	3282.28	20
MGS004.A0101	MGS377.A0101	267.362	3282.28	22	3282.28	22	3282.28	22	3282.28	22
MGS042.A0101	MGS479.A0101	282.069	3282.28	20	3282.28	20	3282.28	20	3282.28	20
MGS425.A0101	MGS487.A0101	281.278	3282.28	20	3282.28	20	3282.28	20	3282.28	20
MGS256.A0101	MGS454.A0101	281.436	3282.28	21	3282.28	21	3282.28	21	3282.28	21
MGS406.A0101	MGS479.A0101	282.026	3282.27	20	3282.27	20	3282.27	20	3282.27	20
MGS476.A0101	MGS479.A0101	281.848	3282.27	20	3282.27	20	3282.27	20	3282.27	20
MGS065.A0101	MGS418.A0101	281.558	3282.27	20	3282.27	20	3282.27	20	3282.27	20
MGS168.A0101	MGS196.A0101	281.278	3282.26	20	3282.26	20	3282.26	20	3282.26	20
MGS065.A0101	MGS425.A0101	281.788	3282.26	20	3282.26	20	3282.26	20	3282.26	20
MGS395.A0101	MGS475.A0101	281.229	3282.26	20	3282.26	20	3282.26	20	3282.26	20
MGS196.A0101	MGS336.A0101	281.278	3282.26	20	3282.26	20	3282.26	20	3282.26	20
MGS250.A0101	MGS356.A0101	282.065	3282.26	21	3282.26	21	3282.26	21	3282.26	21
MGS358.A0101	MGS487.A0101	281.816	3282.25	21	3282.25	21	3282.25	21	3282.25	21
MGS136.A0101	MGS431.A0101	281.734	3282.25	20	3282.25	20	3282.25	20	3282.25	20
MGS418.A0101	MGS485.A0101	267.47	3282.25	21	3282.25	21	3282.25	21	3282.25	21
MGS418.A0101	MGS455.B0101	281.558	3282.25	20	3282.25	20	3282.25	20	3282.25	20
MGS257.A0101	MGS455.B0101	281.436	3282.25	21	3282.25	21	3282.25	21	3282.25	21
MGS418.A0101	MGS454.A0101	267.538	3282.24	21	3282.24	21	3282.24	21	3282.24	21
MGS166.A0101	MGS377.A0101	281.535	3282.24	20	3282.24	20	3282.24	20	3282.24	20
MGS416.A0101	MGS487.A0101	281.712	3282.24	20	3282.24	20	3282.24	20	3282.24	20
MGS418.A0101	MGS476.A0101	267.359	3282.23	21	3282.23	21	3282.23	21	3282.23	21
MGS456.B0101	MGS469.A0101	281.262	3282.23	20	3282.23	20	3282.23	20	3282.23	20
MGS382.A0101	MGS397.A0101	281.436	3282.23	20	3282.23	20	3282.23	20	3282.23	20
MGS254.A0101	MGS469.A0101	281.535	3282.23	20	3282.23	20	3282.23	20	3282.23	20
MGS065.A0101	MGS442.A0101	281.597	3282.23	20	3282.23	20	3282.23	20	3282.23	20
MGS056.A0101	MGS380.A0101	281.69	3282.23	23	3282.23	23	3282.23	23	3282.23	23
MGS431.A0101	MGS469.A0101	281.535	3282.22	20	3282.22	20	3282.22	20	3282.22	20
MGS166.A0101	MGS382.A0101	281.436	3282.22	20	3282.22	20	3282.22	20	3282.22	20
MGS381.A0101	MGS475.A0101	281.597	3282.22	20	3282.22	20	3282.22	20	3282.22	20
MGS166.A0101	MGS476.A0101	281.784	3282.22	20	3282.22	20	3282.22	20	3282.22	20
MGS336.A0101	MGS442.A0101	281.127	3282.21	20	3282.21	20	3282.21	20	3282.21	20
MGS256.A0101	MGS455.B0101	281.558	3282.21	20	3282.21	20	3282.21	20	3282.21	20
MGS004.A0101	MGS479.A0101	281.755	3282.21	20	3282.21	20	3282.21	20	3282.21	20
MGS043.A0101	MGS364.A0101	281.436	3282.21	20	3282.21	20	3282.21	20	3282.21	20
MGS166.A0101	MGS259.A0101	281.893	3282.21	20	3282.21	20	3282.21	20	3282.21	20
MGS004.A0101	MGS416.A0101	281.913	3282.21	21	3282.21	21	3282.21	21	3282.21	21
MGS381.A0101	MGS455.B0101	281.558	3282.21	20	3282.21	20	3282.21	20	3282.21	20
MGS166.A0101	MGS416.A0101	281.856	3282.21	20	3282.21	20	3282.21	20	3282.21	20
MGS065.A0101	MGS475.A0101	281.624	3282.21	20	3282.21	20	3282.21	20	3282.21	20
MGS043.A0101	MGS367.A0101	281.535	3282.2	20	3282.2	20	3282.2	20	3282.2	20
MGS339.A0101	MGS382.A0101	281.436	3282.2	21	3282.2	21	3282.2	21	3263.27	20
MGS228.A0101	MGS364.A0101	281.214	3282.2	20	3282.2	20	3282.2	20	3282.2	20
MGS338.A0101	MGS381.A0101	281.436	3282.19	20	3282.19	20	3282.19	20	3282.19	20
MGS336.A0101	MGS425.A0101	281.591	3282.19	20	3282.19	20	3282.19	20	3282.19	20
MGS228.A0101	MGS418.A0101	281.278	3282.18	20	3282.18	20	3282.18	20	3282.18	20
MGS136.A0101	MGS406.A0101	282.626	3282.18	21	3282.18	21	3282.18	21	3282.18	21
MGS256.A0101	MGS487.A0101	281.271	3282.18	20	3282.18	20	3282.18	20	3282.18	20
MGS065.A0101	MGS467.A0101	281.755	3282.18	20	3282.18	20	3282.18	20	3282.18	20
MGS336.A0101	MGS381.A0101	281.214	3282.18	20	3282.18	20	3282.18	20	3282.18	20
MGS382.A0101	MGS456.B0101	281.195	3282.18	20	3282.18	20	3282.18	20	3282.18	20
MGS336.A0101	MGS476.A0101	281.755	3282.17	20	3282.17	20	3282.17	20	3282.17	20
MGS377.A0101	MGS382.A0101	281.278	3282.17	20	3282.17	20	3282.17	20	3282.17	20
MGS418.A0101	MGS475.A0101	281.278	3282.17	20	3282.17	20	3282.17	20	3282.17	20
MGS388.A0101	MGS416.A0101	281.772	3282.16	20	3282.16	20	3282.16	20	3282.16	20
MGS168.A0101	MGS444.A0101	281.69	3282.16	21	3282.16	21	3282.16	21	3282.16	21
MGS121.A0101	MGS390.A0101	282.355	3282.16	23	3282.16	23	3282.16	23	3282.16	23
MGS254.A0101	MGS448.A0101	281.278	3282.16	20	3282.16	20	3282.16	20	3282.16	20
MGS121.A0101	MGS406.A0101	283.241	3282.15	22	3282.15	22	3266.58	21	3266.58	21
MGS360.A0101	MGS487.A0101	281.558	3282.15	20	3282.15	20	3282.15	20	3282.15	20
MGS336.A0101	MGS406.A0101	281.816	3282.15	20	3282.15	20	3282.15	20	3282.15	20
MGS043.A0101	MGS196.A0101	281.436	3282.14	20	3282.14	20	3282.14	20	3282.14	20
MGS065.A0101	MGS256.A0101	281.597	3282.14	20	3282.14	20	3282.14	20	3282.14	20
MGS043.A0101	MGS374.A0101	281.436	3282.14	20	3282.14	20	3282.14	20	3282.14	20
MGS475.A0101	MGS476.A0101	281.69	3282.14	20	3282.14	20	3282.14	20	3282.14	20
MGS004.A0101	MGS043.A0101	281.535	3282.13	20	3282.13	20	3282.13	20	3282.13	20
MGS136.A0101	MGS485.A0101	282.395	3282.13	20	3282.13	20	3282.13	20	3282.13	20
MGS056.A0101	MGS360.A0101	279.538	3282.12	20	3282.12	20	3282.12	20	3282.12	20
MGS374.A0101	MGS379.A0101	282.482	3282.12	25	3282.12	25	3282.12	25	3282.12	25
MGS065.A0101	MGS362.A0101	281.597	3282.12	20	3282.12	20	3282.12	20	3282.12	20
MGS061.A0101	MGS475.A0101	281.229	3282.12	20	3282.12	20	3282.12	20	3282.12	20
MGS254.A0101	MGS479.A0101	281.278	3282.12	20	3282.12	20	3282.12	20	3282.12	20
MGS250.A0101	MGS382.A0101	281.416	3282.12	20	3282.12	20	3282.12	20	3282.12	20
MGS367.A0101	MGS448.A0101	281.416	3282.12	20	3282.12	20	3282.12	20	3282.12	20
MGS166.A0101	MGS388.A0101	281.712	3282.12	20	3282.12	20	3282.12	20	3282.12	20
MGS338.A0101	MGS431.A0101	281.436	3282.11	20	3282.11	20	3282.11	20	3282.11	20
MGS065.A0101	MGS448.A0101	281.543	3282.11	20	3282.11	20	3282.11	20	3282.11	20
MGS360.A0101	MGS479.A0101	281.69	3282.11	20	3282.11	20	3282.11	20	3282.11	20
MGS377.A0101	MGS469.A0101	281.535	3282.11	20	3282.11	20	3282.11	20	3282.11	20
MGS254.A0101	MGS455.B0101	281.278	3282.1	20	3282.1	20	3282.1	20	3282.1	20
MGS444.A0101	MGS469.A0101	281.278	3282.1	21	3282.1	21	3282.1	21	3282.1	21
MGS041.A0101	MGS388.A0101	282.032	3282.1	21	3282.1	21	3282.1	21	3282.1	21
MGS356.A0101	MGS390.A0101	222.619	3282.1	22	3282.1	22	3282.1	22	3282.1	22
MGS256.A0101	MGS367.A0101	281.734	3282.1	21	3282.1	21	3282.1	21	3282.1	21
MGS425.A0101	MGS455.B0101	281.408	3282.1	20	3282.1	20	3282.1	20	3282.1	20
MGS390.A0101	MGS400.A0101	267.544	3282.1	23	3282.1	23	3282.1	23	3282.1	23
MGS166.A0101	MGS397.A0101	281.784	3282.1	20	3282.1	20	3282.1	20	3282.1	20
MGS061.A0101	MGS256.A0101	281.195	3282.09	20	3282.09	20	3282.09	20	3282.09	20
MGS364.A0101	MGS400.A0101	281.854	3282.09	21	3282.09	21	3282.09	21	3282.09	21
MGS442.A0101	MGS479.A0101	281.592	3282.08	20	3282.08	20	3282.08	20	3282.08	20
MGS065.A0101	MGS388.A0101	281.278	3282.08	20	3282.08	20	3282.08	20	3282.08	20
MGS004.A0101	MGS380.A0101	281.974	3282.07	22	3282.07	22	3282.07	22	3264.63	21
MGS338.A0101	MGS400.A0101	281.816	3282.07	20	3282.07	20	3282.07	20	3282.07	20
MGS416.A0101	MGS475.A0101	281.741	3282.07	20	3282.07	20	3282.07	20	3282.07	20
MGS136.A0101	MGS250.A0101	281.535	3282.06	20	3282.06	20	3282.06	20	3282.06	20
MGS382.A0101	MGS448.A0101	281.239	3282.05	20	3282.05	20	3282.05	20	3282.05	20
MGS448.A0101	MGS455.B0101	281.516	3282.05	20	3282.05	20	3282.05	20	3282.05	20
MGS056.A0101	MGS168.A0101	281.27	3282.05	20	3282.05	20	3282.05	20	3282.05	20
MGS454.A0101	MGS487.A0101	281.712	3282.05	20	3282.05	20	3282.05	20	3282.05	20
MGS367.A0101	MGS406.A0101	282.441	3282.04	22	3282.04	22	3282.04	22	3282.04	22
MGS166.A0101	MGS475.A0101	281.278	3282.04	20	3282.04	20	3282.04	20	3282.04	20
MGS254.A0101	MGS367.A0101	281.874	3282.04	21	3282.04	21	3282.04	21	3282.04	21
MGS455.B0101	MGS485.A0101	281.816	3282.04	20	3282.04	20	3282.04	20	3282.04	20
MGS382.A0101	MGS479.A0101	281.278	3282.04	20	3282.04	20	3282.04	20	3282.04	20
MGS360.A0101	MGS455.B0101	281.688	3282.03	20	3282.03	20	3282.03	20	3282.03	20
MGS061.A0101	MGS196.A0101	281.436	3282.03	21	3282.03	21	3282.03	21	3263.13	20
MGS168.A0101	MGS381.A0101	281.436	3282.03	20	3282.03	20	3282.03	20	3282.03	20
MGS061.A0101	MGS362.A0101	281.278	3282.03	20	3282.03	20	3282.03	20	3282.03	20
MGS330.A0101	MGS382.A0101	281.278	3282.03	20	3282.03	20	3282.03	20	3282.03	20
MGS004.A0101	MGS425.A0101	281.69	3282.03	21	3282.03	21	3282.03	21	3282.03	21
MGS121.A0101	MGS250.A0101	281.854	3282.03	22	3282.03	22	3282.03	22	3282.03	22
MGS043.A0101	MGS444.A0101	281.597	3282.02	21	3282.02	21	3282.02	21	3282.02	21
MGS388.A0101	MGS456.B0101	281.236	3282.02	20	3282.02	20	3282.02	20	3282.02	20
MGS382.A0101	MGS387.A0101	281.854	3282.02	21	3282.02	21	3282.02	21	3282.02	21
MGS485.A0101	MGS487.A0101	281.734	3282.02	20	3282.02	20	3282.02	20	3282.02	20
MGS442.A0101	MGS475.A0101	281.568	3282.02	20	3282.02	20	3282.02	20	3282.02	20
MGS336.A0101	MGS377.A0101	281.558	3282.02	20	3282.02	20	3282.02	20	3282.02	20
MGS166.A0101	MGS467.A0101	281.874	3282.02	20	3282.02	20	3282.02	20	3282.02	20
MGS475.A0101	MGS479.A0101	281.447	3282.02	20	3282.02	20	3282.02	20	3282.02	20
MGS381.A0101	MGS479.A0101	281.558	3282.02	20	3282.02	20	3282.02	20	3282.02	20
MGS250.A0101	MGS388.A0101	281.535	3282.01	20	3282.01	20	3282.01	20	3282.01	20
MGS431.A0101	MGS441.A0101	281.278	3282.01	20	3282.01	20	3282.01	20	3282.01	20
MGS338.A0101	MGS387.A0101	281.948	3282.01	21	3282.01	21	3282.01	21	3282.01	21
MGS168.A0101	MGS254.A0101	281.278	3282	20	3282	20	3282	20	3282	20
MGS256.A0101	MGS485.A0101	281.597	3282	20	3282	20	3282	20	3282	20
MGS330.A0101	MGS455.B0101	281.816	3282	20	3282	20	3282	20	3282	20
MGS362.A0101	MGS475.A0101	281.558	3282	20	3282	20	3282	20	3282	20
MGS377.A0101	MGS475.A0101	281.597	3282	20	3282	20	3282	20	3282	20
MGS380.A0101	MGS487.A0101	281.278	3282	20	3282	20	3282	20	3282	20
MGS362.A0101	MGS397.A0101	281.535	3281.99	20	3281.99	20	3281.99	20	3281.99	20
MGS256.A0101	MGS362.A0101	281.436	3281.99	20	3281.99	20	3281.99	20	3281.99	20
MGS166.A0101	MGS168.A0101	281.421	3281.98	20	3281.98	20	3281.98	20	3281.98	20
MGS388.A0101	MGS455.B0101	281.278	3281.98	20	3281.98	20	3281.98	20	3281.98	20
MGS388.A0101	MGS487.A0101	281.535	3281.98	20	3281.98	20	3281.98	20	3281.98	20
MGS382.A0101	MGS395.A0101	281.21	3281.98	20	3281.98	20	3281.98	20	3281.98	20
MGS360.A0101	MGS377.A0101	281.69	3281.97	21	3281.97	21	3281.97	21	3281.97	21
MGS412.A0101	MGS475.A0101	281.278	3281.97	21	3281.97	21	3281.97	21	3281.97	21
MGS338.A0101	MGS406.A0101	281.848	3281.97	20	3281.97	20	3281.97	20	3281.97	20
MGS441.A0101	MGS491.A0101	282.087	3281.97	20	3281.97	20	3281.97	20	3281.97	20
MGS136.A0101	MGS442.A0101	281.755	3281.97	20	3281.97	20	3281.97	20	3281.97	20
MGS382.A0101	MGS469.A0101	281.436	3281.97	20	3281.97	20	3281.97	20	3281.97	20
MGS338.A0101	MGS425.A0101	281.543	3281.97	20	3281.97	20	3281.97	20	3281.97	20
MGS444.A0101	MGS448.A0101	281.515	3281.96	21	3281.96	21	3281.96	21	3281.96	21
MGS121.A0101	MGS441.A0101	282.567	3281.96	21	3281.96	21	3281.96	21	3281.96	21
MGS338.A0101	MGS364.A0101	281.278	3281.96	20	3281.96	20	3281.96	20	3281.96	20
MGS416.A0101	MGS455.B0101	281.535	3281.96	20	3281.96	20	3281.96	20	3281.96	20
MGS356.A0101	MGS364.A0101	281.698	3281.96	22	3281.96	22	3281.96	22	3281.96	22
MGS431.A0101	MGS448.A0101	281.278	3281.96	20	3281.96	20	3281.96	20	3281.96	20
MGS412.A0101	MGS469.A0101	267.446	3281.96	21	3281.96	21	3281.96	21	3281.96	21
MGS441.A0101	MGS479.A0101	281.675	3281.96	20	3281.96	20	3281.96	20	3281.96	20
MGS362.A0101	MGS382.A0101	281.278	3281.96	20	3281.96	20	3281.96	20	3281.96	20
MGS377.A0101	MGS485.A0101	282.146	3281.96	21	3281.96	21	3281.96	21	3281.96	21
MGS455.B0101	MGS467.A0101	281.854	3281.96	20	3281.96	20	3281.96	20	3281.96	20
MGS377.A0101	MGS381.A0101	267.396	3281.95	21	3281.95	21	3281.95	21	3281.95	21
MGS362.A0101	MGS388.A0101	281.436	3281.95	20	3281.95	20	3281.95	20	3281.95	20
MGS166.A0101	MGS379.A0101	281.874	3281.95	21	3281.95	21	3281.95	21	3281.95	21
MGS136.A0101	MGS416.A0101	282.17	3281.94	20	3281.94	20	3281.94	20	3281.94	20
MGS382.A0101	MGS487.A0101	281.436	3281.94	20	3281.94	20	3281.94	20	3281.94	20
MGS056.A0101	MGS479.A0101	281.413	3281.94	20	3281.94	20	3281.94	20	3281.94	20
MGS259.A0101	MGS364.A0101	282.074	3281.94	23	3281.94	23	3281.94	23	3281.94	23
MGS431.A0101	MGS487.A0101	281.436	3281.93	20	3281.93	20	3281.93	20	3281.93	20
MGS442.A0101	MGS455.B0101	281.239	3281.92	20	3281.92	20	3281.92	20	3281.92	20
MGS418.A0101	MGS479.A0101	281.545	3281.92	20	3281.92	20	3281.92	20	3281.92	20
MGS166.A0101	MGS257.A0101	281.823	3281.92	21	3281.92	21	3281.92	21	3281.92	21
MGS228.A0101	MGS374.A0101	281.278	3281.92	20	3281.92	20	3281.92	20	3281.92	20
MGS166.A0101	MGS358.A0101	281.872	3281.91	21	3281.91	21	3281.91	21	3281.91	21
MGS056.A0101	MGS196.A0101	281.436	3281.91	21	3281.91	21	3281.91	21	3281.91	21
MGS250.A0101	MGS397.A0101	281.535	3281.91	20	3281.91	20	3281.91	20	3281.91	20
MGS056.A0101	MGS455.B0101	281.195	3281.91	20	3281.91	20	3281.91	20	3281.91	20
MGS043.A0101	MGS475.A0101	281.278	3281.91	20	3281.91	20	3281.91	20	3281.91	20
MGS387.A0101	MGS390.A0101	282.355	3281.91	23	3281.91	23	3281.91	23	3281.91	23
MGS395.A0101	MGS476.A0101	281.535	3281.9	24	3281.9	24	3281.9	24	3264.03	23
MGS416.A0101	MGS479.A0101	281.716	3281.9	20	3281.9	20	3281.9	20	3281.9	20
MGS004.A0101	MGS455.B0101	281.716	3281.9	20	3281.9	20	3281.9	20	3281.9	20
MGS364.A0101	MGS475.A0101	281.597	3281.9	21	3281.9	21	3281.9	21	3281.9	21
MGS043.A0101	MGS456.B0101	281.249	3281.9	20	3281.9	20	3281.9	20	3281.9	20
MGS388.A0101	MGS397.A0101	281.728	3281.89	21	3281.89	21	3281.89	21	3281.89	21
MGS166.A0101	MGS485.A0101	281.832	3281.89	20	3281.89	20	3281.89	20	3281.89	20
MGS475.A0101	MGS491.A0101	281.69	3281.89	21	3281.89	21	3281.89	21	3281.89	21
MGS166.A0101	MGS406.A0101	282.104	3281.89	21	3281.89	21	3281.89	21	3281.89	21
MGS397.A0101	MGS455.B0101	281.278	3281.89	20	3281.89	20	3281.89	20	3281.89	20
MGS448.A0101	MGS469.A0101	281.278	3281.89	20	3281.89	20	3281.89	20	3281.89	20
MGS336.A0101	MGS475.A0101	281.375	3281.89	20	3281.89	20	3281.89	20	3281.89	20
MGS228.A0101	MGS250.A0101	281.224	3281.89	20	3281.89	20	3281.89	20	3281.89	20
MGS338.A0101	MGS454.A0101	281.436	3281.89	20	3281.89	20	3281.89	20	3281.89	20
MGS382.A0101	MGS455.B0101	281.273	3281.88	20	3281.88	20	3281.88	20	3281.88	20
MGS250.A0101	MGS448.A0101	281.246	3281.88	20	3281.88	20	3281.88	20	3281.88	20
MGS136.A0101	MGS444.A0101	281.755	3281.88	21	3281.88	21	3281.88	21	3281.88	21
MGS444.A0101	MGS455.B0101	281.224	3281.88	21	3281.88	21	3281.88	21	3281.88	21
MGS382.A0101	MGS485.A0101	281.436	3281.88	20	3281.88	20	3281.88	20	3281.88	20
MGS377.A0101	MGS487.A0101	281.535	3281.88	20	3281.88	20	3281.88	20	3281.88	20
MGS065.A0101	MGS121.A0101	282.268	3281.88	20	3281.88	20	3281.88	20	3281.88	20
MGS336.A0101	MGS388.A0101	281.436	3281.88	20	3281.88	20	3281.88	20	3281.88	20
MGS330.A0101	MGS479.A0101	281.69	3281.88	20	3281.88	20	3281.88	20	3281.88	20
MGS168.A0101	MGS364.A0101	281.278	3281.87	20	3281.87	20	3281.87	20	3281.87	20
MGS380.A0101	MGS388.A0101	281.594	3281.87	21	3281.87	21	3281.87	21	3281.87	21
MGS250.A0101	MGS491.A0101	281.816	3281.86	21	3281.86	21	3281.86	21	3281.86	21
MGS377.A0101	MGS454.A0101	281.969	3281.86	21	3281.86	21	3281.86	21	3281.86	21
MGS168.A0101	MGS475.A0101	281.497	3281.86	20	3281.86	20	3281.86	20	3281.86	20
MGS061.A0101	MGS416.A0101	281.278	3281.86	20	3281.86	20	3281.86	20	3281.86	20
MGS387.A0101	MGS455.B0101	281.848	3281.86	21	3281.86	21	3281.86	21	3281.86	21
MGS043.A0101	MGS166.A0101	281.436	3281.86	20	3281.86	20	3281.86	20	3281.86	20
MGS250.A0101	MGS406.A0101	281.816	3281.86	20	3281.86	20	3281.86	20	3281.86	20
MGS228.A0101	MGS254.A0101	281.273	3281.85	20	3281.85	20	3281.85	20	3281.85	20
MGS362.A0101	MGS381.A0101	281.436	3281.85	20	3281.85	20	3281.85	20	3281.85	20
MGS338.A0101	MGS367.A0101	281.535	3281.84	20	3281.84	20	3281.84	20	3281.84	20
MGS136.A0101	MGS388.A0101	281.698	3281.84	20	3281.84	20	3281.84	20	3281.84	20
MGS364.A0101	MGS448.A0101	281.558	3281.84	21	3281.84	21	3281.84	21	3281.84	21
MGS043.A0101	MGS256.A0101	281.436	3281.83	20	3281.83	20	3281.83	20	3281.83	20
MGS065.A0101	MGS380.A0101	281.895	3281.83	21	3281.83	21	3281.83	21	3281.83	21
MGS360.A0101	MGS381.A0101	281.755	3281.83	21	3281.83	21	3281.83	21	3281.83	21
MGS388.A0101	MGS469.A0101	281.535	3281.83	20	3281.83	20	3281.83	20	3281.83	20
MGS065.A0101	MGS456.B0101	281.54	3281.83	20	3281.83	20	3281.83	20	3281.83	20
MGS358.A0101	MGS382.A0101	281.535	3281.82	21	3281.82	21	3281.82	21	3281.82	21
MGS166.A0101	MGS256.A0101	281.436	3281.82	20	3281.82	20	3281.82	20	3281.82	20
MGS431.A0101	MGS454.A0101	267.455	3281.82	21	3281.82	21	3281.82	21	3281.82	21
MGS004.A0101	MGS168.A0101	281.436	3281.82	20	3281.82	20	3281.82	20	3281.82	20
MGS166.A0101	MGS469.A0101	281.535	3281.82	20	3281.82	20	3281.82	20	3281.82	20
MGS196.A0101	MGS338.A0101	281.436	3281.82	20	3281.82	20	3281.82	20	3281.82	20
MGS382.A0101	MGS491.A0101	281.436	3281.82	20	3281.82	20	3281.82	20	3281.82	20
MGS056.A0101	MGS228.A0101	280.986	3281.82	20	3281.82	20	3281.82	20	3281.82	20
MGS455.B0101	MGS475.A0101	281.484	3281.82	20	3281.82	20	3281.82	20	3281.82	20
MGS338.A0101	MGS377.A0101	281.558	3281.82	20	3281.82	20	3281.82	20	3281.82	20
MGS330.A0101	MGS381.A0101	282.221	3281.81	21	3281.81	21	3281.81	21	3281.81	21
MGS056.A0101	MGS390.A0101	281.784	3281.81	24	3281.81	24	3281.81	24	3281.81	24
MGS336.A0101	MGS441.A0101	281.471	3281.8	20	3281.8	20	3281.8	20	3281.8	20
MGS330.A0101	MGS487.A0101	281.535	3281.8	20	3281.8	20	3281.8	20	3281.8	20
MGS065.A0101	MGS095.A0101	282.087	3281.79	22	3281.79	22	3281.79	22	3281.79	22
MGS427.A0101	MGS448.A0101	281.69	3281.79	21	3281.79	21	3281.79	21	3281.79	21
MGS041.A0101	MGS228.A0101	281.558	3281.79	20	3281.79	20	3281.79	20	3281.79	20
MGS004.A0101	MGS228.A0101	281.278	3281.79	20	3281.79	20	3281.79	20	3281.79	20
MGS388.A0101	MGS418.A0101	267.479	3281.79	21	3281.79	21	3281.79	21	3281.79	21
MGS360.A0101	MGS397.A0101	281.436	3281.79	21	3281.79	21	3281.79	21	3281.79	21
MGS166.A0101	MGS418.A0101	281.535	3281.79	20	3281.79	20	3281.79	20	3281.79	20
MGS168.A0101	MGS431.A0101	281.278	3281.78	20	3281.78	20	3281.78	20	3281.78	20
MGS043.A0101	MGS360.A0101	281.558	3281.78	20	3281.78	20	3281.78	20	3281.78	20
MGS136.A0101	MGS475.A0101	281.597	3281.77	20	3281.77	20	3281.77	20	3281.77	20
MGS368.A0101	MGS479.A0101	281.421	3281.77	20	3281.77	20	3281.77	20	3281.77	20
MGS441.A0101	MGS475.A0101	281.447	3281.77	20	3281.77	20	3281.77	20	3281.77	20
MGS042.A0101	MGS228.A0101	281.597	3281.77	20	3281.77	20	3281.77	20	3281.77	20
MGS254.A0101	MGS362.A0101	281.436	3281.77	20	3281.77	20	3281.77	20	3281.77	20
MGS065.A0101	MGS282.A0101	271.395	3281.76	21	3272.94	20	3272.94	20	3272.94	20
MGS166.A0101	MGS487.A0101	281.535	3281.76	20	3281.76	20	3281.76	20	3281.76	20
MGS166.A0101	MGS400.A0101	281.83	3281.76	21	3281.76	21	3281.76	21	3281.76	21
MGS250.A0101	MGS395.A0101	281.535	3281.76	21	3281.76	21	3281.76	21	3281.76	21
MGS282.A0101	MGS475.A0101	281.436	3281.75	21	3281.75	21	3281.75	21	3281.75	21
MGS065.A0101	MGS491.A0101	281.816	3281.75	20	3281.75	20	3281.75	20	3281.75	20
MGS448.A0101	MGS475.A0101	281.447	3281.75	20	3281.75	20	3281.75	20	3281.75	20
MGS395.A0101	MGS455.B0101	281.275	3281.75	20	3281.75	20	3281.75	20	3281.75	20
MGS136.A0101	MGS336.A0101	281.545	3281.75	20	3281.75	20	3281.75	20	3281.75	20
MGS377.A0101	MGS455.B0101	281.558	3281.75	20	3281.75	20	3281.75	20	3281.75	20
MGS061.A0101	MGS136.A0101	281.755	3281.75	20	3281.75	20	3281.75	20	3281.75	20
MGS388.A0101	MGS475.A0101	281.246	3281.74	20	3281.74	20	3281.74	20	3281.74	20
MGS256.A0101	MGS479.A0101	281.597	3281.74	20	3281.74	20	3281.74	20	3281.74	20
MGS136.A0101	MGS362.A0101	281.854	3281.74	20	3281.74	20	3281.74	20	3281.74	20
MGS367.A0101	MGS455.B0101	281.535	3281.74	20	3281.74	20	3281.74	20	3281.74	20
MGS338.A0101	MGS416.A0101	281.816	3281.73	20	3281.73	20	3281.73	20	3281.73	20
MGS065.A0101	MGS336.A0101	281.447	3281.73	20	3281.73	20	3281.73	20	3281.73	20
MGS168.A0101	MGS259.A0101	281.755	3281.73	20	3281.73	20	3281.73	20	3281.73	20
MGS228.A0101	MGS416.A0101	281.558	3281.73	20	3281.73	20	3281.73	20	3281.73	20
MGS455.B0101	MGS479.A0101	281.597	3281.73	20	3281.73	20	3281.73	20	3281.73	20
MGS338.A0101	MGS409.A0101	281.755	3281.72	21	3281.72	21	3281.72	21	3281.72	21
MGS065.A0101	MGS360.A0101	281.814	3281.72	21	3281.72	21	3281.72	21	3281.72	21
MGS095.A0101	MGS442.A0101	267.396	3281.72	22	3281.72	22	3281.72	22	3281.72	22
MGS336.A0101	MGS479.A0101	281.529	3281.72	20	3281.72	20	3281.72	20	3281.72	20
MGS042.A0101	MGS166.A0101	281.436	3281.71	20	3281.71	20	3281.71	20	3281.71	20
MGS360.A0101	MGS367.A0101	281.948	3281.71	21	3281.71	21	3281.71	21	3281.71	21
MGS061.A0101	MGS382.A0101	281.278	3281.71	20	3281.71	20	3281.71	20	3281.71	20
MGS338.A0101	MGS374.A0101	281.436	3281.71	20	3281.71	20	3281.71	20	3281.71	20
MGS065.A0101	MGS390.A0101	281.436	3281.71	21	3281.71	21	3281.71	21	3281.71	21
MGS367.A0101	MGS487.A0101	281.784	3281.7	20	3281.7	20	3281.7	20	3281.7	20
MGS043.A0101	MGS254.A0101	281.436	3281.7	20	3281.7	20	3281.7	20	3281.7	20
MGS228.A0101	MGS358.A0101	281.278	3281.7	21	3281.7	21	3281.7	21	3281.7	21
MGS397.A0101	MGS475.A0101	281.278	3281.7	20	3281.7	20	3281.7	20	3281.7	20
MGS362.A0101	MGS368.A0101	267.446	3281.7	21	3281.7	21	3281.7	21	3281.7	21
MGS282.A0101	MGS382.A0101	281.436	3281.7	20	3281.7	20	3281.7	20	3281.7	20
MGS336.A0101	MGS387.A0101	281.848	3281.69	21	3281.69	21	3281.69	21	3281.69	21
MGS065.A0101	MGS382.A0101	281.239	3281.69	20	3281.69	20	3281.69	20	3281.69	20
MGS061.A0101	MGS469.A0101	281.436	3281.68	20	3281.68	20	3281.68	20	3281.68	20
MGS042.A0101	MGS065.A0101	282.087	3281.68	22	3281.68	22	3281.68	22	3281.68	22
MGS388.A0101	MGS479.A0101	281.278	3281.68	20	3281.68	20	3281.68	20	3281.68	20
MGS166.A0101	MGS338.A0101	281.436	3281.68	20	3281.68	20	3281.68	20	3281.68	20
MGS397.A0101	MGS487.A0101	281.535	3281.68	20	3281.68	20	3281.68	20	3281.68	20
MGS338.A0101	MGS485.A0101	281.755	3281.68	20	3281.68	20	3281.68	20	3281.68	20
MGS338.A0101	MGS360.A0101	281.597	3281.68	20	3281.68	20	3281.68	20	3281.68	20
MGS431.A0101	MGS479.A0101	281.278	3281.68	20	3281.68	20	3281.68	20	3281.68	20
MGS250.A0101	MGS368.A0101	281.535	3281.67	22	3281.67	22	3281.67	22	3281.67	22
MGS168.A0101	MGS256.A0101	281.278	3281.67	20	3281.67	20	3281.67	20	3281.67	20
MGS196.A0101	MGS412.A0101	281.926	3281.66	22	3281.66	22	3281.66	22	3262.33	21
MGS065.A0101	MGS397.A0101	281.416	3281.66	20	3281.66	20	3281.66	20	3281.66	20
MGS065.A0101	MGS455.B0101	281.582	3281.66	20	3281.66	20	3281.66	20	3281.66	20
MGS397.A0101	MGS469.A0101	281.712	3281.66	20	3281.66	20	3281.66	20	3281.66	20
MGS387.A0101	MGS469.A0101	282.136	3281.66	21	3281.66	21	3281.66	21	3281.66	21
MGS043.A0101	MGS381.A0101	281.535	3281.66	20	3281.66	20	3281.66	20	3281.66	20
MGS475.A0101	MGS487.A0101	281.26	3281.66	20	3281.66	20	3281.66	20	3281.66	20
MGS442.A0101	MGS467.A0101	281.535	3281.66	21	3281.66	21	3281.66	21	3281.66	21
MGS065.A0101	MGS479.A0101	281.675	3281.66	20	3281.66	20	3281.66	20	3281.66	20
MGS166.A0101	MGS456.B0101	281.278	3281.65	20	3281.65	20	3281.65	20	3281.65	20
MGS136.A0101	MGS166.A0101	281.784	3281.65	20	3281.65	20	3281.65	20	3281.65	20
MGS377.A0101	MGS479.A0101	281.597	3281.65	20	3281.65	20	3281.65	20	3281.65	20
MGS043.A0101	MGS467.A0101	281.535	3281.65	20	3281.65	20	3281.65	20	3281.65	20
MGS362.A0101	MGS406.A0101	281.974	3281.65	21	3281.65	21	3281.65	21	3281.65	21
MGS061.A0101	MGS485.A0101	267.556	3281.64	21	3281.64	21	3281.64	21	3281.64	21
MGS425.A0101	MGS456.B0101	281.54	3281.64	21	3281.64	21	3281.64	21	3281.64	21
MGS160.A0101	MGS377.A0101	280.341	3281.64	21	3281.64	21	3281.64	21	3281.64	21
MGS338.A0101	MGS475.A0101	281.543	3281.64	20	3281.64	20	3281.64	20	3281.64	20
MGS256.A0101	MGS469.A0101	281.421	3281.63	20	3281.63	20	3281.63	20	3281.63	20
MGS136.A0101	MGS448.A0101	281.597	3281.63	20	3281.63	20	3281.63	20	3281.63	20
MGS338.A0101	MGS418.A0101	281.436	3281.63	20	3281.63	20	3281.63	20	3281.63	20
MGS166.A0101	MGS448.A0101	281.278	3281.62	20	3281.62	20	3281.62	20	3281.62	20
MGS168.A0101	MGS367.A0101	281.535	3281.62	20	3281.62	20	3281.62	20	3281.62	20
MGS250.A0101	MGS475.A0101	281.214	3281.62	20	3281.62	20	3281.62	20	3281.62	20
MGS388.A0101	MGS406.A0101	282.146	3281.62	21	3281.62	21	3281.62	21	3281.62	21
MGS362.A0101	MGS469.A0101	281.436	3281.62	20	3281.62	20	3281.62	20	3281.62	20
MGS228.A0101	MGS475.A0101	281.375	3281.62	20	3281.62	20	3281.62	20	3281.62	20
MGS377.A0101	MGS397.A0101	281.535	3281.61	20	3281.61	20	3281.61	20	3281.61	20
MGS336.A0101	MGS455.B0101	281.219	3281.61	20	3281.61	20	3281.61	20	3281.61	20
MGS336.A0101	MGS360.A0101	281.515	3281.61	21	3281.61	21	3281.61	21	3281.61	21
MGS043.A0101	MGS442.A0101	281.278	3281.61	20	3281.61	20	3281.61	20	3281.61	20
MGS448.A0101	MGS479.A0101	281.564	3281.61	20	3281.61	20	3281.61	20	3281.61	20
MGS168.A0101	MGS360.A0101	281.558	3281.61	20	3281.61	20	3281.61	20	3281.61	20
MGS339.A0101	MGS475.A0101	281.26	3281.61	21	3281.61	21	3281.61	21	3281.61	21
MGS166.A0101	MGS336.A0101	281.278	3281.6	20	3281.6	20	3281.6	20	3281.6	20
MGS168.A0101	MGS418.A0101	281.278	3281.6	20	3281.6	20	3281.6	20	3281.6	20
MGS362.A0101	MGS390.A0101	281.535	3281.6	21	3281.6	21	3281.6	21	3281.6	21
MGS336.A0101	MGS338.A0101	281.236	3281.6	20	3281.6	20	3281.6	20	3281.6	20
MGS166.A0101	MGS479.A0101	281.278	3281.6	20	3281.6	20	3281.6	20	3281.6	20
MGS043.A0101	MGS431.A0101	281.436	3281.59	20	3281.59	20	3281.59	20	3281.59	20
MGS043.A0101	MGS397.A0101	281.535	3281.58	20	3281.58	20	3281.58	20	3281.58	20
MGS338.A0101	MGS390.A0101	281.535	3281.57	21	3281.57	21	3281.57	21	3281.57	21
MGS043.A0101	MGS406.A0101	281.755	3281.57	20	3281.57	20	3281.57	20	3281.57	20
MGS378.A0101	MGS455.B0101	281.816	3281.57	22	3281.57	22	3281.57	22	3264.26	21
MGS387.A0101	MGS448.A0101	281.816	3281.57	21	3281.57	21	3281.57	21	3281.57	21
MGS381.A0101	MGS476.A0101	267.357	3281.57	22	3281.57	22	3281.57	22	3281.57	22
MGS065.A0101	MGS485.A0101	281.816	3281.57	20	3281.57	20	3281.57	20	3281.57	20
MGS479.A0101	MGS485.A0101	281.808	3281.56	20	3281.56	20	3281.56	20	3281.56	20
MGS065.A0101	MGS254.A0101	281.278	3281.56	20	3281.56	20	3281.56	20	3281.56	20
MGS168.A0101	MGS455.B0101	281.275	3281.55	20	3281.55	20	3281.55	20	3281.55	20
MGS043.A0101	MGS479.A0101	281.278	3281.55	20	3281.55	20	3281.55	20	3281.55	20
MGS166.A0101	MGS441.A0101	281.278	3281.55	20	3281.55	20	3281.55	20	3281.55	20
MGS043.A0101	MGS056.A0101	281.278	3281.54	21	3281.54	21	3281.54	21	3281.54	21
MGS431.A0101	MGS455.B0101	281.278	3281.54	20	3281.54	20	3281.54	20	3281.54	20
MGS056.A0101	MGS338.A0101	281.278	3281.54	20	3281.54	20	3281.54	20	3281.54	20
MGS004.A0101	MGS431.A0101	267.358	3281.54	21	3281.54	21	3281.54	21	3281.54	21
MGS099.A0101	MGS113.A0101	268.198	3281.54	23	3281.54	23	3281.54	23	3281.54	23
MGS387.A0101	MGS400.A0101	282.669	3281.54	24	3281.54	24	3281.54	24	3281.54	24
MGS397.A0101	MGS479.A0101	281.421	3281.54	20	3281.54	20	3281.54	20	3281.54	20
MGS095.A0101	MGS377.A0101	281.974	3281.54	22	3281.54	22	3281.54	22	3281.54	22
MGS380.A0101	MGS469.A0101	281.278	3281.53	21	3281.53	21	3281.53	21	3281.53	21
MGS065.A0101	MGS136.A0101	281.816	3281.53	20	3281.53	20	3281.53	20	3281.53	20
MGS136.A0101	MGS456.B0101	281.806	3281.53	20	3281.53	20	3281.53	20	3281.53	20
MGS196.A0101	MGS381.A0101	281.874	3281.52	21	3281.52	21	3281.52	21	3281.52	21
MGS250.A0101	MGS487.A0101	281.535	3281.52	20	3281.52	20	3281.52	20	3281.52	20
MGS441.A0101	MGS487.A0101	281.278	3281.52	20	3281.52	20	3281.52	20	3281.52	20
MGS338.A0101	MGS442.A0101	281.278	3281.52	20	3281.52	20	3281.52	20	3281.52	20
MGS166.A0101	MGS362.A0101	281.436	3281.52	20	3281.52	20	3281.52	20	3281.52	20
MGS336.A0101	MGS416.A0101	281.249	3281.51	20	3281.51	20	3281.51	20	3281.51	20
MGS061.A0101	MGS455.B0101	281.195	3281.51	20	3281.51	20	3281.51	20	3281.51	20
MGS168.A0101	MGS374.A0101	281.278	3281.51	20	3281.51	20	3281.51	20	3281.51	20
MGS448.A0101	MGS487.A0101	281.278	3281.51	20	3281.51	20	3281.51	20	3281.51	20
MGS168.A0101	MGS257.A0101	281.436	3281.51	21	3281.51	21	3281.51	21	3281.51	21
MGS338.A0101	MGS467.A0101	281.535	3281.5	20	3281.5	20	3281.5	20	3281.5	20
MGS338.A0101	MGS412.A0101	281.535	3281.49	21	3281.49	21	3281.49	21	3281.49	21
MGS136.A0101	MGS397.A0101	281.822	3281.49	20	3281.49	20	3281.49	20	3281.49	20
MGS228.A0101	MGS456.B0101	281.094	3281.49	20	3281.49	20	3281.49	20	3281.49	20
MGS043.A0101	MGS448.A0101	281.278	3281.49	20	3281.49	20	3281.49	20	3281.49	20
MGS228.A0101	MGS362.A0101	281.207	3281.49	20	3281.49	20	3281.49	20	3281.49	20
MGS196.A0101	MGS425.A0101	256.057	3281.49	22	3281.49	22	3281.49	22	3281.49	22
MGS043.A0101	MGS250.A0101	281.278	3281.48	20	3281.48	20	3281.48	20	3281.48	20
MGS043.A0101	MGS418.A0101	281.436	3281.48	20	3281.48	20	3281.48	20	3281.48	20
MGS397.A0101	MGS491.A0101	281.856	3281.48	21	3281.48	21	3281.48	21	3281.48	21
MGS166.A0101	MGS250.A0101	281.535	3281.47	20	3281.47	20	3281.47	20	3281.47	20
MGS441.A0101	MGS448.A0101	281.476	3281.46	20	3281.46	20	3281.46	20	3281.46	20
MGS338.A0101	MGS388.A0101	281.278	3281.46	20	3281.46	20	3281.46	20	3281.46	20
MGS228.A0101	MGS360.A0101	281.531	3281.46	20	3281.46	20	3281.46	20	3281.46	20
MGS338.A0101	MGS448.A0101	281.267	3281.46	20	3281.46	20	3281.46	20	3281.46	20
MGS043.A0101	MGS382.A0101	281.278	3281.46	20	3281.46	20	3281.46	20	3281.46	20
MGS168.A0101	MGS487.A0101	281.278	3281.45	20	3281.45	20	3281.45	20	3281.45	20
MGS336.A0101	MGS469.A0101	281.278	3281.45	20	3281.45	20	3281.45	20	3281.45	20
MGS441.A0101	MGS442.A0101	281.543	3281.45	20	3281.45	20	3281.45	20	3281.45	20
MGS065.A0101	MGS416.A0101	281.755	3281.45	20	3281.45	20	3281.45	20	3281.45	20
MGS043.A0101	MGS257.A0101	281.535	3281.44	21	3281.44	21	3281.44	21	3281.44	21
MGS136.A0101	MGS479.A0101	281.69	3281.44	20	3281.44	20	3281.44	20	3281.44	20
MGS487.A0101	MGS491.A0101	281.734	3281.44	20	3281.44	20	3281.44	20	3281.44	20
MGS454.A0101	MGS455.B0101	281.597	3281.44	21	3281.44	21	3281.44	21	3281.44	21
MGS228.A0101	MGS256.A0101	281.127	3281.44	20	3281.44	20	3281.44	20	3281.44	20
MGS043.A0101	MGS416.A0101	281.535	3281.43	20	3281.43	20	3281.43	20	3281.43	20
MGS250.A0101	MGS479.A0101	281.278	3281.43	20	3281.43	20	3281.43	20	3281.43	20
MGS136.A0101	MGS382.A0101	281.278	3281.43	20	3281.43	20	3281.43	20	3281.43	20
MGS336.A0101	MGS382.A0101	281.278	3281.42	20	3281.42	20	3281.42	20	3281.42	20
MGS250.A0101	MGS455.B0101	281.249	3281.41	20	3281.41	20	3281.41	20	3281.41	20
MGS367.A0101	MGS479.A0101	281.436	3281.41	20	3281.41	20	3281.41	20	3281.41	20
MGS065.A0101	MGS441.A0101	281.741	3281.4	20	3281.4	20	3281.4	20	3281.4	20
MGS448.A0101	MGS454.A0101	281.278	3281.4	21	3281.4	21	3281.4	21	3281.4	21
MGS168.A0101	MGS387.A0101	281.848	3281.39	21	3281.39	21	3281.39	21	3281.39	21
MGS228.A0101	MGS382.A0101	281.214	3281.39	20	3281.39	20	3281.39	20	3281.39	20
MGS136.A0101	MGS257.A0101	281.856	3281.39	21	3281.39	21	3281.39	21	3281.39	21
MGS362.A0101	MGS377.A0101	281.421	3281.39	20	3281.39	20	3281.39	20	3281.39	20
MGS043.A0101	MGS065.A0101	281.278	3281.39	20	3281.39	20	3281.39	20	3281.39	20
MGS136.A0101	MGS487.A0101	281.535	3281.39	20	3281.39	20	3281.39	20	3281.39	20
MGS043.A0101	MGS216.A0101	222.646	3281.39	30	3281.39	30	3281.39	30	3281.39	30
MGS338.A0101	MGS476.A0101	281.716	3281.39	21	3281.39	21	3281.39	21	3281.39	21
MGS043.A0101	MGS412.A0101	281.436	3281.38	22	3281.38	22	3281.38	22	3281.38	22
MGS228.A0101	MGS479.A0101	281.195	3281.37	20	3281.37	20	3281.37	20	3281.37	20
MGS004.A0101	MGS336.A0101	281.416	3281.37	21	3281.37	21	3281.37	21	3281.37	21
MGS377.A0101	MGS406.A0101	282.074	3281.37	20	3281.37	20	3281.37	20	3281.37	20
MGS338.A0101	MGS397.A0101	281.436	3281.36	20	3281.36	20	3281.36	20	3281.36	20
MGS228.A0101	MGS448.A0101	281.127	3281.36	20	3281.36	20	3281.36	20	3281.36	20
MGS228.A0101	MGS381.A0101	281.278	3281.35	20	3281.35	20	3281.35	20	3281.35	20
MGS362.A0101	MGS479.A0101	281.558	3281.35	20	3281.35	20	3281.35	20	3281.35	20
MGS136.A0101	MGS441.A0101	281.816	3281.34	21	3281.34	21	3281.34	21	3281.34	21
MGS065.A0101	MGS487.A0101	281.278	3281.34	20	3281.34	20	3281.34	20	3281.34	20
MGS397.A0101	MGS476.A0101	281.832	3281.34	21	3281.34	21	3281.34	21	3281.34	21
MGS136.A0101	MGS168.A0101	281.436	3281.34	20	3281.34	20	3281.34	20	3281.34	20
MGS228.A0101	MGS469.A0101	281.275	3281.33	20	3281.33	20	3281.33	20	3281.33	20
MGS338.A0101	MGS479.A0101	281.545	3281.33	20	3281.33	20	3281.33	20	3281.33	20
MGS168.A0101	MGS382.A0101	281.262	3281.33	20	3281.33	20	3281.33	20	3281.33	20
MGS168.A0101	MGS336.A0101	281.127	3281.33	20	3281.33	20	3281.33	20	3281.33	20
MGS065.A0101	MGS431.A0101	281.278	3281.33	20	3281.33	20	3281.33	20	3281.33	20
MGS168.A0101	MGS485.A0101	281.545	3281.33	20	3281.33	20	3281.33	20	3281.33	20
MGS338.A0101	MGS441.A0101	281.545	3281.33	20	3281.33	20	3281.33	20	3281.33	20
MGS338.A0101	MGS382.A0101	281.278	3281.33	20	3281.33	20	3281.33	20	3281.33	20
MGS282.A0101	MGS479.A0101	267.49	3281.33	21	3281.33	21	3281.33	21	3281.33	21
MGS338.A0101	MGS339.A0101	281.436	3281.32	21	3281.32	21	3281.32	21	3262.4	20
MGS136.A0101	MGS259.A0101	282.73	3281.32	21	3281.32	21	3281.32	21	3281.32	21
MGS065.A0101	MGS166.A0101	281.278	3281.32	20	3281.32	20	3281.32	20	3281.32	20
MGS469.A0101	MGS487.A0101	281.535	3281.31	20	3281.31	20	3281.31	20	3281.31	20
MGS065.A0101	MGS454.A0101	267.454	3281.3	21	3281.3	21	3281.3	21	3281.3	21
MGS136.A0101	MGS330.A0101	282.272	3281.3	21	3281.3	21	3281.3	21	3281.3	21
MGS395.A0101	MGS479.A0101	281.249	3281.3	20	3281.3	20	3281.3	20	3281.3	20
MGS061.A0101	MGS448.A0101	281.195	3281.29	20	3281.29	20	3281.29	20	3281.29	20
MGS455.B0101	MGS487.A0101	281.278	3281.28	20	3281.28	20	3281.28	20	3281.28	20
MGS061.A0101	MGS065.A0101	281.447	3281.28	20	3281.28	20	3281.28	20	3281.28	20
MGS338.A0101	MGS395.A0101	281.155	3281.28	20	3281.28	20	3281.28	20	3281.28	20
MGS166.A0101	MGS380.A0101	281.278	3281.28	21	3281.28	21	3281.28	21	3281.28	21
MGS456.B0101	MGS487.A0101	281.245	3281.28	20	3281.28	20	3281.28	20	3281.28	20
MGS168.A0101	MGS377.A0101	281.278	3281.28	20	3281.28	20	3281.28	20	3281.28	20
MGS136.A0101	MGS364.A0101	281.854	3281.28	21	3281.28	21	3281.28	21	3281.28	21
MGS065.A0101	MGS338.A0101	281.597	3281.28	20	3281.28	20	3281.28	20	3281.28	20
MGS418.A0101	MGS491.A0101	282.257	3281.27	21	3281.27	21	3281.27	21	3281.27	21
MGS043.A0101	MGS336.A0101	281.204	3281.27	20	3281.27	20	3281.27	20	3281.27	20
MGS004.A0101	MGS381.A0101	281.874	3281.27	21	3281.27	21	3281.27	21	3281.27	21
MGS388.A0101	MGS485.A0101	282.065	3281.27	21	3281.27	21	3281.27	21	3281.27	21
MGS042.A0101	MGS469.A0101	267.372	3281.27	21	3281.27	21	3281.27	21	3281.27	21
MGS065.A0101	MGS228.A0101	281.395	3281.27	20	3281.27	20	3281.27	20	3281.27	20
MGS479.A0101	MGS487.A0101	281.278	3281.27	20	3281.27	20	3281.27	20	3281.27	20
MGS056.A0101	MGS336.A0101	281.245	3281.26	21	3281.26	21	3281.26	21	3262.37	20
MGS254.A0101	MGS395.A0101	281.484	3281.26	21	3281.26	21	3281.26	21	3281.26	21
MGS168.A0101	MGS250.A0101	281.214	3281.26	20	3281.26	20	3281.26	20	3281.26	20
MGS367.A0101	MGS382.A0101	281.436	3281.25	21	3281.25	21	3281.25	21	3281.25	21
MGS168.A0101	MGS388.A0101	281.278	3281.25	20	3281.25	20	3281.25	20	3281.25	20
MGS061.A0101	MGS381.A0101	281.278	3281.25	21	3281.25	21	3281.25	21	3281.25	21
MGS467.A0101	MGS487.A0101	281.784	3281.25	20	3281.25	20	3281.25	20	3281.25	20
MGS364.A0101	MGS491.A0101	281.848	3281.25	26	3271.26	25	3271.26	25	3271.26	25
MGS356.A0101	MGS469.A0101	281.847	3281.25	20	3281.25	20	3281.25	20	3281.25	20
MGS056.A0101	MGS364.A0101	281.278	3281.24	21	3281.24	21	3281.24	21	3281.24	21
MGS469.A0101	MGS485.A0101	267.392	3281.24	21	3281.24	21	3281.24	21	3281.24	21
MGS336.A0101	MGS412.A0101	281.416	3281.23	22	3281.23	22	3281.23	22	3281.23	22
MGS168.A0101	MGS330.A0101	281.278	3281.23	20	3281.23	20	3281.23	20	3281.23	20
MGS168.A0101	MGS448.A0101	281.236	3281.22	20	3281.22	20	3281.22	20	3281.22	20
MGS381.A0101	MGS388.A0101	267.418	3281.22	21	3281.22	21	3281.22	21	3281.22	21
MGS250.A0101	MGS362.A0101	281.278	3281.22	20	3281.22	20	3281.22	20	3281.22	20
MGS364.A0101	MGS380.A0101	281.636	3281.21	23	3281.21	23	3281.21	23	3281.21	23
MGS196.A0101	MGS228.A0101	281.278	3281.21	21	3281.21	21	3281.21	21	3281.21	21
MGS441.A0101	MGS469.A0101	281.278	3281.21	20	3281.21	20	3281.21	20	3281.21	20
MGS362.A0101	MGS455.B0101	281.278	3281.21	20	3281.21	20	3281.21	20	3281.21	20
MGS166.A0101	MGS395.A0101	281.419	3281.2	21	3281.2	21	3281.2	21	3281.2	21
MGS065.A0101	MGS250.A0101	281.204	3281.2	20	3281.2	20	3281.2	20	3281.2	20
MGS377.A0101	MGS418.A0101	267.459	3281.19	21	3281.19	21	3281.19	21	3281.19	21
MGS395.A0101	MGS487.A0101	281.484	3281.19	21	3281.19	21	3281.19	21	3281.19	21
MGS336.A0101	MGS487.A0101	281.278	3281.19	20	3281.19	20	3281.19	20	3281.19	20
MGS061.A0101	MGS360.A0101	281.624	3281.19	21	3281.19	21	3281.19	21	3262.35	20
MGS282.A0101	MGS487.A0101	281.772	3281.19	21	3281.19	21	3281.19	21	3281.19	21
MGS043.A0101	MGS377.A0101	281.278	3281.19	20	3281.19	20	3281.19	20	3281.19	20
MGS469.A0101	MGS475.A0101	281.278	3281.18	20	3281.18	20	3281.18	20	3281.18	20
MGS338.A0101	MGS469.A0101	281.416	3281.17	20	3281.17	20	3281.17	20	3281.17	20
MGS442.A0101	MGS454.A0101	267.426	3281.17	21	3281.17	21	3281.17	21	3281.17	21
MGS441.A0101	MGS455.B0101	281.661	3281.17	20	3281.17	20	3281.17	20	3281.17	20
MGS431.A0101	MGS442.A0101	267.409	3281.16	21	3281.16	21	3281.16	21	3281.16	21
MGS042.A0101	MGS382.A0101	267.377	3281.15	21	3281.15	21	3281.15	21	3281.15	21
MGS168.A0101	MGS442.A0101	281.278	3281.14	20	3281.14	20	3281.14	20	3281.14	20
MGS380.A0101	MGS382.A0101	281.249	3281.14	21	3281.14	21	3281.14	21	3281.14	21
MGS168.A0101	MGS416.A0101	281.436	3281.14	20	3281.14	20	3281.14	20	3281.14	20
MGS061.A0101	MGS228.A0101	281.127	3281.13	20	3281.13	20	3281.13	20	3281.13	20
MGS455.B0101	MGS469.A0101	281.278	3281.13	20	3281.13	20	3281.13	20	3281.13	20
MGS166.A0101	MGS455.B0101	281.278	3281.12	20	3281.12	20	3281.12	20	3281.12	20
MGS043.A0101	MGS358.A0101	281.535	3281.12	21	3281.12	21	3281.12	21	3281.12	21
MGS168.A0101	MGS456.B0101	281.127	3281.12	20	3281.12	20	3281.12	20	3281.12	20
MGS121.A0101	MGS257.A0101	282.412	3281.12	27	3281.12	27	3281.12	27	3263.35	26
MGS381.A0101	MGS487.A0101	267.373	3281.12	21	3281.12	21	3281.12	21	3281.12	21
MGS136.A0101	MGS395.A0101	281.415	3281.12	21	3281.12	21	3281.12	21	3262.52	20
MGS469.A0101	MGS479.A0101	281.278	3281.12	20	3281.12	20	3281.12	20	3281.12	20
MGS228.A0101	MGS380.A0101	281.211	3281.11	21	3281.11	21	3281.11	21	3281.11	21
MGS043.A0101	MGS168.A0101	281.278	3281.11	20	3281.11	20	3281.11	20	3281.11	20
MGS041.A0101	MGS456.B0101	282.026	3281.11	22	3281.11	22	3281.11	22	3281.11	22
MGS330.A0101	MGS368.A0101	223.093	3281.1	24	3281.1	24	3281.1	24	3281.1	24
MGS095.A0101	MGS418.A0101	267.47	3281.1	22	3281.1	22	3281.1	22	3281.1	22
MGS168.A0101	MGS362.A0101	281.278	3281.09	20	3281.09	20	3281.09	20	3281.09	20
MGS367.A0101	MGS397.A0101	281.893	3281.08	21	3281.08	21	3281.08	21	3281.08	21
MGS362.A0101	MGS487.A0101	281.421	3281.08	20	3281.08	20	3281.08	20	3281.08	20
MGS330.A0101	MGS336.A0101	281.597	3281.07	20	3281.07	20	3281.07	20	3281.07	20
MGS136.A0101	MGS455.B0101	281.597	3281.05	20	3281.05	20	3281.05	20	3281.05	20
MGS043.A0101	MGS455.B0101	281.278	3281.05	20	3281.05	20	3281.05	20	3281.05	20
MGS228.A0101	MGS400.A0101	267.582	3281.04	21	3281.04	21	3281.04	21	3281.04	21
MGS259.A0101	MGS487.A0101	267.406	3281.03	21	3281.03	21	3281.03	21	3281.03	21
MGS368.A0101	MGS388.A0101	281.734	3281.02	22	3281.02	22	3281.02	22	3281.02	22
MGS330.A0101	MGS441.A0101	267.482	3281.01	21	3281.01	21	3281.01	21	3281.01	21
MGS043.A0101	MGS469.A0101	281.278	3281.01	20	3281.01	20	3281.01	20	3281.01	20
MGS065.A0101	MGS168.A0101	281.545	3281.01	20	3281.01	20	3281.01	20	3281.01	20
MGS330.A0101	MGS442.A0101	281.69	3281	20	3281	20	3281	20	3281	20
MGS166.A0101	MGS228.A0101	281.278	3281	20	3281	20	3281	20	3281	20
MGS061.A0101	MGS356.A0101	244.746	3281	24	3281	24	3281	24	3262.13	23
MGS056.A0101	MGS442.A0101	267.265	3281	22	3281	22	3281	22	3281	22
MGS336.A0101	MGS374.A0101	281.278	3281	21	3281	21	3281	21	3281	21
MGS356.A0101	MGS362.A0101	281.535	3280.99	20	3280.99	20	3280.99	20	3280.99	20
MGS475.A0101	MGS485.A0101	281.69	3280.98	21	3280.98	21	3280.98	21	3280.98	21
MGS042.A0101	MGS441.A0101	282.358	3280.98	22	3280.98	22	3280.98	22	3280.98	22
MGS338.A0101	MGS487.A0101	281.278	3280.98	20	3280.98	20	3280.98	20	3280.98	20
MGS409.A0101	MGS479.A0101	281.816	3280.98	22	3280.98	22	3280.98	22	3280.98	22
MGS336.A0101	MGS427.A0101	281.62	3280.98	22	3280.98	22	3280.98	22	3280.98	22
MGS043.A0101	MGS362.A0101	281.421	3280.97	20	3280.97	20	3280.97	20	3280.97	20
MGS338.A0101	MGS456.B0101	281.224	3280.96	20	3280.96	20	3280.96	20	3280.96	20
MGS121.A0101	MGS336.A0101	281.974	3280.95	22	3280.95	22	3280.95	22	3280.95	22
MGS379.A0101	MGS382.A0101	281.558	3280.95	21	3280.95	21	3280.95	21	3262.35	20
MGS338.A0101	MGS455.B0101	281.278	3280.94	20	3280.94	20	3280.94	20	3280.94	20
MGS168.A0101	MGS479.A0101	281.278	3280.94	20	3280.94	20	3280.94	20	3280.94	20
MGS338.A0101	MGS362.A0101	281.278	3280.91	20	3280.91	20	3280.91	20	3280.91	20
MGS065.A0101	MGS427.A0101	282.078	3280.91	22	3280.91	22	3280.91	22	3280.91	22
MGS228.A0101	MGS406.A0101	281.69	3280.91	20	3280.91	20	3280.91	20	3280.91	20
MGS166.A0101	MGS491.A0101	281.832	3280.91	21	3280.91	21	3280.91	21	3280.91	21
MGS228.A0101	MGS377.A0101	267.441	3280.9	21	3280.9	21	3280.9	21	3280.9	21
MGS043.A0101	MGS487.A0101	281.278	3280.9	20	3280.9	20	3280.9	20	3280.9	20
MGS004.A0101	MGS487.A0101	267.365	3280.89	21	3280.89	21	3280.89	21	3280.89	21
MGS431.A0101	MGS485.A0101	281.734	3280.89	21	3280.89	21	3280.89	21	3280.89	21
MGS374.A0101	MGS391.A0101	267.217	3280.89	22	3280.89	22	3280.89	22	3280.89	22
MGS136.A0101	MGS228.A0101	281.267	3280.88	20	3280.88	20	3280.88	20	3280.88	20
MGS065.A0101	MGS469.A0101	281.278	3280.88	20	3280.88	20	3280.88	20	3280.88	20
MGS168.A0101	MGS390.A0101	281.535	3280.87	21	3280.87	21	3280.87	21	3280.87	21
MGS228.A0101	MGS455.B0101	281.127	3280.87	20	3280.87	20	3280.87	20	3280.87	20
MGS061.A0101	MGS479.A0101	281.219	3280.87	20	3280.87	20	3280.87	20	3280.87	20
MGS168.A0101	MGS338.A0101	281.278	3280.87	20	3280.87	20	3280.87	20	3280.87	20
MGS121.A0101	MGS380.A0101	282.515	3280.86	24	3280.86	24	3280.86	24	3280.86	24
MGS425.A0101	MGS479.A0101	281.661	3280.85	21	3280.85	21	3280.85	21	3280.85	21
MGS393.A0101	MGS479.A0101	281.768	3280.84	21	3280.84	21	3280.84	21	3280.84	21
MGS166.A0101	MGS339.A0101	281.535	3280.83	22	3280.83	22	3280.83	22	3261.89	21
MGS043.A0101	MGS136.A0101	281.436	3280.83	20	3280.83	20	3280.83	20	3280.83	20
MGS168.A0101	MGS469.A0101	281.278	3280.83	20	3280.83	20	3280.83	20	3280.83	20
MGS397.A0101	MGS406.A0101	281.784	3280.83	21	3280.83	21	3280.83	21	3280.83	21
MGS041.A0101	MGS043.A0101	281.755	3280.82	21	3280.82	21	3280.82	21	3280.82	21
MGS061.A0101	MGS338.A0101	281.278	3280.82	20	3280.82	20	3280.82	20	3280.82	20
MGS336.A0101	MGS362.A0101	281.262	3280.8	20	3280.8	20	3280.8	20	3280.8	20
MGS065.A0101	MGS358.A0101	281.974	3280.8	22	3280.8	22	3280.8	22	3280.8	22
MGS043.A0101	MGS338.A0101	281.278	3280.79	20	3280.79	20	3280.79	20	3280.79	20
MGS364.A0101	MGS381.A0101	281.803	3280.77	23	3280.77	23	3280.77	23	3261.88	22
MGS374.A0101	MGS485.A0101	282.465	3280.77	21	3280.77	21	3280.77	21	3280.77	21
MGS259.A0101	MGS377.A0101	267.421	3280.76	21	3280.76	21	3280.76	21	3280.76	21
MGS056.A0101	MGS476.A0101	267.368	3280.76	23	3280.76	23	3280.76	23	3262.92	22
MGS256.A0101	MGS466.A0101	282.032	3280.76	24	3280.76	24	3280.76	24	3280.76	24
MGS339.A0101	MGS442.A0101	281.703	3280.76	22	3280.76	22	3280.76	22	3280.76	22
MGS336.A0101	MGS397.A0101	281.278	3280.76	21	3280.76	21	3280.76	21	3280.76	21
MGS061.A0101	MGS166.A0101	281.436	3280.76	21	3280.76	21	3280.76	21	3261.9	20
MGS043.A0101	MGS228.A0101	281.229	3280.75	20	3280.75	20	3280.75	20	3280.75	20
MGS441.A0101	MGS454.A0101	281.597	3280.75	21	3280.75	21	3280.75	21	3280.75	21
MGS004.A0101	MGS259.A0101	282.475	3280.73	22	3280.73	22	3280.73	22	3262.83	21
MGS367.A0101	MGS390.A0101	281.943	3280.72	22	3280.72	22	3280.72	22	3280.72	22
MGS368.A0101	MGS448.A0101	281.278	3280.71	21	3280.71	21	3280.71	21	3280.71	21
MGS416.A0101	MGS456.B0101	281.545	3280.71	21	3280.71	21	3280.71	21	3280.71	21
MGS168.A0101	MGS397.A0101	281.436	3280.7	21	3280.7	21	3280.7	21	3280.7	21
MGS166.A0101	MGS330.A0101	281.734	3280.68	21	3280.68	21	3280.68	21	3280.68	21
MGS368.A0101	MGS475.A0101	281.278	3280.68	21	3280.68	21	3280.68	21	3280.68	21
MGS427.A0101	MGS475.A0101	267.494	3280.68	22	3280.68	22	3280.68	22	3280.68	22
MGS168.A0101	MGS282.A0101	281.535	3280.68	22	3280.68	22	3280.68	22	3280.68	22
MGS381.A0101	MGS454.A0101	244.362	3280.67	22	3280.67	22	3280.67	22	3280.67	22
MGS250.A0101	MGS387.A0101	281.784	3280.67	22	3280.67	22	3280.67	22	3280.67	22
MGS004.A0101	MGS065.A0101	281.848	3280.65	20	3280.65	20	3280.65	20	3280.65	20
MGS338.A0101	MGS358.A0101	281.816	3280.65	22	3280.65	22	3280.65	22	3280.65	22
MGS043.A0101	MGS330.A0101	281.436	3280.64	21	3280.64	21	3280.64	21	3280.64	21
MGS336.A0101	MGS418.A0101	281.278	3280.62	21	3280.62	21	3280.62	21	3280.62	21
MGS256.A0101	MGS491.A0101	281.948	3280.6	22	3280.6	22	3280.6	22	3280.6	22
MGS166.A0101	MGS360.A0101	281.421	3280.59	21	3280.59	21	3280.59	21	3280.59	21
MGS228.A0101	MGS367.A0101	281.278	3280.59	20	3280.59	20	3280.59	20	3280.59	20
MGS364.A0101	MGS397.A0101	281.535	3280.59	22	3280.59	22	3280.59	22	3280.59	22
MGS136.A0101	MGS356.A0101	282.315	3280.58	22	3280.58	22	3280.58	22	3280.58	22
MGS004.A0101	MGS456.B0101	281.597	3280.57	21	3280.57	21	3280.57	21	3280.57	21
MGS360.A0101	MGS454.A0101	281.703	3280.57	23	3280.57	23	3280.57	23	3280.57	23
MGS168.A0101	MGS228.A0101	281.127	3280.56	20	3280.56	20	3280.56	20	3280.56	20
MGS256.A0101	MGS456.B0101	281.543	3280.56	21	3280.56	21	3280.56	21	3280.56	21
MGS166.A0101	MGS367.A0101	281.874	3280.56	21	3280.56	21	3280.56	21	3280.56	21
MGS382.A0101	MGS409.A0101	281.436	3280.55	22	3280.55	22	3280.55	22	3280.55	22
MGS395.A0101	MGS469.A0101	281.396	3280.54	22	3280.54	22	3266.04	21	3266.04	21
MGS323.A0101	MGS414.A0101	268.778	3280.54	23	3280.54	23	3280.54	23	3280.54	23
MGS166.A0101	MGS282.A0101	281.874	3280.53	22	3280.53	22	3280.53	22	3280.53	22
MGS250.A0101	MGS380.A0101	281.278	3280.52	22	3280.52	22	3280.52	22	3280.52	22
MGS136.A0101	MGS338.A0101	281.716	3280.51	21	3280.51	21	3280.51	21	3280.51	21
MGS042.A0101	MGS338.A0101	281.69	3280.5	22	3280.5	22	3280.5	22	3280.5	22
MGS061.A0101	MGS388.A0101	267.504	3280.5	22	3280.5	22	3280.5	22	3261.64	21
MGS136.A0101	MGS367.A0101	282.182	3280.5	22	3280.5	22	3280.5	22	3280.5	22
MGS254.A0101	MGS368.A0101	281.823	3280.49	21	3280.49	21	3280.49	21	3280.49	21
MGS043.A0101	MGS368.A0101	281.436	3280.48	21	3280.48	21	3280.48	21	3280.48	21
MGS387.A0101	MGS397.A0101	281.902	3280.47	22	3280.47	22	3280.47	22	3280.47	22
MGS442.A0101	MGS487.A0101	267.383	3280.46	21	3280.46	21	3280.46	21	3280.46	21
MGS356.A0101	MGS377.A0101	281.832	3280.45	21	3280.45	21	3280.45	21	3280.45	21
MGS368.A0101	MGS469.A0101	281.734	3280.45	22	3280.45	22	3280.45	22	3280.45	22
MGS004.A0101	MGS388.A0101	267.438	3280.45	21	3280.45	21	3280.45	21	3280.45	21
MGS330.A0101	MGS485.A0101	267.421	3280.39	24	3280.39	24	3280.39	24	3280.39	24
MGS338.A0101	MGS379.A0101	281.854	3280.39	22	3280.39	22	3280.39	22	3280.39	22
MGS330.A0101	MGS338.A0101	281.696	3280.39	21	3280.39	21	3280.39	21	3280.39	21
MGS043.A0101	MGS454.A0101	281.436	3280.39	21	3280.39	21	3280.39	21	3280.39	21
MGS418.A0101	MGS487.A0101	267.392	3280.38	21	3280.38	21	3280.38	21	3280.38	21
MGS259.A0101	MGS397.A0101	281.913	3280.36	22	3280.36	22	3280.36	22	3280.36	22
MGS282.A0101	MGS455.B0101	281.535	3280.35	22	3280.35	22	3280.35	22	3280.35	22
MGS425.A0101	MGS431.A0101	281.245	3280.35	22	3280.35	22	3280.35	22	3280.35	22
MGS043.A0101	MGS485.A0101	281.436	3280.34	21	3280.34	21	3280.34	21	3280.34	21
MGS136.A0101	MGS425.A0101	281.661	3280.34	21	3280.34	21	3280.34	21	3280.34	21
MGS362.A0101	MGS454.A0101	281.535	3280.31	21	3280.31	21	3280.31	21	3280.31	21
MGS043.A0101	MGS380.A0101	281.27	3280.3	22	3280.3	22	3280.3	22	3280.3	22
MGS272.A0101	MGS275.A0101	282.785	3280.29	25	3280.29	25	3280.29	25	3280.29	25
MGS168.A0101	MGS378.A0101	281.848	3280.28	23	3280.28	23	3280.28	23	3280.28	23
MGS228.A0101	MGS412.A0101	267.577	3280.27	22	3280.27	22	3280.27	22	3280.27	22
MGS168.A0101	MGS380.A0101	281.447	3280.27	21	3280.27	21	3280.27	21	3280.27	21
MGS395.A0101	MGS416.A0101	281.419	3280.26	23	3280.26	23	3280.26	23	3280.26	23
MGS364.A0101	MGS485.A0101	281.69	3280.24	22	3280.24	22	3280.24	22	3280.24	22
MGS168.A0101	MGS400.A0101	267.404	3280.23	22	3280.23	22	3280.23	22	3261.36	21
MGS360.A0101	MGS469.A0101	281.278	3280.23	21	3280.23	21	3280.23	21	3280.23	21
MGS377.A0101	MGS395.A0101	281.385	3280.22	22	3280.22	22	3280.22	22	3280.22	22
MGS043.A0101	MGS441.A0101	281.278	3280.22	21	3280.22	21	3280.22	21	3280.22	21
MGS360.A0101	MGS368.A0101	281.436	3280.22	22	3280.22	22	3280.22	22	3280.22	22
MGS065.A0101	MGS367.A0101	281.755	3280.21	22	3280.21	22	3280.21	22	3280.21	22
MGS336.A0101	MGS448.A0101	281.195	3280.2	21	3280.2	21	3280.2	21	3280.2	21
MGS228.A0101	MGS454.A0101	267.49	3280.2	21	3280.2	21	3280.2	21	3280.2	21
MGS228.A0101	MGS467.A0101	281.278	3280.2	21	3280.2	21	3280.2	21	3280.2	21
MGS257.A0101	MGS469.A0101	281.734	3280.2	23	3270.75	22	3270.75	22	3270.75	22
MGS121.A0101	MGS358.A0101	283.028	3280.2	25	3280.2	25	3280.2	25	3280.2	25
MGS455.B0101	MGS491.A0101	282	3280.17	22	3280.17	22	3280.17	22	3280.17	22
MGS364.A0101	MGS387.A0101	281.974	3280.16	22	3280.16	22	3280.16	22	3280.16	22
MGS380.A0101	MGS485.A0101	282.209	3280.15	23	3280.15	23	3280.15	23	3280.15	23
MGS368.A0101	MGS455.B0101	281.278	3280.14	22	3280.14	22	3280.14	22	3280.14	22
MGS061.A0101	MGS487.A0101	267.39	3280.13	21	3280.13	21	3280.13	21	3280.13	21
MGS228.A0101	MGS388.A0101	267.479	3280.12	21	3280.12	21	3280.12	21	3280.12	21
MGS376.A0101	MGS479.A0101	282.087	3280.11	23	3280.11	23	3280.11	23	3280.11	23
MGS381.A0101	MGS485.A0101	244.681	3280.11	23	3280.11	23	3280.11	23	3280.11	23
MGS409.A0101	MGS475.A0101	281.69	3280.09	23	3280.09	23	3280.09	23	3280.09	23
MGS391.A0101	MGS469.A0101	281.832	3280.08	21	3280.08	21	3280.08	21	3280.08	21
MGS378.A0101	MGS485.A0101	282.735	3280.07	25	3280.07	25	3280.07	25	3263.81	24
MGS168.A0101	MGS441.A0101	281.239	3280.07	21	3280.07	21	3280.07	21	3280.07	21
MGS042.A0101	MGS442.A0101	267.427	3280.04	23	3280.04	23	3280.04	23	3280.04	23
MGS406.A0101	MGS454.A0101	282.323	3280.02	21	3280.02	21	3280.02	21	3280.02	21
MGS061.A0101	MGS168.A0101	281.127	3280.02	21	3280.02	21	3280.02	21	3261.16	20
MGS338.A0101	MGS368.A0101	281.436	3280.02	21	3280.02	21	3280.02	21	3280.02	21
MGS041.A0101	MGS168.A0101	267.348	3280.01	21	3280.01	21	3280.01	21	3280.01	21
MGS379.A0101	MGS455.B0101	282.074	3280.01	23	3280.01	23	3267.78	22	3267.78	22
MGS228.A0101	MGS397.A0101	281.278	3279.98	21	3279.98	21	3279.98	21	3279.98	21
MGS254.A0101	MGS454.A0101	281.784	3279.93	21	3279.93	21	3279.93	21	3279.93	21
MGS257.A0101	MGS356.A0101	281.913	3279.93	26	3279.93	26	3279.93	26	3279.93	26
MGS456.B0101	MGS485.A0101	281.809	3279.93	22	3279.93	22	3279.93	22	3279.93	22
MGS388.A0101	MGS409.A0101	282.053	3279.91	23	3279.91	23	3279.91	23	3279.91	23
MGS390.A0101	MGS485.A0101	281.943	3279.91	23	3279.91	23	3279.91	23	3279.91	23
MGS061.A0101	MGS336.A0101	281.278	3279.89	21	3279.89	21	3279.89	21	3279.89	21
MGS356.A0101	MGS418.A0101	244.949	3279.89	24	3279.89	24	3279.89	24	3279.89	24
MGS367.A0101	MGS476.A0101	281.902	3279.88	24	3279.88	24	3279.88	24	3279.88	24
MGS061.A0101	MGS330.A0101	267.468	3279.87	22	3279.87	22	3279.87	22	3261.07	21
MGS168.A0101	MGS406.A0101	281.69	3279.87	22	3279.87	22	3279.87	22	3279.87	22
MGS228.A0101	MGS487.A0101	267.392	3279.87	21	3279.87	21	3279.87	21	3279.87	21
MGS362.A0101	MGS409.A0101	281.948	3279.87	24	3279.87	24	3279.87	24	3279.87	24
MGS254.A0101	MGS390.A0101	281.902	3279.86	22	3279.86	22	3279.86	22	3279.86	22
MGS166.A0101	MGS368.A0101	281.816	3279.85	22	3279.85	22	3279.85	22	3279.85	22
MGS368.A0101	MGS487.A0101	281.712	3279.84	21	3279.84	21	3279.84	21	3279.84	21
MGS168.A0101	MGS395.A0101	281.088	3279.83	21	3279.83	21	3279.83	21	3279.83	21
MGS043.A0101	MGS061.A0101	281.229	3279.81	21	3279.81	21	3279.81	21	3260.93	20
MGS351.A0101	MGS362.A0101	267.484	3279.8	23	3279.8	23	3279.8	23	3279.8	23
MGS061.A0101	MGS377.A0101	267.485	3279.8	22	3279.8	22	3279.8	22	3279.8	22
MGS330.A0101	MGS406.A0101	282.755	3279.8	23	3279.8	23	3279.8	23	3279.8	23
MGS377.A0101	MGS388.A0101	281.535	3279.79	20	3279.79	20	3279.79	20	3279.79	20
MGS372.A0101	MGS382.A0101	281.436	3279.79	21	3279.79	21	3279.79	21	3279.79	21
MGS065.A0101	MGS377.A0101	281.597	3279.79	20	3279.79	20	3279.79	20	3279.79	20
MGS228.A0101	MGS476.A0101	267.334	3279.78	21	3279.78	21	3279.78	21	3279.78	21
MGS004.A0101	MGS061.A0101	281.535	3279.78	21	3279.78	21	3279.78	21	3279.78	21
MGS427.A0101	MGS444.A0101	255.752	3279.77	24	3279.77	24	3279.77	24	3279.77	24
MGS442.A0101	MGS491.A0101	281.69	3279.76	22	3279.76	22	3279.76	22	3279.76	22
MGS339.A0101	MGS374.A0101	212.623	3279.74	26	3270.09	25	3270.09	25	3270.09	25
MGS338.A0101	MGS356.A0101	281.535	3279.73	21	3279.73	21	3279.73	21	3279.73	21
MGS338.A0101	MGS351.A0101	281.974	3279.73	22	3279.73	22	3279.73	22	3279.73	22
MGS338.A0101	MGS391.A0101	281.535	3279.72	21	3279.72	21	3279.72	21	3279.72	21
MGS067.A0101	MGS253.A0101	265.619	3279.66	26	3279.66	26	3279.66	26	3279.66	26
MGS330.A0101	MGS431.A0101	281.535	3279.62	21	3279.62	21	3279.62	21	3279.62	21
MGS004.A0101	MGS400.A0101	267.423	3279.6	24	3279.6	24	3279.6	24	3279.6	24
MGS004.A0101	MGS444.A0101	231.681	3279.59	23	3279.59	23	3279.59	23	3279.59	23
MGS043.A0101	MGS282.A0101	281.535	3279.59	22	3279.59	22	3279.59	22	3279.59	22
MGS390.A0101	MGS456.B0101	281.278	3279.57	24	3279.57	24	3279.57	24	3279.57	24
MGS196.A0101	MGS374.A0101	281.913	3279.57	20	3279.57	20	3279.57	20	3279.57	20
MGS367.A0101	MGS374.A0101	282.21	3279.56	21	3279.56	21	3279.56	21	3279.56	21
MGS367.A0101	MGS400.A0101	282.193	3279.55	22	3279.55	22	3279.55	22	3279.55	22
MGS282.A0101	MGS406.A0101	267.51	3279.53	26	3279.53	26	3279.53	26	3279.53	26
MGS454.A0101	MGS475.A0101	281.558	3279.53	20	3279.53	20	3279.53	20	3279.53	20
MGS041.A0101	MGS406.A0101	267.367	3279.53	21	3279.53	21	3279.53	21	3279.53	21
MGS196.A0101	MGS397.A0101	281.844	3279.52	22	3279.52	22	3279.52	22	3279.52	22
MGS336.A0101	MGS356.A0101	281.436	3279.51	22	3279.51	22	3279.51	22	3279.51	22
MGS168.A0101	MGS368.A0101	281.436	3279.5	22	3279.5	22	3279.5	22	3260.24	21
MGS250.A0101	MGS454.A0101	281.816	3279.49	21	3279.49	21	3279.49	21	3279.49	21
MGS409.A0101	MGS487.A0101	281.535	3279.48	22	3279.48	22	3279.48	22	3279.48	22
MGS041.A0101	MGS400.A0101	282.315	3279.46	20	3279.46	20	3279.46	20	3279.46	20
MGS061.A0101	MGS391.A0101	281.816	3279.46	21	3279.46	21	3279.46	21	3279.46	21
MGS042.A0101	MGS397.A0101	281.535	3279.45	22	3279.45	22	3279.45	22	3279.45	22
MGS467.A0101	MGS479.A0101	267.383	3279.43	21	3279.43	21	3279.43	21	3279.43	21
MGS041.A0101	MGS250.A0101	267.367	3279.42	21	3279.42	21	3279.42	21	3279.42	21
MGS391.A0101	MGS418.A0101	267.194	3279.4	22	3279.4	22	3279.4	22	3279.4	22
MGS042.A0101	MGS475.A0101	267.367	3279.38	23	3279.38	23	3279.38	23	3279.38	23
MGS065.A0101	MGS393.A0101	281.937	3279.37	22	3279.37	22	3279.37	22	3279.37	22
MGS374.A0101	MGS456.B0101	267.194	3279.37	21	3279.37	21	3279.37	21	3279.37	21
MGS043.A0101	MGS425.A0101	281.278	3279.35	22	3279.35	22	3279.35	22	3279.35	22
MGS374.A0101	MGS416.A0101	281.936	3279.35	20	3279.35	20	3279.35	20	3279.35	20
MGS256.A0101	MGS400.A0101	281.854	3279.33	20	3279.33	20	3279.33	20	3279.33	20
MGS042.A0101	MGS455.B0101	281.811	3279.31	22	3279.31	22	3279.31	22	3279.31	22
MGS061.A0101	MGS456.B0101	281.447	3279.3	22	3279.3	22	3279.3	22	3279.3	22
MGS061.A0101	MGS425.A0101	281.127	3279.3	23	3279.3	23	3279.3	23	3279.3	23
MGS368.A0101	MGS406.A0101	281.853	3279.27	23	3279.27	23	3279.27	23	3279.27	23
MGS004.A0101	MGS441.A0101	281.755	3279.27	21	3279.27	21	3279.27	21	3279.27	21
MGS282.A0101	MGS388.A0101	281.784	3279.27	23	3279.27	23	3279.27	23	3279.27	23
MGS425.A0101	MGS476.A0101	282.026	3279.27	23	3279.27	23	3279.27	23	3279.27	23
MGS042.A0101	MGS487.A0101	267.406	3279.26	23	3279.26	23	3279.26	23	3279.26	23
MGS381.A0101	MGS412.A0101	267.51	3279.24	24	3279.24	24	3279.24	24	3279.24	24
MGS400.A0101	MGS412.A0101	281.913	3279.23	25	3279.23	25	3279.23	25	3260.32	24
MGS358.A0101	MGS400.A0101	282.452	3279.21	23	3279.21	23	3279.21	23	3279.21	23
MGS252.A0101	MGS382.A0101	281.436	3279.21	23	3279.21	23	3279.21	23	3260.28	22
MGS466.A0101	MGS475.A0101	281.951	3279.18	24	3279.18	24	3279.18	24	3279.18	24
MGS061.A0101	MGS444.A0101	281.278	3279.17	20	3279.17	20	3279.17	20	3279.17	20
MGS393.A0101	MGS487.A0101	281.545	3279.14	22	3279.14	22	3279.14	22	3279.14	22
MGS409.A0101	MGS448.A0101	281.597	3279.14	24	3279.14	24	3279.14	24	3279.14	24
MGS336.A0101	MGS367.A0101	281.278	3279.13	22	3279.13	22	3279.13	22	3279.13	22
MGS388.A0101	MGS395.A0101	281.496	3279.1	21	3279.1	21	3279.1	21	3279.1	21
MGS336.A0101	MGS485.A0101	281.755	3279.08	23	3279.08	23	3279.08	23	3279.08	23
MGS061.A0101	MGS431.A0101	281.278	3279.02	22	3279.02	22	3279.02	22	3279.02	22
MGS196.A0101	MGS454.A0101	281.83	3279.01	22	3279.01	22	3279.01	22	3279.01	22
MGS362.A0101	MGS395.A0101	281.198	3278.96	22	3278.96	22	3278.96	22	3278.96	22
MGS393.A0101	MGS455.B0101	281.666	3278.93	22	3278.93	22	3278.93	22	3278.93	22
MGS221.A0101	MGS228.A0101	267.473	3278.92	26	3278.92	26	3278.92	26	3278.92	26
MGS379.A0101	MGS381.A0101	282.252	3278.92	24	3278.92	24	3278.92	24	3260.75	23
MGS259.A0101	MGS475.A0101	281.955	3278.9	20	3278.9	20	3278.9	20	3278.9	20
MGS004.A0101	MGS256.A0101	281.803	3278.87	21	3278.87	21	3278.87	21	3278.87	21
MGS041.A0101	MGS431.A0101	267.421	3278.85	21	3278.85	21	3278.85	21	3278.85	21
MGS351.A0101	MGS455.B0101	222.138	3278.82	23	3278.82	23	3278.82	23	3278.82	23
MGS256.A0101	MGS409.A0101	281.69	3278.74	25	3278.74	25	3278.74	25	3278.74	25
MGS228.A0101	MGS485.A0101	267.508	3278.74	22	3278.74	22	3278.74	22	3278.74	22
MGS379.A0101	MGS388.A0101	222.852	3278.69	23	3278.69	23	3278.69	23	3278.69	23
MGS351.A0101	MGS475.A0101	282.229	3278.66	24	3278.66	24	3278.66	24	3278.66	24
MGS250.A0101	MGS390.A0101	281.832	3278.63	21	3278.63	21	3278.63	21	3278.63	21
MGS400.A0101	MGS416.A0101	282.221	3278.63	21	3278.63	21	3278.63	21	3278.63	21
MGS375.A0101	MGS382.A0101	281.507	3278.62	23	3278.62	23	3278.62	23	3259.82	22
MGS391.A0101	MGS455.B0101	281.848	3278.61	22	3278.61	22	3278.61	22	3278.61	22
MGS282.A0101	MGS390.A0101	204.151	3278.6	35	3278.6	35	3278.6	35	3278.6	35
MGS004.A0101	MGS406.A0101	282.395	3278.59	22	3278.59	22	3278.59	22	3278.59	22
MGS041.A0101	MGS469.A0101	267.372	3278.59	21	3278.59	21	3278.59	21	3278.59	21
MGS221.A0101	MGS382.A0101	281.421	3278.58	21	3278.58	21	3278.58	21	3278.58	21
MGS043.A0101	MGS351.A0101	281.848	3278.56	22	3278.56	22	3278.56	22	3278.56	22
MGS382.A0101	MGS393.A0101	281.278	3278.54	24	3278.54	24	3278.54	24	3278.54	24
MGS065.A0101	MGS351.A0101	222.179	3278.51	24	3278.51	24	3278.51	24	3278.51	24
MGS375.A0101	MGS487.A0101	281.507	3278.5	23	3278.5	23	3278.5	23	3278.5	23
MGS256.A0101	MGS356.A0101	281.712	3278.46	20	3278.46	20	3278.46	20	3278.46	20
MGS380.A0101	MGS416.A0101	281.558	3278.45	20	3278.45	20	3278.45	20	3278.45	20
MGS391.A0101	MGS448.A0101	281.741	3278.44	20	3278.44	20	3278.44	20	3278.44	20
MGS041.A0101	MGS454.A0101	222.788	3278.43	22	3278.43	22	3278.43	22	3278.43	22
MGS336.A0101	MGS431.A0101	281.229	3278.43	23	3278.43	23	3278.43	23	3278.43	23
MGS377.A0101	MGS456.B0101	281.548	3278.42	21	3278.42	21	3278.42	21	3278.42	21
MGS395.A0101	MGS397.A0101	281.803	3278.36	24	3278.36	24	3278.36	24	3260.71	23
MGS160.A0101	MGS475.A0101	281.249	3278.36	21	3278.36	21	3278.36	21	3278.36	21
MGS160.A0101	MGS479.A0101	281.597	3278.35	21	3278.35	21	3278.35	21	3261.48	20
MGS425.A0101	MGS485.A0101	281.784	3278.32	22	3278.32	22	3278.32	22	3278.32	22
MGS166.A0101	MGS378.A0101	281.734	3278.31	24	3278.31	24	3278.31	24	3278.31	24
MGS254.A0101	MGS379.A0101	282.193	3278.28	24	3266.41	23	3266.41	23	3266.41	23
MGS166.A0101	MGS393.A0101	281.278	3278.27	22	3278.27	22	3278.27	22	3278.27	22
MGS400.A0101	MGS469.A0101	281.784	3278.26	20	3278.26	20	3278.26	20	3278.26	20
MGS043.A0101	MGS476.A0101	281.535	3278.26	21	3278.26	21	3278.26	21	3278.26	21
MGS351.A0101	MGS487.A0101	281.306	3278.26	23	3278.26	23	3278.26	23	3278.26	23
MGS400.A0101	MGS448.A0101	281.597	3278.25	20	3278.25	20	3278.25	20	3278.25	20
MGS358.A0101	MGS390.A0101	267.396	3278.2	23	3278.2	23	3278.2	23	3278.2	23
MGS362.A0101	MGS400.A0101	281.816	3278.18	20	3278.18	20	3278.18	20	3278.18	20
MGS351.A0101	MGS479.A0101	282.039	3278.18	23	3278.18	23	3278.18	23	3278.18	23
MGS228.A0101	MGS373.A0101	266.936	3278.17	22	3278.17	22	3278.17	22	3278.17	22
MGS228.A0101	MGS409.A0101	267.468	3278.17	23	3278.17	23	3278.17	23	3278.17	23
MGS061.A0101	MGS441.A0101	281.627	3278.12	22	3278.12	22	3278.12	22	3278.12	22
MGS257.A0101	MGS406.A0101	282.256	3278.09	24	3278.09	24	3262.93	23	3262.93	23
MGS065.A0101	MGS378.A0101	271.883	3278.09	25	3269.86	24	3269.86	24	3252.59	23
MGS388.A0101	MGS391.A0101	281.832	3278.07	20	3278.07	20	3278.07	20	3278.07	20
MGS256.A0101	MGS397.A0101	281.535	3278.04	21	3278.04	21	3278.04	21	3278.04	21
MGS168.A0101	MGS393.A0101	281.515	3278.03	22	3278.03	22	3278.03	22	3278.03	22
MGS374.A0101	MGS409.A0101	282.272	3278.02	27	3278.02	27	3278.02	27	3278.02	27
MGS356.A0101	MGS391.A0101	282.355	3278.02	25	3278.02	25	3278.02	25	3278.02	25
MGS379.A0101	MGS397.A0101	281.893	3278.01	25	3278.01	25	3265.5	24	3265.5	24
MGS254.A0101	MGS356.A0101	281.874	3278	20	3278	20	3278	20	3278	20
MGS377.A0101	MGS393.A0101	281.816	3277.99	25	3277.99	25	3277.99	25	3277.99	25
MGS042.A0101	MGS168.A0101	281.597	3277.99	23	3277.99	23	3277.99	23	3277.99	23
MGS390.A0101	MGS476.A0101	281.92	3277.97	22	3277.97	22	3277.97	22	3277.97	22
MGS042.A0101	MGS418.A0101	226.454	3277.95	24	3277.95	24	3277.95	24	3277.95	24
MGS406.A0101	MGS491.A0101	282.683	3277.91	25	3277.91	25	3277.91	25	3277.91	25
MGS259.A0101	MGS381.A0101	282.355	3277.89	20	3277.89	20	3277.89	20	3277.89	20
MGS043.A0101	MGS365.A0101	281.712	3277.89	33	3277.89	33	3277.89	33	3277.89	33
MGS382.A0101	MGS466.A0101	281.535	3277.86	24	3277.86	24	3277.86	24	3277.86	24
MGS409.A0101	MGS455.B0101	281.69	3277.85	24	3277.85	24	3277.85	24	3277.85	24
MGS393.A0101	MGS475.A0101	281.633	3277.81	23	3277.81	23	3277.81	23	3277.81	23
MGS381.A0101	MGS400.A0101	267.568	3277.81	26	3277.81	26	3277.81	26	3258.9	25
MGS004.A0101	MGS491.A0101	282.306	3277.8	22	3277.8	22	3277.8	22	3277.8	22
MGS381.A0101	MGS456.B0101	281.558	3277.8	22	3277.8	22	3277.8	22	3277.8	22
MGS374.A0101	MGS448.A0101	281.558	3277.77	20	3277.77	20	3277.77	20	3277.77	20
MGS356.A0101	MGS388.A0101	281.853	3277.76	20	3277.76	20	3277.76	20	3277.76	20
MGS259.A0101	MGS412.A0101	267.771	3277.72	25	3277.72	25	3277.72	25	3277.72	25
MGS342.A0101	MGS431.A0101	238.371	3277.72	33	3268.65	32	3268.65	32	3268.65	32
MGS042.A0101	MGS136.A0101	282.245	3277.71	23	3277.71	23	3277.71	23	3277.71	23
MGS416.A0101	MGS448.A0101	281.558	3277.7	20	3277.7	20	3277.7	20	3277.7	20
MGS282.A0101	MGS377.A0101	222.513	3277.68	27	3268.09	26	3268.09	26	3268.09	26
MGS374.A0101	MGS491.A0101	267.257	3277.68	25	3266.27	24	3266.27	24	3266.27	24
MGS400.A0101	MGS418.A0101	267.483	3277.67	21	3277.67	21	3277.67	21	3277.67	21
MGS172.A0101	MGS452.A0101	268.182	3277.67	22	3277.67	22	3277.67	22	3277.67	22
MGS095.A0101	MGS416.A0101	281.948	3277.66	25	3277.66	25	3277.66	25	3277.66	25
MGS356.A0101	MGS455.B0101	281.854	3277.65	20	3277.65	20	3277.65	20	3277.65	20
MGS043.A0101	MGS391.A0101	267.194	3277.63	23	3277.63	23	3277.63	23	3277.63	23
MGS377.A0101	MGS491.A0101	282.194	3277.6	23	3277.6	23	3277.6	23	3277.6	23
MGS196.A0101	MGS330.A0101	282.182	3277.59	21	3277.59	21	3277.59	21	3277.59	21
MGS004.A0101	MGS360.A0101	281.854	3277.58	20	3277.58	20	3277.58	20	3277.58	20
MGS065.A0101	MGS368.A0101	267.378	3277.58	23	3277.58	23	3277.58	23	3277.58	23
MGS254.A0101	MGS491.A0101	282.134	3277.57	23	3277.57	23	3277.57	23	3277.57	23
MGS282.A0101	MGS362.A0101	281.535	3277.53	22	3277.53	22	3277.53	22	3258.13	21
MGS106.A0101	MGS345.A0101	256.541	3277.49	22	3277.49	22	3277.49	22	3277.49	22
MGS356.A0101	MGS487.A0101	281.816	3277.45	20	3277.45	20	3277.45	20	3277.45	20
MGS406.A0101	MGS412.A0101	222.402	3277.42	22	3277.42	22	3277.42	22	3277.42	22
MGS330.A0101	MGS448.A0101	281.597	3277.42	20	3277.42	20	3277.42	20	3277.42	20
MGS425.A0101	MGS454.A0101	281.69	3277.41	22	3277.41	22	3277.41	22	3277.41	22
MGS250.A0101	MGS409.A0101	281.816	3277.4	26	3277.4	26	3277.4	26	3277.4	26
MGS065.A0101	MGS356.A0101	281.755	3277.4	20	3277.4	20	3277.4	20	3277.4	20
MGS400.A0101	MGS406.A0101	282.666	3277.32	23	3277.32	23	3277.32	23	3277.32	23
MGS418.A0101	MGS448.A0101	281.278	3277.29	20	3277.29	20	3277.29	20	3277.29	20
MGS221.A0101	MGS487.A0101	267.447	3277.27	24	3277.27	24	3277.27	24	3277.27	24
MGS257.A0101	MGS259.A0101	282.252	3277.25	25	3277.25	25	3277.25	25	3277.25	25
MGS257.A0101	MGS374.A0101	222.59	3277.22	23	3277.22	23	3277.22	23	3277.22	23
MGS065.A0101	MGS339.A0101	267.409	3277.22	24	3277.22	24	3277.22	24	3277.22	24
MGS372.A0101	MGS487.A0101	267.349	3277.21	23	3277.21	23	3277.21	23	3277.21	23
MGS179.A0101	MGS338.A0101	188.626	3277.2	35	3277.2	35	3277.2	35	3260.41	34
MGS250.A0101	MGS412.A0101	267.595	3277.18	23	3277.18	23	3277.18	23	3277.18	23
MGS364.A0101	MGS378.A0101	281.974	3277.15	25	3277.15	25	3277.15	25	3277.15	25
MGS356.A0101	MGS475.A0101	281.436	3277.09	20	3277.09	20	3277.09	20	3277.09	20
MGS356.A0101	MGS479.A0101	281.716	3277.09	20	3277.09	20	3277.09	20	3277.09	20
MGS279.A0101	MGS479.A0101	282.087	3277.08	23	3277.08	23	3277.08	23	3277.08	23
MGS336.A0101	MGS380.A0101	281.447	3277.08	24	3277.08	24	3277.08	24	3277.08	24
MGS377.A0101	MGS391.A0101	282.101	3277.05	24	3277.05	24	3277.05	24	3277.05	24
MGS166.A0101	MGS376.A0101	282.052	3277.04	25	3277.04	25	3277.04	25	3277.04	25
MGS393.A0101	MGS469.A0101	281.278	3277.01	24	3277.01	24	3277.01	24	3277.01	24
MGS356.A0101	MGS397.A0101	282.213	3276.96	21	3276.96	21	3276.96	21	3276.96	21
MGS362.A0101	MGS448.A0101	281.278	3276.95	20	3276.95	20	3276.95	20	3276.95	20
MGS351.A0101	MGS382.A0101	281.267	3276.92	24	3276.92	24	3276.92	24	3276.92	24
MGS228.A0101	MGS393.A0101	267.476	3276.9	23	3276.9	23	3276.9	23	3276.9	23
MGS373.A0101	MGS455.B0101	282.228	3276.88	25	3276.88	25	3276.88	25	3276.88	25
MGS364.A0101	MGS476.A0101	281.854	3276.88	22	3276.88	22	3276.88	22	3276.88	22
MGS391.A0101	MGS416.A0101	281.943	3276.87	21	3276.87	21	3276.87	21	3276.87	21
MGS454.A0101	MGS485.A0101	222.856	3276.84	23	3276.84	23	3276.84	23	3276.84	23
MGS282.A0101	MGS397.A0101	281.893	3276.8	24	3264.86	23	3251.32	22	3251.32	22
MGS330.A0101	MGS391.A0101	267.299	3276.8	22	3276.8	22	3276.8	22	3276.8	22
MGS338.A0101	MGS466.A0101	282.018	3276.79	25	3276.79	25	3276.79	25	3276.79	25
MGS338.A0101	MGS376.A0101	281.974	3276.79	24	3276.79	24	3276.79	24	3276.79	24
MGS250.A0101	MGS379.A0101	267.446	3276.79	23	3276.79	23	3264.56	22	3264.56	22
MGS041.A0101	MGS441.A0101	282.051	3276.79	20	3276.79	20	3276.79	20	3276.79	20
MGS065.A0101	MGS373.A0101	282.38	3276.76	24	3276.76	24	3276.76	24	3276.76	24
MGS390.A0101	MGS412.A0101	267.58	3276.72	25	3276.72	25	3276.72	25	3276.72	25
MGS342.A0101	MGS382.A0101	281.436	3276.61	25	3267.73	24	3267.73	24	3267.73	24
MGS196.A0101	MGS441.A0101	281.558	3276.6	21	3276.6	21	3276.6	21	3276.6	21
MGS059.A0101	MGS082.A0101	283.385	3276.57	20	3276.57	20	3276.57	20	3276.57	20
MGS061.A0101	MGS400.A0101	244.273	3276.56	25	3276.56	25	3276.56	25	3276.56	25
MGS282.A0101	MGS454.A0101	281.874	3276.54	31	3257.19	29	3244.38	28	3244.38	28
MGS221.A0101	MGS479.A0101	282	3276.52	25	3276.52	25	3276.52	25	3276.52	25
MGS041.A0101	MGS377.A0101	281.948	3276.5	20	3276.5	20	3276.5	20	3276.5	20
MGS254.A0101	MGS380.A0101	281.278	3276.5	21	3276.5	21	3276.5	21	3276.5	21
MGS330.A0101	MGS425.A0101	281.597	3276.5	24	3276.5	24	3276.5	24	3276.5	24
MGS339.A0101	MGS455.B0101	281.278	3276.49	25	3276.49	25	3276.49	25	3276.49	25
MGS356.A0101	MGS400.A0101	282.193	3276.48	24	3276.48	24	3276.48	24	3257.63	23
MGS380.A0101	MGS387.A0101	282.386	3276.47	26	3276.47	26	3276.47	26	3258.86	25
MGS168.A0101	MGS356.A0101	281.535	3276.45	20	3276.45	20	3276.45	20	3276.45	20
MGS196.A0101	MGS418.A0101	281.535	3276.43	21	3276.43	21	3276.43	21	3276.43	21
MGS390.A0101	MGS491.A0101	212.29	3276.39	26	3276.39	26	3276.39	26	3276.39	26
MGS362.A0101	MGS491.A0101	281.848	3276.38	23	3276.38	23	3276.38	23	3276.38	23
MGS282.A0101	MGS441.A0101	281.755	3276.38	27	3276.38	27	3276.38	27	3276.38	27
MGS351.A0101	MGS372.A0101	222.892	3276.35	28	3276.35	28	3276.35	28	3276.35	28
MGS196.A0101	MGS427.A0101	281.948	3276.34	22	3276.34	22	3276.34	22	3276.34	22
MGS427.A0101	MGS456.B0101	256.023	3276.34	26	3276.34	26	3276.34	26	3276.34	26
MGS380.A0101	MGS456.B0101	281.893	3276.33	23	3276.33	23	3276.33	23	3276.33	23
MGS378.A0101	MGS467.A0101	267.508	3276.33	30	3276.33	30	3276.33	30	3276.33	30
MGS454.A0101	MGS491.A0101	222.624	3276.32	25	3276.32	25	3276.32	25	3276.32	25
MGS196.A0101	MGS485.A0101	222.688	3276.32	22	3276.32	22	3276.32	22	3276.32	22
MGS380.A0101	MGS448.A0101	281.447	3276.32	22	3276.32	22	3276.32	22	3276.32	22
MGS166.A0101	MGS373.A0101	282.104	3276.29	23	3276.29	23	3276.29	23	3276.29	23
MGS378.A0101	MGS400.A0101	282.641	3276.28	25	3276.28	25	3276.28	25	3258.9	24
MGS364.A0101	MGS391.A0101	281.854	3276.28	24	3276.28	24	3276.28	24	3257.35	23
MGS022.A0101	MGS171.A0101	283.347	3276.27	21	3276.27	21	3276.27	21	3276.27	21
MGS136.A0101	MGS391.A0101	282.304	3276.25	21	3276.25	21	3276.25	21	3276.25	21
MGS338.A0101	MGS373.A0101	281.816	3276.25	27	3276.25	27	3276.25	27	3276.25	27
MGS004.A0101	MGS356.A0101	244.642	3276.23	23	3276.23	23	3276.23	23	3276.23	23
MGS379.A0101	MGS418.A0101	282.053	3276.21	21	3276.21	21	3276.21	21	3276.21	21
MGS448.A0101	MGS485.A0101	281.597	3276.19	21	3276.19	21	3276.19	21	3276.19	21
MGS160.A0101	MGS418.A0101	212.638	3276.18	24	3276.18	24	3276.18	24	3257.47	23
MGS455.B0101	MGS466.A0101	282.074	3276.17	26	3276.17	26	3276.17	26	3257.3	25
MGS409.A0101	MGS469.A0101	222.849	3276.16	26	3276.16	26	3276.16	26	3276.16	26
MGS196.A0101	MGS380.A0101	222.788	3276.15	22	3276.15	22	3276.15	22	3276.15	22
MGS368.A0101	MGS400.A0101	281.874	3276.15	26	3276.15	26	3276.15	26	3276.15	26
MGS065.A0101	MGS395.A0101	281.011	3276.07	21	3276.07	21	3276.07	21	3276.07	21
MGS072.A0101	MGS479.A0101	281.816	3276.06	21	3276.06	21	3276.06	21	3276.06	21
MGS095.A0101	MGS485.A0101	267.527	3276.01	26	3276.01	26	3276.01	26	3276.01	26
MGS356.A0101	MGS416.A0101	281.943	3276	22	3276	22	3276	22	3276	22
MGS043.A0101	MGS427.A0101	281.848	3275.98	22	3267.8	21	3267.8	21	3267.8	21
MGS391.A0101	MGS487.A0101	281.784	3275.91	21	3275.91	21	3275.91	21	3275.91	21
MGS375.A0101	MGS448.A0101	282.087	3275.91	25	3275.91	25	3275.91	25	3275.91	25
MGS393.A0101	MGS416.A0101	267.383	3275.91	27	3275.91	27	3263.53	26	3263.53	26
MGS382.A0101	MGS391.A0101	281.535	3275.88	21	3275.88	21	3275.88	21	3275.88	21
MGS254.A0101	MGS376.A0101	282.266	3275.87	26	3267.17	25	3267.17	25	3267.17	25
MGS196.A0101	MGS391.A0101	281.926	3275.82	22	3275.82	22	3275.82	22	3275.82	22
MGS252.A0101	MGS455.B0101	222.675	3275.81	27	3275.81	27	3275.81	27	3275.81	27
MGS388.A0101	MGS393.A0101	281.69	3275.79	24	3275.79	24	3262.71	23	3262.71	23
MGS282.A0101	MGS431.A0101	267.595	3275.76	24	3275.76	24	3275.76	24	3275.76	24
MGS095.A0101	MGS380.A0101	282.268	3275.74	28	3275.74	28	3245.01	26	3245.01	26
MGS166.A0101	MGS356.A0101	281.874	3275.73	21	3275.73	21	3275.73	21	3275.73	21
MGS388.A0101	MGS491.A0101	282.135	3275.7	25	3275.7	25	3275.7	25	3275.7	25
MGS004.A0101	MGS367.A0101	281.92	3275.69	21	3275.69	21	3275.69	21	3275.69	21
MGS095.A0101	MGS121.A0101	282.706	3275.68	22	3275.68	22	3275.68	22	3275.68	22
MGS391.A0101	MGS479.A0101	281.848	3275.67	21	3275.67	21	3275.67	21	3275.67	21
MGS373.A0101	MGS382.A0101	281.848	3275.64	24	3275.64	24	3275.64	24	3275.64	24
MGS391.A0101	MGS454.A0101	267.287	3275.64	28	3275.64	28	3275.64	28	3275.64	28
MGS041.A0101	MGS391.A0101	282.242	3275.63	22	3275.63	22	3275.63	22	3275.63	22
MGS376.A0101	MGS469.A0101	281.784	3275.63	26	3275.63	26	3275.63	26	3275.63	26
MGS228.A0101	MGS356.A0101	267.484	3275.62	21	3275.62	21	3275.62	21	3275.62	21
MGS041.A0101	MGS216.A0101	267.403	3275.61	29	3275.61	29	3275.61	29	3275.61	29
MGS401.A0101	MGS487.A0101	281.832	3275.57	25	3275.57	25	3275.57	25	3275.57	25
MGS376.A0101	MGS388.A0101	282.498	3275.5	28	3275.5	28	3262.37	27	3243.89	26
MGS166.A0101	MGS466.A0101	281.893	3275.48	27	3275.48	27	3275.48	27	3275.48	27
MGS166.A0101	MGS391.A0101	281.869	3275.45	21	3275.45	21	3275.45	21	3275.45	21
MGS254.A0101	MGS259.A0101	282.221	3275.44	23	3275.44	23	3275.44	23	3275.44	23
MGS256.A0101	MGS393.A0101	281.54	3275.42	25	3275.42	25	3275.42	25	3275.42	25
MGS228.A0101	MGS368.A0101	244.346	3275.41	24	3265.31	23	3265.31	23	3265.31	23
MGS061.A0101	MGS491.A0101	281.948	3275.4	26	3275.4	26	3275.4	26	3275.4	26
MGS065.A0101	MGS372.A0101	282.226	3275.39	25	3275.39	25	3275.39	25	3275.39	25
MGS362.A0101	MGS393.A0101	267.451	3275.35	25	3275.35	25	3275.35	25	3275.35	25
MGS406.A0101	MGS409.A0101	282.984	3275.33	30	3275.33	30	3275.33	30	3255.96	29
MGS168.A0101	MGS476.A0101	281.436	3275.31	21	3275.31	21	3275.31	21	3275.31	21
MGS382.A0101	MGS401.A0101	281.535	3275.31	26	3264.1	25	3264.1	25	3264.1	25
MGS391.A0101	MGS456.B0101	281.816	3275.3	22	3275.3	22	3275.3	22	3275.3	22
MGS065.A0101	MGS375.A0101	282.268	3275.3	25	3275.3	25	3275.3	25	3275.3	25
MGS228.A0101	MGS259.A0101	281.597	3275.3	21	3275.3	21	3275.3	21	3275.3	21
MGS401.A0101	MGS479.A0101	267.319	3275.29	25	3275.29	25	3275.29	25	3275.29	25
MGS360.A0101	MGS491.A0101	282.203	3275.29	23	3275.29	23	3275.29	23	3275.29	23
MGS338.A0101	MGS393.A0101	281.565	3275.29	24	3275.29	24	3275.29	24	3275.29	24
MGS056.A0101	MGS367.A0101	279.33	3275.27	25	3275.27	25	3275.27	25	3275.27	25
MGS336.A0101	MGS454.A0101	281.436	3275.26	23	3275.26	23	3275.26	23	3275.26	23
MGS042.A0101	MGS061.A0101	281.816	3275.23	27	3275.23	27	3275.23	27	3256.32	26
MGS376.A0101	MGS487.A0101	282.111	3275.19	26	3275.19	26	3275.19	26	3275.19	26
MGS043.A0101	MGS395.A0101	281.162	3275.16	22	3275.16	22	3275.16	22	3275.16	22
MGS351.A0101	MGS377.A0101	282.045	3275.08	26	3275.08	26	3275.08	26	3275.08	26
MGS100.A0101	MGS410.A0101	223.237	3275.06	26	3275.06	26	3275.06	26	3258.54	25
MGS004.A0101	MGS368.A0101	244.348	3275.05	28	3275.05	28	3275.05	28	3256.17	27
MGS256.A0101	MGS391.A0101	281.854	3275.03	22	3275.03	22	3275.03	22	3275.03	22
MGS228.A0101	MGS252.A0101	267.555	3275.02	26	3275.02	26	3275.02	26	3275.02	26
MGS004.A0101	MGS378.A0101	282.619	3275.01	30	3275.01	30	3275.01	30	3257.61	29
MGS043.A0101	MGS356.A0101	281.535	3274.93	21	3274.93	21	3274.93	21	3274.93	21
MGS356.A0101	MGS381.A0101	267.392	3274.89	23	3274.89	23	3274.89	23	3274.89	23
MGS056.A0101	MGS441.A0101	281.408	3274.84	22	3274.84	22	3274.84	22	3274.84	22
MGS365.A0101	MGS479.A0101	267.457	3274.83	25	3274.83	25	3261.15	24	3261.15	24
MGS252.A0101	MGS487.A0101	281.535	3274.75	24	3274.75	24	3274.75	24	3274.75	24
MGS441.A0101	MGS456.B0101	267.303	3274.74	22	3274.74	22	3274.74	22	3274.74	22
MGS160.A0101	MGS487.A0101	281.728	3274.72	22	3274.72	22	3274.72	22	3274.72	22
MGS342.A0101	MGS418.A0101	282.498	3274.63	31	3265.95	30	3265.95	30	3265.95	30
MGS041.A0101	MGS395.A0101	267.357	3274.62	25	3274.62	25	3274.62	25	3240.82	23
MGS072.A0101	MGS374.A0101	188.914	3274.62	40	3263.57	39	3249.19	38	3231.9	37
MGS166.A0101	MGS375.A0101	281.848	3274.61	26	3274.61	26	3274.61	26	3255.81	25
MGS372.A0101	MGS448.A0101	267.38	3274.6	23	3274.6	23	3274.6	23	3274.6	23
MGS444.A0101	MGS456.B0101	281.395	3274.5	26	3274.5	26	3274.5	26	3274.5	26
MGS160.A0101	MGS397.A0101	281.823	3274.47	24	3274.47	24	3274.47	24	3274.47	24
MGS425.A0101	MGS444.A0101	281.69	3274.43	21	3274.43	21	3274.43	21	3274.43	21
MGS381.A0101	MGS391.A0101	267.332	3274.38	23	3274.38	23	3274.38	23	3274.38	23
MGS196.A0101	MGS400.A0101	282.141	3274.22	23	3274.22	23	3274.22	23	3255.29	22
MGS391.A0101	MGS400.A0101	238.241	3274.14	25	3274.14	25	3274.14	25	3274.14	25
MGS041.A0101	MGS257.A0101	267.192	3274.03	23	3274.03	23	3274.03	23	3274.03	23
MGS373.A0101	MGS479.A0101	282.228	3274.02	26	3274.02	26	3274.02	26	3274.02	26
MGS121.A0101	MGS476.A0101	283.199	3274.01	22	3274.01	22	3274.01	22	3274.01	22
MGS365.A0101	MGS418.A0101	223.083	3273.98	36	3273.98	36	3261.7	35	3245.68	34
MGS061.A0101	MGS412.A0101	267.852	3273.96	25	3273.96	25	3273.96	25	3255.05	24
MGS252.A0101	MGS469.A0101	267.494	3273.94	26	3273.94	26	3273.94	26	3273.94	26
MGS340.A0101	MGS455.B0101	281.788	3273.92	26	3273.92	26	3273.92	26	3273.92	26
MGS065.A0101	MGS391.A0101	281.848	3273.9	23	3273.9	23	3273.9	23	3273.9	23
MGS395.A0101	MGS467.A0101	222.565	3273.87	27	3273.87	27	3273.87	27	3273.87	27
MGS373.A0101	MGS469.A0101	267.479	3273.84	26	3273.84	26	3273.84	26	3273.84	26
MGS228.A0101	MGS391.A0101	267.192	3273.82	22	3273.82	22	3273.82	22	3273.82	22
MGS042.A0101	MGS256.A0101	281.816	3273.81	26	3273.81	26	3273.81	26	3273.81	26
MGS092.A0101	MGS487.A0101	267.176	3273.76	23	3273.76	23	3273.76	23	3273.76	23
MGS356.A0101	MGS467.A0101	267.479	3273.73	26	3273.73	26	3273.73	26	3257.31	25
MGS364.A0101	MGS409.A0101	212.638	3273.69	27	3273.69	27	3273.69	27	3273.69	27
MGS042.A0101	MGS336.A0101	226.396	3273.68	25	3273.68	25	3273.68	25	3273.68	25
MGS360.A0101	MGS412.A0101	281.436	3273.67	24	3273.67	24	3273.67	24	3273.67	24
MGS375.A0101	MGS455.B0101	282.21	3273.66	27	3273.66	27	3259.43	26	3259.43	26
MGS336.A0101	MGS391.A0101	281.716	3273.63	22	3273.63	22	3273.63	22	3273.63	22
MGS279.A0101	MGS455.B0101	282.026	3273.5	25	3273.5	25	3273.5	25	3273.5	25
MGS043.A0101	MGS400.A0101	281.535	3273.42	23	3273.42	23	3273.42	23	3254.51	22
MGS254.A0101	MGS467.A0101	267.455	3273.41	21	3273.41	21	3273.41	21	3273.41	21
MGS136.A0101	MGS393.A0101	267.457	3273.4	24	3273.4	24	3273.4	24	3273.4	24
MGS099.A0101	MGS270.A0101	268.178	3273.33	24	3273.33	24	3273.33	24	3273.33	24
MGS252.A0101	MGS377.A0101	281.816	3273.29	28	3273.29	28	3273.29	28	3273.29	28
MGS004.A0101	MGS330.A0101	282.193	3273.27	22	3273.27	22	3273.27	22	3273.27	22
MGS279.A0101	MGS382.A0101	222.907	3273.26	24	3273.26	24	3273.26	24	3273.26	24
MGS368.A0101	MGS412.A0101	281.92	3273.24	28	3273.24	28	3273.24	28	3273.24	28
MGS065.A0101	MGS072.A0101	271.973	3273.15	28	3264.04	27	3264.04	27	3246.85	26
MGS208.A0101	MGS256.A0101	267.277	3273.13	36	3273.13	36	3261.13	35	3242.31	34
MGS372.A0101	MGS479.A0101	281.816	3273.06	25	3273.06	25	3273.06	25	3273.06	25
MGS058.A0101	MGS487.A0101	282.104	3273.05	26	3273.05	26	3257.64	25	3241.58	24
MGS043.A0101	MGS092.A0101	267.506	3273.04	33	3262.61	32	3262.61	32	3244.93	31
MGS013.A0101	MGS426.A0101	283.652	3272.92	21	3272.92	21	3272.92	21	3272.92	21
MGS351.A0101	MGS374.A0101	212.331	3272.92	26	3272.92	26	3257.1	25	3257.1	25
MGS362.A0101	MGS372.A0101	267.573	3272.84	25	3272.84	25	3272.84	25	3272.84	25
MGS121.A0101	MGS395.A0101	212.61	3272.83	26	3272.83	26	3272.83	26	3254.24	25
MGS042.A0101	MGS416.A0101	281.848	3272.8	21	3272.8	21	3272.8	21	3272.8	21
MGS166.A0101	MGS221.A0101	281.535	3272.79	27	3261.62	26	3261.62	26	3261.62	26
MGS425.A0101	MGS467.A0101	267.345	3272.77	23	3272.77	23	3272.77	23	3272.77	23
MGS250.A0101	MGS354.A0101	199.273	3272.73	40	3272.73	40	3272.73	40	3255.44	39
MGS425.A0101	MGS491.A0101	267.371	3272.73	24	3272.73	24	3272.73	24	3272.73	24
MGS391.A0101	MGS475.A0101	281.597	3272.72	21	3272.72	21	3272.72	21	3272.72	21
MGS375.A0101	MGS469.A0101	223.087	3272.67	29	3272.67	29	3272.67	29	3272.67	29
MGS072.A0101	MGS166.A0101	281.902	3272.66	24	3272.66	24	3272.66	24	3255.36	23
MGS340.A0101	MGS431.A0101	281.515	3272.64	32	3262.48	31	3262.48	31	3262.48	31
MGS360.A0101	MGS391.A0101	281.854	3272.62	23	3272.62	23	3272.62	23	3254.73	22
MGS256.A0101	MGS375.A0101	282.345	3272.62	29	3272.62	29	3272.62	29	3272.62	29
MGS373.A0101	MGS377.A0101	267.447	3272.61	28	3272.61	28	3272.61	28	3272.61	28
MGS356.A0101	MGS476.A0101	282.315	3272.57	21	3272.57	21	3272.57	21	3272.57	21
MGS065.A0101	MGS252.A0101	281.608	3272.49	27	3263.49	26	3263.49	26	3263.49	26
MGS391.A0101	MGS406.A0101	282.921	3272.49	22	3272.49	22	3272.49	22	3272.49	22
MGS257.A0101	MGS358.A0101	222.907	3272.45	30	3272.45	30	3272.45	30	3272.45	30
MGS390.A0101	MGS467.A0101	222.742	3272.44	25	3264.27	24	3264.27	24	3264.27	24
MGS160.A0101	MGS256.A0101	235.332	3272.31	28	3272.31	28	3272.31	28	3255.46	27
MGS121.A0101	MGS427.A0101	251.906	3272.27	25	3272.27	25	3272.27	25	3255	24
MGS381.A0101	MGS409.A0101	244.57	3272.24	29	3272.24	29	3272.24	29	3253.96	28
MGS380.A0101	MGS394.A0101	282.853	3272.22	24	3272.22	24	3272.22	24	3252.49	23
MGS160.A0101	MGS382.A0101	281.436	3272.21	27	3272.21	27	3272.21	27	3255.34	26
MGS043.A0101	MGS252.A0101	281.249	3272.21	31	3272.21	31	3272.21	31	3217.58	28
MGS042.A0101	MGS196.A0101	281.755	3272.18	29	3272.18	29	3272.18	29	3272.18	29
MGS065.A0101	MGS409.A0101	267.345	3272.13	26	3272.13	26	3272.13	26	3272.13	26
MGS072.A0101	MGS382.A0101	281.712	3272.11	24	3272.11	24	3272.11	24	3272.11	24
MGS166.A0101	MGS252.A0101	281.712	3272.05	29	3272.05	29	3272.05	29	3253.13	28
MGS072.A0101	MGS475.A0101	267.482	3271.99	27	3271.99	27	3271.99	27	3254.77	26
MGS351.A0101	MGS381.A0101	212.316	3271.92	27	3271.92	27	3271.92	27	3271.92	27
MGS058.A0101	MGS166.A0101	282.183	3271.87	28	3271.87	28	3271.87	28	3255.81	27
MGS208.A0101	MGS442.A0101	281.703	3271.86	37	3261.24	36	3261.24	36	3241.27	35
MGS419.A0101	MGS487.A0101	282.083	3271.84	25	3260.76	24	3260.76	24	3243.94	23
MGS351.A0101	MGS397.A0101	222.11	3271.76	27	3271.76	27	3258.02	26	3258.02	26
MGS254.A0101	MGS466.A0101	281.902	3271.73	27	3262.73	26	3262.73	26	3244.02	25
MGS216.A0101	MGS448.A0101	281.278	3271.63	24	3271.63	24	3271.63	24	3271.63	24
MGS043.A0101	MGS376.A0101	222.907	3271.62	31	3271.62	31	3271.62	31	3271.62	31
MGS376.A0101	MGS448.A0101	267.406	3271.57	28	3271.57	28	3271.57	28	3271.57	28
MGS065.A0101	MGS279.A0101	222.656	3271.55	28	3271.55	28	3271.55	28	3271.55	28
MGS387.A0101	MGS476.A0101	282.723	3271.42	21	3271.42	21	3271.42	21	3271.42	21
MGS121.A0101	MGS454.A0101	282.632	3271.41	24	3271.41	24	3255.95	23	3255.95	23
MGS351.A0101	MGS418.A0101	282.245	3271.37	24	3271.37	24	3271.37	24	3254	23
MGS065.A0101	MGS376.A0101	282.268	3271.37	30	3271.37	30	3258.23	29	3258.23	29
MGS195.A0101	MGS479.A0101	267.494	3271.37	25	3271.37	25	3271.37	25	3271.37	25
MGS351.A0101	MGS380.A0101	282.4	3271.29	27	3271.29	27	3255.57	26	3255.57	26
MGS228.A0101	MGS375.A0101	267.53	3271.26	27	3271.26	27	3271.26	27	3271.26	27
MGS413.A0101	MGS478.A0101	270.952	3271.24	23	3271.24	23	3271.24	23	3252.99	22
MGS004.A0101	MGS056.A0101	281.854	3271.23	22	3271.23	22	3271.23	22	3271.23	22
MGS356.A0101	MGS360.A0101	281.854	3271.12	23	3271.12	23	3271.12	23	3271.12	23
MGS380.A0101	MGS476.A0101	240.369	3271.08	22	3271.08	22	3271.08	22	3271.08	22
MGS072.A0101	MGS487.A0101	267.371	3270.87	24	3270.87	24	3270.87	24	3253.35	23
MGS252.A0101	MGS400.A0101	222.968	3270.82	23	3270.82	23	3270.82	23	3270.82	23
MGS252.A0101	MGS475.A0101	281.504	3270.81	26	3270.81	26	3270.81	26	3270.81	26
MGS380.A0101	MGS381.A0101	281.558	3270.81	22	3270.81	22	3270.81	22	3270.81	22
MGS041.A0101	MGS387.A0101	260.494	3270.77	23	3270.77	23	3270.77	23	3270.77	23
MGS376.A0101	MGS467.A0101	203.865	3270.76	43	3260.97	42	3235.45	40	3235.45	40
MGS216.A0101	MGS382.A0101	281.436	3270.75	22	3270.75	22	3270.75	22	3270.75	22
MGS395.A0101	MGS448.A0101	267.527	3270.73	22	3270.73	22	3270.73	22	3270.73	22
MGS056.A0101	MGS121.A0101	282.245	3270.54	21	3270.54	21	3270.54	21	3270.54	21
MGS351.A0101	MGS442.A0101	212.281	3270.47	30	3270.47	30	3270.47	30	3270.47	30
MGS252.A0101	MGS418.A0101	267.452	3270.4	29	3261.39	28	3261.39	28	3242.42	27
MGS041.A0101	MGS393.A0101	212.576	3270.36	31	3260.45	30	3260.45	30	3226.95	28
MGS168.A0101	MGS375.A0101	267.482	3270.35	29	3270.35	29	3270.35	29	3251.55	28
MGS387.A0101	MGS412.A0101	267.599	3270.27	27	3270.27	27	3270.27	27	3252.97	26
MGS379.A0101	MGS380.A0101	223.014	3270.25	29	3270.25	29	3270.25	29	3270.25	29
MGS401.A0101	MGS455.B0101	222.72	3270.19	27	3270.19	27	3270.19	27	3270.19	27
MGS056.A0101	MGS456.B0101	281.413	3270.17	21	3270.17	21	3270.17	21	3270.17	21
MGS179.A0101	MGS455.B0101	274.254	3270.15	33	3260.34	32	3260.34	32	3260.34	32
MGS358.A0101	MGS469.A0101	281.847	3270.14	20	3270.14	20	3270.14	20	3270.14	20
MGS444.A0101	MGS485.A0101	281.702	3270.12	20	3270.12	20	3270.12	20	3270.12	20
MGS365.A0101	MGS487.A0101	281.832	3270.11	25	3270.11	25	3256.17	24	3256.17	24
MGS395.A0101	MGS418.A0101	267.499	3270.07	22	3270.07	22	3270.07	22	3270.07	22
MGS058.A0101	MGS065.A0101	271.86	3269.99	30	3261.58	29	3261.58	29	3245.32	28
MGS374.A0101	MGS467.A0101	282.355	3269.93	20	3269.93	20	3269.93	20	3269.93	20
MGS195.A0101	MGS431.A0101	281.784	3269.9	34	3251.07	32	3251.07	32	3214.07	30
MGS282.A0101	MGS360.A0101	281.854	3269.83	23	3269.83	23	3269.83	23	3269.83	23
MGS109.A0101	MGS382.A0101	266.974	3269.82	28	3269.82	28	3269.82	28	3269.82	28
MGS442.A0101	MGS476.A0101	267.319	3269.79	21	3269.79	21	3269.79	21	3269.79	21
MGS358.A0101	MGS368.A0101	281.913	3269.61	28	3260.89	27	3260.89	27	3260.89	27
MGS004.A0101	MGS454.A0101	222.907	3269.53	24	3269.53	24	3269.53	24	3269.53	24
MGS368.A0101	MGS391.A0101	212.638	3269.53	30	3269.53	30	3269.53	30	3269.53	30
MGS373.A0101	MGS475.A0101	282.087	3269.42	28	3269.42	28	3269.42	28	3251.96	27
MGS412.A0101	MGS454.A0101	267.836	3269.41	26	3269.41	26	3269.41	26	3269.41	26
MGS256.A0101	MGS373.A0101	282.03	3269.31	29	3269.31	29	3269.31	29	3252.52	28
MGS342.A0101	MGS479.A0101	281.848	3269.3	24	3269.3	24	3269.3	24	3269.3	24
MGS004.A0101	MGS476.A0101	267.336	3269.26	23	3269.26	23	3269.26	23	3269.26	23
MGS393.A0101	MGS418.A0101	244.748	3269.23	28	3269.23	28	3256.24	27	3256.24	27
MGS418.A0101	MGS467.A0101	282.053	3269.22	20	3269.22	20	3269.22	20	3269.22	20
MGS160.A0101	MGS362.A0101	267.42	3269.22	26	3269.22	26	3269.22	26	3252.48	25
MGS393.A0101	MGS448.A0101	281.54	3269.14	28	3269.14	28	3269.14	28	3269.14	28
MGS166.A0101	MGS401.A0101	281.893	3269.13	28	3269.13	28	3269.13	28	3269.13	28
MGS383.A0101	MGS487.A0101	282.236	3269.01	29	3269.01	29	3254.2	28	3254.2	28
MGS372.A0101	MGS381.A0101	282.239	3269	38	3269	38	3241.66	36	3222.64	35
MGS072.A0101	MGS418.A0101	281.668	3268.82	30	3268.82	30	3268.82	30	3268.82	30
MGS056.A0101	MGS454.A0101	282.101	3268.78	22	3268.78	22	3268.78	22	3252.17	21
MGS041.A0101	MGS368.A0101	267.305	3268.78	20	3268.78	20	3268.78	20	3268.78	20
MGS166.A0101	MGS372.A0101	281.872	3268.76	22	3268.76	22	3268.76	22	3268.76	22
MGS336.A0101	MGS393.A0101	281.69	3268.61	32	3268.61	32	3255.66	31	3255.66	31
MGS252.A0101	MGS479.A0101	267.403	3268.56	25	3268.56	25	3268.56	25	3268.56	25
MGS338.A0101	MGS375.A0101	282.158	3268.54	29	3246.5	27	3246.5	27	3209.47	25
MGS356.A0101	MGS485.A0101	282.345	3268.48	22	3268.48	22	3268.48	22	3268.48	22
MGS170.A0101	MGS179.A0101	267.545	3268.34	23	3268.34	23	3268.34	23	3268.34	23
MGS351.A0101	MGS441.A0101	282.353	3268.33	27	3268.33	27	3252.67	26	3252.67	26
MGS381.A0101	MGS393.A0101	223.116	3268.23	32	3268.23	32	3252.25	31	3235.98	30
MGS061.A0101	MGS257.A0101	281.436	3268.16	29	3268.16	29	3268.16	29	3268.16	29
MGS196.A0101	MGS358.A0101	282.181	3268.15	20	3268.15	20	3268.15	20	3268.15	20
MGS371.A0101	MGS448.A0101	281.597	3268.13	29	3268.13	29	3268.13	29	3250.14	28
MGS454.A0101	MGS476.A0101	282.554	3268.12	22	3268.12	22	3268.12	22	3268.12	22
MGS368.A0101	MGS381.A0101	267.361	3268.06	23	3268.06	23	3268.06	23	3268.06	23
MGS168.A0101	MGS391.A0101	281.436	3267.98	22	3267.98	22	3267.98	22	3267.98	22
MGS410.A0101	MGS414.A0101	283.468	3267.97	21	3267.97	21	3267.97	21	3267.97	21
MGS160.A0101	MGS455.B0101	269.96	3267.95	21	3267.95	21	3267.95	21	3267.95	21
MGS368.A0101	MGS456.B0101	222.892	3267.93	29	3267.93	29	3267.93	29	3267.93	29
MGS160.A0101	MGS442.A0101	244.459	3267.74	27	3259.44	26	3259.44	26	3259.44	26
MGS419.A0101	MGS479.A0101	222.943	3267.72	28	3267.72	28	3255.49	27	3236.02	26
MGS166.A0101	MGS170.A0101	282.074	3267.71	26	3267.71	26	3267.71	26	3267.71	26
MGS329.A0101	MGS337.A0101	283.341	3267.54	23	3267.54	23	3267.54	23	3267.54	23
MGS448.A0101	MGS466.A0101	222.713	3267.52	29	3267.52	29	3267.52	29	3267.52	29
MGS369.A0101	MGS487.A0101	282.062	3267.49	27	3267.49	27	3255.33	26	3255.33	26
MGS041.A0101	MGS444.A0101	267.385	3267.49	21	3267.49	21	3267.49	21	3267.49	21
MGS442.A0101	MGS466.A0101	281.535	3267.46	30	3267.46	30	3253.05	29	3253.05	29
MGS160.A0101	MGS469.A0101	270.263	3267.39	22	3267.39	22	3267.39	22	3267.39	22
MGS103.A0101	MGS487.A0101	212.174	3267.37	25	3267.37	25	3267.37	25	3267.37	25
MGS371.A0101	MGS382.A0101	281.535	3267.35	27	3267.35	27	3267.35	27	3249.48	26
MGS168.A0101	MGS373.A0101	267.351	3267.33	27	3256.19	26	3256.19	26	3256.19	26
MGS043.A0101	MGS419.A0101	281.716	3267.31	32	3267.31	32	3267.31	32	3247.95	31
MGS358.A0101	MGS416.A0101	282.217	3267.22	21	3267.22	21	3267.22	21	3267.22	21
MGS179.A0101	MGS469.A0101	267.319	3267.19	35	3267.19	35	3267.19	35	3267.19	35
MGS092.A0101	MGS469.A0101	281.698	3267.12	29	3267.12	29	3267.12	29	3248.68	28
MGS336.A0101	MGS379.A0101	281.54	3267.11	27	3267.11	27	3254.61	26	3216.69	24
MGS351.A0101	MGS360.A0101	282.228	3267.04	25	3267.04	25	3267.04	25	3267.04	25
MGS160.A0101	MGS364.A0101	281.716	3266.99	30	3257.43	29	3245.21	28	3245.21	28
MGS168.A0101	MGS412.A0101	267.51	3266.86	22	3266.86	22	3266.86	22	3266.86	22
MGS336.A0101	MGS358.A0101	281.755	3266.83	22	3266.83	22	3266.83	22	3247.56	21
MGS441.A0101	MGS485.A0101	281.816	3266.79	22	3266.79	22	3266.79	22	3266.79	22
MGS354.A0101	MGS479.A0101	212.354	3266.78	29	3266.78	29	3266.78	29	3266.78	29
MGS379.A0101	MGS416.A0101	267.525	3266.77	22	3266.77	22	3254.48	21	3254.48	21
MGS092.A0101	MGS382.A0101	281.278	3266.75	25	3266.75	25	3266.75	25	3266.75	25
MGS342.A0101	MGS455.B0101	281.854	3266.72	29	3258.19	28	3258.19	28	3258.19	28
MGS338.A0101	MGS372.A0101	222.569	3266.72	27	3266.72	27	3266.72	27	3247.88	26
MGS196.A0101	MGS387.A0101	282.345	3266.65	20	3266.65	20	3266.65	20	3266.65	20
MGS427.A0101	MGS476.A0101	267.794	3266.64	23	3266.64	23	3266.64	23	3266.64	23
MGS004.A0101	MGS250.A0101	281.688	3266.59	20	3266.59	20	3266.59	20	3266.59	20
MGS358.A0101	MGS485.A0101	282.689	3266.57	22	3266.57	22	3266.57	22	3266.57	22
MGS412.A0101	MGS456.B0101	267.525	3266.57	29	3258.06	28	3258.06	28	3258.06	28
MGS136.A0101	MGS387.A0101	282.712	3266.56	22	3266.56	22	3266.56	22	3247.51	21
MGS383.A0101	MGS479.A0101	282.229	3266.47	28	3254.55	27	3254.55	27	3254.55	27
MGS103.A0101	MGS397.A0101	267.458	3266.37	29	3266.37	29	3253.53	28	3253.53	28
MGS351.A0101	MGS416.A0101	282.362	3266.36	26	3266.36	26	3266.36	26	3266.36	26
MGS375.A0101	MGS377.A0101	282.087	3266.32	27	3266.32	27	3266.32	27	3248.03	26
MGS121.A0101	MGS444.A0101	265.924	3266.31	22	3266.31	22	3266.31	22	3266.31	22
MGS336.A0101	MGS351.A0101	212.287	3266.23	29	3266.23	29	3250.43	28	3250.43	28
MGS103.A0101	MGS382.A0101	267.453	3266.18	31	3266.18	31	3266.18	31	3266.18	31
MGS121.A0101	MGS416.A0101	282.465	3266.12	20	3266.12	20	3266.12	20	3266.12	20
MGS250.A0101	MGS391.A0101	282.055	3266.11	20	3266.11	20	3266.11	20	3266.11	20
MGS377.A0101	MGS379.A0101	282.37	3266.1	22	3266.1	22	3253.87	21	3253.87	21
MGS122.A0101	MGS154.A0101	268.184	3266.1	28	3266.1	28	3266.1	28	3266.1	28
MGS043.A0101	MGS387.A0101	267.43	3265.98	20	3265.98	20	3265.98	20	3265.98	20
MGS256.A0101	MGS481.A0101	180.405	3265.94	33	3265.94	33	3265.94	33	3248.66	32
MGS061.A0101	MGS406.A0101	281.974	3265.9	20	3265.9	20	3265.9	20	3265.9	20
MGS136.A0101	MGS409.A0101	282.461	3265.81	26	3265.81	26	3265.81	26	3265.81	26
MGS356.A0101	MGS456.B0101	281.69	3265.8	26	3265.8	26	3265.8	26	3265.8	26
MGS442.A0101	MGS456.B0101	281.54	3265.77	20	3265.77	20	3265.77	20	3265.77	20
MGS364.A0101	MGS371.A0101	281.597	3265.68	34	3265.68	34	3250.52	33	3231.22	32
MGS257.A0101	MGS360.A0101	281.755	3265.65	22	3265.65	22	3265.65	22	3265.65	22
MGS409.A0101	MGS418.A0101	267.467	3265.65	24	3265.65	24	3265.65	24	3265.65	24
MGS365.A0101	MGS382.A0101	281.535	3265.5	26	3265.5	26	3265.5	26	3265.5	26
MGS121.A0101	MGS168.A0101	281.974	3265.48	20	3265.48	20	3265.48	20	3265.48	20
MGS196.A0101	MGS409.A0101	212.559	3265.47	33	3265.47	33	3265.47	33	3227.56	31
MGS136.A0101	MGS374.A0101	282.412	3265.39	20	3265.39	20	3265.39	20	3265.39	20
MGS282.A0101	MGS485.A0101	282.252	3265.37	34	3265.37	34	3265.37	34	3265.37	34
MGS056.A0101	MGS377.A0101	281.545	3265.36	20	3265.36	20	3265.36	20	3265.36	20
MGS369.A0101	MGS382.A0101	281.703	3265.25	30	3255.72	29	3255.72	29	3218.52	27
MGS061.A0101	MGS259.A0101	281.966	3265.21	21	3265.21	21	3265.21	21	3265.21	21
MGS196.A0101	MGS442.A0101	281.278	3265.21	20	3265.21	20	3265.21	20	3265.21	20
MGS259.A0101	MGS416.A0101	282.355	3265.21	20	3265.21	20	3265.21	20	3265.21	20
MGS279.A0101	MGS362.A0101	222.561	3265.18	27	3265.18	27	3265.18	27	3265.18	27
MGS004.A0101	MGS395.A0101	267.484	3265.12	29	3265.12	29	3265.12	29	3246.68	28
MGS387.A0101	MGS406.A0101	267.365	3265.06	23	3265.06	23	3265.06	23	3265.06	23
MGS160.A0101	MGS330.A0101	212.604	3265.05	33	3265.05	33	3265.05	33	3265.05	33
MGS095.A0101	MGS475.A0101	281.812	3265.03	20	3265.03	20	3265.03	20	3265.03	20
MGS444.A0101	MGS475.A0101	281.69	3264.95	20	3264.95	20	3264.95	20	3264.95	20
MGS196.A0101	MGS250.A0101	281.535	3264.91	20	3264.91	20	3264.91	20	3264.91	20
MGS004.A0101	MGS485.A0101	244.775	3264.81	25	3264.81	25	3264.81	25	3247.1	24
MGS250.A0101	MGS416.A0101	281.535	3264.74	20	3264.74	20	3264.74	20	3264.74	20
MGS221.A0101	MGS455.B0101	282.045	3264.61	28	3264.61	28	3264.61	28	3264.61	28
MGS061.A0101	MGS454.A0101	267.632	3264.59	22	3264.59	22	3264.59	22	3264.59	22
MGS095.A0101	MGS469.A0101	281.854	3264.57	20	3264.57	20	3264.57	20	3264.57	20
MGS117.A0101	MGS443.A0101	223.18	3264.39	40	3244.79	38	3244.79	38	3195.02	35
MGS121.A0101	MGS485.A0101	222.876	3264.36	22	3264.36	22	3264.36	22	3264.36	22
MGS259.A0101	MGS356.A0101	244.899	3264.36	28	3264.36	28	3264.36	28	3264.36	28
MGS168.A0101	MGS358.A0101	281.535	3264.35	21	3264.35	21	3264.35	21	3264.35	21
MGS467.A0101	MGS485.A0101	282.349	3264.32	21	3264.32	21	3264.32	21	3264.32	21
MGS061.A0101	MGS442.A0101	281.195	3264.31	20	3264.31	20	3264.31	20	3264.31	20
MGS358.A0101	MGS374.A0101	282.345	3264.3	23	3264.3	23	3264.3	23	3264.3	23
MGS043.A0101	MGS393.A0101	281.553	3264.29	28	3264.29	28	3237.8	26	3237.8	26
MGS406.A0101	MGS456.B0101	282.087	3264.29	21	3264.29	21	3264.29	21	3264.29	21
MGS160.A0101	MGS228.A0101	244.004	3264.24	26	3264.24	26	3264.24	26	3247.58	25
MGS442.A0101	MGS485.A0101	267.421	3264.12	21	3264.12	21	3264.12	21	3264.12	21
MGS374.A0101	MGS393.A0101	212.857	3264.09	27	3264.09	27	3264.09	27	3264.09	27
MGS373.A0101	MGS374.A0101	283.001	3264.02	27	3264.02	27	3264.02	27	3264.02	27
MGS166.A0101	MGS365.A0101	281.902	3263.95	28	3263.95	28	3263.95	28	3263.95	28
MGS257.A0101	MGS416.A0101	281.913	3263.94	23	3263.94	23	3263.94	23	3263.94	23
MGS257.A0101	MGS418.A0101	281.535	3263.93	23	3263.93	23	3263.93	23	3263.93	23
MGS065.A0101	MGS221.A0101	271.562	3263.84	28	3255.43	27	3255.43	27	3255.43	27
MGS136.A0101	MGS412.A0101	281.902	3263.81	20	3263.81	20	3263.81	20	3263.81	20
MGS058.A0101	MGS382.A0101	281.854	3263.65	29	3263.65	29	3263.65	29	3247.59	28
MGS065.A0101	MGS383.A0101	282.268	3263.64	29	3263.64	29	3248.66	28	3248.66	28
MGS401.A0101	MGS475.A0101	254.781	3263.63	29	3252.59	28	3252.59	28	3252.59	28
MGS072.A0101	MGS388.A0101	203.042	3263.61	30	3253.91	29	3253.91	29	3253.91	29
MGS154.A0101	MGS357.A0101	283.226	3263.59	22	3263.59	22	3263.59	22	3263.59	22
MGS257.A0101	MGS456.B0101	220.158	3263.55	28	3263.55	28	3263.55	28	3263.55	28
MGS282.A0101	MGS425.A0101	281.278	3263.54	31	3263.54	31	3263.54	31	3244.37	30
MGS004.A0101	MGS121.A0101	282.702	3263.52	23	3263.52	23	3263.52	23	3263.52	23
MGS250.A0101	MGS456.B0101	281.219	3263.51	21	3263.51	21	3263.51	21	3263.51	21
MGS168.A0101	MGS467.A0101	281.535	3263.51	20	3263.51	20	3263.51	20	3263.51	20
MGS072.A0101	MGS336.A0101	281.535	3263.49	31	3263.49	31	3250.54	30	3233.21	29
MGS409.A0101	MGS416.A0101	282.053	3263.48	25	3263.48	25	3263.48	25	3263.48	25
MGS121.A0101	MGS456.B0101	282.297	3263.47	21	3263.47	21	3263.47	21	3263.47	21
MGS349.A0101	MGS479.A0101	282.111	3263.46	33	3263.46	33	3263.46	33	3244.82	32
MGS095.A0101	MGS166.A0101	281.816	3263.46	21	3263.46	21	3263.46	21	3263.46	21
MGS168.A0101	MGS454.A0101	281.436	3263.34	20	3263.34	20	3263.34	20	3263.34	20
MGS061.A0101	MGS250.A0101	281.436	3263.29	21	3263.29	21	3263.29	21	3263.29	21
MGS409.A0101	MGS454.A0101	282.317	3262.94	31	3262.94	31	3237.92	29	3218.49	28
MGS378.A0101	MGS476.A0101	267.907	3262.91	29	3262.91	29	3262.91	29	3262.91	29
MGS004.A0101	MGS442.A0101	281.803	3262.84	21	3262.84	21	3262.84	21	3262.84	21
MGS095.A0101	MGS338.A0101	281.834	3262.8	21	3262.8	21	3262.8	21	3262.8	21
MGS279.A0101	MGS364.A0101	222.788	3262.73	31	3262.73	31	3262.73	31	3262.73	31
MGS004.A0101	MGS358.A0101	282.326	3262.59	24	3262.59	24	3262.59	24	3262.59	24
MGS103.A0101	MGS250.A0101	267.544	3262.46	29	3262.46	29	3248.63	28	3248.63	28
MGS279.A0101	MGS416.A0101	267.446	3262.42	31	3262.42	31	3262.42	31	3262.42	31
MGS364.A0101	MGS412.A0101	281.436	3262.38	21	3262.38	21	3262.38	21	3243.5	20
MGS136.A0101	MGS252.A0101	202.661	3262.27	33	3262.27	33	3262.27	33	3243.34	32
MGS164.A0101	MGS389.A0101	283.373	3262.18	26	3262.18	26	3262.18	26	3244.74	25
MGS397.A0101	MGS456.B0101	281.278	3262.11	22	3262.11	22	3262.11	22	3262.11	22
MGS467.A0101	MGS491.A0101	267.541	3262.06	27	3262.06	27	3262.06	27	3242.25	26
MGS289.A0101	MGS413.A0101	283.385	3261.98	21	3261.98	21	3261.98	21	3261.98	21
MGS250.A0101	MGS485.A0101	281.712	3261.95	22	3261.95	22	3261.95	22	3261.95	22
MGS257.A0101	MGS485.A0101	282.154	3261.85	24	3261.85	24	3261.85	24	3261.85	24
MGS072.A0101	MGS469.A0101	222.742	3261.84	30	3261.84	30	3261.84	30	3261.84	30
MGS041.A0101	MGS351.A0101	282.102	3261.81	25	3261.81	25	3261.81	25	3261.81	25
MGS397.A0101	MGS485.A0101	281.864	3261.76	21	3261.76	21	3261.76	21	3261.76	21
MGS043.A0101	MGS279.A0101	222.742	3261.76	31	3261.76	31	3261.76	31	3261.76	31
MGS467.A0101	MGS476.A0101	282.315	3261.74	26	3261.74	26	3261.74	26	3244.11	25
MGS056.A0101	MGS379.A0101	212.354	3261.63	30	3252.38	29	3252.38	29	3217.54	27
MGS444.A0101	MGS476.A0101	281.436	3261.6	22	3252.39	21	3252.39	21	3252.39	21
MGS168.A0101	MGS379.A0101	222.382	3261.59	23	3261.59	23	3261.59	23	3261.59	23
MGS336.A0101	MGS444.A0101	281.375	3261.46	23	3251.93	22	3251.93	22	3251.93	22
MGS254.A0101	MGS387.A0101	282.303	3261.43	23	3261.43	23	3261.43	23	3261.43	23
MGS330.A0101	MGS444.A0101	281.436	3261.37	24	3261.37	24	3261.37	24	3261.37	24
MGS377.A0101	MGS378.A0101	282.074	3261.23	23	3261.23	23	3261.23	23	3261.23	23
MGS095.A0101	MGS136.A0101	222.907	3261.19	23	3261.19	23	3261.19	23	3261.19	23
MGS256.A0101	MGS366.A0101	267.574	3261.05	43	3243.01	41	3230.78	40	3173.68	37
MGS216.A0101	MGS250.A0101	212.351	3261.03	29	3261.03	29	3261.03	29	3261.03	29
MGS336.A0101	MGS395.A0101	281.238	3260.97	25	3260.97	25	3260.97	25	3241.88	24
MGS166.A0101	MGS461.A0101	282.007	3260.92	32	3252.61	31	3252.61	31	3252.61	31
MGS061.A0101	MGS282.A0101	266.347	3260.92	31	3260.92	31	3246.82	30	3229.28	29
MGS095.A0101	MGS168.A0101	267.354	3260.9	22	3260.9	22	3260.9	22	3260.9	22
[truncated: 77,227 more rows]

## Sheet: C.within_CSK
C. IBD estimates within the dataset of Csokorgasse.
iid1	iid2	max_IBD	sum_IBD>8	n_IBD>8	sum_IBD>12	n_IBD>12	sum_IBD>16	n_IBD>16	sum_IBD>20	n_IBD>20
CSK031.A0101	CSK078.A0101	202.99	3305.37	31	3305.37	31	3305.37	31	3287.65	30
CSK003.A0101	CSK028.A0101	283.547	3305	20	3305	20	3305	20	3305	20
CSK005.A0101	CSK016.A0101	283.363	3303.7	20	3303.7	20	3303.7	20	3303.7	20
CSK004.A0101	CSK016.A0101	283.215	3303.19	20	3303.19	20	3303.19	20	3303.19	20
CSK066.A0101	CSK072.A0101	281.702	3301.6	35	3301.6	35	3301.6	35	3284.01	34
CSK032.A0101	CSK050.A0101	283.547	3299.54	20	3299.54	20	3299.54	20	3299.54	20
CSK069.A0101	CSK070.A0101	282.753	3293.75	22	3293.75	22	3293.75	22	3293.75	22
CSK077.A0101	CSK078.A0101	282.459	3282.22	23	3282.22	23	3282.22	23	3282.22	23
CSK027.A0101	CSK031.A0101	281.278	3281.23	20	3281.23	20	3281.23	20	3281.23	20
CSK027.A0101	CSK072.A0101	281.188	3281.09	22	3281.09	22	3281.09	22	3281.09	22
CSK024.A0101	CSK031.A0101	281.278	3279.84	20	3279.84	20	3279.84	20	3279.84	20
CSK024.A0101	CSK072.A0101	281.207	3278.23	21	3278.23	21	3278.23	21	3278.23	21
CSK024.A0101	CSK083.A0101	281.515	3276.65	23	3276.65	23	3276.65	23	3276.65	23
CSK024.A0101	CSK081.A0101	281.535	3274	21	3274	21	3274	21	3274	21
CSK031.A0101	CSK072.A0101	281.257	3273.46	21	3273.46	21	3273.46	21	3273.46	21
CSK024.A0101	CSK027.A0101	281.535	3273.31	21	3273.31	21	3273.31	21	3273.31	21
CSK024.A0101	CSK078.A0101	281.535	3270.32	23	3270.32	23	3270.32	23	3270.32	23
CSK072.A0101	CSK081.A0101	267.11	3269.95	26	3269.95	26	3269.95	26	3250.69	25
CSK024.A0101	CSK066.A0101	267.347	3267.95	22	3267.95	22	3267.95	22	3267.95	22
CSK027.A0101	CSK066.A0101	206.948	3263.34	29	3263.34	29	3263.34	29	3263.34	29
CSK065.A0101	CSK075.A0101	283.547	3257.27	23	3239.08	21	3239.08	21	3239.08	21
CSK027.A0101	CSK081.A0101	267.294	3256.78	24	3256.78	24	3256.78	24	3256.78	24
CSK027.A0101	CSK083.A0101	281.683	3242.01	28	3242.01	28	3242.01	28	3224.1	27
CSK031.A0101	CSK083.A0101	200.866	3239.54	29	3231.14	28	3231.14	28	3231.14	28
CSK031.A0101	CSK081.A0101	281.421	3239.03	22	3239.03	22	3239.03	22	3239.03	22
CSK081.A0101	CSK083.A0101	167.322	3218.09	38	3218.09	38	3204.1	37	3134.49	33
CSK027.A0101	CSK078.A0101	267.488	3206.94	29	3206.94	29	3192.2	28	3192.2	28
CSK031.A0101	CSK066.A0101	267.51	3203.53	36	3203.53	36	3174.4	34	3174.4	34
CSK011.A0101	CSK018.A0101	269.09	3202.89	22	3202.89	22	3202.89	22	3202.89	22
CSK072.A0101	CSK083.A0101	238.306	3194.47	32	3194.47	32	3194.47	32	3156.99	30
CSK066.A0101	CSK081.A0101	185.631	3172.06	41	3172.06	41	3128.57	38	3128.57	38
CSK078.A0101	CSK081.A0101	214.289	3163.39	39	3163.39	39	3163.39	39	3145.64	38
CSK072.A0101	CSK078.A0101	281.278	3147.2	34	3147.2	34	3132.57	33	3079.24	30
CSK024.A0101	CSK054.A0101	179.995	3077.56	44	3055.94	42	3055.94	42	3055.94	42
CSK043.A0101	CSK044.A0101	252.697	3068.3	32	3057.25	31	3057.25	31	3038.39	30
CSK078.A0101	CSK083.A0101	150.385	3022.96	50	2993.46	47	2978.05	46	2961.72	45
CSK027.A0101	CSK054.A0101	130.967	2976.96	62	2926.26	57	2881.06	54	2808.26	50
CSK066.A0101	CSK078.A0101	116.919	2958.81	59	2916.94	55	2860.18	51	2842.88	50
CSK066.A0101	CSK083.A0101	173.151	2919.95	60	2881.13	56	2809.9	51	2756.53	48
CSK024.A0101	CSK043.A0101	144.18	2872.46	56	2809.58	50	2750.64	46	2694.94	43
CSK031.A0101	CSK054.A0101	112.916	2828.37	76	2769.44	70	2702.46	65	2508.58	54
CSK054.A0101	CSK072.A0101	137.688	2749.32	70	2635.49	58	2541.98	51	2507.86	49
CSK054.A0101	CSK081.A0101	137.638	2653.76	78	2556.95	68	2458.55	61	2382.84	57
CSK024.A0101	CSK033.A0101	76.1785	2477.05	97	2340.22	83	2104.01	66	1849.51	52
CSK027.A0101	CSK043.A0101	96.4383	2461.72	85	2304.28	69	2185.02	60	1970.37	48
CSK009.A0101	CSK021.A0101	283.269	2436.19	24	2436.19	24	2436.19	24	2436.19	24
CSK052.A0101	CSK067.A0101	162.131	2355.28	41	2334.05	39	2334.05	39	2278.92	36
CSK031.A0101	CSK043.A0101	67.7695	2354.93	103	2076.94	75	1803.66	56	1557.79	42
CSK024.A0101	CSK045.A0101	60.7886	2354.67	96	2211.66	81	1956.01	62	1726.55	49
CSK002.A0101	CSK003.A0101	246.639	2352.85	33	2352.85	33	2326.19	31	2251.83	27
CSK064.A0101	CSK077.A0101	174.468	2337.54	41	2308.5	38	2293.46	37	2204.43	32
CSK007.A0101	CSK024.A0101	79.7742	2298.54	95	2038.9	68	1826.4	53	1558.17	38
CSK054.A0101	CSK083.A0101	97.5577	2222.26	104	1975.91	79	1651.46	55	1442.58	43
CSK054.A0101	CSK078.A0101	73.3195	2194.62	97	1951.38	74	1718.26	57	1413.91	40
CSK024.A0101	CSK049.A0101	96.7545	2183.09	97	1957.45	73	1672.3	52	1456.64	40
CSK054.A0101	CSK066.A0101	74.9544	2180.84	99	1919.62	73	1752.88	61	1411.77	42
CSK024.A0101	CSK039.A0101	64.2263	2173.85	98	1930.14	73	1777.84	62	1420.71	42
CSK011.A0101	CSK024.A0101	111.221	2151.33	96	1917.64	73	1596.68	50	1327.65	35
CSK021.A0101	CSK024.A0101	71.0967	2126.65	95	1941.01	76	1702.97	59	1416.99	43
CSK024.A0101	CSK069.A0101	131.906	2089.37	87	1912.6	69	1636.85	50	1527.43	44
CSK043.A0101	CSK072.A0101	68.966	2082.71	92	1873.62	71	1617.2	53	1342.69	38
CSK026.A0101	CSK027.A0101	101.618	2073.12	87	1874.46	67	1672.17	52	1445.24	39
CSK064.A0101	CSK078.A0101	124.968	2072.47	66	1912.92	50	1771.45	40	1645.53	33
CSK024.A0101	CSK065.A0101	65.4694	2058.59	99	1712.48	65	1513.97	51	1283.42	38
CSK043.A0101	CSK081.A0101	84.2333	2053.91	93	1805.77	68	1616.85	54	1424.08	43
CSK033.A0101	CSK062.A0101	165.252	1991.36	28	1991.36	28	1991.36	28	1956.64	26
CSK024.A0101	CSK026.A0101	75.2476	1979.74	95	1736.42	70	1473.18	51	1262.21	39
CSK027.A0101	CSK033.A0101	59.9636	1928.79	98	1608.53	66	1404.04	51	1131.57	36
CSK027.A0101	CSK049.A0101	55.1724	1920.79	96	1584.81	62	1399.05	48	1205.81	37
CSK042.A0101	CSK067.A0101	171.145	1917.71	28	1897.5	26	1869.04	24	1851.19	23
CSK004.A0101	CSK044.A0101	198.04	1907.07	17	1907.07	17	1907.07	17	1907.07	17
CSK031.A0101	CSK033.A0101	56.7988	1885.57	94	1609.95	67	1344.44	48	1132.93	36
CSK024.A0101	CSK055.A0101	58.199	1878.88	97	1622.51	70	1316.47	48	993.298	30
CSK052.A0101	CSK073.A0101	128.311	1804.74	36	1786.53	34	1743.55	31	1726.96	30
CSK011.A0101	CSK027.A0101	56.2348	1790.43	100	1308.55	52	1121.15	39	964.774	30
CSK008.A0101	CSK016.A0101	155.188	1783.65	34	1783.65	34	1783.65	34	1731.63	31
CSK043.A0101	CSK048.A0101	201.317	1768.94	28	1760.89	27	1760.89	27	1760.89	27
CSK035.A0101	CSK039.A0101	264.346	1755.16	34	1718.44	30	1691.68	28	1671.72	27
CSK007.A0101	CSK027.A0101	46.7078	1739.69	97	1332.49	55	1111.83	39	1002.33	33
CSK024.A0101	CSK070.A0101	59.0987	1709.03	95	1339.95	57	1109.82	41	827.18	26
CSK035.A0101	CSK041.A0101	241.005	1708.62	18	1708.62	18	1708.62	18	1708.62	18
CSK005.A0101	CSK008.A0101	240.461	1702.2	15	1702.2	15	1702.2	15	1665.79	13
CSK027.A0101	CSK045.A0101	71.4506	1693.75	94	1344.17	59	1064.07	38	848.108	26
CSK040.A0101	CSK049.A0101	123.02	1687.66	38	1666.31	36	1652.91	35	1614.92	33
CSK007.A0101	CSK031.A0101	55.4004	1684.32	99	1321.59	61	1054.82	42	840.617	30
CSK011.A0101	CSK031.A0101	50.1229	1676.4	104	1229.39	57	989.795	40	695.868	24
CSK046.A0101	CSK050.A0101	196.138	1664.4	15	1664.4	15	1649.82	14	1649.82	14
CSK017.A0101	CSK024.A0101	68.4883	1654.92	89	1372.04	60	1123.31	42	906.055	30
CSK027.A0101	CSK039.A0101	66.0835	1650.34	94	1275.35	56	1082.69	42	853.181	29
CSK045.A0101	CSK072.A0101	68.221	1642.75	95	1209.1	50	971.093	33	857.48	27
CSK064.A0101	CSK067.A0101	261.043	1639.75	16	1629.58	15	1629.58	15	1629.58	15
CSK024.A0101	CSK075.A0101	96.075	1638.08	85	1337.22	54	1124.71	39	979.205	31
CSK036.A0101	CSK044.A0101	176.79	1637.49	40	1598.42	36	1557.82	33	1521.93	31
CSK031.A0101	CSK069.A0101	55.8904	1626.54	95	1267.21	58	998.328	39	783.102	27
CSK024.A0101	CSK029.A0101	79.9655	1624.71	86	1367.19	59	1158.07	44	797.532	24
CSK004.A0101	CSK043.A0101	111.757	1617.05	37	1569.18	32	1569.18	32	1552.9	31
CSK065.A0101	CSK067.A0101	172.976	1615.21	20	1607.19	19	1591.55	18	1591.55	18
CSK021.A0101	CSK027.A0101	71.3959	1614.48	92	1258.96	56	980.646	36	749.041	23
CSK031.A0101	CSK045.A0101	42.4371	1613.74	96	1284.66	62	994.322	41	731.086	26
CSK031.A0101	CSK039.A0101	57.8545	1594.98	92	1265.89	58	1017.57	40	707.416	23
CSK067.A0101	CSK077.A0101	180.88	1582.41	17	1582.41	17	1582.41	17	1582.41	17
CSK033.A0101	CSK057.A0101	238.423	1577.25	26	1554.35	24	1526.38	22	1507.69	21
CSK042.A0101	CSK052.A0101	121.974	1566.72	27	1557.85	26	1545.12	25	1526.3	24
CSK007.A0101	CSK072.A0101	58.2713	1566.34	85	1288.61	57	1110.5	44	795.181	26
CSK002.A0101	CSK028.A0101	108.544	1560.62	40	1529.2	37	1445.73	31	1390.03	28
CSK012.A0101	CSK032.A0101	136.169	1543.32	28	1531.37	27	1531.37	27	1494.06	25
CSK027.A0101	CSK065.A0101	45.4999	1540.26	95	1151.78	54	881.456	34	682.346	23
CSK004.A0101	CSK008.A0101	189.83	1538.27	14	1538.27	14	1538.27	14	1538.27	14
CSK033.A0101	CSK072.A0101	44.3281	1514.28	91	1166.19	56	892.365	37	643.819	23
CSK019.A0101	CSK080.A0101	245.626	1502.52	16	1502.52	16	1488.68	15	1488.68	15
CSK027.A0101	CSK069.A0101	56.5888	1500.54	92	1092.36	50	862.362	33	665.411	22
CSK031.A0101	CSK049.A0101	44.2553	1493.12	101	958.447	47	707.069	29	501.256	17
CSK001.A0101	CSK002.A0101	154.568	1481.1	34	1462.97	32	1421.49	29	1365.03	26
CSK043.A0101	CSK066.A0101	41.2062	1462.44	89	1123.66	54	925.956	40	679.583	26
CSK045.A0101	CSK081.A0101	45.7602	1462.12	96	1021.98	50	794.276	34	505.459	18
CSK033.A0101	CSK081.A0101	48.6247	1454.45	90	1148.92	58	737.774	28	612.42	21
CSK035.A0101	CSK049.A0101	106.963	1450.95	39	1411.09	35	1341.55	30	1325.2	29
CSK027.A0101	CSK055.A0101	47.8674	1446.91	94	1065.51	55	788.282	35	485.364	18
CSK055.A0101	CSK057.A0101	130.443	1444.66	18	1444.66	18	1444.66	18	1425.38	17
CSK065.A0101	CSK078.A0101	94.8378	1442.45	68	1205.83	43	1113.04	36	879.758	23
CSK027.A0101	CSK070.A0101	49.3121	1425.65	100	938.671	49	645.941	28	389.694	14
CSK021.A0101	CSK031.A0101	53.6229	1423.92	83	1114.47	51	923.579	37	658.389	22
CSK024.A0101	CSK079.A0101	64.3453	1410.88	85	1057.66	48	782.45	28	652.175	21
CSK007.A0101	CSK081.A0101	42.9714	1404.6	88	957.647	42	802.332	31	624.489	21
CSK026.A0101	CSK040.A0101	122.497	1403.78	34	1383.41	32	1340.65	29	1247.44	24
CSK043.A0101	CSK083.A0101	53.27	1393.89	93	926.62	45	675.259	27	491.153	17
CSK043.A0101	CSK078.A0101	37.7207	1391.32	90	995.392	50	754.965	33	482.407	18
CSK010.A0101	CSK021.A0101	180.874	1386.46	13	1377.83	12	1365.79	11	1347.03	10
CSK031.A0101	CSK065.A0101	41.5059	1374.4	90	980.953	49	751.814	32	577.8	22
CSK021.A0101	CSK072.A0101	56.6366	1373.26	84	1008.2	47	734.299	27	594.489	19
CSK001.A0101	CSK003.A0101	159.628	1365.1	30	1356.82	29	1341.36	28	1269.38	24
CSK067.A0101	CSK073.A0101	106.484	1357.18	36	1296.52	30	1253.11	27	1218.26	25
CSK009.A0101	CSK010.A0101	279.811	1345.88	13	1345.88	13	1345.88	13	1345.88	13
CSK069.A0101	CSK072.A0101	41.9658	1344.89	87	974.258	48	736.438	30	514.524	18
CSK013.A0101	CSK020.A0101	249.917	1339.52	14	1339.52	14	1327.19	13	1327.19	13
CSK024.A0101	CSK038.A0101	42.8747	1325.33	86	980.219	51	668.808	28	490.823	18
CSK049.A0101	CSK081.A0101	35.6242	1312.53	86	949.739	49	664.437	29	453.227	17
CSK013.A0101	CSK026.A0101	123.715	1305.92	29	1257.28	24	1241.44	23	1224.54	22
CSK027.A0101	CSK075.A0101	47.764	1297.31	82	979.019	50	695.031	30	536.168	21
CSK067.A0101	CSK079.A0101	120.461	1291.44	32	1252.67	28	1178.29	23	1120.33	20
CSK049.A0101	CSK072.A0101	59.4953	1290.53	89	839.48	43	578.36	24	404.354	14
CSK031.A0101	CSK055.A0101	42.8776	1274.68	83	951.868	49	628.628	26	447.54	16
CSK057.A0101	CSK058.A0101	116.336	1270.61	29	1247.49	27	1195.56	23	1139.82	20
CSK031.A0101	CSK070.A0101	46.6794	1254.08	86	863.378	45	583.054	25	408.496	15
CSK039.A0101	CSK072.A0101	38.4003	1229.28	85	795.878	41	640.228	29	447.263	18
CSK069.A0101	CSK081.A0101	32.7088	1222.53	86	838.755	46	579.039	27	389.146	16
CSK011.A0101	CSK072.A0101	48.9233	1216.49	74	895.709	42	707.085	28	530.875	18
CSK024.A0101	CSK068.A0101	46.4285	1215.6	77	876.292	42	703.538	29	522.66	19
CSK016.A0101	CSK024.A0101	36.9741	1208.07	82	828.525	43	577.826	25	359.509	13
CSK008.A0101	CSK024.A0101	46.4059	1198.39	78	853.185	41	640.421	26	437.552	15
CSK011.A0101	CSK081.A0101	42.2484	1195.41	80	926.874	52	538.077	24	288.397	10
CSK017.A0101	CSK027.A0101	55.6333	1194.73	76	832.343	39	654.792	26	435.785	14
CSK067.A0101	CSK078.A0101	78.5039	1186.88	59	1017.54	41	806.752	26	675.145	19
CSK026.A0101	CSK031.A0101	44.728	1177.49	74	837.402	40	625.541	25	465.684	16
CSK026.A0101	CSK072.A0101	69.2758	1174.2	73	886.668	43	604.692	23	467.337	15
CSK027.A0101	CSK029.A0101	40.8611	1159	81	740.118	39	465.698	19	318.374	11
CSK024.A0101	CSK050.A0101	43.9715	1155.02	77	784.625	40	508.846	20	402.235	14
CSK021.A0101	CSK081.A0101	55.2284	1151.12	74	804.71	39	647.8	28	430.024	16
CSK065.A0101	CSK077.A0101	145.316	1147.23	26	1128.33	24	1101.03	22	1101.03	22
CSK017.A0101	CSK031.A0101	36.3345	1125.2	76	789.754	41	623.905	29	358.379	14
CSK024.A0101	CSK064.A0101	35.3243	1123.33	78	764.906	42	453.22	20	293.191	11
CSK039.A0101	CSK081.A0101	40.6585	1107.57	74	754.403	38	577.256	25	400.398	15
CSK024.A0101	CSK047.A0101	35.9178	1101.94	76	739.762	39	507.238	23	331.217	13
CSK070.A0101	CSK072.A0101	50.7345	1086	76	670.819	34	491	21	331.328	12
CSK012.A0101	CSK050.A0101	118.77	1085.77	30	1035.6	25	1004.39	23	894.238	17
CSK031.A0101	CSK075.A0101	36.8736	1082.88	75	722.678	39	489.161	22	309.814	12
CSK050.A0101	CSK081.A0101	66.7059	1082.03	70	778.815	38	557.895	22	410.837	14
CSK033.A0101	CSK066.A0101	71.2588	1080.97	73	657.975	30	504.557	19	379.893	12
CSK063.A0101	CSK083.A0101	61.5239	1074.83	67	761.166	34	577.348	21	506.817	17
CSK055.A0101	CSK072.A0101	30.5938	1073.5	75	729.719	42	432.122	20	247.16	10
CSK024.A0101	CSK037.A0101	59.703	1072.42	76	747.923	42	433.308	19	278.364	10
CSK016.A0101	CSK044.A0101	198.04	1070.86	12	1070.86	12	1070.86	12	1070.86	12
CSK065.A0101	CSK081.A0101	33.6861	1066.24	76	759.879	44	471.789	23	211.568	8
CSK024.A0101	CSK062.A0101	43.179	1061.12	69	773.651	39	581.707	25	407.944	15
CSK024.A0101	CSK077.A0101	28.6786	1058.72	77	641.074	35	435.611	20	267.695	11
CSK013.A0101	CSK027.A0101	35.5648	1051.22	74	691.029	37	532.882	25	305.231	12
CSK031.A0101	CSK079.A0101	59.7286	1046.86	72	737.714	40	434.023	18	259.615	8
CSK010.A0101	CSK024.A0101	41.9774	1046.44	76	696.814	39	369.238	16	237.404	9
CSK024.A0101	CSK059.A0101	27.0328	1046.29	72	709.602	38	545.032	26	313.767	13
CSK004.A0101	CSK024.A0101	44.8663	1042.71	77	631.341	34	419.893	18	278.483	10
CSK052.A0101	CSK079.A0101	93.5173	1035	34	984.602	29	928.803	25	853.151	21
CSK009.A0101	CSK024.A0101	40.6279	1029.6	73	711.229	41	471.591	23	222.444	9
CSK024.A0101	CSK051.A0101	41.2185	1029.21	71	647.293	32	504.435	22	303.041	11
CSK027.A0101	CSK038.A0101	34.1667	1028.76	74	651.91	34	504.522	23	359.812	15
CSK024.A0101	CSK063.A0101	42.0498	1019.89	71	638.64	31	500.659	21	320.21	11
CSK024.A0101	CSK053.A0101	37.6446	1017.08	69	708.279	37	516.935	23	353.595	14
CSK055.A0101	CSK081.A0101	38.6896	1014.27	70	735.301	41	443.853	20	250.755	9
CSK026.A0101	CSK081.A0101	40.3379	1007.84	68	694.125	36	451.752	19	346.945	13
CSK070.A0101	CSK081.A0101	34.8856	988.973	73	593.302	32	413.755	19	254.938	10
CSK072.A0101	CSK075.A0101	46.6987	983.332	66	711.387	38	476.281	21	281.765	10
CSK019.A0101	CSK036.A0101	203.963	980.028	18	949.842	15	937.463	14	937.463	14
CSK016.A0101	CSK043.A0101	105.613	979.995	27	949.43	24	935.947	23	903.48	21
CSK017.A0101	CSK081.A0101	33.2895	979.045	68	684.246	37	467.807	21	327.41	13
CSK020.A0101	CSK024.A0101	37.7648	978.721	73	588.575	32	364.483	16	278.862	11
CSK013.A0101	CSK040.A0101	136.675	978.685	26	949.037	23	892.143	19	892.143	19
CSK044.A0101	CSK048.A0101	134.804	977.266	15	967.042	14	967.042	14	967.042	14
CSK013.A0101	CSK024.A0101	64.0333	967.302	68	622.783	33	385.88	16	297.993	11
CSK033.A0101	CSK078.A0101	40.1316	967.009	68	578.551	29	426.26	18	303.354	11
CSK032.A0101	CSK081.A0101	44.8015	961.743	68	566.954	28	427.82	18	340.549	13
CSK029.A0101	CSK031.A0101	41.1889	961.077	71	566.372	32	305.959	13	157.949	5
CSK053.A0101	CSK061.A0101	68.1595	959.102	30	914.308	26	873.89	23	838.218	21
CSK026.A0101	CSK049.A0101	94.1838	956.699	25	933.397	23	905.023	21	850.161	18
CSK036.A0101	CSK043.A0101	80.8762	954.163	30	919.401	26	861.415	22	805.819	19
CSK024.A0101	CSK035.A0101	39.3898	943.242	68	590.226	32	357.7	15	250.363	9
CSK065.A0101	CSK072.A0101	38.2911	942.452	69	599.425	34	335.011	15	210.48	8
CSK027.A0101	CSK079.A0101	37.0073	937.943	68	571.509	30	394.834	17	271.134	10
CSK017.A0101	CSK072.A0101	34.325	937.526	67	683.314	40	427.869	21	179.365	7
CSK018.A0101	CSK024.A0101	48.4888	935.721	66	581.412	30	387.706	16	282.409	10
CSK024.A0101	CSK036.A0101	45.3194	932.824	64	619.323	32	465.226	21	209.761	7
CSK075.A0101	CSK081.A0101	31.2427	931.496	66	595.788	32	406.116	18	263.237	10
CSK060.A0101	CSK061.A0101	148.568	931.369	16	931.369	16	931.369	16	878.268	13
CSK024.A0101	CSK052.A0101	36.6003	912.31	64	614.293	34	386.777	18	204.526	8
CSK002.A0101	CSK024.A0101	28.9431	910.197	73	514.706	31	300.74	15	121.109	5
CSK024.A0101	CSK042.A0101	37.4871	909.511	62	604.826	30	436.326	18	310.429	11
CSK045.A0101	CSK083.A0101	44.6908	904.24	68	529.712	28	350.009	15	229.537	8
CSK024.A0101	CSK076.A0101	31.2618	901.415	68	530.845	30	335.467	16	181.593	7
CSK012.A0101	CSK024.A0101	20.0732	900.327	76	442.184	28	265.845	15	20.0732	1
CSK024.A0101	CSK044.A0101	35.8921	899.275	71	482.863	29	217.167	10	125.844	5
CSK019.A0101	CSK024.A0101	32.3563	897.669	68	567.101	33	310.805	14	168.05	6
CSK045.A0101	CSK078.A0101	42.3292	888.789	60	594.868	31	426.045	19	286.503	11
CSK024.A0101	CSK046.A0101	37.2059	885.339	65	519.402	28	354.706	16	247.833	10
CSK024.A0101	CSK034.A0101	33.1228	875.895	62	533.275	27	391.366	17	250.695	9
CSK031.A0101	CSK042.A0101	34.3613	873.407	67	522.328	30	318.105	15	197.061	8
CSK012.A0101	CSK049.A0101	95.6767	872.166	25	843.642	22	817.447	20	748.914	16
CSK036.A0101	CSK062.A0101	115.633	870.535	23	858.867	22	833.256	20	775.76	17
CSK024.A0101	CSK071.A0101	47.4383	868.676	65	453.856	23	315.954	13	243.568	9
CSK001.A0101	CSK024.A0101	35.7788	868.087	69	473.343	28	265.167	13	129.808	5
CSK064.A0101	CSK065.A0101	96.8004	867.013	23	835.895	20	835.895	20	801.068	18
CSK067.A0101	CSK071.A0101	109.71	863.399	15	852.996	14	837.251	13	837.251	13
CSK024.A0101	CSK080.A0101	50.7809	861.483	59	588.896	31	423.409	19	260.955	10
CSK024.A0101	CSK082.A0101	30.9331	856.406	61	527.545	28	355.59	16	209.45	8
CSK024.A0101	CSK061.A0101	34.9273	846.05	66	501.71	30	281.623	14	140.994	6
CSK024.A0101	CSK048.A0101	34.3794	846.013	59	560.849	30	404.18	19	229.947	9
CSK024.A0101	CSK056.A0101	29.9989	841.952	63	519.614	30	294.544	14	157.446	6
CSK003.A0101	CSK050.A0101	102.825	840.478	20	809.499	17	795.724	16	758.628	14
CSK007.A0101	CSK066.A0101	36.589	839.129	59	587.829	33	360.413	17	180.206	7
CSK014.A0101	CSK024.A0101	32.255	834.907	61	524.952	29	356.378	17	216.456	9
CSK007.A0101	CSK078.A0101	31.2168	834.406	63	479.147	26	330.243	15	207.338	8
CSK002.A0101	CSK050.A0101	124.334	825.918	16	825.918	16	812.287	15	777.103	13
CSK027.A0101	CSK040.A0101	34.7308	825.272	58	570.537	32	433.626	22	154.18	6
CSK024.A0101	CSK074.A0101	45.7375	816.548	61	493.534	28	259.085	11	136.512	4
CSK031.A0101	CSK038.A0101	33.7	813.687	58	501.841	26	349.278	15	278.413	11
CSK027.A0101	CSK068.A0101	26.7469	811.951	64	457.075	27	286.273	14	123.203	5
CSK005.A0101	CSK024.A0101	34.6237	806.328	61	452.226	25	304.747	15	144.967	6
CSK024.A0101	CSK032.A0101	30.9616	803.503	61	504.756	30	272.616	13	155.697	6
CSK016.A0101	CSK027.A0101	30.9783	802.57	62	448.195	25	281.931	13	157.782	6
CSK024.A0101	CSK067.A0101	44.8462	796.215	59	429.273	21	318.438	13	207.797	7
CSK066.A0101	CSK069.A0101	32.067	793.858	59	498.547	28	290.863	13	202.234	8
CSK024.A0101	CSK025.A0101	24.3908	790.772	62	472.336	29	255.597	13	92.9544	4
CSK024.A0101	CSK028.A0101	51.6308	790.749	62	415.167	23	248.246	11	161.392	6
CSK033.A0101	CSK058.A0101	112.32	790.308	15	780.945	14	766.128	13	747.948	12
CSK024.A0101	CSK073.A0101	32.873	787.519	66	370.807	23	156.948	7	100.982	4
CSK033.A0101	CSK083.A0101	34.9959	783.148	64	337.602	19	212.988	10	108.828	4
CSK021.A0101	CSK066.A0101	43.0992	783.011	60	425.072	22	301.786	13	199.289	7
CSK052.A0101	CSK064.A0101	79.5656	782.097	22	750.238	19	750.238	19	712.483	17
CSK008.A0101	CSK027.A0101	37.9155	776.348	58	489.47	28	277.086	13	151.649	6
CSK008.A0101	CSK031.A0101	25.2984	768.331	57	469.668	26	348.917	17	204.78	9
CSK053.A0101	CSK054.A0101	89.1974	767.49	22	727.242	18	699.72	16	679.774	15
CSK005.A0101	CSK055.A0101	95.9119	761.368	27	741.684	25	643.916	18	591.046	15
CSK024.A0101	CSK060.A0101	34.2584	759.337	59	466.316	27	252.423	12	144.34	6
CSK022.A0101	CSK024.A0101	39.8571	759.229	58	409.087	21	286.65	12	211.748	8
CSK042.A0101	CSK073.A0101	90.4543	757.661	18	737.618	16	737.618	16	737.618	16
CSK027.A0101	CSK047.A0101	29.1522	756.11	61	380.039	23	186.406	9	79.1349	3
CSK029.A0101	CSK072.A0101	27.9529	755.496	60	386.206	23	206.968	10	119.363	5
CSK038.A0101	CSK072.A0101	39.2366	755.489	55	481.308	27	292.447	13	167.838	6
CSK024.A0101	CSK057.A0101	36.2824	754.919	59	407.522	23	238.573	11	131.309	5
CSK031.A0101	CSK068.A0101	43.16	754.088	55	434.175	22	355.053	16	199.7	7
CSK021.A0101	CSK078.A0101	35.2037	751.594	59	385.381	21	260.664	12	133.433	5
CSK049.A0101	CSK078.A0101	40.5129	751.568	58	377.868	19	258.93	10	187.383	6
CSK002.A0101	CSK032.A0101	127.05	749.161	13	738.145	12	722.298	11	722.298	11
CSK021.A0101	CSK041.A0101	81.1546	748.675	19	719.387	16	719.387	16	684.839	14
CSK049.A0101	CSK066.A0101	44.8888	747.83	54	457.223	24	297.012	12	227.663	8
CSK027.A0101	CSK042.A0101	31.6743	744.298	54	471.195	27	292.84	14	168.507	7
CSK047.A0101	CSK081.A0101	79.3182	744.202	52	480.447	24	303.867	11	196.658	5
CSK003.A0101	CSK024.A0101	35.0624	743.155	62	366.452	22	193.024	9	103.229	4
CSK052.A0101	CSK077.A0101	96.1281	741.311	21	722.065	19	722.065	19	666.532	16
CSK003.A0101	CSK032.A0101	96.6835	738.776	14	727.098	13	727.098	13	727.098	13
CSK027.A0101	CSK064.A0101	33.0501	731.89	59	384.744	23	194.088	9	100.491	4
CSK015.A0101	CSK024.A0101	26.018	730.456	57	407.323	24	207.977	10	96.9382	4
CSK024.A0101	CSK040.A0101	27.2582	729.979	56	421.145	25	263.491	13	140.969	6
CSK033.A0101	CSK040.A0101	58.8868	725.898	29	670.315	23	582.854	17	565.192	16
CSK027.A0101	CSK077.A0101	26.4568	725.888	59	366.134	22	217.432	11	71.4549	3
CSK057.A0101	CSK061.A0101	68.625	724.493	25	685.643	21	646.242	18	612.791	16
CSK027.A0101	CSK050.A0101	33.6931	724.019	60	331.244	19	176.187	8	86.2023	3
CSK045.A0101	CSK066.A0101	34.8573	722.683	58	354.802	20	206.278	9	152.519	6
CSK027.A0101	CSK037.A0101	30.8225	722.49	65	273.55	18	68.8915	3	51.8943	2
CSK032.A0101	CSK046.A0101	123.434	721.264	11	721.264	11	721.264	11	721.264	11
CSK027.A0101	CSK060.A0101	29.5891	719.444	59	327.776	19	201.735	10	96.3276	4
CSK027.A0101	CSK036.A0101	44.5864	714.618	56	372.817	21	221.609	10	137.765	5
CSK001.A0101	CSK027.A0101	21.3177	713.954	59	342.424	21	201.647	11	63.3171	3
CSK027.A0101	CSK044.A0101	29.6066	712.999	60	347.742	21	168.117	8	74.5852	3
CSK014.A0101	CSK027.A0101	32.6067	712.902	55	469.9	29	197.773	9	128.162	5
CSK004.A0101	CSK032.A0101	114.927	709.193	21	668.567	17	653.478	16	634.401	15
CSK019.A0101	CSK083.A0101	67.6738	708.484	35	587.963	23	544.828	20	360.456	10
CSK068.A0101	CSK072.A0101	30.4288	706.616	52	457.069	25	299.852	14	173.112	7
CSK004.A0101	CSK027.A0101	39.806	705.943	58	348.566	20	185.653	8	132.528	5
CSK027.A0101	CSK035.A0101	21.5789	705.877	61	328.428	22	125.403	7	21.5789	1
CSK023.A0101	CSK024.A0101	36.0688	701.713	53	413.02	22	299.218	14	192.411	8
CSK031.A0101	CSK080.A0101	37.1211	701.277	52	427.395	24	290.31	14	151.269	6
CSK029.A0101	CSK081.A0101	25.5721	692.796	57	342.23	21	183.791	9	114.613	5
CSK072.A0101	CSK079.A0101	29.6008	691.971	55	383.019	23	240.138	12	134.333	6
CSK024.A0101	CSK058.A0101	33.1187	689.624	52	476.189	29	222.817	11	101.042	4
CSK016.A0101	CSK031.A0101	30.1974	687.713	53	370.58	21	220.208	10	128.808	5
CSK010.A0101	CSK051.A0101	83.3583	685.875	19	644.848	15	617.695	13	617.695	13
CSK031.A0101	CSK052.A0101	31.3334	684.294	52	394.531	21	267.347	12	197.861	8
CSK031.A0101	CSK062.A0101	33.5178	682.897	52	381.793	21	241.962	11	132.401	5
CSK027.A0101	CSK067.A0101	45.2007	680.406	54	349.988	20	216.885	10	86.9828	3
CSK024.A0101	CSK030.A0101	33.5962	677.741	52	419.923	25	236.403	12	100.883	4
CSK027.A0101	CSK076.A0101	39.2621	674.537	52	368.528	20	231.585	10	177.32	7
CSK030.A0101	CSK062.A0101	97.3455	672.355	23	632.3	19	602.042	17	528.812	13
CSK031.A0101	CSK064.A0101	26.8532	671.411	56	315.06	19	163.398	8	92.5207	4
CSK007.A0101	CSK083.A0101	31.2652	670.682	51	376.013	20	246.762	11	160.585	6
CSK020.A0101	CSK027.A0101	32.5487	670.665	51	369.136	20	277.257	13	153.278	6
CSK004.A0101	CSK031.A0101	30.6188	670.336	56	327.391	20	194.374	10	55.6771	2
CSK006.A0101	CSK024.A0101	24.3489	670.098	51	450.583	28	232.521	12	68.2579	3
CSK009.A0101	CSK027.A0101	23.2341	668.461	56	316.483	20	134.438	7	44.7635	2
CSK031.A0101	CSK053.A0101	32.5938	668.159	56	289.308	18	155.597	8	32.5938	1
CSK052.A0101	CSK078.A0101	52.4008	665.693	39	541.894	26	375.722	14	263.5	8
CSK012.A0101	CSK081.A0101	31.291	663.883	54	323.893	19	169.262	8	98.139	4
CSK069.A0101	CSK078.A0101	30.1578	662.128	49	385.723	21	278.611	13	152.509	6
CSK043.A0101	CSK054.A0101	56.0217	661.345	50	399.695	23	215.672	9	126.636	4
CSK003.A0101	CSK027.A0101	43.1821	660.995	50	365.803	20	196.374	8	139.941	5
CSK009.A0101	CSK041.A0101	100.251	660.679	16	651.306	15	639.065	14	621.275	13
CSK027.A0101	CSK052.A0101	27.6447	654.957	50	360.668	20	224.951	10	169.325	7
CSK031.A0101	CSK050.A0101	28.2364	654.53	58	280.832	18	101.559	5	49.0621	2
CSK026.A0101	CSK066.A0101	37.0041	653.469	51	347.825	20	206.898	10	106.094	4
CSK027.A0101	CSK062.A0101	35.946	652.667	47	411.039	22	285.935	13	180.819	7
CSK069.A0101	CSK083.A0101	34.4699	650.704	48	407.179	23	242.987	11	130.429	5
CSK037.A0101	CSK072.A0101	36.7373	649.497	54	320.86	18	175.238	7	158.936	6
CSK024.A0101	CSK041.A0101	27.2876	648.735	55	293.667	19	129.81	7	27.2876	1
CSK052.A0101	CSK065.A0101	54.3459	648.069	22	627.882	20	569.192	16	533.173	14
CSK002.A0101	CSK027.A0101	20.9148	647.358	56	298.438	20	95.5842	5	61.4891	3
CSK010.A0101	CSK027.A0101	20.2174	646.371	55	290.355	18	176.736	10	20.2174	1
CSK027.A0101	CSK056.A0101	45.1786	644.042	51	337.304	20	149.979	6	97.3273	3
CSK031.A0101	CSK037.A0101	23.0336	642.298	55	308.216	20	112.124	6	43.1942	2
CSK055.A0101	CSK078.A0101	26.3494	639.731	51	352.488	22	150.138	7	94.0483	4
CSK035.A0101	CSK040.A0101	103.923	639.141	18	630.506	17	603.156	15	565.975	13
CSK011.A0101	CSK066.A0101	26.3255	638.078	52	316.804	18	205.694	10	99.329	4
CSK038.A0101	CSK081.A0101	24.0453	637.842	51	377.942	23	202.23	10	115.021	5
CSK007.A0101	CSK037.A0101	113.437	635.819	12	627.445	11	627.445	11	627.445	11
CSK013.A0101	CSK031.A0101	38.481	635.283	48	398.537	24	209.555	10	84.3791	3
CSK039.A0101	CSK049.A0101	66.787	634.589	23	567.4	16	535.649	14	479.693	11
CSK027.A0101	CSK046.A0101	18.9518	632.505	55	269.418	18	89.8166	5	0	0
CSK046.A0101	CSK072.A0101	29.2925	632.17	52	292.36	17	183.937	9	80.206	3
CSK027.A0101	CSK053.A0101	30.8677	630.711	50	330.89	19	205.849	10	102.427	4
CSK011.A0101	CSK078.A0101	29.9983	626.177	47	415.258	25	241.639	12	99.4117	4
CSK031.A0101	CSK058.A0101	25.9809	626.104	52	290.282	17	164.027	8	90.7433	4
CSK079.A0101	CSK081.A0101	38.3072	624.589	46	400.522	22	237.472	10	151.685	5
CSK042.A0101	CSK072.A0101	32.2312	622.572	51	323.803	20	148.273	7	79.5863	3
CSK019.A0101	CSK062.A0101	99.4272	622.096	18	600.144	16	558.414	13	522.281	11
CSK064.A0101	CSK072.A0101	37.3997	621.635	48	303.303	15	238.687	10	200.908	8
CSK027.A0101	CSK048.A0101	24.206	616.068	50	330.025	20	196.33	10	86.3338	4
CSK047.A0101	CSK072.A0101	24.5996	615.982	53	244.657	14	161.567	8	70.2143	3
CSK018.A0101	CSK031.A0101	29.7762	614.193	53	252.201	15	117.19	5	100.363	4
CSK013.A0101	CSK049.A0101	92.2976	610.331	17	600.143	16	573.618	14	573.618	14
CSK077.A0101	CSK081.A0101	21.0017	609.206	52	314.173	21	94.156	5	41.9497	2
CSK049.A0101	CSK083.A0101	28.4514	607.537	50	287.777	17	167.363	8	97.2908	4
CSK016.A0101	CSK072.A0101	34.9679	605.82	45	352.377	19	198.016	8	180.639	7
CSK078.A0101	CSK079.A0101	60.9364	605.65	40	355.271	14	275.937	8	243.511	6
CSK067.A0101	CSK080.A0101	182.501	605.574	9	594.298	8	578.298	7	578.298	7
CSK027.A0101	CSK051.A0101	24.3613	605.122	49	286.717	16	187.712	9	118.569	5
CSK027.A0101	CSK061.A0101	23.8946	604.451	53	296.83	20	94.1159	5	23.8946	1
CSK042.A0101	CSK081.A0101	25.0528	603.823	48	357.98	22	207.507	11	70.1689	3
CSK064.A0101	CSK081.A0101	42.8062	602.486	44	371.476	21	213.998	10	111.391	4
CSK039.A0101	CSK078.A0101	22.3012	601.602	50	344.248	23	126.35	7	22.3012	1
CSK055.A0101	CSK083.A0101	36.2862	601.082	42	414.434	22	261.187	11	192.837	7
CSK008.A0101	CSK081.A0101	31.793	599.674	47	371.622	23	161.586	8	52.1976	2
CSK027.A0101	CSK059.A0101	22.7747	595.667	47	367.8	23	198.059	10	109.724	5
CSK036.A0101	CSK067.A0101	97.9485	595.308	11	587.051	10	587.051	10	587.051	10
CSK013.A0101	CSK072.A0101	40.7	594.861	47	301.807	17	165.43	7	111.898	4
CSK002.A0101	CSK081.A0101	43.6054	594.557	45	355.653	20	188.636	8	138.22	5
CSK019.A0101	CSK031.A0101	30.587	590.544	46	353.503	22	143.921	7	75.4615	3
CSK008.A0101	CSK072.A0101	32.1698	589.532	45	364.046	21	216.16	10	147.428	6
CSK026.A0101	CSK083.A0101	30.2638	589.185	48	291.647	17	185.8	9	101.28	4
CSK027.A0101	CSK082.A0101	28.4127	588.905	44	343.219	19	243.809	12	159.118	7
CSK018.A0101	CSK027.A0101	22.0268	587.808	49	314.53	20	137.801	7	64.6084	3
CSK010.A0101	CSK031.A0101	26.9086	586.941	48	291.877	18	130.739	6	74.4504	3
CSK020.A0101	CSK031.A0101	30.7848	586.831	46	317.169	18	208.504	10	103.17	4
CSK004.A0101	CSK036.A0101	63.966	584.456	21	546.327	17	503.962	14	448.011	11
CSK019.A0101	CSK027.A0101	28.3488	582.95	46	291.369	16	180.759	8	145.932	6
CSK027.A0101	CSK080.A0101	25.078	581.644	46	349.264	22	193.647	10	68.7833	3
CSK050.A0101	CSK072.A0101	23.7359	579.821	45	338.76	20	230.855	12	68.2414	3
CSK073.A0101	CSK079.A0101	75.517	577.601	22	517.112	16	517.112	16	442.287	12
CSK014.A0101	CSK031.A0101	23.0168	576.593	47	325.321	20	193.189	10	87.9816	4
CSK031.A0101	CSK067.A0101	24.7898	576.117	45	313.219	18	226.883	12	66.0716	3
CSK036.A0101	CSK072.A0101	37.1271	573.767	41	370.068	20	216.863	9	149.435	5
CSK027.A0101	CSK071.A0101	28.2562	573.587	47	289.265	17	182.544	9	77.4897	3
CSK025.A0101	CSK032.A0101	164.898	573.378	15	553.35	13	525.937	11	525.937	11
CSK039.A0101	CSK066.A0101	32.3471	570.727	44	321.917	18	213.897	10	104.447	4
CSK031.A0101	CSK073.A0101	26.5008	569.719	48	286.199	18	111.334	5	72.7265	3
CSK033.A0101	CSK036.A0101	87.1778	569.345	23	518.11	18	448.122	13	409.69	11
CSK031.A0101	CSK047.A0101	21.8387	568.968	51	224.104	15	79.1989	4	41.8801	2
CSK027.A0101	CSK030.A0101	28.5485	568.85	46	314.895	20	109.353	5	53.9718	2
CSK004.A0101	CSK081.A0101	33.9067	568.8	46	236.673	12	170.472	7	135.872	5
CSK011.A0101	CSK083.A0101	36.7825	567.813	44	315.826	18	189.335	9	102.141	4
CSK071.A0101	CSK078.A0101	46.945	567.792	34	394.797	16	340.151	12	321.229	11
CSK031.A0101	CSK077.A0101	22.4099	567.132	49	244.52	15	154.304	8	22.4099	1
CSK012.A0101	CSK027.A0101	22.4347	566.831	46	321.046	20	173.703	9	63.7689	3
CSK071.A0101	CSK077.A0101	80.9866	566.37	13	547.15	11	532.392	10	516.259	9
CSK031.A0101	CSK035.A0101	24.7161	562.139	45	322.369	20	142.05	7	88.8485	4
CSK027.A0101	CSK063.A0101	25.9093	559.324	42	353.743	20	230.954	11	140.947	6
CSK001.A0101	CSK028.A0101	102.725	558.83	17	540.668	15	512.691	13	478.682	11
CSK001.A0101	CSK031.A0101	23.1845	554.844	43	317.017	18	202.669	10	133.791	6
CSK009.A0101	CSK031.A0101	34.2115	553.697	43	326.078	19	213.085	11	75.1257	3
CSK042.A0101	CSK064.A0101	116.61	553.628	12	532.537	10	519.978	9	503.141	8
CSK026.A0101	CSK078.A0101	21.259	552.146	45	301.206	19	138.947	7	82.1311	4
CSK031.A0101	CSK076.A0101	23.4307	551.742	45	302.187	19	143.922	7	88.5897	4
CSK031.A0101	CSK051.A0101	34.4597	550.874	42	294.981	16	192.101	9	80.5342	3
CSK065.A0101	CSK071.A0101	81.3962	550.232	14	539.4	13	539.4	13	520.275	12
CSK052.A0101	CSK081.A0101	27.1658	547.573	47	219.22	14	101.056	5	50.6924	2
CSK037.A0101	CSK081.A0101	24.6517	547.523	48	216.836	13	120.027	6	69.5483	3
CSK016.A0101	CSK081.A0101	44.5654	547.243	47	210.01	12	118.537	5	66.6269	2
CSK031.A0101	CSK060.A0101	28.7503	547.101	40	333.778	18	235.89	11	199.867	9
CSK059.A0101	CSK072.A0101	27.3438	544.073	48	194.918	12	99.4122	5	27.3438	1
CSK055.A0101	CSK066.A0101	22.3859	543.356	45	262.07	16	119.131	6	66.939	3
CSK053.A0101	CSK057.A0101	61.6812	541.958	25	472.364	18	392.542	12	318.964	8
CSK031.A0101	CSK034.A0101	26.7373	541.494	46	193.122	10	149.525	7	114.708	5
CSK023.A0101	CSK027.A0101	20.061	541.412	47	253.473	17	89.7125	5	20.061	1
CSK019.A0101	CSK053.A0101	127.273	541.047	12	541.047	12	526.303	11	507.269	10
CSK001.A0101	CSK081.A0101	26.0963	538.962	43	314.612	20	146.891	8	47.0831	2
CSK031.A0101	CSK063.A0101	26.4311	538.194	49	195.013	12	70.5685	3	70.5685	3
CSK031.A0101	CSK046.A0101	25.3789	535.826	40	324.573	19	184.784	9	112.78	5
CSK022.A0101	CSK031.A0101	24.939	535.32	40	347.164	20	196.542	9	162.059	7
CSK008.A0101	CSK043.A0101	121.753	534.007	10	517.388	8	517.388	8	517.388	8
CSK006.A0101	CSK027.A0101	19.9801	533.115	45	284.704	19	108.485	6	0	0
CSK072.A0101	CSK074.A0101	25.9586	532.772	42	301.33	19	159.172	8	67.2154	3
CSK031.A0101	CSK059.A0101	23.6724	532.477	46	195.497	11	140.371	7	86.748	4
CSK031.A0101	CSK036.A0101	28.0102	531.589	43	243.829	14	174.326	9	68.8354	3
CSK031.A0101	CSK032.A0101	37.4133	531.343	39	336.834	18	209.387	9	138.802	5
CSK005.A0101	CSK027.A0101	27.0828	529.022	44	259.249	16	105.953	5	72.8361	3
CSK031.A0101	CSK048.A0101	23.3083	526.513	47	187.832	12	95.8463	5	23.3083	1
CSK021.A0101	CSK083.A0101	26.43	526.122	46	186.595	11	83.2028	4	48.4588	2
CSK022.A0101	CSK027.A0101	28.4518	521.287	41	288.205	17	139.664	6	102.286	4
CSK035.A0101	CSK079.A0101	72.5227	520.16	16	510.837	15	468.411	12	429.504	10
CSK003.A0101	CSK012.A0101	90.0985	519.083	18	479.858	14	434.106	11	397.428	9
CSK068.A0101	CSK081.A0101	34.2961	517.871	43	243.842	14	136.518	6	102.198	4
CSK042.A0101	CSK078.A0101	53.0413	517.671	30	379.288	15	311.269	10	257.62	7
CSK039.A0101	CSK041.A0101	88.5385	515.115	14	503.273	13	487.765	12	468.655	11
CSK075.A0101	CSK078.A0101	24.0586	513.803	45	195.729	12	96.0851	5	45.1822	2
CSK028.A0101	CSK032.A0101	97.3236	511.749	10	499.815	9	499.815	9	499.815	9
CSK072.A0101	CSK077.A0101	24.7485	509.062	40	299.355	19	125.932	6	91.1463	4
CSK027.A0101	CSK034.A0101	32.7704	507.899	39	278.673	15	196.258	9	108.85	4
CSK064.A0101	CSK071.A0101	81.3029	507.65	12	507.65	12	479.729	10	479.729	10
CSK027.A0101	CSK073.A0101	24.5337	504.67	45	208.755	13	100.485	5	46.6235	2
CSK072.A0101	CSK082.A0101	24.2024	502.197	45	180.029	12	24.2024	1	24.2024	1
CSK052.A0101	CSK072.A0101	32.4094	501.821	40	287.102	17	135.835	6	82.614	3
CSK012.A0101	CSK072.A0101	40.4203	501.74	40	249.658	14	140.139	6	86.9715	3
CSK027.A0101	CSK041.A0101	23.1641	501.686	42	252.051	16	117.865	6	44.8256	2
CSK065.A0101	CSK066.A0101	21.8978	500.414	43	222.642	15	55.5613	3	21.8978	1
CSK070.A0101	CSK083.A0101	28.6987	500.401	43	228.357	15	81.3154	4	49.1336	2
CSK009.A0101	CSK072.A0101	21.3209	499.624	45	147.8	9	93.3191	5	42.4309	2
CSK072.A0101	CSK080.A0101	22.6444	498.764	44	198.186	13	76.6228	4	22.6444	1
CSK054.A0101	CSK057.A0101	77.4136	497.709	20	429.502	13	387.548	10	370.432	9
CSK003.A0101	CSK072.A0101	24.4101	496.454	43	207.729	13	99.6986	5	44.8225	2
CSK003.A0101	CSK081.A0101	33.6149	496.42	39	265.117	15	169.379	8	79.8625	3
CSK028.A0101	CSK050.A0101	94.4851	496.008	11	474.345	9	474.345	9	458.165	8
CSK056.A0101	CSK072.A0101	17.4327	492.807	44	229.07	16	50.9968	3	0	0
CSK063.A0101	CSK072.A0101	22.7386	490.995	44	174.4	11	91.9403	5	43.1869	2
CSK042.A0101	CSK065.A0101	92.8929	489.734	13	478.55	12	463.428	11	424.541	9
CSK060.A0101	CSK072.A0101	23.875	488.902	41	228.633	14	120.698	6	66.9165	3
CSK031.A0101	CSK056.A0101	24.8632	488.471	42	216.704	14	97.6722	5	46.9382	2
CSK046.A0101	CSK081.A0101	25.4269	487.322	40	228.975	14	103.842	5	47.1905	2
CSK051.A0101	CSK081.A0101	31.7225	487.28	42	186.124	10	115.179	5	80.4187	3
CSK031.A0101	CSK061.A0101	28.0663	485.728	38	245.974	13	188.312	9	98.2905	4
CSK022.A0101	CSK035.A0101	99.1541	484.68	9	484.68	9	484.68	9	467.777	8
CSK066.A0101	CSK075.A0101	21.0396	483.345	40	265.397	17	143.032	8	41.3218	2
CSK031.A0101	CSK082.A0101	24.8173	482.33	39	222.79	13	142.181	7	70.7827	3
CSK018.A0101	CSK072.A0101	23.4538	481.77	39	267.879	16	173.523	9	70.1756	3
CSK062.A0101	CSK081.A0101	19.6258	479.747	43	193.681	13	52.6572	3	0	0
CSK027.A0101	CSK028.A0101	22.4723	478.694	41	210.169	13	114.033	6	44.1417	2
CSK027.A0101	CSK074.A0101	24.884	478.175	40	230.039	15	81.9354	4	46.7851	2
CSK027.A0101	CSK057.A0101	35.251	477.745	38	233.413	13	168.025	8	80.5309	3
CSK031.A0101	CSK074.A0101	27.768	477.434	42	204.104	13	97.204	5	27.768	1
CSK020.A0101	CSK072.A0101	23.5123	477.118	36	270.737	15	214.031	11	86.988	4
CSK039.A0101	CSK083.A0101	36.8292	470.209	38	225.618	13	103.119	4	86.7869	3
CSK036.A0101	CSK052.A0101	100.451	467.982	10	459.724	9	459.724	9	459.724	9
CSK019.A0101	CSK067.A0101	98.0937	467.688	17	421.898	12	405.984	11	389.3	10
CSK025.A0101	CSK072.A0101	23.0356	467.256	39	246.767	15	123.506	6	68.9256	3
CSK017.A0101	CSK066.A0101	31.5867	465.428	35	266.21	13	236.72	11	147.847	6
CSK028.A0101	CSK031.A0101	34.5639	465.218	41	158.54	9	90.0579	4	34.5639	1
CSK044.A0101	CSK072.A0101	39.8609	465.169	40	214.9	14	56.3961	2	39.8609	1
CSK010.A0101	CSK081.A0101	38.9894	464.868	38	184.444	9	143.177	6	88.64	3
CSK027.A0101	CSK032.A0101	35.9553	464.642	40	167.995	9	97.5026	4	79.1912	3
CSK025.A0101	CSK031.A0101	39.3862	461.341	37	258.716	15	138.758	6	82.1953	3
CSK072.A0101	CSK076.A0101	21.3453	459.812	41	174.366	11	105.293	6	21.3453	1
CSK019.A0101	CSK072.A0101	28.3293	459.273	36	246.867	13	165.057	7	125.987	5
CSK048.A0101	CSK072.A0101	29.1909	458.264	39	209.03	13	103.491	5	50.4142	2
CSK026.A0101	CSK035.A0101	84.5748	458.221	14	436.639	12	436.639	12	400.401	10
CSK065.A0101	CSK083.A0101	22.8152	456.501	36	277.884	17	171.439	9	67.5859	3
CSK013.A0101	CSK081.A0101	30.8685	455.183	32	322.332	18	181.546	8	127.713	5
CSK017.A0101	CSK078.A0101	24.0873	454.004	37	273.545	17	135.65	7	48.0872	2
CSK001.A0101	CSK072.A0101	25.5917	453.66	40	189.533	12	80.1821	4	45.734	2
CSK020.A0101	CSK081.A0101	19.3081	453.281	40	192.063	13	56.0661	3	0	0
CSK015.A0101	CSK072.A0101	35.6539	451.17	37	206.537	12	99.222	4	81.173	3
CSK019.A0101	CSK061.A0101	91.198	450.984	8	450.984	8	450.984	8	450.984	8
CSK010.A0101	CSK072.A0101	19.4257	450.416	40	197.785	14	36.4044	2	0	0
CSK022.A0101	CSK081.A0101	29.1712	450.385	38	198.696	12	73.4397	3	56.4267	2
CSK008.A0101	CSK044.A0101	138.789	450.235	6	450.235	6	450.235	6	450.235	6
CSK048.A0101	CSK081.A0101	20.0124	450.134	40	169.49	11	55.1588	3	20.0124	1
CSK075.A0101	CSK083.A0101	28.2598	448.719	35	223.317	12	140.324	6	121.621	5
CSK057.A0101	CSK072.A0101	31.8392	448.099	41	122.849	7	97.0097	5	31.8392	1
CSK014.A0101	CSK072.A0101	23.0302	443.672	38	206.084	13	100.101	5	45.3597	2
CSK035.A0101	CSK072.A0101	21.7573	442.193	38	208.354	14	43.2895	2	43.2895	2
CSK066.A0101	CSK070.A0101	30.6225	440.862	35	240.487	14	131.947	6	97.2842	4
CSK002.A0101	CSK012.A0101	57.2951	440.364	15	419.013	13	392.104	11	392.104	11
CSK057.A0101	CSK060.A0101	58.0598	439.154	18	385.67	13	358.634	11	341.578	10
CSK025.A0101	CSK027.A0101	22.7649	438.926	37	243.669	16	109.675	6	22.7649	1
CSK019.A0101	CSK063.A0101	120.441	437.826	7	437.826	7	437.826	7	418.053	6
CSK005.A0101	CSK031.A0101	27.511	437.8	37	190.422	12	65.8493	3	48.1796	2
CSK051.A0101	CSK072.A0101	31.3086	436.891	36	232.449	14	140.122	7	31.3086	1
CSK062.A0101	CSK072.A0101	22.6014	435.884	37	214.754	13	118.488	6	85.9147	4
CSK015.A0101	CSK027.A0101	23.0432	434.734	34	241.866	15	116.946	6	45.9324	2
CSK072.A0101	CSK073.A0101	24.2952	433.403	39	178.832	12	41.3823	2	24.2952	1
CSK014.A0101	CSK081.A0101	22.7261	431.321	38	150.168	9	77.3412	4	22.7261	1
CSK036.A0101	CSK066.A0101	51.6217	430.671	32	219.016	10	176.104	7	143.08	5
CSK012.A0101	CSK031.A0101	31.6283	429.775	36	178.177	11	67.8588	3	51.6774	2
CSK034.A0101	CSK072.A0101	19.4835	429.005	36	226.245	15	90.5919	5	0	0
CSK053.A0101	CSK072.A0101	28.2564	428.904	35	205.963	12	112.392	5	76.4151	3
CSK036.A0101	CSK042.A0101	139.502	427.681	11	401.005	8	388.848	7	372.545	6
CSK052.A0101	CSK071.A0101	86.1697	427.359	15	396.076	12	396.076	12	341.873	9
CSK062.A0101	CSK066.A0101	62.7686	426.895	29	263.578	12	194.429	7	139.39	4
CSK026.A0101	CSK033.A0101	53.3858	426.385	15	416.059	14	416.059	14	380.016	12
CSK019.A0101	CSK033.A0101	97.9215	426.145	17	392.863	14	321.729	9	266.113	6
CSK030.A0101	CSK031.A0101	29.857	425.927	34	211.543	12	128.157	6	59.0386	2
CSK032.A0101	CSK062.A0101	101.114	421.684	9	421.684	9	393.09	7	354.98	5
CSK032.A0101	CSK072.A0101	25.8585	420.202	34	188.947	11	105.167	5	51.5356	2
CSK042.A0101	CSK077.A0101	71.07	416.128	13	395.125	11	367.013	9	347.234	8
CSK032.A0101	CSK047.A0101	58.8711	415.081	11	403.361	10	403.361	10	385.65	9
CSK029.A0101	CSK066.A0101	33.6973	413.94	36	180.343	11	73.3833	3	54.0746	2
CSK022.A0101	CSK072.A0101	24.2547	412.208	35	161.304	9	135.117	7	46.7371	2
CSK012.A0101	CSK040.A0101	55.6887	410.772	11	410.772	11	395.907	10	395.907	10
CSK007.A0101	CSK011.A0101	84.7882	409.875	11	409.875	11	397.005	10	345.246	7
CSK031.A0101	CSK044.A0101	22.553	409.419	38	145.327	10	22.553	1	22.553	1
CSK057.A0101	CSK062.A0101	111.173	408.7	11	399.86	10	385.604	9	331.012	6
CSK004.A0101	CSK072.A0101	24.2228	408.056	35	191.647	12	59.9387	3	24.2228	1
CSK028.A0101	CSK072.A0101	25.8322	406.529	34	204.637	12	134.876	7	46.5399	2
CSK054.A0101	CSK061.A0101	74.0815	406.485	13	406.485	13	393.178	12	376.706	11
CSK027.A0101	CSK058.A0101	18.3676	405.155	35	178.095	12	35.7538	2	0	0
CSK040.A0101	CSK072.A0101	31.2898	404.076	36	150.212	9	98.6188	5	31.2898	1
CSK073.A0101	CSK081.A0101	22.9511	402.834	36	159.039	10	59.0415	3	22.9511	1
CSK023.A0101	CSK031.A0101	17.4342	398.078	35	190.372	13	33.4942	2	0	0
CSK036.A0101	CSK081.A0101	23.5353	396.799	33	211.264	13	105.213	5	66.792	3
CSK050.A0101	CSK066.A0101	33.6574	395.39	29	229.104	11	172.248	7	137.061	5
CSK070.A0101	CSK078.A0101	25.9762	395.216	32	204.32	12	124.683	6	71.4316	3
CSK067.A0101	CSK072.A0101	25.8133	395.153	35	138.063	9	25.8133	1	25.8133	1
CSK015.A0101	CSK031.A0101	21.1273	394.724	35	155.209	10	41.6364	2	41.6364	2
CSK031.A0101	CSK071.A0101	16.9467	393.621	36	144.243	10	50.0658	3	0	0
CSK035.A0101	CSK081.A0101	19.6961	393.225	34	165.761	11	56.3713	3	0	0
CSK032.A0101	CSK066.A0101	34.9057	393.181	29	243.59	13	159.475	7	109.851	4
CSK019.A0101	CSK081.A0101	18.1767	392.464	34	185.02	12	102.21	6	0	0
CSK061.A0101	CSK072.A0101	26.809	390.578	34	168.687	11	44.2152	2	26.809	1
CSK032.A0101	CSK036.A0101	77.3507	389.982	8	389.982	8	375.202	7	375.202	7
CSK025.A0101	CSK081.A0101	24.2159	388.715	36	137.305	9	40.6342	2	24.2159	1
CSK019.A0101	CSK066.A0101	24.0385	386.379	33	147.864	9	82.8948	4	66.25	3
CSK003.A0101	CSK051.A0101	54.7014	386.278	15	352.957	12	308.685	9	290.193	8
CSK034.A0101	CSK081.A0101	31.5238	385.164	34	137.441	8	54.2844	2	54.2844	2
CSK047.A0101	CSK050.A0101	50.2502	385.11	12	364.135	10	364.135	10	347.259	9
CSK063.A0101	CSK081.A0101	16.1541	383.077	34	127.263	9	16.1541	1	0	0
CSK002.A0101	CSK072.A0101	24.0169	382.384	34	101.793	6	61.9319	3	24.0169	1
CSK067.A0101	CSK081.A0101	22.1102	382.127	33	156.955	10	58.0265	3	22.1102	1
CSK003.A0101	CSK031.A0101	30.3795	381.233	31	209.59	13	116.023	6	30.3795	1
CSK018.A0101	CSK081.A0101	19.3072	381.154	35	142.694	9	87.5528	5	0	0
CSK071.A0101	CSK072.A0101	34.7973	381.067	32	154.349	9	54.0335	2	34.7973	1
CSK081.A0101	CSK082.A0101	24.9702	375.925	33	139.771	8	84.7199	4	65.0857	3
CSK059.A0101	CSK081.A0101	27.3066	375.779	32	162.731	10	98.6961	5	27.3066	1
CSK002.A0101	CSK031.A0101	19.0789	375.654	33	168.5	11	72.4036	4	0	0
CSK005.A0101	CSK072.A0101	21.3786	374.67	33	166.268	11	75.3961	4	42.2465	2
CSK042.A0101	CSK079.A0101	83.8762	373.512	12	347.017	9	332.546	8	315.596	7
CSK061.A0101	CSK081.A0101	22.6688	372.884	32	158.481	10	62.2747	3	45.2517	2
CSK030.A0101	CSK081.A0101	33.9826	372.877	31	155.634	8	100.509	4	81.4256	3
CSK012.A0101	CSK035.A0101	70.8534	371.212	13	361.555	12	361.555	12	308.921	9
CSK060.A0101	CSK081.A0101	24.4157	370.347	31	186.719	11	118.324	6	68.5463	3
CSK064.A0101	CSK066.A0101	20.4875	368.689	33	122.317	8	54.7161	3	20.4875	1
CSK080.A0101	CSK081.A0101	16.9867	367.908	34	137.049	10	33.5694	2	0	0
CSK076.A0101	CSK081.A0101	22.6292	367.44	32	159.023	10	89.1809	5	22.6292	1
CSK001.A0101	CSK032.A0101	96.8749	366.403	8	354.525	7	326.501	5	307.829	4
CSK079.A0101	CSK080.A0101	85.9487	364.734	9	364.734	9	364.734	9	346.629	8
CSK053.A0101	CSK060.A0101	40.9953	363.698	14	322.895	10	322.895	10	304.434	9
CSK058.A0101	CSK072.A0101	31.2861	362.493	31	131.551	7	89.3144	4	54.7475	2
CSK006.A0101	CSK031.A0101	29.0188	361.424	31	155.534	9	86.5333	4	49.0284	2
CSK062.A0101	CSK067.A0101	91.8698	359.939	12	334.097	9	293.464	6	293.464	6
CSK066.A0101	CSK068.A0101	24.7114	359.733	32	109.651	6	82.612	4	65.4808	3
CSK007.A0101	CSK035.A0101	117.443	359.52	6	359.52	6	359.52	6	359.52	6
CSK017.A0101	CSK083.A0101	27.2158	357.326	31	176.671	11	65.4103	3	27.2158	1
CSK028.A0101	CSK081.A0101	23.613	357.181	30	171.553	11	58.8917	3	23.613	1
CSK030.A0101	CSK072.A0101	21.7833	354.837	30	189.368	12	76.1948	4	43.089	2
CSK001.A0101	CSK050.A0101	105.276	353.657	12	332.766	10	306.108	8	266.81	6
CSK020.A0101	CSK026.A0101	87.7643	352.843	10	323.917	7	323.917	7	323.917	7
CSK031.A0101	CSK040.A0101	20.3031	348.515	31	148.935	10	57.4588	3	20.3031	1
CSK005.A0101	CSK081.A0101	16.3848	346.264	34	101.45	7	16.3848	1	0	0
CSK015.A0101	CSK035.A0101	145.967	345.133	7	345.133	7	320.798	5	288.075	3
CSK053.A0101	CSK081.A0101	20.7988	343.156	31	118.376	7	90.2149	5	41.164	2
CSK079.A0101	CSK083.A0101	18.2506	343.149	31	137.248	9	52.7093	3	0	0
CSK074.A0101	CSK081.A0101	18.3935	341.727	30	148.201	10	52.3154	3	0	0
CSK015.A0101	CSK081.A0101	22.3438	340.001	29	125.495	7	79.6072	4	43.4001	2
CSK009.A0101	CSK081.A0101	18.9448	335.584	29	151.305	10	54.4037	3	0	0
CSK012.A0101	CSK028.A0101	89.9593	334.878	10	325.342	9	310.351	8	274.997	6
CSK023.A0101	CSK072.A0101	18.6495	334.32	30	130.375	9	18.6495	1	0	0
CSK056.A0101	CSK081.A0101	18.9077	331.573	29	160.669	11	35.2624	2	0	0
CSK080.A0101	CSK083.A0101	46.2524	331.292	23	208.953	10	159.243	6	141.596	5
CSK006.A0101	CSK081.A0101	23.7082	328.616	29	113.316	7	45.9218	2	45.9218	2
CSK058.A0101	CSK061.A0101	54.5839	328.375	12	319.969	11	291.66	9	254.423	7
CSK039.A0101	CSK068.A0101	91.588	328.115	13	276.657	8	276.657	8	226.523	5
CSK031.A0101	CSK057.A0101	29.5924	320.89	27	145.562	8	76.8788	3	76.8788	3
CSK041.A0101	CSK072.A0101	21.0858	319.423	28	144.661	10	40.8705	2	21.0858	1
CSK042.A0101	CSK080.A0101	121.229	318.264	7	307.014	6	293.612	5	274.868	4
CSK038.A0101	CSK066.A0101	19.7107	315.956	28	116.955	8	19.7107	1	0	0
CSK042.A0101	CSK066.A0101	38.3661	313.171	27	137.58	8	56.1173	2	38.3661	1
CSK004.A0101	CSK066.A0101	41.5577	312.208	22	179.264	9	110.385	4	75.8979	2
CSK011.A0101	CSK035.A0101	137.603	311.39	5	311.39	5	298.393	4	298.393	4
CSK057.A0101	CSK081.A0101	29.8542	310.97	28	74.2429	4	29.8542	1	29.8542	1
CSK044.A0101	CSK081.A0101	23.7405	310.554	29	106.108	7	39.9935	2	23.7405	1
CSK002.A0101	CSK046.A0101	92.3932	309.143	10	300.869	9	300.869	9	210.41	4
CSK031.A0101	CSK041.A0101	14.9752	306.482	29	80.7269	6	0	0	0	0
CSK055.A0101	CSK058.A0101	45.2014	305.415	10	283.442	8	283.442	8	265.352	7
CSK012.A0101	CSK066.A0101	24.6029	305.319	25	164.004	10	96.0609	5	24.6029	1
CSK073.A0101	CSK077.A0101	55.7257	304.88	13	272.897	10	232.434	7	212.999	6
CSK033.A0101	CSK055.A0101	82.996	302.089	8	293.005	7	265.5	5	265.5	5
CSK066.A0101	CSK077.A0101	33.8824	301.547	26	130.679	8	51.1314	2	33.8824	1
CSK023.A0101	CSK081.A0101	16.508	301.007	27	126.765	9	32.6805	2	0	0
CSK009.A0101	CSK066.A0101	25.2625	298.822	25	163.446	10	63.0639	3	46.5974	2
CSK047.A0101	CSK066.A0101	38.5859	298.72	22	164.312	7	135.753	5	135.753	5
CSK061.A0101	CSK083.A0101	27.7422	298.423	25	124.764	7	73.0776	3	53.6273	2
CSK013.A0101	CSK035.A0101	44.1086	298.297	13	257.154	9	243.001	8	243.001	8
CSK064.A0101	CSK080.A0101	158.953	297.901	4	287.746	3	275.465	2	275.465	2
CSK032.A0101	CSK033.A0101	120.697	296.055	6	285.666	5	285.666	5	265.924	4
CSK050.A0101	CSK062.A0101	78.6317	294.821	6	283.954	5	268.058	4	268.058	4
CSK006.A0101	CSK072.A0101	17.3869	294.553	28	87.3167	6	17.3869	1	0	0
CSK016.A0101	CSK036.A0101	64.0914	292.697	11	275.757	9	235.878	6	235.878	6
CSK029.A0101	CSK083.A0101	25.084	290.787	27	94.2269	6	43.623	2	25.084	1
CSK037.A0101	CSK066.A0101	19.9224	290.142	26	113.865	7	72.8484	4	0	0
CSK015.A0101	CSK079.A0101	73.8004	287.77	9	267.732	7	253.186	6	253.186	6
CSK068.A0101	CSK083.A0101	23.6398	286.974	24	136.216	8	62.968	3	45.0793	2
CSK057.A0101	CSK066.A0101	29.7555	285.991	27	74.1176	4	29.7555	1	29.7555	1
CSK015.A0101	CSK066.A0101	21.8111	285.971	26	100.037	6	71.549	4	21.8111	1
CSK042.A0101	CSK062.A0101	39.615	284.716	15	258.028	12	191.644	7	171.88	6
CSK040.A0101	CSK081.A0101	25.7746	284.274	25	130.466	8	59.427	3	25.7746	1
CSK053.A0101	CSK083.A0101	31.0094	284.27	23	139.287	8	56.1354	2	56.1354	2
CSK064.A0101	CSK073.A0101	76.2873	282.558	10	263.191	8	248.016	7	230.561	6
CSK073.A0101	CSK080.A0101	76.6407	282.447	6	282.447	6	282.447	6	282.447	6
CSK071.A0101	CSK081.A0101	22.188	282.445	28	63.2965	4	22.188	1	22.188	1
CSK021.A0101	CSK035.A0101	71.0506	281.931	7	273.238	6	257.398	5	257.398	5
CSK073.A0101	CSK078.A0101	36.2047	281.359	21	181.109	10	94.337	4	58.1913	2
CSK053.A0101	CSK058.A0101	55.933	281.24	11	254.026	8	254.026	8	254.026	8
CSK019.A0101	CSK032.A0101	74.1899	279.713	8	279.713	8	265.682	7	265.682	7
CSK013.A0101	CSK066.A0101	24.314	278.45	24	111.355	6	85.1617	4	68.9701	3
CSK049.A0101	CSK054.A0101	19.1342	277.684	24	121.591	8	54.0218	3	0	0
CSK009.A0101	CSK078.A0101	17.173	276.885	26	72.6526	5	33.5528	2	0	0
CSK029.A0101	CSK078.A0101	16.6478	274.439	27	60.6745	4	16.6478	1	0	0
CSK036.A0101	CSK078.A0101	32.111	274.379	19	181.821	9	155.313	7	89.4522	3
CSK052.A0101	CSK066.A0101	17.3434	272.568	25	104.478	7	50.2851	3	0	0
CSK064.A0101	CSK083.A0101	27.585	271.731	22	119.88	7	82.6203	4	27.585	1
CSK052.A0101	CSK083.A0101	24.162	270.422	24	100.32	6	60.1591	3	24.162	1
CSK001.A0101	CSK078.A0101	26.3051	270.147	23	162.374	11	42.7528	2	26.3051	1
CSK052.A0101	CSK080.A0101	84.8531	270.031	5	270.031	5	270.031	5	270.031	5
CSK065.A0101	CSK073.A0101	37.1232	269.017	11	258.336	10	243.137	9	243.137	9
CSK019.A0101	CSK042.A0101	45.1028	266.633	11	247.813	9	235.668	8	235.668	8
CSK016.A0101	CSK066.A0101	21.5613	266.199	24	95.7963	5	82.2752	4	64.2517	3
CSK067.A0101	CSK083.A0101	17.5548	265.254	24	104.45	7	17.5548	1	0	0
CSK038.A0101	CSK078.A0101	22.844	262.653	24	99.07	6	60.0989	3	43.84	2
CSK039.A0101	CSK040.A0101	66.399	262.292	9	242.54	7	230.006	6	213.902	5
CSK071.A0101	CSK079.A0101	71.1094	261.825	7	251.037	6	251.037	6	251.037	6
CSK021.A0101	CSK051.A0101	66.5138	261.325	8	239.673	6	224.833	5	208.04	4
CSK016.A0101	CSK083.A0101	20.2275	260.694	24	104.349	7	38.561	2	20.2275	1
CSK016.A0101	CSK055.A0101	72.4398	260.636	12	217.75	8	175.315	5	136.232	3
CSK046.A0101	CSK066.A0101	26.811	258.624	22	110.716	6	82.7196	4	47.6967	2
CSK013.A0101	CSK033.A0101	50.1723	258.26	9	238.722	7	238.722	7	238.722	7
CSK058.A0101	CSK081.A0101	20.2003	258.187	23	112.799	7	75.0114	4	40.221	2
CSK021.A0101	CSK054.A0101	23.7576	257.995	22	134.857	9	23.7576	1	23.7576	1
CSK041.A0101	CSK049.A0101	46.5893	257.911	11	246.193	10	205.297	7	187.976	6
CSK036.A0101	CSK073.A0101	59.9788	257.704	8	246.511	7	246.511	7	214.099	5
CSK008.A0101	CSK083.A0101	26.2526	256.953	23	87.5831	5	45.5255	2	26.2526	1
CSK002.A0101	CSK078.A0101	23.5732	256.379	24	75.3156	5	23.5732	1	23.5732	1
CSK048.A0101	CSK066.A0101	16.6459	256.219	24	80.5987	6	16.6459	1	0	0
CSK007.A0101	CSK054.A0101	26.4594	255.968	23	73.1995	4	46.351	2	26.4594	1
CSK019.A0101	CSK060.A0101	91.695	255.959	6	244.328	5	244.328	5	244.328	5
CSK008.A0101	CSK078.A0101	20.8066	255.59	24	77.9395	5	20.8066	1	20.8066	1
CSK010.A0101	CSK066.A0101	34.9859	254.018	22	93.0345	5	34.9859	1	34.9859	1
CSK033.A0101	CSK067.A0101	71.8398	253.452	9	243.077	8	200.169	5	183.776	4
CSK004.A0101	CSK083.A0101	18.4102	253.343	23	93.6765	6	53.7414	3	0	0
CSK041.A0101	CSK081.A0101	24.095	253.201	21	108.385	6	82.3062	4	44.7889	2
CSK016.A0101	CSK078.A0101	23.1652	252.988	24	67.9733	4	40.4785	2	23.1652	1
CSK035.A0101	CSK068.A0101	66.204	252.404	12	203.711	7	174.412	5	157.449	4
CSK034.A0101	CSK083.A0101	24.0307	250.063	20	129.319	7	101.888	5	47.4301	2
CSK004.A0101	CSK050.A0101	37.6375	249.961	9	237.963	8	237.963	8	237.963	8
CSK036.A0101	CSK050.A0101	77.4873	249.887	4	249.887	4	249.887	4	249.887	4
CSK010.A0101	CSK078.A0101	17.0396	247.908	23	83.2961	6	17.0396	1	0	0
CSK020.A0101	CSK066.A0101	21.4313	247.198	23	73.043	5	21.4313	1	21.4313	1
CSK053.A0101	CSK066.A0101	39.7699	246.922	21	110.774	6	55.8522	2	39.7699	1
CSK025.A0101	CSK078.A0101	27.627	246.183	21	123.42	8	44.0206	2	27.627	1
CSK064.A0101	CSK079.A0101	52.5567	245.726	10	234.823	9	205.448	7	186.41	6
CSK008.A0101	CSK036.A0101	63.9131	244.086	7	236.03	6	223.385	5	205.045	4
CSK012.A0101	CSK026.A0101	41.7819	243.209	9	222.914	7	222.914	7	222.914	7
CSK002.A0101	CSK051.A0101	48.4687	243.042	13	190.035	8	148.662	5	113.292	3
CSK045.A0101	CSK054.A0101	21.6799	242.917	21	99.1384	6	56.5152	3	21.6799	1
CSK019.A0101	CSK054.A0101	62.8046	240.861	9	212.024	6	212.024	6	175.784	4
CSK001.A0101	CSK012.A0101	92.4004	240.842	7	228.963	6	215.967	5	215.967	5
CSK018.A0101	CSK066.A0101	18.3239	240.551	22	101.022	7	18.3239	1	0	0
CSK066.A0101	CSK073.A0101	25.7644	239.548	23	64.6676	4	25.7644	1	25.7644	1
CSK030.A0101	CSK033.A0101	66.8542	238.475	6	228.086	5	228.086	5	228.086	5
CSK066.A0101	CSK079.A0101	22.49	236.319	21	101.136	7	22.49	1	22.49	1
CSK066.A0101	CSK067.A0101	45.2701	235.107	18	127.1	7	45.2701	1	45.2701	1
CSK077.A0101	CSK079.A0101	71.7179	235.105	5	226.021	4	226.021	4	226.021	4
CSK026.A0101	CSK039.A0101	61.4028	235.071	8	215.177	6	202.525	5	202.525	5
CSK062.A0101	CSK078.A0101	32.5259	234.498	18	114.542	5	101.241	4	84.4326	3
CSK034.A0101	CSK066.A0101	39.4361	234.19	18	120.454	6	79.9303	3	61.7631	2
CSK033.A0101	CSK042.A0101	34.8597	232.989	10	232.989	10	177.432	6	177.432	6
CSK032.A0101	CSK074.A0101	49.0593	232.763	9	223.991	8	211.835	7	175.021	5
CSK058.A0101	CSK083.A0101	28.8586	232.502	18	119.349	7	68.1004	3	51.4323	2
CSK009.A0101	CSK051.A0101	61.5425	231.725	7	210.428	5	210.428	5	210.428	5
CSK004.A0101	CSK078.A0101	24.6578	230.681	20	100.13	6	75.5881	4	24.6578	1
CSK056.A0101	CSK066.A0101	14.6017	230.652	21	106.246	8	0	0	0	0
CSK057.A0101	CSK083.A0101	29.6465	230.56	17	122.333	6	108.303	5	56.1424	2
CSK020.A0101	CSK040.A0101	71.1764	230.204	8	230.204	8	201.917	6	182.87	5
CSK054.A0101	CSK060.A0101	45.1717	229.343	10	201.907	7	187.017	6	168.965	5
CSK003.A0101	CSK046.A0101	45.9044	229.195	10	209.353	8	209.353	8	136.557	4
CSK078.A0101	CSK080.A0101	31.6367	228.456	20	102.742	6	50.4707	2	31.6367	1
CSK016.A0101	CSK032.A0101	41.8459	227.615	11	203.808	9	149.552	5	149.552	5
CSK042.A0101	CSK083.A0101	19.7851	226.338	22	78.9132	5	19.7851	1	0	0
CSK038.A0101	CSK083.A0101	12.1227	225.474	23	12.1227	1	0	0	0	0
CSK004.A0101	CSK048.A0101	78.3534	224.371	6	212.444	5	212.444	5	212.444	5
CSK025.A0101	CSK050.A0101	49.1611	222.632	10	193.773	7	166.951	5	166.951	5
CSK062.A0101	CSK083.A0101	17.4875	222.583	21	34.5808	2	34.5808	2	0	0
CSK036.A0101	CSK077.A0101	89.3796	221.317	4	221.317	4	221.317	4	221.317	4
CSK051.A0101	CSK078.A0101	17.4404	221.274	19	128.3	9	17.4404	1	0	0
CSK034.A0101	CSK078.A0101	22.1271	221.116	19	95.8031	6	39.501	2	22.1271	1
CSK054.A0101	CSK058.A0101	64.0548	219.766	10	178.74	6	134.702	3	134.702	3
CSK037.A0101	CSK083.A0101	20.0603	217.022	21	60.1131	4	20.0603	1	20.0603	1
CSK025.A0101	CSK083.A0101	18.2918	216.427	19	116.808	8	50.7204	3	0	0
CSK058.A0101	CSK062.A0101	66.9419	215.732	5	215.732	5	215.732	5	215.732	5
CSK011.A0101	CSK037.A0101	79.7429	215.503	6	215.503	6	202.498	5	184.501	4
CSK019.A0101	CSK073.A0101	50.9705	215.343	10	185.713	7	185.713	7	135.715	4
CSK077.A0101	CSK083.A0101	19.3541	215.022	21	19.3541	1	19.3541	1	0	0
CSK053.A0101	CSK078.A0101	18.1673	214.591	18	114.618	7	71.8798	4	0	0
CSK049.A0101	CSK068.A0101	37.4483	214.337	10	191.994	8	164.454	6	146.955	5
CSK019.A0101	CSK079.A0101	54.0194	213.722	8	213.722	8	184.095	6	165.098	5
CSK020.A0101	CSK049.A0101	86.0557	212.636	6	202.729	5	202.729	5	202.729	5
CSK012.A0101	CSK078.A0101	17.9007	211.916	19	94.3979	6	52.5388	3	0	0
CSK066.A0101	CSK074.A0101	20.9504	211.755	19	79.6702	5	37.2548	2	20.9504	1
CSK001.A0101	CSK051.A0101	60.1863	210.115	8	188.207	6	174.641	5	157.389	4
CSK066.A0101	CSK076.A0101	21.2594	209.746	20	47.6974	3	21.2594	1	21.2594	1
CSK008.A0101	CSK066.A0101	17.3659	209.266	19	90.7477	6	33.4193	2	0	0
CSK001.A0101	CSK066.A0101	25.3735	209.006	18	88.7793	5	62.3726	3	25.3735	1
CSK003.A0101	CSK078.A0101	26.5281	208.768	19	51.5881	3	26.5281	1	26.5281	1
CSK033.A0101	CSK054.A0101	15.188	207.833	20	56.4816	4	0	0	0	0
CSK014.A0101	CSK083.A0101	24.8142	206.976	17	83.3338	4	69.6315	3	69.6315	3
CSK020.A0101	CSK078.A0101	14.6763	206.753	19	77.6574	6	0	0	0	0
CSK013.A0101	CSK078.A0101	15.6004	206.488	20	56.26	4	0	0	0	0
CSK051.A0101	CSK066.A0101	15.1201	205.501	19	53.6712	4	0	0	0	0
CSK035.A0101	CSK066.A0101	18.3377	203.086	19	58.9821	4	18.3377	1	0	0
CSK008.A0101	CSK055.A0101	36.8845	202.864	9	180.571	7	180.571	7	161.748	6
CSK014.A0101	CSK078.A0101	15.3812	202.1	20	41.3649	3	0	0	0	0
CSK068.A0101	CSK078.A0101	23.7754	200.872	17	96.6627	6	40.3339	2	23.7754	1
CSK074.A0101	CSK083.A0101	19.3183	199.971	20	33.6897	2	19.3183	1	0	0
CSK037.A0101	CSK078.A0101	17.0137	199.7	18	71.9785	5	17.0137	1	0	0
CSK030.A0101	CSK036.A0101	82.6711	199.678	7	188.04	6	158.628	4	158.628	4
CSK011.A0101	CSK049.A0101	72.5211	198.655	7	171.545	4	156.657	3	156.657	3
CSK062.A0101	CSK073.A0101	51.6926	196.64	8	185.566	7	155.695	5	137.893	4
CSK073.A0101	CSK083.A0101	19.312	195.978	19	47.4814	3	19.312	1	0	0
CSK030.A0101	CSK066.A0101	18.0659	194.653	19	60.2685	4	18.0659	1	0	0
CSK057.A0101	CSK063.A0101	56.051	194.514	8	175.363	6	144.991	4	126.511	3
CSK065.A0101	CSK079.A0101	51.8312	194.243	9	183.696	8	137.693	5	103.936	3
CSK033.A0101	CSK050.A0101	66.812	193.534	5	184.353	4	184.353	4	184.353	4
CSK044.A0101	CSK078.A0101	28.7338	192.669	16	103.701	6	62.7124	3	28.7338	1
CSK025.A0101	CSK052.A0101	46.5568	192.631	7	184.24	6	169.213	5	169.213	5
CSK040.A0101	CSK057.A0101	43.8013	191.706	9	171.278	7	133.889	4	133.889	4
CSK023.A0101	CSK066.A0101	16.4685	191.474	19	30.2919	2	16.4685	1	0	0
CSK013.A0101	CSK083.A0101	12.9368	191.06	21	12.9368	1	0	0	0	0
CSK039.A0101	CSK079.A0101	55.7417	190.914	6	182.72	5	182.72	5	162.866	4
CSK001.A0101	CSK083.A0101	17.699	189.989	18	58.1369	4	17.699	1	0	0
CSK011.A0101	CSK054.A0101	17.5427	188.271	17	69.9973	5	17.5427	1	0	0
CSK012.A0101	CSK047.A0101	39.1314	187.636	8	170.172	6	170.172	6	132.913	4
CSK036.A0101	CSK079.A0101	53.647	187.302	6	179.045	5	179.045	5	160.326	4
CSK020.A0101	CSK055.A0101	37.6922	187.236	8	177.799	7	162.164	6	126.741	4
CSK054.A0101	CSK055.A0101	30.5786	187.138	13	122.971	6	95.6994	4	58.9222	2
CSK063.A0101	CSK078.A0101	16.7797	186.785	18	44.9531	3	16.7797	1	0	0
CSK019.A0101	CSK030.A0101	84.3159	186.655	7	169.096	5	156.705	4	140.334	3
CSK054.A0101	CSK069.A0101	23.754	186.122	16	68.1297	4	23.754	1	23.754	1
CSK030.A0101	CSK050.A0101	75.3627	185.679	7	164.486	5	151.339	4	151.339	4
CSK019.A0101	CSK078.A0101	18.566	185.538	16	66.7754	4	52.9316	3	0	0
CSK071.A0101	CSK073.A0101	40.5645	183.78	9	156.342	6	156.342	6	120.754	4
CSK007.A0101	CSK049.A0101	72.1864	183.686	6	165.412	4	151.29	3	151.29	3
CSK054.A0101	CSK065.A0101	18.9082	183.183	17	50.1896	3	35.4233	2	0	0
CSK059.A0101	CSK078.A0101	16.4869	183.008	17	75.2954	5	16.4869	1	0	0
CSK061.A0101	CSK066.A0101	14.1978	182.983	18	52.9516	4	0	0	0	0
CSK028.A0101	CSK083.A0101	17.9704	182.536	16	90.8357	6	17.9704	1	0	0
CSK056.A0101	CSK078.A0101	17.8108	182.057	17	47.1179	3	34.1019	2	0	0
CSK019.A0101	CSK052.A0101	50.8	180.717	8	161.122	6	147.109	5	147.109	5
CSK063.A0101	CSK073.A0101	55.0593	179.719	7	179.719	7	152.403	5	118.231	3
CSK028.A0101	CSK078.A0101	25.1115	179.013	16	53.5576	3	25.1115	1	25.1115	1
CSK001.A0101	CSK046.A0101	93.4242	178.808	6	178.808	6	153.464	4	116.486	2
CSK048.A0101	CSK078.A0101	22.5265	178.723	17	49.6065	3	22.5265	1	22.5265	1
CSK005.A0101	CSK078.A0101	13.6836	178.551	19	13.6836	1	0	0	0	0
CSK066.A0101	CSK082.A0101	12.6789	175.451	18	24.7682	2	0	0	0	0
CSK047.A0101	CSK083.A0101	27.849	174.521	15	75.7626	4	61.4686	3	27.849	1
CSK062.A0101	CSK077.A0101	90.2981	172.373	5	163.437	4	150.23	3	150.23	3
CSK051.A0101	CSK083.A0101	19.925	172.177	14	94.5891	6	39.31	2	0	0
CSK014.A0101	CSK066.A0101	17.0931	171.035	17	44.3386	3	17.0931	1	0	0
CSK058.A0101	CSK060.A0101	61.7586	170.244	7	161.907	6	134.103	4	134.103	4
CSK050.A0101	CSK078.A0101	19.1475	169.898	16	48.8013	3	19.1475	1	0	0
CSK057.A0101	CSK078.A0101	19.4462	169.442	17	34.9199	2	19.4462	1	0	0
CSK023.A0101	CSK078.A0101	22.7811	169.249	15	75.5386	5	38.9342	2	22.7811	1
CSK066.A0101	CSK071.A0101	19.5762	168.864	16	48.8445	3	36.0931	2	0	0
CSK006.A0101	CSK066.A0101	18.6179	168.841	16	37.063	2	37.063	2	0	0
CSK017.A0101	CSK060.A0101	29.6123	167.756	9	137.038	6	137.038	6	82.618	3
CSK071.A0101	CSK083.A0101	15.9576	166.251	16	47.2972	3	0	0	0	0
CSK060.A0101	CSK066.A0101	18.4408	165.33	16	44.3243	3	18.4408	1	0	0
CSK050.A0101	CSK083.A0101	15.2207	164.673	16	28.5816	2	0	0	0	0
CSK066.A0101	CSK080.A0101	27.8469	162.857	15	57.9491	3	27.8469	1	27.8469	1
CSK009.A0101	CSK035.A0101	65.3863	161.934	4	153.097	3	153.097	3	153.097	3
CSK007.A0101	CSK029.A0101	78.6867	161.421	4	161.421	4	146.988	3	130.654	2
CSK046.A0101	CSK078.A0101	20.4165	161.27	16	20.4165	1	20.4165	1	20.4165	1
CSK053.A0101	CSK063.A0101	82.9393	161.014	4	161.014	4	161.014	4	143.53	3
CSK026.A0101	CSK054.A0101	28.4181	159.686	14	71.4044	4	45.1096	2	28.4181	1
CSK036.A0101	CSK064.A0101	78.4055	159.229	4	159.229	4	159.229	4	159.229	4
CSK015.A0101	CSK041.A0101	97.4004	159.188	5	150.957	4	122.451	2	122.451	2
CSK019.A0101	CSK050.A0101	73.6409	158.528	3	158.528	3	158.528	3	158.528	3
CSK018.A0101	CSK083.A0101	21.1785	158.44	14	78.1528	5	38.7891	2	21.1785	1
CSK025.A0101	CSK067.A0101	30.5306	158.06	8	138.597	6	138.597	6	122.263	5
CSK044.A0101	CSK066.A0101	24.4569	157.665	15	38.4404	2	24.4569	1	24.4569	1
CSK015.A0101	CSK032.A0101	26.7564	157.212	8	148.787	7	148.787	7	112.787	5
CSK042.A0101	CSK071.A0101	72.0375	155.941	5	155.941	5	141.912	4	125.456	3
CSK033.A0101	CSK052.A0101	58.3125	155.708	4	155.708	4	155.708	4	155.708	4
CSK060.A0101	CSK083.A0101	21.3418	155.402	13	66.7474	4	38.3997	2	21.3418	1
CSK003.A0101	CSK066.A0101	15.3576	155.19	14	54.956	4	0	0	0	0
CSK003.A0101	CSK004.A0101	58.5471	155.177	4	155.177	4	155.177	4	155.177	4
CSK061.A0101	CSK078.A0101	16.6707	154.986	13	110.815	8	33.1284	2	0	0
CSK076.A0101	CSK078.A0101	22.7812	154.926	13	66.616	4	22.7812	1	22.7812	1
CSK012.A0101	CSK046.A0101	36.409	154.841	7	146.412	6	132.246	5	95.3502	3
CSK076.A0101	CSK083.A0101	17.9798	154.228	15	42.4385	3	17.9798	1	0	0
CSK063.A0101	CSK066.A0101	17.8486	154.048	13	87.8456	6	17.8486	1	0	0
CSK055.A0101	CSK063.A0101	48.448	153.612	6	143.935	5	113.281	3	113.281	3
CSK054.A0101	CSK075.A0101	18.874	153.498	14	46.5332	3	18.874	1	0	0
CSK005.A0101	CSK066.A0101	17.5534	152.893	15	29.7474	2	17.5534	1	0	0
CSK082.A0101	CSK083.A0101	16.8099	151.682	13	76.3685	5	16.8099	1	0	0
CSK040.A0101	CSK078.A0101	16.6597	151.537	14	46.1595	3	16.6597	1	0	0
CSK036.A0101	CSK083.A0101	18.753	151.175	12	105.338	7	18.753	1	0	0
CSK025.A0101	CSK036.A0101	48.1183	150.473	5	141.072	4	141.072	4	141.072	4
CSK059.A0101	CSK066.A0101	17.6607	150.019	14	44.5237	3	17.6607	1	0	0
CSK063.A0101	CSK080.A0101	91.1021	149.572	4	149.572	4	137.174	3	119.551	2
CSK032.A0101	CSK078.A0101	15.8259	149.541	14	56.8958	4	0	0	0	0
CSK018.A0101	CSK078.A0101	18.0979	149.26	14	47.6127	3	18.0979	1	0	0
CSK003.A0101	CSK083.A0101	23.7496	149.232	13	53.3774	3	23.7496	1	23.7496	1
CSK058.A0101	CSK066.A0101	26.1343	148.962	14	26.1343	1	26.1343	1	26.1343	1
CSK009.A0101	CSK083.A0101	13.0763	147.16	15	13.0763	1	0	0	0	0
CSK040.A0101	CSK066.A0101	14.3016	147.101	15	26.5777	2	0	0	0	0
CSK054.A0101	CSK063.A0101	44.428	146.297	7	127.243	5	96.4071	3	79.4287	2
CSK011.A0101	CSK040.A0101	51.2321	145.588	4	136.775	3	136.775	3	136.775	3
CSK003.A0101	CSK079.A0101	50.5286	145.101	6	125.225	4	110.177	3	110.177	3
CSK036.A0101	CSK065.A0101	49.2693	142.732	4	142.732	4	142.732	4	125.99	3
CSK056.A0101	CSK083.A0101	17.9717	142.699	13	44.964	3	17.9717	1	0	0
CSK008.A0101	CSK015.A0101	66.7498	142.28	5	120.015	3	120.015	3	120.015	3
CSK035.A0101	CSK083.A0101	17.0808	141.772	13	45.5537	3	17.0808	1	0	0
CSK022.A0101	CSK083.A0101	22.3142	138.741	13	35.3524	2	22.3142	1	22.3142	1
CSK012.A0101	CSK039.A0101	44.7045	138.263	6	129.66	5	99.0451	3	99.0451	3
CSK040.A0101	CSK058.A0101	39.0137	137.93	6	117.736	4	105.346	3	105.346	3
CSK028.A0101	CSK051.A0101	34.4059	137.626	8	119.229	6	74.4697	3	55.0411	2
CSK051.A0101	CSK074.A0101	36.0498	137.368	6	115.787	4	115.787	4	96.0563	3
CSK052.A0101	CSK062.A0101	45.8409	137.228	5	129.067	4	129.067	4	129.067	4
CSK006.A0101	CSK078.A0101	20.6287	137.113	14	20.6287	1	20.6287	1	20.6287	1
CSK060.A0101	CSK078.A0101	15.6234	136.673	13	31.1694	2	0	0	0	0
CSK032.A0101	CSK052.A0101	45.8355	135.737	5	135.737	5	109.988	3	109.988	3
CSK036.A0101	CSK048.A0101	33.6039	133.949	6	123.388	5	92.8248	3	92.8248	3
CSK002.A0101	CSK066.A0101	16.0248	132.734	12	56.0583	4	16.0248	1	0	0
CSK005.A0101	CSK083.A0101	16.6631	132.437	11	82.6488	6	16.6631	1	0	0
CSK041.A0101	CSK083.A0101	13.6484	132.305	13	26.0256	2	0	0	0	0
CSK047.A0101	CSK078.A0101	15.6698	131.598	13	28.2176	2	0	0	0	0
CSK030.A0101	CSK032.A0101	72.7647	131.518	5	121.293	4	92.0774	2	72.7647	1
CSK020.A0101	CSK083.A0101	17.8147	128.953	12	30.498	2	17.8147	1	0	0
CSK049.A0101	CSK079.A0101	44.4335	128.076	5	116.811	4	103.711	3	103.711	3
CSK015.A0101	CSK074.A0101	39.4766	127.014	4	127.014	4	127.014	4	127.014	4
CSK028.A0101	CSK079.A0101	49.8679	126.231	4	126.231	4	111.141	3	111.141	3
CSK019.A0101	CSK077.A0101	89.8628	125.93	3	125.93	3	112.878	2	112.878	2
CSK016.A0101	CSK048.A0101	37.1669	125.568	5	113.848	4	98.1635	3	98.1635	3
CSK046.A0101	CSK083.A0101	15.028	125.098	12	41.3262	3	0	0	0	0
CSK015.A0101	CSK083.A0101	14.7333	124.077	13	14.7333	1	0	0	0	0
CSK006.A0101	CSK083.A0101	17.8155	121.231	12	33.1481	2	17.8155	1	0	0
CSK022.A0101	CSK041.A0101	29.6276	120.895	7	109.009	6	67.7418	3	49.9124	2
CSK013.A0101	CSK030.A0101	61.1892	120.436	3	120.436	3	107.826	2	107.826	2
CSK002.A0101	CSK033.A0101	111.859	120.334	2	111.859	1	111.859	1	111.859	1
CSK059.A0101	CSK083.A0101	16.9533	120.239	11	30.3789	2	16.9533	1	0	0
CSK019.A0101	CSK064.A0101	76.9263	119.817	4	109.663	3	109.663	3	76.9263	1
CSK004.A0101	CSK028.A0101	54.2755	119.06	3	119.06	3	119.06	3	119.06	3
CSK015.A0101	CSK078.A0101	12.3527	118.409	12	12.3527	1	0	0	0	0
CSK019.A0101	CSK057.A0101	62.7687	117.831	6	75.6634	2	62.7687	1	62.7687	1
CSK054.A0101	CSK080.A0101	43.6366	117.728	7	72.0711	2	72.0711	2	72.0711	2
CSK044.A0101	CSK083.A0101	18.4782	117.132	10	50.0831	3	35.0135	2	0	0
CSK039.A0101	CSK054.A0101	13.515	116.858	12	13.515	1	0	0	0	0
CSK033.A0101	CSK073.A0101	35.1311	116.395	5	104.774	4	104.774	4	88.7147	3
CSK053.A0101	CSK055.A0101	30.7766	115.583	6	107.069	5	94.6563	4	57.7533	2
CSK035.A0101	CSK078.A0101	17.2712	114.682	11	29.5997	2	17.2712	1	0	0
CSK048.A0101	CSK083.A0101	18.8692	114.183	10	49.7455	3	36.7747	2	0	0
CSK025.A0101	CSK066.A0101	19.2662	112.965	10	51.1701	3	37.6059	2	0	0
CSK002.A0101	CSK083.A0101	11.2381	112.727	12	0	0	0	0	0	0
CSK022.A0101	CSK079.A0101	39.5213	112.71	4	112.71	4	112.71	4	95.7609	3
CSK058.A0101	CSK063.A0101	35.5896	112.624	6	102.86	5	74.5796	3	56.7084	2
CSK010.A0101	CSK083.A0101	15.1488	112.598	11	28.5814	2	0	0	0	0
CSK032.A0101	CSK042.A0101	45.5795	111.508	4	111.508	4	99.3682	3	99.3682	3
CSK025.A0101	CSK064.A0101	30.3279	110.981	5	102.434	4	102.434	4	82.4941	3
CSK032.A0101	CSK067.A0101	37.8225	110.038	4	110.038	4	110.038	4	110.038	4
CSK022.A0101	CSK030.A0101	36.3466	109.755	5	100.428	4	100.428	4	64.9884	2
CSK001.A0101	CSK004.A0101	55.8094	109.345	3	109.345	3	109.345	3	90.8992	2
CSK015.A0101	CSK039.A0101	75.2527	108.448	4	91.7983	2	91.7983	2	75.2527	1
CSK058.A0101	CSK078.A0101	13.9269	108.323	10	51.3665	4	0	0	0	0
CSK028.A0101	CSK066.A0101	15.8497	107.089	11	15.8497	1	0	0	0	0
CSK012.A0101	CSK025.A0101	24.2566	107.014	6	98.1365	5	85.2941	4	67.2206	3
CSK046.A0101	CSK062.A0101	61.0734	106.38	2	106.38	2	106.38	2	106.38	2
CSK004.A0101	CSK012.A0101	40.0719	105.964	4	105.964	4	92.744	3	73.3795	2
CSK032.A0101	CSK083.A0101	14.8883	104.403	9	66.6001	5	0	0	0	0
CSK022.A0101	CSK078.A0101	12.5394	104.183	11	12.5394	1	0	0	0	0
CSK012.A0101	CSK083.A0101	16.1757	103.661	9	43.972	3	16.1757	1	0	0
CSK043.A0101	CSK069.A0101	24.3664	103.372	9	38.0907	2	24.3664	1	24.3664	1
CSK022.A0101	CSK066.A0101	21.062	103.32	9	47.2781	3	21.062	1	21.062	1
CSK002.A0101	CSK047.A0101	54.6209	102.829	3	91.1017	2	91.1017	2	91.1017	2
CSK012.A0101	CSK015.A0101	34.7197	102.749	5	102.749	5	89.4373	4	34.7197	1
CSK007.A0101	CSK041.A0101	43.8422	101.883	3	101.883	3	101.883	3	101.883	3
CSK030.A0101	CSK046.A0101	64.8134	101.831	3	101.831	3	101.831	3	64.8134	1
CSK022.A0101	CSK039.A0101	44.5995	101.807	3	101.807	3	101.807	3	101.807	3
CSK001.A0101	CSK030.A0101	36.0113	101.637	4	101.637	4	88.3765	3	88.3765	3
CSK001.A0101	CSK062.A0101	15.4047	101.514	8	84.6181	6	0	0	0	0
CSK025.A0101	CSK077.A0101	26.5248	101.421	5	91.8647	4	91.8647	4	71.9223	3
CSK077.A0101	CSK080.A0101	29.5255	100.975	5	81.8458	3	81.8458	3	81.8458	3
CSK030.A0101	CSK078.A0101	15.2736	99.5861	10	15.2736	1	0	0	0	0
CSK074.A0101	CSK078.A0101	14.9719	99.271	9	39.9676	3	0	0	0	0
CSK041.A0101	CSK078.A0101	17.9964	98.8916	10	17.9964	1	17.9964	1	0	0
CSK011.A0101	CSK043.A0101	22.1935	98.6518	8	52.2383	3	22.1935	1	22.1935	1
CSK011.A0101	CSK050.A0101	25.1612	98.4573	6	89.6712	5	47.5835	2	47.5835	2
CSK025.A0101	CSK042.A0101	31.5067	98.2875	5	75.963	3	75.963	3	58.6019	2
CSK013.A0101	CSK039.A0101	42.4532	98.2846	6	58.3443	2	42.4532	1	42.4532	1
CSK040.A0101	CSK083.A0101	10.7108	97.6137	11	0	0	0	0	0	0
CSK004.A0101	CSK025.A0101	37.1788	96.7638	6	78.4604	4	37.1788	1	37.1788	1
CSK011.A0101	CSK012.A0101	39.9229	96.5437	5	87.7298	4	58.3123	2	39.9229	1
CSK008.A0101	CSK050.A0101	59.6088	96.0453	2	96.0453	2	96.0453	2	96.0453	2
CSK041.A0101	CSK066.A0101	16.9976	95.5367	9	16.9976	1	16.9976	1	0	0
CSK002.A0101	CSK062.A0101	95.1058	95.1058	1	95.1058	1	95.1058	1	95.1058	1
CSK021.A0101	CSK039.A0101	47.507	93.748	5	76.121	3	47.507	1	47.507	1
CSK002.A0101	CSK015.A0101	25.5554	93.396	5	93.396	5	66.0835	3	49.9594	2
CSK003.A0101	CSK036.A0101	44.3925	91.9409	3	83.4237	2	83.4237	2	83.4237	2
CSK033.A0101	CSK077.A0101	33.9932	91.797	4	91.797	4	63.2643	2	63.2643	2
CSK029.A0101	CSK054.A0101	10.6314	91.6814	10	0	0	0	0	0	0
CSK040.A0101	CSK041.A0101	29.9182	91.1119	5	82.7715	4	54.6265	2	54.6265	2
CSK028.A0101	CSK046.A0101	31.0321	89.7611	4	80.5745	3	80.5745	3	61.9282	2
CSK008.A0101	CSK032.A0101	38.3673	89.346	3	89.346	3	75.9469	2	75.9469	2
CSK001.A0101	CSK033.A0101	35.9458	89.1332	5	80.1334	4	35.9458	1	35.9458	1
CSK001.A0101	CSK011.A0101	38.5025	88.2704	4	78.8995	3	78.8995	3	61.301	2
CSK019.A0101	CSK046.A0101	63.8313	87.8653	3	76.0131	2	63.8313	1	63.8313	1
CSK015.A0101	CSK049.A0101	27.615	87.3397	5	70.6953	3	70.6953	3	70.6953	3
CSK054.A0101	CSK070.A0101	16.0901	87.2763	8	40.3993	3	16.0901	1	0	0
CSK020.A0101	CSK035.A0101	44.9253	86.8038	3	86.8038	3	86.8038	3	69.9784	2
CSK012.A0101	CSK036.A0101	40.3637	86.6906	3	86.6906	3	71.9473	2	71.9473	2
CSK025.A0101	CSK074.A0101	36.0412	86.5762	4	76.641	3	76.641	3	59.9282	2
CSK019.A0101	CSK074.A0101	32.1914	85.3812	4	76.1928	3	61.6373	2	61.6373	2
CSK002.A0101	CSK004.A0101	39.1553	85.0962	3	85.0962	3	85.0962	3	85.0962	3
CSK026.A0101	CSK041.A0101	48.4337	84.9289	4	64.3261	2	48.4337	1	48.4337	1
CSK016.A0101	CSK050.A0101	20.9338	84.5955	6	61.1721	4	20.9338	1	20.9338	1
CSK052.A0101	CSK074.A0101	48.7421	84.5753	2	84.5753	2	84.5753	2	84.5753	2
CSK028.A0101	CSK074.A0101	54.1042	84.4778	3	84.4778	3	71.9954	2	54.1042	1
CSK036.A0101	CSK046.A0101	64.1468	84.3264	2	84.3264	2	84.3264	2	84.3264	2
CSK003.A0101	CSK074.A0101	54.0295	84.3187	3	84.3187	3	71.6458	2	54.0295	1
CSK030.A0101	CSK083.A0101	13.2941	84.2898	8	26.5515	2	0	0	0	0
CSK033.A0101	CSK043.A0101	11.4495	83.9705	9	0	0	0	0	0	0
CSK011.A0101	CSK039.A0101	31.5763	83.0481	5	62.2596	3	50.2142	2	31.5763	1
CSK012.A0101	CSK041.A0101	40.6819	83.0176	3	83.0176	3	83.0176	3	65.8391	2
CSK020.A0101	CSK030.A0101	60.4348	82.7173	3	73.1157	2	60.4348	1	60.4348	1
CSK050.A0101	CSK054.A0101	16.0355	82.1524	7	43.1598	3	16.0355	1	0	0
CSK012.A0101	CSK013.A0101	29.1369	80.9576	5	49.8516	2	49.8516	2	49.8516	2
CSK054.A0101	CSK079.A0101	13.7256	80.2392	8	26.4112	2	0	0	0	0
CSK065.A0101	CSK080.A0101	53.0119	79.8347	2	79.8347	2	79.8347	2	79.8347	2
CSK004.A0101	CSK046.A0101	31.2649	79.0083	3	79.0083	3	79.0083	3	61.8007	2
CSK019.A0101	CSK065.A0101	16.2917	78.6194	6	47.689	3	32.3016	2	0	0
CSK008.A0101	CSK048.A0101	33.6016	77.9857	3	66.0603	2	66.0603	2	66.0603	2
CSK003.A0101	CSK019.A0101	43.9332	77.4634	2	77.4634	2	77.4634	2	77.4634	2
CSK011.A0101	CSK046.A0101	24.5972	77.2704	4	65.2827	3	65.2827	3	47.5539	2
CSK010.A0101	CSK047.A0101	43.6326	76.9826	4	58.9082	2	43.6326	1	43.6326	1
CSK011.A0101	CSK032.A0101	44.9095	76.6639	3	76.6639	3	61.9659	2	44.9095	1
CSK017.A0101	CSK054.A0101	15.6816	75.7587	7	40.9079	3	0	0	0	0
CSK021.A0101	CSK049.A0101	34.5854	75.5974	3	67.0142	2	67.0142	2	67.0142	2
CSK032.A0101	CSK073.A0101	29.9263	75.5969	3	75.5969	3	75.5969	3	75.5969	3
CSK013.A0101	CSK022.A0101	27.1169	75.5345	4	67.4968	3	67.4968	3	48.3725	2
CSK041.A0101	CSK068.A0101	30.2726	74.8434	5	56.9456	3	30.2726	1	30.2726	1
CSK002.A0101	CSK074.A0101	37.5341	73.9373	4	62.6286	3	37.5341	1	37.5341	1
CSK007.A0101	CSK043.A0101	17.4919	73.5866	6	33.8031	2	33.8031	2	0	0
CSK007.A0101	CSK039.A0101	23.8544	73.484	5	56.5897	3	43.1771	2	23.8544	1
CSK023.A0101	CSK083.A0101	10.4084	72.9058	8	0	0	0	0	0	0
CSK015.A0101	CSK022.A0101	58.9671	72.7825	2	72.7825	2	58.9671	1	58.9671	1
CSK038.A0101	CSK054.A0101	10.8977	71.3205	8	0	0	0	0	0	0
CSK061.A0101	CSK063.A0101	39.8214	71.198	3	71.198	3	57.6173	2	39.8214	1
CSK062.A0101	CSK079.A0101	27.1199	71.137	4	62.9759	3	62.9759	3	27.1199	1
CSK043.A0101	CSK070.A0101	13.9444	71.1064	6	41.0179	3	0	0	0	0
CSK046.A0101	CSK047.A0101	16.8752	70.9603	6	16.8752	1	16.8752	1	0	0
CSK016.A0101	CSK025.A0101	40.9941	70.9596	4	53.1883	2	40.9941	1	40.9941	1
CSK040.A0101	CSK055.A0101	45.0362	70.7543	2	70.7543	2	70.7543	2	70.7543	2
CSK051.A0101	CSK079.A0101	70.0284	70.0284	1	70.0284	1	70.0284	1	70.0284	1
CSK003.A0101	CSK030.A0101	37.6026	69.9662	3	61.2775	2	61.2775	2	61.2775	2
CSK036.A0101	CSK057.A0101	28.5858	69.7089	4	69.7089	4	28.5858	1	28.5858	1
CSK062.A0101	CSK074.A0101	55.0167	69.5728	2	69.5728	2	55.0167	1	55.0167	1
CSK042.A0101	CSK074.A0101	36.4216	69.2063	2	69.2063	2	69.2063	2	69.2063	2
CSK008.A0101	CSK046.A0101	59.2985	69.1339	2	59.2985	1	59.2985	1	59.2985	1
CSK033.A0101	CSK071.A0101	29.6023	69.0916	3	58.8115	2	58.8115	2	58.8115	2
CSK015.A0101	CSK073.A0101	23.3236	68.9372	3	68.9372	3	68.9372	3	68.9372	3
CSK009.A0101	CSK040.A0101	26.3398	68.4266	4	48.8977	2	48.8977	2	48.8977	2
CSK015.A0101	CSK019.A0101	29.0395	68.4226	3	68.4226	3	54.837	2	54.837	2
CSK043.A0101	CSK045.A0101	14.721	68.1706	7	14.721	1	0	0	0	0
CSK021.A0101	CSK045.A0101	20.4594	67.9337	6	20.4594	1	20.4594	1	20.4594	1
CSK011.A0101	CSK041.A0101	31.8509	67.579	3	67.579	3	67.579	3	31.8509	1
CSK062.A0101	CSK065.A0101	16.2917	67.5248	5	47.3121	3	16.2917	1	0	0
CSK001.A0101	CSK079.A0101	20.9727	67.3554	4	67.3554	4	54.6786	3	20.9727	1
CSK012.A0101	CSK079.A0101	31.3018	67.2997	3	67.2997	3	67.2997	3	31.3018	1
CSK051.A0101	CSK054.A0101	17.0531	67.2429	6	29.9273	2	17.0531	1	0	0
CSK054.A0101	CSK076.A0101	11.7657	67.0738	7	0	0	0	0	0	0
CSK041.A0101	CSK079.A0101	24.8034	66.4984	4	57.2793	3	44.4187	2	24.8034	1
CSK003.A0101	CSK016.A0101	33.9561	66.3884	2	66.3884	2	66.3884	2	66.3884	2
CSK004.A0101	CSK052.A0101	39.0179	65.3967	4	39.0179	1	39.0179	1	39.0179	1
CSK012.A0101	CSK068.A0101	32.842	64.9885	3	64.9885	3	50.0561	2	32.842	1
CSK026.A0101	CSK055.A0101	33.125	64.7563	2	64.7563	2	64.7563	2	64.7563	2
CSK054.A0101	CSK056.A0101	10.5619	64.6271	7	0	0	0	0	0	0
CSK035.A0101	CSK054.A0101	13.3027	64.3822	6	25.5854	2	0	0	0	0
CSK008.A0101	CSK019.A0101	31.8075	64.2445	3	64.2445	3	49.9336	2	31.8075	1
CSK004.A0101	CSK053.A0101	43.4223	63.4564	2	63.4564	2	63.4564	2	63.4564	2
CSK012.A0101	CSK019.A0101	31.5841	63.0078	2	63.0078	2	63.0078	2	63.0078	2
CSK026.A0101	CSK057.A0101	32.7624	62.1396	2	62.1396	2	62.1396	2	62.1396	2
CSK015.A0101	CSK036.A0101	25.4023	62.1222	4	52.2799	3	25.4023	1	25.4023	1
CSK054.A0101	CSK071.A0101	11.0846	61.7804	7	0	0	0	0	0	0
CSK078.A0101	CSK082.A0101	12.6254	61.7158	6	12.6254	1	0	0	0	0
CSK067.A0101	CSK074.A0101	49.2601	61.6692	2	61.6692	2	49.2601	1	49.2601	1
CSK016.A0101	CSK028.A0101	33.4859	61.615	2	61.615	2	61.615	2	61.615	2
CSK012.A0101	CSK054.A0101	9.6809	60.9112	7	0	0	0	0	0	0
CSK033.A0101	CSK065.A0101	18.1331	60.8053	4	48.9195	3	34.1367	2	0	0
CSK042.A0101	CSK057.A0101	32.4391	60.4772	3	60.4772	3	32.4391	1	32.4391	1
CSK025.A0101	CSK030.A0101	26.526	60.3879	3	60.3879	3	46.9684	2	46.9684	2
CSK021.A0101	CSK079.A0101	25.5952	59.5946	3	59.5946	3	45.8858	2	45.8858	2
CSK020.A0101	CSK033.A0101	34.8711	59.4889	2	59.4889	2	59.4889	2	59.4889	2
CSK062.A0101	CSK071.A0101	28.7671	59.2868	3	49.6326	2	49.6326	2	49.6326	2
CSK043.A0101	CSK049.A0101	12.467	59.1866	6	12.467	1	0	0	0	0
CSK025.A0101	CSK079.A0101	22.9753	58.3508	4	39.6883	2	39.6883	2	22.9753	1
CSK010.A0101	CSK054.A0101	12.9073	58.226	6	12.9073	1	0	0	0	0
CSK033.A0101	CSK074.A0101	26.2798	58.1302	3	58.1302	3	43.1487	2	26.2798	1
CSK026.A0101	CSK068.A0101	26.041	58.0544	4	38.419	2	26.041	1	26.041	1
CSK054.A0101	CSK059.A0101	13.7904	57.6967	6	13.7904	1	0	0	0	0
CSK022.A0101	CSK048.A0101	30.2283	57.562	3	46.5077	2	46.5077	2	30.2283	1
CSK036.A0101	CSK054.A0101	18.5058	57.5541	5	18.5058	1	18.5058	1	0	0
CSK055.A0101	CSK061.A0101	29.8755	56.9044	2	56.9044	2	56.9044	2	56.9044	2
CSK051.A0101	CSK058.A0101	40.7501	56.8759	2	56.8759	2	56.8759	2	40.7501	1
CSK012.A0101	CSK029.A0101	25.197	56.5868	3	56.5868	3	42.9899	2	25.197	1
CSK013.A0101	CSK054.A0101	12.0888	56.4764	6	12.0888	1	0	0	0	0
CSK033.A0101	CSK046.A0101	45.3245	56.0177	2	45.3245	1	45.3245	1	45.3245	1
CSK053.A0101	CSK062.A0101	31.6068	55.8371	2	55.8371	2	55.8371	2	55.8371	2
CSK029.A0101	CSK032.A0101	26.1455	55.795	3	55.795	3	43.6313	2	26.1455	1
CSK053.A0101	CSK080.A0101	36.2108	55.7937	2	55.7937	2	55.7937	2	36.2108	1
CSK012.A0101	CSK074.A0101	26.2056	55.7296	3	45.2302	2	45.2302	2	26.2056	1
CSK003.A0101	CSK047.A0101	36.5354	55.4328	3	36.5354	1	36.5354	1	36.5354	1
CSK001.A0101	CSK016.A0101	34.6001	55.2672	2	55.2672	2	55.2672	2	55.2672	2
CSK036.A0101	CSK053.A0101	24.1801	54.5952	4	24.1801	1	24.1801	1	24.1801	1
CSK004.A0101	CSK073.A0101	39.9305	54.5642	2	54.5642	2	39.9305	1	39.9305	1
CSK026.A0101	CSK058.A0101	31.7069	53.3984	2	53.3984	2	53.3984	2	53.3984	2
CSK015.A0101	CSK061.A0101	30.6245	53.0787	3	44.9218	2	30.6245	1	30.6245	1
CSK021.A0101	CSK043.A0101	17.0465	52.7171	5	17.0465	1	17.0465	1	0	0
CSK001.A0101	CSK036.A0101	16.6563	52.621	4	43.9925	3	16.6563	1	0	0
CSK054.A0101	CSK073.A0101	10.746	52.1522	6	0	0	0	0	0	0
CSK055.A0101	CSK062.A0101	27.1891	51.9917	2	51.9917	2	51.9917	2	51.9917	2
CSK009.A0101	CSK054.A0101	11.0382	51.9498	5	0	0	0	0	0	0
CSK007.A0101	CSK040.A0101	38.5	51.8883	2	51.8883	2	38.5	1	38.5	1
CSK068.A0101	CSK074.A0101	51.8863	51.8863	1	51.8863	1	51.8863	1	51.8863	1
CSK063.A0101	CSK067.A0101	26.6309	51.6783	3	42.7539	2	42.7539	2	26.6309	1
CSK004.A0101	CSK054.A0101	12.7324	51.3356	5	12.7324	1	0	0	0	0
CSK004.A0101	CSK011.A0101	21.4438	50.8365	3	50.8365	3	38.4921	2	21.4438	1
CSK021.A0101	CSK040.A0101	29.9308	50.4023	3	41.9354	2	29.9308	1	29.9308	1
CSK022.A0101	CSK049.A0101	36.9282	49.8298	2	49.8298	2	36.9282	1	36.9282	1
CSK033.A0101	CSK064.A0101	16.5891	49.7017	4	31.4132	2	16.5891	1	0	0
CSK016.A0101	CSK073.A0101	34.1491	48.9808	2	48.9808	2	34.1491	1	34.1491	1
CSK015.A0101	CSK050.A0101	21.1528	48.9639	3	40.8966	2	40.8966	2	21.1528	1
CSK061.A0101	CSK080.A0101	48.6846	48.6846	1	48.6846	1	48.6846	1	48.6846	1
CSK043.A0101	CSK065.A0101	11.4915	48.1839	5	0	0	0	0	0	0
CSK036.A0101	CSK074.A0101	36.4249	47.9114	2	36.4249	1	36.4249	1	36.4249	1
CSK057.A0101	CSK067.A0101	32.2167	47.6461	2	47.6461	2	32.2167	1	32.2167	1
CSK008.A0101	CSK042.A0101	31.6955	47.6099	2	47.6099	2	31.6955	1	31.6955	1
CSK028.A0101	CSK047.A0101	36.6677	47.0836	2	36.6677	1	36.6677	1	36.6677	1
CSK002.A0101	CSK011.A0101	18.9412	46.8369	3	36.1555	2	36.1555	2	0	0
CSK022.A0101	CSK068.A0101	28.2115	46.3984	3	28.2115	1	28.2115	1	28.2115	1
CSK054.A0101	CSK068.A0101	10.8038	46.2599	5	0	0	0	0	0	0
CSK063.A0101	CSK079.A0101	18.7131	46.2127	3	35.5905	2	35.5905	2	0	0
CSK033.A0101	CSK079.A0101	27.4635	46.1689	2	46.1689	2	46.1689	2	27.4635	1
CSK022.A0101	CSK054.A0101	10.2824	45.871	5	0	0	0	0	0	0
CSK020.A0101	CSK063.A0101	27.8582	45.5003	3	27.8582	1	27.8582	1	27.8582	1
CSK043.A0101	CSK075.A0101	14.8794	45.2502	4	27.2035	2	0	0	0	0
CSK026.A0101	CSK079.A0101	25.8687	45.1269	2	45.1269	2	45.1269	2	25.8687	1
CSK052.A0101	CSK054.A0101	16.72	44.8021	4	16.72	1	16.72	1	0	0
CSK019.A0101	CSK071.A0101	28.852	44.7124	2	44.7124	2	28.852	1	28.852	1
CSK028.A0101	CSK036.A0101	44.5704	44.5704	1	44.5704	1	44.5704	1	44.5704	1
CSK063.A0101	CSK064.A0101	28.3458	44.5034	2	44.5034	2	44.5034	2	28.3458	1
CSK068.A0101	CSK079.A0101	33.0778	44.3631	2	33.0778	1	33.0778	1	33.0778	1
CSK055.A0101	CSK060.A0101	28.5315	44.1518	2	44.1518	2	28.5315	1	28.5315	1
CSK009.A0101	CSK049.A0101	31.2164	44.1498	2	44.1498	2	31.2164	1	31.2164	1
CSK002.A0101	CSK036.A0101	44.1246	44.1246	1	44.1246	1	44.1246	1	44.1246	1
CSK019.A0101	CSK028.A0101	43.985	43.985	1	43.985	1	43.985	1	43.985	1
CSK002.A0101	CSK019.A0101	43.983	43.983	1	43.983	1	43.983	1	43.983	1
CSK054.A0101	CSK077.A0101	15.3925	42.7508	4	15.3925	1	0	0	0	0
CSK032.A0101	CSK079.A0101	27.2465	42.701	2	42.701	2	27.2465	1	27.2465	1
CSK001.A0101	CSK047.A0101	30.7722	42.4768	2	30.7722	1	30.7722	1	30.7722	1
CSK040.A0101	CSK079.A0101	42.3438	42.3438	1	42.3438	1	42.3438	1	42.3438	1
CSK057.A0101	CSK073.A0101	30.7776	41.8834	2	30.7776	1	30.7776	1	30.7776	1
CSK015.A0101	CSK021.A0101	25.9628	41.6176	2	41.6176	2	25.9628	1	25.9628	1
CSK019.A0101	CSK029.A0101	16.0828	41.5785	3	41.5785	3	16.0828	1	0	0
CSK074.A0101	CSK077.A0101	29.2721	41.4696	2	41.4696	2	29.2721	1	29.2721	1
CSK045.A0101	CSK049.A0101	11.6161	41.372	4	0	0	0	0	0	0
CSK032.A0101	CSK077.A0101	20.9514	40.9575	2	40.9575	2	40.9575	2	40.9575	2
CSK020.A0101	CSK022.A0101	21.3788	40.5031	2	40.5031	2	40.5031	2	21.3788	1
CSK007.A0101	CSK033.A0101	11.0704	40.4303	4	0	0	0	0	0	0
CSK015.A0101	CSK068.A0101	19.9018	40.3382	3	19.9018	1	19.9018	1	0	0
CSK012.A0101	CSK016.A0101	40.307	40.307	1	40.307	1	40.307	1	40.307	1
CSK046.A0101	CSK054.A0101	11.1407	39.3125	4	0	0	0	0	0	0
CSK062.A0101	CSK064.A0101	15.4487	39.2384	3	29.5842	2	0	0	0	0
CSK039.A0101	CSK043.A0101	12.2603	39.2045	4	12.2603	1	0	0	0	0
CSK016.A0101	CSK054.A0101	11.4761	39.0535	4	0	0	0	0	0	0
CSK029.A0101	CSK074.A0101	26.1053	38.6881	2	38.6881	2	26.1053	1	26.1053	1
CSK013.A0101	CSK041.A0101	25.0011	38.3113	2	38.3113	2	25.0011	1	25.0011	1
CSK048.A0101	CSK054.A0101	10.5653	38.2965	4	0	0	0	0	0	0
CSK001.A0101	CSK074.A0101	26.9713	38.0335	2	26.9713	1	26.9713	1	26.9713	1
CSK048.A0101	CSK068.A0101	19.3253	37.8865	2	37.8865	2	37.8865	2	0	0
CSK003.A0101	CSK054.A0101	12.1557	37.5088	4	12.1557	1	0	0	0	0
CSK047.A0101	CSK054.A0101	9.9961	37.2807	4	0	0	0	0	0	0
CSK004.A0101	CSK033.A0101	20.4439	37.2287	3	20.4439	1	20.4439	1	20.4439	1
CSK050.A0101	CSK073.A0101	27.4954	36.6935	2	27.4954	1	27.4954	1	27.4954	1
CSK054.A0101	CSK067.A0101	10.1335	36.5715	4	0	0	0	0	0	0
CSK052.A0101	CSK063.A0101	27.091	36.4776	2	27.091	1	27.091	1	27.091	1
CSK026.A0101	CSK043.A0101	10.8696	36.3636	4	0	0	0	0	0	0
CSK051.A0101	CSK057.A0101	26.2892	36.0372	2	26.2892	1	26.2892	1	26.2892	1
CSK021.A0101	CSK022.A0101	14.5812	35.1777	3	14.5812	1	0	0	0	0
CSK004.A0101	CSK015.A0101	18.9753	35.0968	2	35.0968	2	35.0968	2	0	0
CSK038.A0101	CSK043.A0101	9.3858	35.0851	4	0	0	0	0	0	0
CSK033.A0101	CSK069.A0101	9.6578	34.7885	4	0	0	0	0	0	0
CSK004.A0101	CSK062.A0101	18.2767	34.6193	2	34.6193	2	34.6193	2	0	0
CSK009.A0101	CSK026.A0101	24.7331	34.0806	2	24.7331	1	24.7331	1	24.7331	1
CSK018.A0101	CSK054.A0101	9.6322	34.0438	4	0	0	0	0	0	0
CSK047.A0101	CSK061.A0101	33.733	33.733	1	33.733	1	33.733	1	33.733	1
CSK053.A0101	CSK074.A0101	33.5148	33.5148	1	33.5148	1	33.5148	1	33.5148	1
CSK016.A0101	CSK052.A0101	33.4349	33.4349	1	33.4349	1	33.4349	1	33.4349	1
CSK008.A0101	CSK062.A0101	18.9057	33.2789	2	33.2789	2	18.9057	1	0	0
CSK011.A0101	CSK055.A0101	11.7794	33.1678	3	0	0	0	0	0	0
CSK040.A0101	CSK068.A0101	24.2561	33.0384	2	24.2561	1	24.2561	1	24.2561	1
CSK025.A0101	CSK046.A0101	17.5384	32.905	2	32.905	2	17.5384	1	0	0
CSK009.A0101	CSK022.A0101	11.8649	32.6159	3	0	0	0	0	0	0
CSK025.A0101	CSK047.A0101	23.5681	32.5455	2	23.5681	1	23.5681	1	23.5681	1
CSK013.A0101	CSK057.A0101	23.0954	32.3671	2	23.0954	1	23.0954	1	23.0954	1
CSK012.A0101	CSK022.A0101	32.2551	32.2551	1	32.2551	1	32.2551	1	32.2551	1
CSK012.A0101	CSK033.A0101	32.1845	32.1845	1	32.1845	1	32.1845	1	32.1845	1
CSK009.A0101	CSK068.A0101	14.1668	32.1091	3	14.1668	1	0	0	0	0
CSK043.A0101	CSK060.A0101	12.8544	32.0897	3	12.8544	1	0	0	0	0
CSK033.A0101	CSK068.A0101	32.0126	32.0126	1	32.0126	1	32.0126	1	32.0126	1
CSK001.A0101	CSK019.A0101	11.8247	31.8451	3	0	0	0	0	0	0
CSK012.A0101	CSK062.A0101	31.8148	31.8148	1	31.8148	1	31.8148	1	31.8148	1
CSK010.A0101	CSK012.A0101	31.7134	31.7134	1	31.7134	1	31.7134	1	31.7134	1
CSK058.A0101	CSK068.A0101	22.4163	31.3846	2	22.4163	1	22.4163	1	22.4163	1
CSK010.A0101	CSK061.A0101	31.3669	31.3669	1	31.3669	1	31.3669	1	31.3669	1
CSK017.A0101	CSK043.A0101	11.8434	31.2364	3	0	0	0	0	0	0
CSK043.A0101	CSK055.A0101	11.2662	31.1957	3	0	0	0	0	0	0
CSK025.A0101	CSK065.A0101	21.5011	31.0274	2	21.5011	1	21.5011	1	21.5011	1
CSK010.A0101	CSK050.A0101	30.99	30.99	1	30.99	1	30.99	1	30.99	1
CSK003.A0101	CSK011.A0101	20.0996	30.781	2	20.0996	1	20.0996	1	20.0996	1
CSK007.A0101	CSK068.A0101	30.582	30.582	1	30.582	1	30.582	1	30.582	1
CSK060.A0101	CSK080.A0101	18.015	30.5058	2	30.5058	2	18.015	1	0	0
CSK011.A0101	CSK028.A0101	20.232	30.4699	2	20.232	1	20.232	1	20.232	1
CSK004.A0101	CSK074.A0101	21.6789	30.2596	2	21.6789	1	21.6789	1	21.6789	1
CSK043.A0101	CSK079.A0101	12.4971	30.2141	3	12.4971	1	0	0	0	0
CSK042.A0101	CSK043.A0101	11.2052	30.1276	3	0	0	0	0	0	0
CSK044.A0101	CSK054.A0101	12.9746	29.87	3	12.9746	1	0	0	0	0
CSK015.A0101	CSK025.A0101	16.1887	29.8628	2	29.8628	2	16.1887	1	0	0
CSK008.A0101	CSK025.A0101	20.8468	29.7822	2	20.8468	1	20.8468	1	20.8468	1
CSK008.A0101	CSK067.A0101	16.0351	29.6076	2	29.6076	2	16.0351	1	0	0
CSK055.A0101	CSK065.A0101	12.057	29.5461	3	12.057	1	0	0	0	0
CSK001.A0101	CSK054.A0101	10.0298	29.2143	3	0	0	0	0	0	0
CSK057.A0101	CSK071.A0101	28.8872	28.8872	1	28.8872	1	28.8872	1	28.8872	1
CSK007.A0101	CSK075.A0101	18.0788	28.7337	2	18.0788	1	18.0788	1	0	0
[truncated: 739 more rows]

## Sheet: D.between_sites
D. Summary on the shared IBD segments between individuals from archaeological sites of Vienna Basin and Carpathian Basin, related to Supplementary Fig 21.
[truncated: 37 more rows]
