# Supplementary material for: Ancient DNA reveals reproductive barrier despite shared Avar-period culture
Source: Nature. 2025 Jan 15;638(8052):1007–14. doi: 10.1038/s41586-024-08418-5 (PMC11864967; doi:10.1038/s41586-024-08418-5)
Supplement: Supplementary file 3 — Supplementary Tables 1–8 and a Table guide. [file 41586_2024_8418_MOESM3_ESM.zip › TableS4_KInBREADR_revision_2024Oct6.xlsx]

## Sheet: A
Supplementary Table 4. Relatedness estimates from KIN, BREADR in Leobersdorf, Mödling and Csokorgasse.
A. Comparison of kinship estimates from KIN and BREADR in Leobersdorf
pair	KIN_1st	KIN_2nd	Likelihood	BREADR_Est	BREADR_pmr	BREADR_sd	BREADR_mismatch	BREADR_nsnps	BREADR_ave_rel
LEO004.A0101_LEO005.A0101	un	deg3	12.902	Unrelated	0.252243	0.00312754	4864	19283	0.254113
LEO004.A0101_LEO006.A0101	un	deg3	0.433719	Unrelated	0.24526	0.0106403	401	1635	0.254113
LEO004.A0101_LEO007.A0101	un	deg3	10.6771	Unrelated	0.243768	0.00274703	5955	24429	0.254113
LEO004.A0101_LEO008.A0101	un	deg3	9.9302	Unrelated	0.234078	0.00268068	5840	24949	0.254113
LEO004.A0101_LEO009.A0101	un	deg3	10.1774	Unrelated	0.244751	0.00346096	3777	15432	0.254113
LEO004.A0101_LEO010.A0101	un	deg3	13.9147	Unrelated	0.240747	0.00267279	6160	25587	0.254113
LEO004.A0101_LEO011.A0101	un	deg3	22.4951	Unrelated	0.246987	0.00269342	6332	25637	0.254113
LEO004.A0101_LEO012.A0101	un	deg3	13.343	Unrelated	0.249218	0.00268858	6451	25885	0.254113
LEO004.A0101_LEO013.A0101	un	deg3	12.689	Unrelated	0.242475	0.00281437	5623	23190	0.254113
LEO004.A0101_LEO014.A0101	un	deg3	12.7588	Unrelated	0.240927	0.00267294	6167	25597	0.254113
LEO004.A0101_LEO015.A0101	deg3	un	5.72142	Second_Degree	0.22971	0.00269242	5607	24409	0.254113
LEO004.A0101_LEO016.A0101	un	deg3	7.3021	Unrelated	0.255472	0.00869993	642	2513	0.254113
LEO004.A0101_LEO017.A0101	un	deg3	3.39581	Unrelated	0.251886	0.00739483	868	3446	0.254113
LEO004.A0101_LEO018.A0101	un	deg3	9.2715	Unrelated	0.238552	0.00315434	4355	18256	0.254113
LEO004.A0101_LEO019.A0101	sib	sec	59.2676	First_Degree	0.184301	0.00243393	4677	25377	0.254113
LEO004.A0101_LEO020.A0101	un	deg3	4.89831	Unrelated	0.234359	0.00267655	5870	25047	0.254113
LEO004.A0101_LEO021.A0101	un	deg3	16.152	Unrelated	0.245935	0.00312378	4674	19005	0.254113
LEO004.A0101_LEO023.A0101	un	deg3	3.90643	Unrelated	0.239408	0.00268389	6052	25279	0.254113
LEO004.A0101_LEO024.A0101	pc	sec	37.617	First_Degree	0.180487	0.00293172	3106	17209	0.254113
LEO004.A0101_LEO025.A0101	un	deg3	23.7676	Unrelated	0.258838	0.00283299	6187	23903	0.254113
LEO004.A0101_LEO026.A0101	un	deg3	10.9096	Unrelated	0.246709	0.00270244	6278	25447	0.254113
LEO004.A0101_LEO027.A0101	un	deg3	24.275	Unrelated	0.249593	0.00269592	6432	25770	0.254113
LEO004.A0101_LEO029.A0101	deg3	sec	3.05408	Second_Degree	0.224745	0.00261395	5731	25500	0.254113
LEO004.A0101_LEO030.A0101	un	deg3	15.0192	Unrelated	0.247367	0.00268483	6389	25828	0.254113
LEO004.A0101_LEO031.A0101	un	deg3	9.1889	Unrelated	0.242534	0.00275462	5872	24211	0.254113
LEO004.A0101_LEO032.A0101	un	deg3	17.6144	Unrelated	0.263125	0.00494659	2085	7924	0.254113
LEO004.A0101_LEO033.A0101	un	deg3	12.5491	Unrelated	0.246091	0.00267955	6359	25840	0.254113
LEO004.A0101_LEO035.A0101	un	deg3	16.7038	Unrelated	0.243364	0.0026889	6198	25468	0.254113
LEO004.A0101_LEO036.A0101	un	deg3	5.25607	Unrelated	0.241285	0.00266873	6202	25704	0.254113
LEO004.A0101_LEO038.A0101	un	deg3	5.94379	Unrelated	0.241665	0.0026639	6241	25825	0.254113
LEO004.A0101_LEO041.A0101	un	deg3	20.8262	Unrelated	0.245399	0.00271894	6147	25049	0.254113
LEO004.A0101_LEO042.A0101	un	deg3	19.0411	Unrelated	0.259969	0.00386331	3351	12890	0.254113
LEO004.A0101_LEO044.A0101	un	deg3	10.2308	Unrelated	0.23751	0.0027844	5548	23359	0.254113
LEO004.A0101_LEO045.A0101	un	deg3	7.00725	Unrelated	0.23943	0.00290236	5176	21618	0.254113
LEO004.A0101_LEO046.A0101	un	deg3	13.8047	Unrelated	0.244712	0.00269076	6247	25528	0.254113
LEO004.A0101_LEO047.A0101	un	deg3	8.68888	Unrelated	0.247931	0.00289578	5513	22236	0.254113
LEO004.A0101_LEO048.A0101	un	deg3	10.5428	Unrelated	0.245407	0.00267921	6331	25798	0.254113
LEO004.A0101_LEO049.A0101	deg3	sec	2.40825	Second_Degree	0.216033	0.00258298	5484	25385	0.254113
LEO004.A0101_LEO050.A0101	deg3	un	3.96602	Second_Degree	0.22626	0.00266028	5597	24737	0.254113
LEO004.A0101_LEO051.A0101	un	deg3	17.6053	Unrelated	0.239909	0.00271981	5914	24651	0.254113
LEO004.A0101_LEO052.A0101	un	deg3	12.4923	Unrelated	0.247589	0.00270791	6290	25405	0.254113
LEO004.A0101_LEO053.A0101	un	deg3	6.39367	Unrelated	0.238677	0.0027618	5686	23823	0.254113
LEO004.A0101_LEO054.A0101	un	deg3	25.5041	Unrelated	0.261982	0.00281307	6401	24433	0.254113
LEO004.A0101_LEO055.A0101	un	deg3	13.1406	Unrelated	0.24137	0.00266801	6209	25724	0.254113
LEO004.A0101_LEO056.A0101	un	deg3	4.90253	Unrelated	0.240608	0.00266845	6174	25660	0.254113
LEO004.A0101_LEO058.A0101	un	deg3	1.20553	Unrelated	0.237561	0.00265243	6116	25745	0.254113
LEO004.A0101_LEO059.A0101	un	deg3	19.8139	Unrelated	0.243457	0.0026764	6260	25713	0.254113
LEO004.A0101_LEO060.A0101	un	deg3	7.95762	Unrelated	0.237066	0.00264949	6108	25765	0.254113
LEO004.A0101_LEO061.A0101	un	deg3	12.3489	Unrelated	0.241345	0.00310381	4587	19006	0.254113
LEO004.A0101_LEO063.A0101	un	deg3	15.8934	Unrelated	0.246528	0.002692	6319	25632	0.254113
LEO004.A0101_LEO064.A0101	un	deg3	17.8522	Unrelated	0.243599	0.00291289	5290	21716	0.254113
LEO004.A0101_LEO065.A0101	un	deg3	16.2028	Unrelated	0.248632	0.00275199	6133	24667	0.254113
LEO004.A0101_LEO067.A0101	sib	sec	37.2034	First_Degree	0.186535	0.002483	4591	24612	0.254113
LEO004.A0101_LEO068.A0101	un	deg3	8.43803	Unrelated	0.238812	0.00269388	5982	25049	0.254113
LEO004.A0101_LEO069.A0101	un	deg3	13.4878	Unrelated	0.237085	0.00264362	6136	25881	0.254113
LEO004.A0101_LEO070.A0101	un	deg3	14.3592	Unrelated	0.251759	0.00274435	6297	25012	0.254113
LEO004.A0101_LEO072.A0101	un	deg3	3.2098	Unrelated	0.241023	0.00266909	6189	25678	0.254113
LEO004.A0101_LEO073.A0101	un	deg3	6.21247	Unrelated	0.2454	0.00268958	6282	25599	0.254113
LEO004.A0101_LEO075.A0101	un	deg3	10.7005	Unrelated	0.240527	0.00266726	6176	25677	0.254113
LEO004.A0101_LEO077.A0101	un	deg3	25.5097	Unrelated	0.259468	0.00277355	6481	24978	0.254113
LEO004.A0101_LEO078.A0101	un	deg3	25.6319	Unrelated	0.262762	0.00273296	6815	25936	0.254113
LEO004.A0101_LEO079.A0101	un	deg3	25.3041	Unrelated	0.261464	0.00275459	6654	25449	0.254113
LEO004.A0101_LEO081.A0101	deg3	sec	3.3895	Second_Degree	0.220317	0.00262317	5500	24964	0.254113
LEO004.A0101_LEO082.A0101	un	deg3	13.9518	Unrelated	0.243091	0.00268183	6219	25583	0.254113
LEO004.A0101_LEO083.A0101	un	deg3	8.44726	Unrelated	0.238377	0.0026929	5968	25036	0.254113
LEO004.A0101_LEO084.A0101	un	deg3	21.3917	Unrelated	0.248139	0.00329384	4267	17196	0.254113
LEO004.A0101_LEO085.A0101	deg3	un	3.67646	Second_Degree	0.23138	0.00262518	5971	25806	0.254113
LEO004.A0101_LEO086.A0101	un	deg3	24.0446	Unrelated	0.25204	0.00289966	5651	22421	0.254113
LEO004.A0101_LEO087.A0101	deg3	un	3.7645	Second_Degree	0.228478	0.00261272	5900	25823	0.254113
LEO004.A0101_LEO088.A0101	un	deg3	2.56429	Unrelated	0.23419	0.0026346	6051	25838	0.254113
LEO004.A0101_LEO089.A0101	un	deg3	11.1234	Unrelated	0.237915	0.00264584	6162	25900	0.254113
LEO004.A0101_LEO090.A0101	un	deg3	9.37453	Unrelated	0.242353	0.00268341	6180	25500	0.254113
LEO004.A0101_LEO091.A0101	un	deg3	25.4764	Unrelated	0.264635	0.00277347	6695	25299	0.254113
LEO004.A0101_LEO092.A0101	un	deg3	10.1205	Unrelated	0.235061	0.00281282	5342	22726	0.254113
LEO004.A0101_LEO093.A0101	sec	deg3	7.42105	Second_Degree	0.218788	0.00257312	5648	25815	0.254113
LEO004.A0101_LEO094.A0101	un	deg3	3.63016	Unrelated	0.238443	0.00265036	6164	25851	0.254113
LEO004.A0101_LEO095.A0101	un	deg3	7.55296	Unrelated	0.234661	0.00266543	5932	25279	0.254113
LEO004.A0101_LEO096.A0101	un	deg3	11.3403	Unrelated	0.243045	0.00267175	6264	25773	0.254113
LEO004.A0101_LEO097.A0101	deg3	sec	4.35696	Second_Degree	0.230226	0.00261557	5964	25905	0.254113
LEO004.A0101_LEO098.A0101	deg3	un	3.38126	Unrelated	0.23282	0.00263639	5983	25698	0.254113
LEO004.A0101_LEO099.A0101	un	deg3	13.5104	Unrelated	0.24245	0.00268389	6182	25498	0.254113
LEO004.A0101_LEO102.A0101	un	deg3	11.264	Unrelated	0.237537	0.0026684	6042	25436	0.254113
LEO004.A0101_LEO104.A0101	un	deg3	10.092	Unrelated	0.247861	0.00268637	6403	25833	0.254113
LEO004.A0101_LEO105.A0101	un	deg3	14.3051	Unrelated	0.253934	0.00270662	6567	25861	0.254113
LEO004.A0101_LEO106.A0101	un	deg3	13.4981	Unrelated	0.247487	0.0026834	6401	25864	0.254113
LEO004.A0101_LEO107.A0101	un	deg3	14.5334	Unrelated	0.246394	0.00268695	6337	25719	0.254113
LEO004.A0101_LEO108.A0101	un	deg3	12.348	Unrelated	0.241934	0.00272646	5969	24672	0.254113
LEO004.A0101_LEO111.A0101	un	deg3	9.64439	Unrelated	0.248675	0.00272847	6241	25097	0.254113
LEO004.A0101_LEO112.A0101	un	deg3	11.5969	Unrelated	0.237849	0.0026571	6107	25676	0.254113
LEO004.A0101_LEO113.A0101	un	deg3	12.8209	Unrelated	0.246326	0.00271542	6202	25178	0.254113
LEO004.A0101_LEO114.A0101	un	deg3	11.58	Unrelated	0.243998	0.00267691	6281	25742	0.254113
LEO004.A0101_LEO115.A0101	un	deg3	13.5827	Unrelated	0.245372	0.0027722	5912	24094	0.254113
LEO004.A0101_LEO116.A0101	un	deg3	21.4946	Unrelated	0.23994	0.00284767	5396	22489	0.254113
LEO004.A0101_LEO117.A0101	un	deg3	15.4659	Unrelated	0.236394	0.00272704	5738	24273	0.254113
LEO004.A0101_LEO118.A0101	un	deg3	18.7728	Unrelated	0.250838	0.0027224	6360	25355	0.254113
LEO004.A0101_LEO119.A0101	un	deg3	9.29362	Unrelated	0.244156	0.00277551	5849	23956	0.254113
LEO004.A0101_LEO120.A0101	un	deg3	14.9137	Unrelated	0.247799	0.00269466	6361	25670	0.254113
LEO004.A0101_LEO121.A0101	un	deg3	4.07461	Unrelated	0.237729	0.00266757	6054	25466	0.254113
LEO004.A0101_LEO122.A0101	un	deg3	7.14419	Unrelated	0.243838	0.00345837	3759	15416	0.254113
LEO004.A0101_LEO123.A0101	un	deg3	11.7298	Unrelated	0.247597	0.00343245	3915	15812	0.254113
LEO004.A0101_LEO124.A0101	un	deg3	23.6087	Unrelated	0.248188	0.002749	6128	24691	0.254113
LEO004.A0101_LEO125.A0101	un	deg3	17.1836	Unrelated	0.251026	0.00271029	6425	25595	0.254113
LEO004.A0101_LEO126.A0101	un	deg3	11.086	Unrelated	0.241625	0.00285709	5424	22448	0.254113
LEO004.A0101_LEO127.A0101	un	deg3	25.1221	Unrelated	0.265772	0.0028929	6197	23317	0.254113
LEO004.A0101_LEO128.A0101	un	deg3	9.68884	Unrelated	0.234093	0.00264882	5982	25554	0.254113
LEO004.A0101_LEO129.A0101	un	deg3	10.2521	Unrelated	0.245741	0.00283455	5669	23069	0.254113
LEO004.A0101_LEO130.A0101	un	deg3	22.239	Unrelated	0.264206	0.0037253	3701	14008	0.254113
LEO004.A0101_LEO131.A0101	un	deg3	15.4008	Unrelated	0.246195	0.0026913	6308	25622	0.254113
LEO004.A0101_LEO132.A0101	sec	deg3	0.957308	Second_Degree	0.218619	0.00286903	4537	20753	0.254113
LEO004.A0101_LEO133.A0101	un	deg3	9.70758	Unrelated	0.236888	0.00303695	4643	19600	0.254113
LEO004.A0101_LEO133.B0101	un	deg3	9.70758	Unrelated	0.246315	0.00296626	5197	21099	0.254113
LEO004.A0101_LEO134.A0101	un	deg3	13.0434	Unrelated	0.242733	0.00333648	4008	16512	0.254113
LEO004.A0101_LEO135.A0101	un	deg3	7.16892	Unrelated	0.241944	0.00268308	6164	25477	0.254113
LEO004.A0101_LEO136.A0101	un	deg3	8.87566	Unrelated	0.237488	0.00286784	5229	22018	0.254113
LEO004.A0101_LEO137.A0101	un	deg3	11.0551	Unrelated	0.238937	0.00266975	6096	25513	0.254113
LEO005.A0101_LEO007.A0101	un	deg3	18.5999	Unrelated	0.241407	0.00326898	4137	17137	0.254113
LEO005.A0101_LEO008.A0101	un	deg3	12.9956	Unrelated	0.246637	0.00318766	4510	18286	0.254113
LEO005.A0101_LEO009.A0101	un	deg3	7.52416	Unrelated	0.247146	0.0054698	1537	6219	0.254113
LEO005.A0101_LEO010.A0101	un	deg3	13.5045	Unrelated	0.249037	0.00307955	4911	19720	0.254113
LEO005.A0101_LEO011.A0101	un	deg3	19.503	Unrelated	0.257365	0.00310504	5102	19824	0.254113
LEO005.A0101_LEO014.A0101	un	deg3	13.4866	Unrelated	0.243533	0.00305376	4811	19755	0.254113
LEO005.A0101_LEO015.A0101	un	deg3	13.1754	Unrelated	0.24921	0.00330803	4261	17098	0.254113
LEO005.A0101_LEO016.A0101	un	deg3	3.87421	Unrelated	0.279661	0.0184781	165	590	0.254113
LEO005.A0101_LEO019.A0101	un	deg3	14.9217	Unrelated	0.249246	0.00311877	4795	19238	0.254113
LEO005.A0101_LEO020.A0101	un	deg3	10.6103	Unrelated	0.242488	0.00315634	4471	18438	0.254113
LEO005.A0101_LEO021.A0101	un	deg3	14.4577	Unrelated	0.246957	0.00445598	2313	9366	0.254113
LEO005.A0101_LEO023.A0101	un	deg3	17.9053	Unrelated	0.247319	0.00312845	4704	19020	0.254113
LEO005.A0101_LEO024.A0101	un	deg3	11.1722	Unrelated	0.256526	0.0048233	2103	8198	0.254113
LEO005.A0101_LEO025.A0101	un	deg3	21.8298	Unrelated	0.261522	0.00347524	4182	15991	0.254113
LEO005.A0101_LEO026.A0101	un	deg3	13.1484	Unrelated	0.244863	0.003078	4779	19517	0.254113
LEO005.A0101_LEO027.A0101	un	deg3	22.195	Unrelated	0.25708	0.00308322	5165	20091	0.254113
LEO005.A0101_LEO029.A0101	un	deg3	13.3717	Unrelated	0.251225	0.00311544	4869	19381	0.254113
LEO005.A0101_LEO030.A0101	un	deg3	11.9694	Unrelated	0.246096	0.00303282	4964	20171	0.254113
LEO005.A0101_LEO031.A0101	un	deg3	20.9612	Unrelated	0.25324	0.00336078	4240	16743	0.254113
LEO005.A0101_LEO032.A0101	un	deg3	8.06347	Unrelated	0.267638	0.00944543	588	2197	0.254113
LEO005.A0101_LEO033.A0101	un	deg3	13.0691	Unrelated	0.243852	0.0030206	4928	20209	0.254113
LEO005.A0101_LEO035.A0101	un	deg3	12.0803	Unrelated	0.25009	0.00311235	4842	19361	0.254113
LEO005.A0101_LEO036.A0101	un	deg3	13.842	Unrelated	0.250666	0.00307203	4989	19903	0.254113
LEO005.A0101_LEO038.A0101	un	deg3	17.6001	Unrelated	0.249629	0.0030426	5051	20234	0.254113
LEO005.A0101_LEO041.A0101	un	deg3	18.1507	Unrelated	0.24211	0.00316248	4442	18347	0.254113
LEO005.A0101_LEO042.A0101	un	deg3	9.63184	Unrelated	0.25302	0.00650247	1131	4470	0.254113
LEO005.A0101_LEO044.A0101	un	deg3	12.7294	Unrelated	0.246996	0.0034852	3782	15312	0.254113
LEO005.A0101_LEO045.A0101	un	deg3	13.2762	Unrelated	0.250688	0.00378845	3281	13088	0.254113
LEO005.A0101_LEO046.A0101	un	deg3	17.2787	Unrelated	0.253154	0.00310767	4956	19577	0.254113
LEO005.A0101_LEO047.A0101	un	deg3	14.7503	Unrelated	0.25231	0.00374931	3386	13420	0.254113
LEO005.A0101_LEO048.A0101	un	deg3	19.1887	Unrelated	0.250547	0.00305707	5034	20092	0.254113
LEO005.A0101_LEO049.A0101	un	deg3	14.6304	Unrelated	0.245176	0.00309426	4739	19329	0.254113
LEO005.A0101_LEO050.A0101	un	deg3	15.3229	Unrelated	0.246388	0.00322454	4400	17858	0.254113
LEO005.A0101_LEO051.A0101	un	deg3	15.5986	Unrelated	0.243948	0.00322239	4333	17762	0.254113
LEO005.A0101_LEO052.A0101	deg3	un	5.29527	Second_Degree	0.224484	0.00301087	4311	19204	0.254113
LEO005.A0101_LEO053.A0101	un	deg3	16.7348	Unrelated	0.243125	0.00339523	3881	15963	0.254113
LEO005.A0101_LEO054.A0101	un	deg3	24.3818	Unrelated	0.271486	0.00339012	4672	17209	0.254113
LEO005.A0101_LEO055.A0101	sib	sec	33.5291	First_Degree	0.189383	0.0027715	3785	19986	0.254113
LEO005.A0101_LEO056.A0101	un	deg3	13.7855	Unrelated	0.24291	0.00304089	4831	19888	0.254113
LEO005.A0101_LEO058.A0101	un	deg3	12.7227	Unrelated	0.246883	0.00304523	4950	20050	0.254113
LEO005.A0101_LEO059.A0101	un	deg3	11.672	Unrelated	0.241139	0.00302884	4810	19947	0.254113
LEO005.A0101_LEO060.A0101	un	deg3	14.7306	Unrelated	0.246224	0.00303659	4956	20128	0.254113
LEO005.A0101_LEO061.A0101	un	deg3	2.93007	Unrelated	0.243108	0.00442556	2284	9395	0.254113
LEO005.A0101_LEO063.A0101	un	deg3	21.7557	Unrelated	0.251883	0.00308661	4982	19779	0.254113
LEO005.A0101_LEO064.A0101	un	deg3	13.381	Unrelated	0.244754	0.00379042	3149	12866	0.254113
LEO005.A0101_LEO065.A0101	un	deg3	17.1686	Unrelated	0.24658	0.00324066	4362	17690	0.254113
LEO005.A0101_LEO067.A0101	un	deg3	15.5746	Unrelated	0.247835	0.0032593	4349	17548	0.254113
LEO005.A0101_LEO068.A0101	un	deg3	17.1481	Unrelated	0.246738	0.00317226	4557	18469	0.254113
LEO005.A0101_LEO069.A0101	un	deg3	11.7663	Unrelated	0.243999	0.00300904	4971	20373	0.254113
LEO005.A0101_LEO070.A0101	un	deg3	18.4717	Unrelated	0.247635	0.00316459	4607	18604	0.254113
LEO005.A0101_LEO072.A0101	un	deg3	14.6176	Unrelated	0.247915	0.0030605	4935	19906	0.254113
LEO005.A0101_LEO073.A0101	un	deg3	17.1777	Unrelated	0.247801	0.00306961	4902	19782	0.254113
LEO005.A0101_LEO075.A0101	sec	deg3	16.3013	Second_Degree	0.215095	0.00290876	4292	19954	0.254113
LEO005.A0101_LEO077.A0101	un	deg3	24.3994	Unrelated	0.265434	0.00325093	4897	18449	0.254113
LEO005.A0101_LEO078.A0101	un	deg3	24.8101	Unrelated	0.265838	0.00308997	5434	20441	0.254113
LEO005.A0101_LEO079.A0101	un	deg3	24.5028	Unrelated	0.266463	0.00317859	5155	19346	0.254113
LEO005.A0101_LEO081.A0101	un	deg3	9.54354	Unrelated	0.240575	0.00314348	4448	18489	0.254113
LEO005.A0101_LEO082.A0101	un	deg3	13.9946	Unrelated	0.240843	0.00304765	4741	19685	0.254113
LEO005.A0101_LEO083.A0101	un	deg3	17.1747	Unrelated	0.251167	0.0031956	4626	18418	0.254113
LEO005.A0101_LEO084.A0101	un	deg3	13.2538	Unrelated	0.248407	0.00492763	1910	7689	0.254113
LEO005.A0101_LEO085.A0101	un	deg3	13.6203	Unrelated	0.249528	0.00305004	5023	20130	0.254113
LEO005.A0101_LEO086.A0101	un	deg3	22.3645	Unrelated	0.258232	0.00373961	3537	13697	0.254113
LEO005.A0101_LEO087.A0101	un	deg3	10.8993	Unrelated	0.244707	0.00302366	4947	20216	0.254113
LEO005.A0101_LEO088.A0101	un	deg3	12.7947	Unrelated	0.2521	0.00305258	5101	20234	0.254113
LEO005.A0101_LEO089.A0101	un	deg3	12.7186	Unrelated	0.243095	0.00300452	4955	20383	0.254113
LEO005.A0101_LEO090.A0101	un	deg3	11.8441	Unrelated	0.246578	0.00309183	4792	19434	0.254113
LEO005.A0101_LEO091.A0101	un	deg3	24.4419	Unrelated	0.265893	0.00320234	5061	19034	0.254113
LEO005.A0101_LEO092.A0101	un	deg3	18.1769	Unrelated	0.251031	0.00362537	3591	14305	0.254113
LEO005.A0101_LEO093.A0101	un	deg3	13.5201	Unrelated	0.248444	0.00303657	5031	20250	0.254113
LEO005.A0101_LEO094.A0101	un	deg3	17.8155	Unrelated	0.246283	0.00302319	5002	20310	0.254113
LEO005.A0101_LEO095.A0101	un	deg3	10.749	Unrelated	0.24233	0.00310568	4613	19036	0.254113
LEO005.A0101_LEO096.A0101	sec	deg3	5.32263	Second_Degree	0.216453	0.00290004	4365	20166	0.254113
LEO005.A0101_LEO097.A0101	un	deg3	12.2897	Unrelated	0.248811	0.0030271	5075	20397	0.254113
LEO005.A0101_LEO098.A0101	un	deg3	12.318	Unrelated	0.249938	0.00305939	5006	20029	0.254113
LEO005.A0101_LEO099.A0101	un	deg3	12.848	Unrelated	0.243919	0.00307642	4753	19486	0.254113
LEO005.A0101_LEO102.A0101	deg3	un	3.68254	Second_Degree	0.226626	0.00301139	4380	19327	0.254113
LEO005.A0101_LEO104.A0101	un	deg3	20.1177	Unrelated	0.256008	0.00306902	5177	20222	0.254113
LEO005.A0101_LEO105.A0101	un	deg3	23.4726	Unrelated	0.255965	0.00306091	5203	20327	0.254113
LEO005.A0101_LEO106.A0101	un	deg3	14.7665	Unrelated	0.253366	0.00304892	5156	20350	0.254113
LEO005.A0101_LEO107.A0101	un	deg3	13.0679	Unrelated	0.250425	0.00306467	5005	19986	0.254113
LEO005.A0101_LEO108.A0101	un	deg3	11.7602	Unrelated	0.243981	0.00323624	4297	17612	0.254113
LEO005.A0101_LEO111.A0101	un	deg3	18.0549	Unrelated	0.25262	0.00318525	4701	18609	0.254113
LEO005.A0101_LEO112.A0101	un	deg3	14.4232	Unrelated	0.251124	0.00308165	4973	19803	0.254113
LEO005.A0101_LEO113.A0101	un	deg3	13.1558	Unrelated	0.245118	0.00314621	4582	18693	0.254113
LEO005.A0101_LEO114.A0101	sec	deg3	12.3628	Second_Degree	0.216633	0.00292024	4311	19900	0.254113
LEO005.A0101_LEO115.A0101	un	deg3	18.0348	Unrelated	0.250831	0.003401	4075	16246	0.254113
LEO005.A0101_LEO116.A0101	un	deg3	11.7374	Unrelated	0.250737	0.00372163	3401	13564	0.254113
LEO005.A0101_LEO117.A0101	un	deg3	13.066	Unrelated	0.247371	0.00332571	4164	16833	0.254113
LEO005.A0101_LEO118.A0101	un	deg3	17.0925	Unrelated	0.255708	0.0031499	4905	19182	0.254113
LEO005.A0101_LEO119.A0101	un	deg3	12.6156	Unrelated	0.244356	0.00336107	3994	16345	0.254113
LEO005.A0101_LEO120.A0101	un	deg3	17.5215	Unrelated	0.249347	0.00306625	4964	19908	0.254113
LEO005.A0101_LEO121.A0101	un	deg3	14.1158	Unrelated	0.250257	0.00310639	4866	19444	0.254113
LEO005.A0101_LEO122.A0101	un	deg3	0.588261	Unrelated	0.241485	0.00543759	1496	6195	0.254113
LEO005.A0101_LEO123.A0101	un	deg3	11.3829	Unrelated	0.253439	0.00553363	1566	6179	0.254113
LEO005.A0101_LEO124.A0101	un	deg3	23.2351	Unrelated	0.251763	0.00325985	4463	17727	0.254113
LEO005.A0101_LEO125.A0101	un	deg3	13.2697	Unrelated	0.251715	0.00309329	4955	19685	0.254113
LEO005.A0101_LEO126.A0101	un	deg3	16.1887	Unrelated	0.243771	0.00364358	3385	13886	0.254113
LEO005.A0101_LEO127.A0101	un	deg3	23.8592	Unrelated	0.275177	0.00363405	4156	15103	0.254113
LEO005.A0101_LEO128.A0101	un	deg3	14.9888	Unrelated	0.24031	0.00304326	4737	19712	0.254113
LEO005.A0101_LEO129.A0101	un	deg3	14.7816	Unrelated	0.251783	0.00354331	3778	15005	0.254113
LEO005.A0101_LEO130.A0101	un	deg3	13.9319	Unrelated	0.267143	0.00614954	1383	5177	0.254113
LEO005.A0101_LEO131.A0101	un	deg3	14.9244	Unrelated	0.24432	0.00305664	4828	19761	0.254113
LEO005.A0101_LEO132.A0101	un	deg3	7.7055	Unrelated	0.236945	0.00400037	2677	11298	0.254113
LEO005.A0101_LEO133.A0101	un	deg3	10.7822	Unrelated	0.25397	0.00439162	2495	9824	0.254113
LEO005.A0101_LEO133.B0101	un	deg3	10.7822	Unrelated	0.24607	0.00398132	2880	11704	0.254113
LEO005.A0101_LEO134.A0101	deg3	sec	3.36605	Second_Degree	0.226854	0.00498674	1600	7053	0.254113
LEO005.A0101_LEO135.A0101	un	deg3	12.4602	Unrelated	0.246852	0.00309729	4784	19380	0.254113
LEO005.A0101_LEO136.A0101	un	deg3	15.5526	Unrelated	0.250588	0.00377341	3305	13189	0.254113
LEO005.A0101_LEO137.A0101	un	deg3	11.1026	Unrelated	0.242905	0.0030583	4776	19662	0.254113
LEO006.A0101_LEO007.A0101	deg3	sec	0.594636	Second_Degree	0.234676	0.0125408	268	1142	0.254113
LEO006.A0101_LEO008.A0101	sec	deg3	0.375881	Second_Degree	0.227701	0.0112926	314	1379	0.254113
LEO006.A0101_LEO009.A0101	un	deg3	0.929957	Second_Degree	0.233503	0.0301417	46	197	0.254113
LEO006.A0101_LEO010.A0101	un	deg3	3.66124	Unrelated	0.268349	0.0106103	468	1744	0.254113
LEO006.A0101_LEO011.A0101	un	deg3	3.70667	Unrelated	0.256948	0.0104065	453	1763	0.254113
LEO006.A0101_LEO012.A0101	un	deg3	2.66303	Unrelated	0.253631	0.00990887	489	1928	0.254113
LEO006.A0101_LEO013.A0101	un	deg3	0.381411	Unrelated	0.240566	0.0146779	204	848	0.254113
LEO006.A0101_LEO014.A0101	un	deg3	4.0694	Unrelated	0.270845	0.0105126	484	1787	0.254113
LEO006.A0101_LEO015.A0101	un	deg3	0.822142	Unrelated	0.244983	0.012436	293	1196	0.254113
LEO006.A0101_LEO016.A0101	pc	sec	0.0238043	First_Degree	0.181818	0.116291	2	11	0.254113
LEO006.A0101_LEO017.A0101	sec	deg3	0.0352795	First_Degree	0.157895	0.0836547	3	19	0.254113
LEO006.A0101_LEO018.A0101	un	deg3	0.597722	Unrelated	0.260563	0.0260464	74	284	0.254113
LEO006.A0101_LEO019.A0101	un	deg3	4.16807	Unrelated	0.24665	0.0106378	405	1642	0.254113
LEO006.A0101_LEO020.A0101	un	deg3	3.56075	Unrelated	0.253112	0.011434	366	1446	0.254113
LEO006.A0101_LEO021.A0101	un	deg3	1.04303	Unrelated	0.245614	0.0232761	84	342	0.254113
LEO006.A0101_LEO023.A0101	un	deg3	1.99073	Unrelated	0.246203	0.0108379	389	1580	0.254113
LEO006.A0101_LEO024.A0101	deg3	sec	0.108529	Second_Degree	0.223485	0.0256388	59	264	0.254113
LEO006.A0101_LEO025.A0101	un	deg3	2.74856	Unrelated	0.27376	0.0143314	265	968	0.254113
LEO006.A0101_LEO026.A0101	un	deg3	4.13149	Unrelated	0.261721	0.0107085	441	1685	0.254113
LEO006.A0101_LEO027.A0101	un	deg3	4.19356	Unrelated	0.255482	0.0102119	466	1824	0.254113
LEO006.A0101_LEO029.A0101	un	deg3	2.59051	Unrelated	0.25	0.0104652	428	1712	0.254113
LEO006.A0101_LEO030.A0101	un	deg3	5.7435	Unrelated	0.267628	0.0102324	501	1872	0.254113
LEO006.A0101_LEO031.A0101	un	deg3	2.18823	Unrelated	0.244123	0.0129167	270	1106	0.254113
LEO006.A0101_LEO032.A0101	deg3	un	0.0254827	First_Degree	0.2	0.0496139	13	65	0.254113
LEO006.A0101_LEO033.A0101	un	deg3	3.0002	Unrelated	0.253826	0.00999732	481	1895	0.254113
LEO006.A0101_LEO035.A0101	un	deg3	3.28162	Unrelated	0.257349	0.0107074	429	1667	0.254113
LEO006.A0101_LEO036.A0101	un	deg3	4.18133	Unrelated	0.255651	0.0101202	475	1858	0.254113
LEO006.A0101_LEO038.A0101	un	deg3	2.29344	Unrelated	0.257246	0.00994474	497	1932	0.254113
LEO006.A0101_LEO041.A0101	un	deg3	3.09477	Unrelated	0.25779	0.0116407	364	1412	0.254113
LEO006.A0101_LEO042.A0101	sec	sib	0.077456	First_Degree	0.2	0.0357771	25	125	0.254113
LEO006.A0101_LEO044.A0101	un	deg3	0.862014	Unrelated	0.257869	0.0152212	213	826	0.254113
LEO006.A0101_LEO045.A0101	un	deg3	1.16717	Unrelated	0.261206	0.0172703	169	647	0.254113
LEO006.A0101_LEO046.A0101	un	deg3	3.72612	Unrelated	0.245807	0.0103548	425	1729	0.254113
LEO006.A0101_LEO047.A0101	un	deg3	0.704153	Unrelated	0.252959	0.0167195	171	676	0.254113
LEO006.A0101_LEO048.A0101	un	deg3	3.56915	Unrelated	0.261723	0.0102643	480	1834	0.254113
LEO006.A0101_LEO049.A0101	un	deg3	2.93017	Unrelated	0.254227	0.0107	421	1656	0.254113
LEO006.A0101_LEO050.A0101	un	deg3	1.25085	Second_Degree	0.236559	0.0117775	308	1302	0.254113
LEO006.A0101_LEO051.A0101	un	deg3	1.38778	Unrelated	0.254841	0.0121282	329	1291	0.254113
LEO006.A0101_LEO052.A0101	un	deg3	4.50166	Unrelated	0.267035	0.0109614	435	1629	0.254113
LEO006.A0101_LEO053.A0101	un	deg3	2.18258	Unrelated	0.248643	0.0142423	229	921	0.254113
LEO006.A0101_LEO054.A0101	un	deg3	3.23069	Unrelated	0.270539	0.0127974	326	1205	0.254113
LEO006.A0101_LEO055.A0101	un	deg3	3.66397	Unrelated	0.257889	0.0102042	474	1838	0.254113
LEO006.A0101_LEO056.A0101	un	deg3	3.13612	Unrelated	0.256216	0.0101494	474	1850	0.254113
LEO006.A0101_LEO058.A0101	un	deg3	4.30234	Unrelated	0.260703	0.0102851	475	1822	0.254113
LEO006.A0101_LEO059.A0101	un	deg3	4.12341	Unrelated	0.269188	0.0104601	484	1798	0.254113
LEO006.A0101_LEO060.A0101	un	deg3	3.4891	Unrelated	0.269579	0.0102423	506	1877	0.254113
LEO006.A0101_LEO061.A0101	deg3	un	0.0257382	Second_Degree	0.235127	0.0225714	83	353	0.254113
LEO006.A0101_LEO063.A0101	un	deg3	4.32061	Unrelated	0.256602	0.0104645	447	1742	0.254113
LEO006.A0101_LEO064.A0101	un	deg3	1.9992	Unrelated	0.258224	0.0177494	157	608	0.254113
LEO006.A0101_LEO065.A0101	un	deg3	0.496171	Unrelated	0.249597	0.0122802	310	1242	0.254113
LEO006.A0101_LEO067.A0101	un	deg3	4.19752	Unrelated	0.261011	0.0125431	320	1226	0.254113
LEO006.A0101_LEO068.A0101	un	deg3	4.25168	Unrelated	0.256275	0.0112201	388	1514	0.254113
LEO006.A0101_LEO069.A0101	un	deg3	2.99787	Unrelated	0.244026	0.00968433	480	1967	0.254113
LEO006.A0101_LEO070.A0101	un	deg3	6.51051	Unrelated	0.267368	0.0117244	381	1425	0.254113
LEO006.A0101_LEO072.A0101	un	deg3	1.97887	Unrelated	0.243153	0.0101423	435	1789	0.254113
LEO006.A0101_LEO073.A0101	un	deg3	3.75768	Unrelated	0.282944	0.0107581	496	1753	0.254113
LEO006.A0101_LEO075.A0101	un	deg3	4.515	Unrelated	0.267284	0.0103252	491	1837	0.254113
LEO006.A0101_LEO077.A0101	un	deg3	4.32272	Unrelated	0.261293	0.0115816	376	1439	0.254113
LEO006.A0101_LEO078.A0101	un	deg3	6.38628	Unrelated	0.265952	0.00998267	521	1959	0.254113
LEO006.A0101_LEO079.A0101	un	deg3	2.27678	Unrelated	0.265207	0.0108874	436	1644	0.254113
LEO006.A0101_LEO081.A0101	un	deg3	2.69828	Unrelated	0.26087	0.0118204	360	1380	0.254113
LEO006.A0101_LEO082.A0101	un	deg3	1.23532	Unrelated	0.247133	0.0103288	431	1744	0.254113
LEO006.A0101_LEO083.A0101	un	deg3	1.19558	Unrelated	0.23783	0.0112274	342	1438	0.254113
LEO006.A0101_LEO084.A0101	un	deg3	0.592681	Unrelated	0.257143	0.0279227	63	245	0.254113
LEO006.A0101_LEO085.A0101	un	deg3	3.12665	Unrelated	0.24776	0.00991197	470	1897	0.254113
LEO006.A0101_LEO086.A0101	un	deg3	3.68779	Unrelated	0.301634	0.0176919	203	673	0.254113
LEO006.A0101_LEO087.A0101	un	deg3	4.59998	Unrelated	0.250133	0.00999112	470	1879	0.254113
LEO006.A0101_LEO088.A0101	un	deg3	1.84588	Unrelated	0.243143	0.00985187	461	1896	0.254113
LEO006.A0101_LEO089.A0101	un	deg3	2.77708	Unrelated	0.242967	0.00969968	475	1955	0.254113
LEO006.A0101_LEO090.A0101	un	deg3	4.47155	Unrelated	0.254599	0.0106126	429	1685	0.254113
LEO006.A0101_LEO091.A0101	un	deg3	5.98676	Unrelated	0.251407	0.0108489	402	1599	0.254113
LEO006.A0101_LEO092.A0101	un	deg3	2.10572	Unrelated	0.241333	0.0156244	181	750	0.254113
LEO006.A0101_LEO093.A0101	un	deg3	5.08082	Unrelated	0.266079	0.0100641	513	1928	0.254113
LEO006.A0101_LEO094.A0101	un	deg3	1.82778	Unrelated	0.252588	0.00988514	488	1932	0.254113
LEO006.A0101_LEO095.A0101	un	deg3	3.1086	Unrelated	0.247141	0.0108724	389	1574	0.254113
LEO006.A0101_LEO096.A0101	un	deg3	3.86202	Unrelated	0.26397	0.0101686	496	1879	0.254113
LEO006.A0101_LEO097.A0101	un	deg3	6.56345	Unrelated	0.258245	0.00985831	509	1971	0.254113
LEO006.A0101_LEO098.A0101	un	deg3	4.57042	Unrelated	0.24418	0.0099961	451	1847	0.254113
LEO006.A0101_LEO099.A0101	sec	deg3	2.12395	Second_Degree	0.209668	0.00965124	373	1779	0.254113
LEO006.A0101_LEO102.A0101	un	deg3	3.50721	Unrelated	0.256749	0.0106993	428	1667	0.254113
LEO006.A0101_LEO104.A0101	un	deg3	4.36667	Unrelated	0.26795	0.0101023	515	1922	0.254113
LEO006.A0101_LEO105.A0101	un	deg3	4.74906	Unrelated	0.244002	0.00970375	478	1959	0.254113
LEO006.A0101_LEO106.A0101	un	deg3	5.21964	Unrelated	0.263747	0.00994344	518	1964	0.254113
LEO006.A0101_LEO107.A0101	un	deg3	5.05466	Unrelated	0.272578	0.0104176	498	1827	0.254113
LEO006.A0101_LEO108.A0101	un	deg3	1.91263	Unrelated	0.26252	0.0125054	325	1238	0.254113
LEO006.A0101_LEO111.A0101	un	deg3	3.1241	Unrelated	0.256906	0.0114822	372	1448	0.254113
LEO006.A0101_LEO112.A0101	un	deg3	1.82356	Unrelated	0.256499	0.0104963	444	1731	0.254113
LEO006.A0101_LEO113.A0101	un	deg3	2.44592	Unrelated	0.258466	0.0115089	374	1447	0.254113
LEO006.A0101_LEO114.A0101	un	deg3	2.55537	Unrelated	0.25498	0.010398	448	1757	0.254113
LEO006.A0101_LEO115.A0101	un	deg3	0.471049	Unrelated	0.244604	0.0137804	238	973	0.254113
LEO006.A0101_LEO116.A0101	un	deg3	1.60699	Unrelated	0.274119	0.017456	179	653	0.254113
LEO006.A0101_LEO117.A0101	un	deg3	0.829543	Unrelated	0.252399	0.0134569	263	1042	0.254113
LEO006.A0101_LEO118.A0101	un	deg3	3.55104	Unrelated	0.269049	0.0115157	399	1483	0.254113
LEO006.A0101_LEO119.A0101	un	deg3	2.53917	Unrelated	0.253023	0.0132596	272	1075	0.254113
LEO006.A0101_LEO120.A0101	un	deg3	5.08258	Unrelated	0.266106	0.0104598	475	1785	0.254113
LEO006.A0101_LEO121.A0101	un	deg3	0.656574	Unrelated	0.251225	0.0107361	410	1632	0.254113
LEO006.A0101_LEO122.A0101	un	deg3	0.560051	Unrelated	0.259259	0.0318764	49	189	0.254113
LEO006.A0101_LEO123.A0101	un	deg3	0.876801	Unrelated	0.251256	0.0307467	50	199	0.254113
LEO006.A0101_LEO124.A0101	un	deg3	3.24517	Unrelated	0.258038	0.0125633	313	1213	0.254113
LEO006.A0101_LEO125.A0101	un	deg3	5.04862	Unrelated	0.261538	0.0104904	459	1755	0.254113
LEO006.A0101_LEO126.A0101	un	deg3	1.89684	Unrelated	0.276479	0.0165878	201	727	0.254113
LEO006.A0101_LEO127.A0101	un	deg3	2.87325	Unrelated	0.27652	0.0154417	232	839	0.254113
LEO006.A0101_LEO128.A0101	un	deg3	3.23625	Unrelated	0.258028	0.0104774	450	1744	0.254113
LEO006.A0101_LEO129.A0101	un	deg3	1.21683	Unrelated	0.260223	0.015445	210	807	0.254113
LEO006.A0101_LEO130.A0101	sec	deg3	0.0686408	Unrelated	0.241935	0.0384585	30	124	0.254113
LEO006.A0101_LEO131.A0101	un	deg3	3.34421	Unrelated	0.251769	0.0105392	427	1696	0.254113
LEO006.A0101_LEO132.A0101	un	deg3	0.111873	Second_Degree	0.236111	0.0189173	119	504	0.254113
LEO006.A0101_LEO133.A0101	deg3	un	0.0811118	Unrelated	0.242938	0.0227935	86	354	0.254113
LEO006.A0101_LEO133.B0101	deg3	un	0.0811118	Second_Degree	0.227273	0.0194969	105	462	0.254113
LEO006.A0101_LEO134.A0101	deg3	un	0.0389409	Unrelated	0.263158	0.0291627	60	228	0.254113
LEO006.A0101_LEO135.A0101	un	deg3	3.88994	Unrelated	0.257647	0.010607	438	1700	0.254113
LEO006.A0101_LEO136.A0101	deg3	un	0.296852	Second_Degree	0.223242	0.0162833	146	654	0.254113
LEO006.A0101_LEO137.A0101	un	deg3	3.54791	Unrelated	0.249705	0.0105165	423	1694	0.254113
LEO007.A0101_LEO008.A0101	sib	sec	53.2503	First_Degree	0.180812	0.00249218	4312	23848	0.254113
LEO007.A0101_LEO009.A0101	un	deg3	8.69481	Unrelated	0.244029	0.00374607	3208	13146	0.254113
LEO007.A0101_LEO010.A0101	un	deg3	13.9853	Unrelated	0.242057	0.00272854	5965	24643	0.254113
LEO007.A0101_LEO011.A0101	un	deg3	12.4317	Unrelated	0.249646	0.00275172	6176	24739	0.254113
LEO007.A0101_LEO014.A0101	un	deg3	13.0112	Unrelated	0.243457	0.00273173	6009	24682	0.254113
LEO007.A0101_LEO015.A0101	un	deg3	12.4697	Unrelated	0.240704	0.00280784	5580	23182	0.254113
LEO007.A0101_LEO016.A0101	un	deg3	5.67284	Unrelated	0.261969	0.0101982	487	1859	0.254113
LEO007.A0101_LEO019.A0101	un	deg3	13.1788	Unrelated	0.242525	0.00274311	5921	24414	0.254113
LEO007.A0101_LEO020.A0101	un	deg3	6.77895	Unrelated	0.236016	0.00274253	5658	23973	0.254113
LEO007.A0101_LEO021.A0101	un	deg3	11.6565	Unrelated	0.241639	0.00329358	4082	16893	0.254113
LEO007.A0101_LEO023.A0101	deg3	un	2.35678	Unrelated	0.232564	0.00271236	5642	24260	0.254113
LEO007.A0101_LEO024.A0101	un	deg3	2.73965	Unrelated	0.237191	0.00346084	3583	15106	0.254113
LEO007.A0101_LEO025.A0101	un	deg3	24.0737	Unrelated	0.254812	0.00289854	5759	22601	0.254113
LEO007.A0101_LEO026.A0101	un	deg3	12.6946	Unrelated	0.24679	0.00275251	6055	24535	0.254113
LEO007.A0101_LEO027.A0101	un	deg3	21.1151	Unrelated	0.254564	0.00276227	6331	24870	0.254113
LEO007.A0101_LEO029.A0101	un	deg3	4.44663	Unrelated	0.235983	0.00271147	5787	24523	0.254113
LEO007.A0101_LEO030.A0101	un	deg3	11.1913	Unrelated	0.242408	0.00271418	6043	24929	0.254113
LEO007.A0101_LEO031.A0101	un	deg3	17.1823	Unrelated	0.240434	0.00282116	5517	22946	0.254113
LEO007.A0101_LEO032.A0101	un	deg3	15.6012	Unrelated	0.259546	0.00562402	1577	6076	0.254113
LEO007.A0101_LEO033.A0101	un	deg3	13.8839	Unrelated	0.239397	0.0027017	5972	24946	0.254113
LEO007.A0101_LEO035.A0101	un	deg3	12.8152	Unrelated	0.243479	0.00274429	5955	24458	0.254113
LEO007.A0101_LEO036.A0101	un	deg3	9.54758	Unrelated	0.240568	0.0027151	5962	24783	0.254113
LEO007.A0101_LEO038.A0101	un	deg3	9.79451	Unrelated	0.242232	0.00271275	6042	24943	0.254113
LEO007.A0101_LEO041.A0101	un	deg3	16.8586	Unrelated	0.248176	0.00278901	5953	23987	0.254113
LEO007.A0101_LEO042.A0101	un	deg3	16.2558	Unrelated	0.259735	0.00429438	2708	10426	0.254113
LEO007.A0101_LEO044.A0101	un	deg3	14.2008	Unrelated	0.242957	0.00290261	5304	21831	0.254113
LEO007.A0101_LEO045.A0101	un	deg3	10.6806	Unrelated	0.241524	0.00302662	4830	19998	0.254113
LEO007.A0101_LEO046.A0101	un	deg3	20.313	Unrelated	0.245452	0.0027425	6044	24624	0.254113
LEO007.A0101_LEO047.A0101	un	deg3	12.8699	Unrelated	0.246397	0.00299664	5095	20678	0.254113
LEO007.A0101_LEO048.A0101	un	deg3	12.2557	Unrelated	0.244866	0.00272331	6105	24932	0.254113
LEO007.A0101_LEO049.A0101	un	deg3	10.2425	Unrelated	0.235884	0.00271662	5761	24423	0.254113
LEO007.A0101_LEO050.A0101	un	deg3	8.27318	Unrelated	0.235733	0.00276379	5560	23586	0.254113
LEO007.A0101_LEO051.A0101	un	deg3	13.7975	Unrelated	0.234187	0.00276389	5498	23477	0.254113
LEO007.A0101_LEO052.A0101	un	deg3	1.84099	Second_Degree	0.231343	0.00269954	5645	24401	0.254113
LEO007.A0101_LEO053.A0101	un	deg3	6.17044	Unrelated	0.23457	0.00283072	5256	22407	0.254113
LEO007.A0101_LEO054.A0101	un	deg3	25.2951	Unrelated	0.264819	0.00289917	6134	23163	0.254113
LEO007.A0101_LEO055.A0101	un	deg3	14.4731	Unrelated	0.250454	0.00275246	6206	24779	0.254113
LEO007.A0101_LEO056.A0101	un	deg3	6.95185	Unrelated	0.240858	0.00271809	5961	24749	0.254113
LEO007.A0101_LEO058.A0101	un	deg3	9.37055	Unrelated	0.243142	0.00272266	6036	24825	0.254113
LEO007.A0101_LEO059.A0101	un	deg3	14.0502	Unrelated	0.240736	0.00271487	5970	24799	0.254113
LEO007.A0101_LEO060.A0101	un	deg3	16.1001	Unrelated	0.244686	0.00272521	6089	24885	0.254113
LEO007.A0101_LEO061.A0101	un	deg3	10.8844	Unrelated	0.237216	0.00327824	3994	16837	0.254113
LEO007.A0101_LEO063.A0101	un	deg3	22.1587	Unrelated	0.249149	0.00275407	6145	24664	0.254113
LEO007.A0101_LEO064.A0101	un	deg3	12.9516	Unrelated	0.242251	0.00303177	4838	19971	0.254113
LEO007.A0101_LEO065.A0101	un	deg3	18.24	Unrelated	0.246194	0.00280934	5789	23514	0.254113
LEO007.A0101_LEO067.A0101	un	deg3	11.2942	Unrelated	0.245835	0.0028142	5755	23410	0.254113
LEO007.A0101_LEO068.A0101	un	deg3	9.86094	Unrelated	0.24045	0.00275973	5766	23980	0.254113
LEO007.A0101_LEO069.A0101	un	deg3	11.4086	Unrelated	0.236783	0.0026883	5921	25006	0.254113
LEO007.A0101_LEO070.A0101	un	deg3	14.8839	Unrelated	0.249478	0.00279605	5975	23950	0.254113
LEO007.A0101_LEO072.A0101	un	deg3	0.669728	Second_Degree	0.231539	0.00268021	5735	24769	0.254113
LEO007.A0101_LEO073.A0101	un	deg3	11.0083	Unrelated	0.24124	0.00272308	5955	24685	0.254113
LEO007.A0101_LEO075.A0101	deg3	un	1.1636	Second_Degree	0.230503	0.00267374	5719	24811	0.254113
LEO007.A0101_LEO077.A0101	un	deg3	24.9205	Unrelated	0.257969	0.00282787	6175	23937	0.254113
LEO007.A0101_LEO078.A0101	un	deg3	25.4398	Unrelated	0.265808	0.00279021	6663	25067	0.254113
LEO007.A0101_LEO079.A0101	un	deg3	23.3283	Unrelated	0.26039	0.00280404	6378	24494	0.254113
LEO007.A0101_LEO081.A0101	un	deg3	9.18846	Unrelated	0.238419	0.00275903	5687	23853	0.254113
LEO007.A0101_LEO082.A0101	un	deg3	12.1357	Unrelated	0.238822	0.00271586	5886	24646	0.254113
LEO007.A0101_LEO083.A0101	un	deg3	14.2765	Unrelated	0.246689	0.0027863	5905	23937	0.254113
LEO007.A0101_LEO084.A0101	un	deg3	20.1551	Unrelated	0.245703	0.00353454	3645	14835	0.254113
LEO007.A0101_LEO085.A0101	un	deg3	11.5892	Unrelated	0.240772	0.0027082	6001	24924	0.254113
LEO007.A0101_LEO086.A0101	un	deg3	24.0958	Unrelated	0.257341	0.00303568	5337	20739	0.254113
LEO007.A0101_LEO087.A0101	un	deg3	8.96029	Unrelated	0.241466	0.00271048	6020	24931	0.254113
LEO007.A0101_LEO088.A0101	un	deg3	12.5975	Unrelated	0.241426	0.00270875	6026	24960	0.254113
LEO007.A0101_LEO089.A0101	un	deg3	10.3216	Unrelated	0.243437	0.00271287	6092	25025	0.254113
LEO007.A0101_LEO090.A0101	un	deg3	16.4002	Unrelated	0.242028	0.00273515	5935	24522	0.254113
LEO007.A0101_LEO091.A0101	un	deg3	25.1687	Unrelated	0.260476	0.00281453	6334	24317	0.254113
LEO007.A0101_LEO092.A0101	un	deg3	13.3949	Unrelated	0.24027	0.00293802	5081	21147	0.254113
LEO007.A0101_LEO093.A0101	un	deg3	10.7412	Unrelated	0.238277	0.00269828	5940	24929	0.254113
LEO007.A0101_LEO094.A0101	deg3	un	1.05957	Second_Degree	0.231597	0.00266825	5789	24996	0.254113
LEO007.A0101_LEO095.A0101	un	deg3	8.17644	Unrelated	0.238272	0.00273414	5785	24279	0.254113
LEO007.A0101_LEO096.A0101	un	deg3	13.8336	Unrelated	0.243155	0.00271806	6057	24910	0.254113
LEO007.A0101_LEO097.A0101	un	deg3	9.74415	Unrelated	0.244166	0.0027179	6100	24983	0.254113
LEO007.A0101_LEO098.A0101	un	deg3	10.9719	Unrelated	0.240258	0.00271216	5962	24815	0.254113
LEO007.A0101_LEO099.A0101	sib	sec	71.2473	First_Degree	0.181004	0.00245611	4448	24574	0.254113
LEO007.A0101_LEO102.A0101	un	deg3	14.8986	Unrelated	0.240531	0.00273199	5887	24475	0.254113
LEO007.A0101_LEO104.A0101	un	deg3	12.861	Unrelated	0.250461	0.00274348	6247	24942	0.254113
LEO007.A0101_LEO105.A0101	un	deg3	21.4051	Unrelated	0.252031	0.00274637	6299	24993	0.254113
LEO007.A0101_LEO106.A0101	un	deg3	12.9648	Unrelated	0.25075	0.00274173	6267	24993	0.254113
LEO007.A0101_LEO107.A0101	un	deg3	16.2815	Unrelated	0.250433	0.00275094	6212	24805	0.254113
LEO007.A0101_LEO108.A0101	un	deg3	11.1916	Unrelated	0.237844	0.00277944	5581	23465	0.254113
LEO007.A0101_LEO111.A0101	un	deg3	11.7883	Unrelated	0.241901	0.00276343	5809	24014	0.254113
LEO007.A0101_LEO112.A0101	un	deg3	12.6547	Unrelated	0.238824	0.00270944	5914	24763	0.254113
LEO007.A0101_LEO113.A0101	un	deg3	13.096	Unrelated	0.244141	0.00276428	5896	24150	0.254113
LEO007.A0101_LEO114.A0101	deg3	un	2.41894	Unrelated	0.232612	0.00268118	5776	24831	0.254113
LEO007.A0101_LEO115.A0101	un	deg3	16.9573	Unrelated	0.245429	0.00285301	5584	22752	0.254113
LEO007.A0101_LEO116.A0101	un	deg3	14.0782	Unrelated	0.24863	0.00299647	5173	20806	0.254113
LEO007.A0101_LEO117.A0101	un	deg3	8.14337	Unrelated	0.233164	0.00278992	5356	22971	0.254113
LEO007.A0101_LEO118.A0101	un	deg3	15.0441	Unrelated	0.246042	0.002762	5983	24317	0.254113
LEO007.A0101_LEO119.A0101	un	deg3	11.3153	Unrelated	0.240418	0.00283803	5451	22673	0.254113
LEO007.A0101_LEO120.A0101	un	deg3	14.3312	Unrelated	0.248171	0.00274616	6140	24741	0.254113
LEO007.A0101_LEO121.A0101	un	deg3	13.315	Unrelated	0.238912	0.00272507	5850	24486	0.254113
LEO007.A0101_LEO122.A0101	un	deg3	8.44913	Unrelated	0.235501	0.00370907	3082	13087	0.254113
LEO007.A0101_LEO123.A0101	un	deg3	1.8997	Unrelated	0.23491	0.00367095	3133	13337	0.254113
LEO007.A0101_LEO124.A0101	un	deg3	19.8999	Unrelated	0.253494	0.00283535	5967	23539	0.254113
LEO007.A0101_LEO125.A0101	un	deg3	14.8607	Unrelated	0.249432	0.00275534	6151	24660	0.254113
LEO007.A0101_LEO126.A0101	un	deg3	14.2856	Unrelated	0.247001	0.00298757	5147	20838	0.254113
LEO007.A0101_LEO127.A0101	un	deg3	24.6822	Unrelated	0.256542	0.00295381	5608	21860	0.254113
LEO007.A0101_LEO128.A0101	un	deg3	4.79813	Unrelated	0.234878	0.00270376	5774	24583	0.254113
LEO007.A0101_LEO129.A0101	un	deg3	10.8662	Unrelated	0.244696	0.00293248	5259	21492	0.254113
LEO007.A0101_LEO130.A0101	un	deg3	20.9783	Unrelated	0.257755	0.00406588	2983	11573	0.254113
LEO007.A0101_LEO131.A0101	un	deg3	13.3539	Unrelated	0.24591	0.00274023	6073	24696	0.254113
LEO007.A0101_LEO132.A0101	un	deg3	10.0674	Unrelated	0.235804	0.00309673	4431	18791	0.254113
LEO007.A0101_LEO133.A0101	pc	sec	25.0771	First_Degree	0.186003	0.00294593	3245	17446	0.254113
LEO007.A0101_LEO133.B0101	pc	sec	25.0771	First_Degree	0.194605	0.0028596	3730	19167	0.254113
LEO007.A0101_LEO134.A0101	un	deg3	16.1927	Unrelated	0.245662	0.0036153	3483	14178	0.254113
LEO007.A0101_LEO135.A0101	un	deg3	10.9542	Unrelated	0.237299	0.00271768	5815	24505	0.254113
LEO007.A0101_LEO136.A0101	pc	sec	33.3671	First_Degree	0.186218	0.00273304	3778	20288	0.254113
LEO007.A0101_LEO137.A0101	un	deg3	9.93113	Unrelated	0.236774	0.0027119	5818	24572	0.254113
LEO008.A0101_LEO009.A0101	un	deg3	8.57732	Unrelated	0.241244	0.00355607	3492	14475	0.254113
LEO008.A0101_LEO010.A0101	un	deg3	13.0932	Unrelated	0.239507	0.00269061	6026	25160	0.254113
LEO008.A0101_LEO011.A0101	un	deg3	15.2174	Unrelated	0.248475	0.00271924	6275	25254	0.254113
LEO008.A0101_LEO014.A0101	un	deg3	11.8429	Unrelated	0.2427	0.00270044	6117	25204	0.254113
LEO008.A0101_LEO015.A0101	un	deg3	12.6339	Unrelated	0.243314	0.00276937	5841	24006	0.254113
LEO008.A0101_LEO016.A0101	un	deg3	11.3913	Unrelated	0.266667	0.00938553	592	2220	0.254113
LEO008.A0101_LEO019.A0101	un	deg3	12.8214	Unrelated	0.237044	0.00269239	5914	24949	0.254113
LEO008.A0101_LEO020.A0101	un	deg3	10.6801	Unrelated	0.238879	0.0027141	5896	24682	0.254113
LEO008.A0101_LEO021.A0101	un	deg3	11.998	Unrelated	0.23851	0.00317509	4297	18016	0.254113
LEO008.A0101_LEO023.A0101	un	deg3	0.794358	Unrelated	0.232419	0.00267444	5797	24942	0.254113
LEO008.A0101_LEO024.A0101	un	deg3	2.96504	Unrelated	0.239411	0.00332891	3934	16432	0.254113
LEO008.A0101_LEO025.A0101	un	deg3	24.8108	Unrelated	0.260959	0.00287615	6084	23314	0.254113
LEO008.A0101_LEO026.A0101	un	deg3	12.1576	Unrelated	0.240262	0.00269352	6045	25160	0.254113
LEO008.A0101_LEO027.A0101	un	deg3	24.4678	Unrelated	0.256168	0.00274034	6500	25374	0.254113
LEO008.A0101_LEO029.A0101	un	deg3	8.49729	Unrelated	0.23985	0.00269654	6014	25074	0.254113
LEO008.A0101_LEO030.A0101	un	deg3	13.5793	Unrelated	0.240961	0.0026811	6131	25444	0.254113
LEO008.A0101_LEO031.A0101	un	deg3	14.1405	Unrelated	0.240837	0.00277528	5717	23738	0.254113
LEO008.A0101_LEO032.A0101	un	deg3	17.8602	Unrelated	0.25991	0.00519992	1849	7114	0.254113
LEO008.A0101_LEO033.A0101	un	deg3	11.3741	Unrelated	0.241794	0.00268452	6151	25439	0.254113
LEO008.A0101_LEO035.A0101	un	deg3	14.6791	Unrelated	0.246181	0.0027242	6156	25006	0.254113
LEO008.A0101_LEO036.A0101	un	deg3	11.1754	Unrelated	0.238225	0.00267337	6049	25392	0.254113
LEO008.A0101_LEO038.A0101	un	deg3	10.2564	Unrelated	0.24269	0.00268221	6200	25547	0.254113
LEO008.A0101_LEO041.A0101	un	deg3	18.081	Unrelated	0.247041	0.00275054	6074	24587	0.254113
LEO008.A0101_LEO042.A0101	un	deg3	19.1341	Unrelated	0.256561	0.00402473	3021	11775	0.254113
LEO008.A0101_LEO044.A0101	un	deg3	12.5086	Unrelated	0.243108	0.0028421	5538	22780	0.254113
LEO008.A0101_LEO045.A0101	un	deg3	14.0891	Unrelated	0.23556	0.00292703	4951	21018	0.254113
LEO008.A0101_LEO046.A0101	un	deg3	16.8705	Unrelated	0.244032	0.00270933	6133	25132	0.254113
LEO008.A0101_LEO047.A0101	un	deg3	12.9473	Unrelated	0.24195	0.00290872	5245	21678	0.254113
LEO008.A0101_LEO048.A0101	un	deg3	13.2126	Unrelated	0.247275	0.00270654	6283	25409	0.254113
LEO008.A0101_LEO049.A0101	un	deg3	9.77297	Unrelated	0.238084	0.00268988	5969	25071	0.254113
LEO008.A0101_LEO050.A0101	un	deg3	11.2903	Unrelated	0.241799	0.00274526	5882	24326	0.254113
LEO008.A0101_LEO051.A0101	un	deg3	16.6733	Unrelated	0.241881	0.00275614	5839	24140	0.254113
LEO008.A0101_LEO052.A0101	un	deg3	7.24455	Unrelated	0.242268	0.00271017	6055	24993	0.254113
LEO008.A0101_LEO053.A0101	un	deg3	4.59243	Second_Degree	0.231903	0.00276706	5395	23264	0.254113
LEO008.A0101_LEO054.A0101	un	deg3	24.9027	Unrelated	0.268918	0.0028717	6411	23840	0.254113
LEO008.A0101_LEO055.A0101	un	deg3	13.6152	Unrelated	0.240296	0.00268629	6079	25298	0.254113
LEO008.A0101_LEO056.A0101	un	deg3	10.2952	Unrelated	0.238778	0.00267639	6059	25375	0.254113
LEO008.A0101_LEO058.A0101	un	deg3	12.2054	Unrelated	0.237925	0.00266942	6054	25445	0.254113
LEO008.A0101_LEO059.A0101	un	deg3	14.3349	Unrelated	0.242232	0.0026921	6135	25327	0.254113
LEO008.A0101_LEO060.A0101	un	deg3	19.8908	Unrelated	0.245357	0.0027019	6223	25363	0.254113
LEO008.A0101_LEO061.A0101	un	deg3	9.40623	Unrelated	0.244043	0.00319373	4414	18087	0.254113
LEO008.A0101_LEO063.A0101	un	deg3	21.3435	Unrelated	0.247212	0.00271788	6228	25193	0.254113
LEO008.A0101_LEO064.A0101	un	deg3	17.4173	Unrelated	0.241312	0.00294613	5090	21093	0.254113
LEO008.A0101_LEO065.A0101	un	deg3	16.2317	Unrelated	0.248108	0.00277743	6000	24183	0.254113
LEO008.A0101_LEO067.A0101	un	deg3	10.7306	Unrelated	0.239902	0.00274848	5791	24139	0.254113
LEO008.A0101_LEO068.A0101	un	deg3	10.1465	Unrelated	0.239389	0.00271553	5911	24692	0.254113
LEO008.A0101_LEO069.A0101	un	deg3	12.7167	Unrelated	0.245812	0.00269701	6265	25487	0.254113
LEO008.A0101_LEO070.A0101	un	deg3	14.8706	Unrelated	0.253355	0.00277783	6211	24515	0.254113
LEO008.A0101_LEO072.A0101	un	deg3	3.20637	Unrelated	0.233181	0.00265387	5920	25388	0.254113
LEO008.A0101_LEO073.A0101	un	deg3	11.9917	Unrelated	0.240478	0.00268778	6080	25283	0.254113
LEO008.A0101_LEO075.A0101	deg3	un	1.08792	Second_Degree	0.225754	0.00262238	5738	25417	0.254113
LEO008.A0101_LEO077.A0101	un	deg3	24.456	Unrelated	0.26665	0.00282493	6534	24504	0.254113
LEO008.A0101_LEO078.A0101	un	deg3	24.9732	Unrelated	0.26986	0.00277679	6896	25554	0.254113
LEO008.A0101_LEO079.A0101	un	deg3	24.7491	Unrelated	0.267541	0.00279901	6692	25013	0.254113
LEO008.A0101_LEO081.A0101	un	deg3	8.83558	Unrelated	0.237895	0.00272063	5827	24494	0.254113
LEO008.A0101_LEO082.A0101	un	deg3	12.3683	Unrelated	0.237611	0.00268312	5979	25163	0.254113
LEO008.A0101_LEO083.A0101	un	deg3	13.8994	Unrelated	0.243065	0.00273351	5985	24623	0.254113
LEO008.A0101_LEO084.A0101	un	deg3	20.9465	Unrelated	0.249458	0.00340603	4026	16139	0.254113
LEO008.A0101_LEO085.A0101	un	deg3	13.4345	Unrelated	0.243955	0.00268852	6225	25517	0.254113
LEO008.A0101_LEO086.A0101	un	deg3	23.6429	Unrelated	0.254092	0.0029561	5511	21689	0.254113
LEO008.A0101_LEO087.A0101	un	deg3	11.5962	Unrelated	0.239233	0.00266947	6110	25540	0.254113
LEO008.A0101_LEO088.A0101	un	deg3	12.7091	Unrelated	0.24554	0.00269215	6276	25560	0.254113
LEO008.A0101_LEO089.A0101	un	deg3	10.2618	Unrelated	0.239663	0.00266611	6144	25636	0.254113
LEO008.A0101_LEO090.A0101	un	deg3	13.2912	Unrelated	0.24014	0.0026975	6022	25077	0.254113
LEO008.A0101_LEO091.A0101	un	deg3	25.2265	Unrelated	0.264675	0.00279159	6610	24974	0.254113
LEO008.A0101_LEO092.A0101	un	deg3	13.9098	Unrelated	0.242326	0.0028811	5360	22119	0.254113
LEO008.A0101_LEO093.A0101	un	deg3	11.5073	Unrelated	0.244565	0.00269006	6244	25531	0.254113
LEO008.A0101_LEO094.A0101	deg3	un	0.264861	Unrelated	0.235814	0.00265379	6034	25588	0.254113
LEO008.A0101_LEO095.A0101	un	deg3	10.3781	Unrelated	0.233068	0.00267569	5819	24967	0.254113
LEO008.A0101_LEO096.A0101	un	deg3	21.0879	Unrelated	0.242435	0.00268309	6185	25512	0.254113
LEO008.A0101_LEO097.A0101	un	deg3	11.7375	Unrelated	0.239242	0.00266586	6127	25610	0.254113
LEO008.A0101_LEO098.A0101	un	deg3	12.9915	Unrelated	0.241802	0.00268481	6150	25434	0.254113
LEO008.A0101_LEO099.A0101	sib	sec	77.8739	First_Degree	0.173479	0.00238416	4376	25225	0.254113
LEO008.A0101_LEO102.A0101	un	deg3	21.2527	Unrelated	0.242328	0.00270338	6088	25123	0.254113
LEO008.A0101_LEO104.A0101	un	deg3	22.2167	Unrelated	0.249961	0.00270937	6384	25540	0.254113
LEO008.A0101_LEO105.A0101	un	deg3	18.9134	Unrelated	0.249473	0.00270432	6387	25602	0.254113
LEO008.A0101_LEO106.A0101	un	deg3	14.5837	Unrelated	0.247979	0.00269884	6349	25603	0.254113
LEO008.A0101_LEO107.A0101	un	deg3	15.9985	Unrelated	0.248586	0.00271787	6286	25287	0.254113
LEO008.A0101_LEO108.A0101	un	deg3	12.3823	Unrelated	0.238729	0.00274165	5772	24178	0.254113
LEO008.A0101_LEO111.A0101	un	deg3	14.4103	Unrelated	0.248361	0.00274881	6136	24706	0.254113
LEO008.A0101_LEO112.A0101	un	deg3	10.7525	Unrelated	0.241172	0.00269165	6092	25260	0.254113
LEO008.A0101_LEO113.A0101	un	deg3	14.5947	Unrelated	0.245815	0.00273798	6079	24730	0.254113
LEO008.A0101_LEO114.A0101	deg3	un	0.605962	Second_Degree	0.229193	0.00263604	5827	25424	0.254113
LEO008.A0101_LEO115.A0101	un	deg3	15.1393	Unrelated	0.243331	0.00280112	5710	23466	0.254113
LEO008.A0101_LEO116.A0101	un	deg3	13.6613	Unrelated	0.245247	0.00291894	5328	21725	0.254113
LEO008.A0101_LEO117.A0101	un	deg3	9.21367	Unrelated	0.236544	0.00276438	5590	23632	0.254113
LEO008.A0101_LEO118.A0101	un	deg3	14.9128	Unrelated	0.24758	0.00273536	6164	24897	0.254113
LEO008.A0101_LEO119.A0101	un	deg3	12.5924	Unrelated	0.242262	0.00279372	5698	23520	0.254113
LEO008.A0101_LEO120.A0101	un	deg3	17.8236	Unrelated	0.24607	0.00270348	6246	25383	0.254113
LEO008.A0101_LEO121.A0101	un	deg3	12.2281	Unrelated	0.239441	0.00269245	6015	25121	0.254113
LEO008.A0101_LEO122.A0101	un	deg3	4.0252	Unrelated	0.234211	0.00353006	3371	14393	0.254113
LEO008.A0101_LEO123.A0101	un	deg3	6.83835	Unrelated	0.235541	0.00349405	3474	14749	0.254113
LEO008.A0101_LEO124.A0101	un	deg3	16.7917	Unrelated	0.25062	0.00278696	6060	24180	0.254113
LEO008.A0101_LEO125.A0101	un	deg3	15.1393	Unrelated	0.249463	0.00272826	6275	25154	0.254113
LEO008.A0101_LEO126.A0101	un	deg3	11.491	Unrelated	0.241754	0.00290397	5255	21737	0.254113
LEO008.A0101_LEO127.A0101	un	deg3	23.8309	Unrelated	0.263281	0.00292422	5972	22683	0.254113
LEO008.A0101_LEO128.A0101	un	deg3	9.37104	Unrelated	0.235604	0.00267157	5945	25233	0.254113
LEO008.A0101_LEO129.A0101	un	deg3	13.539	Unrelated	0.250968	0.00289194	5641	22477	0.254113
LEO008.A0101_LEO130.A0101	un	deg3	22.2402	Unrelated	0.265359	0.00389602	3408	12843	0.254113
LEO008.A0101_LEO131.A0101	un	deg3	13.3193	Unrelated	0.244245	0.00270668	6154	25196	0.254113
LEO008.A0101_LEO132.A0101	un	deg3	11.2941	Unrelated	0.238823	0.00301342	4781	20019	0.254113
LEO008.A0101_LEO133.A0101	pc	sec	24.9123	First_Degree	0.187276	0.00285622	3494	18657	0.254113
LEO008.A0101_LEO133.B0101	pc	sec	24.9123	First_Degree	0.195703	0.00278519	3971	20291	0.254113
LEO008.A0101_LEO134.A0101	un	deg3	11.8978	Unrelated	0.243813	0.00344709	3783	15516	0.254113
LEO008.A0101_LEO135.A0101	un	deg3	11.5804	Unrelated	0.240336	0.00269465	6043	25144	0.254113
LEO008.A0101_LEO136.A0101	pc	sec	30.4473	First_Degree	0.185807	0.00266292	3964	21334	0.254113
LEO008.A0101_LEO137.A0101	un	deg3	11.5797	Unrelated	0.240092	0.00269035	6052	25207	0.254113
LEO009.A0101_LEO010.A0101	un	deg3	9.11767	Unrelated	0.244868	0.0034174	3877	15833	0.254113
LEO009.A0101_LEO011.A0101	un	deg3	10.7824	Unrelated	0.248393	0.00341302	3981	16027	0.254113
LEO009.A0101_LEO014.A0101	un	deg3	7.52357	Unrelated	0.242689	0.00339977	3859	15901	0.254113
LEO009.A0101_LEO015.A0101	un	deg3	9.20365	Unrelated	0.243225	0.00372759	3222	13247	0.254113
LEO009.A0101_LEO016.A0101	un	deg3	0.157048	Unrelated	0.255952	0.0238073	86	336	0.254113
LEO009.A0101_LEO019.A0101	un	deg3	10.3558	Unrelated	0.244565	0.00346794	3757	15362	0.254113
LEO009.A0101_LEO020.A0101	un	deg3	4.68218	Unrelated	0.242999	0.00353602	3575	14712	0.254113
LEO009.A0101_LEO021.A0101	un	deg3	2.94793	Unrelated	0.238544	0.00548162	1442	6045	0.254113
LEO009.A0101_LEO023.A0101	un	deg3	11.3651	Unrelated	0.24551	0.0034908	3732	15201	0.254113
LEO009.A0101_LEO024.A0101	un	deg3	5.01994	Unrelated	0.244827	0.00597951	1266	5171	0.254113
LEO009.A0101_LEO025.A0101	un	deg3	19.2365	Unrelated	0.259354	0.00398766	3133	12080	0.254113
LEO009.A0101_LEO026.A0101	un	deg3	9.52019	Unrelated	0.245132	0.00343156	3852	15714	0.254113
LEO009.A0101_LEO027.A0101	un	deg3	22.2801	Unrelated	0.261686	0.00343821	4277	16344	0.254113
LEO009.A0101_LEO029.A0101	un	deg3	12.1519	Unrelated	0.243653	0.00343297	3810	15637	0.254113
LEO009.A0101_LEO030.A0101	un	deg3	3.62513	Unrelated	0.239248	0.00332278	3944	16485	0.254113
LEO009.A0101_LEO031.A0101	un	deg3	8.20059	Unrelated	0.240506	0.00377793	3078	12798	0.254113
LEO009.A0101_LEO032.A0101	un	deg3	4.09389	Unrelated	0.269231	0.0129676	315	1170	0.254113
LEO009.A0101_LEO033.A0101	un	deg3	8.701	Unrelated	0.240396	0.00332108	3980	16556	0.254113
LEO009.A0101_LEO035.A0101	un	deg3	10.5953	Unrelated	0.243226	0.00344195	3779	15537	0.254113
LEO009.A0101_LEO036.A0101	un	deg3	10.99	Unrelated	0.246984	0.00338368	4012	16244	0.254113
LEO009.A0101_LEO038.A0101	un	deg3	10.9569	Unrelated	0.24215	0.00331941	4033	16655	0.254113
LEO009.A0101_LEO041.A0101	un	deg3	13.5396	Unrelated	0.247454	0.00356785	3620	14629	0.254113
LEO009.A0101_LEO042.A0101	un	deg3	7.43109	Unrelated	0.260485	0.00860918	677	2599	0.254113
LEO009.A0101_LEO044.A0101	un	deg3	6.48212	Unrelated	0.24666	0.00406848	2769	11226	0.254113
LEO009.A0101_LEO045.A0101	un	deg3	7.52507	Second_Degree	0.23461	0.00439603	2180	9292	0.254113
LEO009.A0101_LEO046.A0101	un	deg3	9.61001	Unrelated	0.246013	0.00341933	3903	15865	0.254113
LEO009.A0101_LEO047.A0101	un	deg3	6.516	Unrelated	0.240797	0.00431161	2368	9834	0.254113
LEO009.A0101_LEO048.A0101	un	deg3	8.17112	Unrelated	0.245857	0.00335492	4050	16473	0.254113
LEO009.A0101_LEO049.A0101	un	deg3	8.81535	Unrelated	0.239815	0.00341993	3738	15587	0.254113
LEO009.A0101_LEO050.A0101	un	deg3	9.86205	Unrelated	0.247663	0.00364672	3470	14011	0.254113
LEO009.A0101_LEO051.A0101	un	deg3	12.5948	Unrelated	0.242152	0.00367298	3294	13603	0.254113
LEO009.A0101_LEO052.A0101	un	deg3	10.0023	Unrelated	0.245598	0.0034632	3794	15448	0.254113
LEO009.A0101_LEO053.A0101	un	deg3	6.44169	Unrelated	0.240818	0.00389773	2898	12034	0.254113
LEO009.A0101_LEO054.A0101	un	deg3	23.4902	Unrelated	0.266153	0.00385997	3489	13109	0.254113
LEO009.A0101_LEO055.A0101	un	deg3	9.06588	Unrelated	0.244666	0.00337565	3968	16218	0.254113
LEO009.A0101_LEO056.A0101	un	deg3	10.2164	Unrelated	0.244582	0.00337765	3961	16195	0.254113
LEO009.A0101_LEO058.A0101	un	deg3	9.34193	Unrelated	0.241588	0.00334503	3956	16375	0.254113
LEO009.A0101_LEO059.A0101	un	deg3	7.55717	Unrelated	0.244033	0.00337301	3957	16215	0.254113
LEO009.A0101_LEO060.A0101	un	deg3	10.4793	Unrelated	0.241196	0.00334808	3938	16327	0.254113
LEO009.A0101_LEO061.A0101	un	deg3	4.5145	Second_Degree	0.235432	0.00549794	1402	5955	0.254113
LEO009.A0101_LEO063.A0101	un	deg3	16.9676	Unrelated	0.249183	0.00342854	3966	15916	0.254113
LEO009.A0101_LEO064.A0101	un	deg3	7.22812	Unrelated	0.241792	0.00450929	2180	9016	0.254113
LEO009.A0101_LEO065.A0101	un	deg3	11.7569	Unrelated	0.246199	0.00368323	3368	13680	0.254113
LEO009.A0101_LEO067.A0101	un	deg3	6.05078	Unrelated	0.24156	0.00367885	3270	13537	0.254113
LEO009.A0101_LEO068.A0101	un	deg3	11.9916	Unrelated	0.245389	0.00353707	3632	14801	0.254113
LEO009.A0101_LEO069.A0101	un	deg3	11.3144	Unrelated	0.247351	0.00334807	4108	16608	0.254113
LEO009.A0101_LEO070.A0101	un	deg3	10.9338	Unrelated	0.253729	0.00362457	3657	14413	0.254113
LEO009.A0101_LEO072.A0101	un	deg3	9.37115	Unrelated	0.24499	0.00337726	3973	16217	0.254113
LEO009.A0101_LEO073.A0101	un	deg3	10.4106	Unrelated	0.252734	0.00343511	4045	16005	0.254113
LEO009.A0101_LEO075.A0101	un	deg3	11.1878	Unrelated	0.240283	0.00335322	3901	16235	0.254113
LEO009.A0101_LEO077.A0101	un	deg3	24.2915	Unrelated	0.272878	0.00369904	3957	14501	0.254113
LEO009.A0101_LEO078.A0101	un	deg3	24.2681	Unrelated	0.266814	0.00341675	4471	16757	0.254113
LEO009.A0101_LEO079.A0101	un	deg3	24.0182	Unrelated	0.265812	0.00354537	4127	15526	0.254113
LEO009.A0101_LEO081.A0101	un	deg3	7.64315	Unrelated	0.240525	0.00355122	3484	14485	0.254113
LEO009.A0101_LEO082.A0101	un	deg3	7.54863	Unrelated	0.241814	0.00339123	3855	15942	0.254113
LEO009.A0101_LEO083.A0101	un	deg3	7.89609	Unrelated	0.246518	0.00357888	3575	14502	0.254113
LEO009.A0101_LEO084.A0101	un	deg3	3.74371	Unrelated	0.243705	0.00627157	1142	4686	0.254113
LEO009.A0101_LEO085.A0101	un	deg3	11.5678	Unrelated	0.242696	0.00333773	4004	16498	0.254113
LEO009.A0101_LEO086.A0101	un	deg3	20.3295	Unrelated	0.254596	0.00443993	2451	9627	0.254113
LEO009.A0101_LEO087.A0101	un	deg3	10.4353	Unrelated	0.240788	0.00332856	3973	16500	0.254113
LEO009.A0101_LEO088.A0101	un	deg3	8.71954	Unrelated	0.244798	0.00333911	4059	16581	0.254113
LEO009.A0101_LEO089.A0101	un	deg3	9.60726	Unrelated	0.244746	0.00331733	4111	16797	0.254113
LEO009.A0101_LEO090.A0101	un	deg3	6.48924	Unrelated	0.246524	0.00344967	3848	15609	0.254113
LEO009.A0101_LEO091.A0101	un	deg3	23.8703	Unrelated	0.266056	0.00357542	4064	15275	0.254113
LEO009.A0101_LEO092.A0101	un	deg3	13.4112	Unrelated	0.250869	0.00426079	2597	10352	0.254113
LEO009.A0101_LEO093.A0101	un	deg3	9.40994	Unrelated	0.241698	0.0033266	4003	16562	0.254113
LEO009.A0101_LEO094.A0101	un	deg3	9.71947	Unrelated	0.245644	0.00333077	4103	16703	0.254113
LEO009.A0101_LEO095.A0101	un	deg3	7.92686	Unrelated	0.239325	0.00345022	3660	15293	0.254113
LEO009.A0101_LEO096.A0101	un	deg3	8.07602	Unrelated	0.245311	0.0033524	4041	16473	0.254113
LEO009.A0101_LEO097.A0101	un	deg3	10.4764	Unrelated	0.238337	0.00329503	3985	16720	0.254113
LEO009.A0101_LEO098.A0101	un	deg3	10.3256	Unrelated	0.241967	0.00335368	3946	16308	0.254113
LEO009.A0101_LEO099.A0101	un	deg3	13.2126	Unrelated	0.243151	0.00341229	3843	15805	0.254113
LEO009.A0101_LEO102.A0101	un	deg3	8.60331	Unrelated	0.242407	0.00342317	3799	15672	0.254113
LEO009.A0101_LEO104.A0101	un	deg3	15.2653	Unrelated	0.255077	0.00338378	4233	16595	0.254113
LEO009.A0101_LEO105.A0101	un	deg3	21.9998	Unrelated	0.256563	0.00338494	4271	16647	0.254113
LEO009.A0101_LEO106.A0101	un	deg3	13.3481	Unrelated	0.250434	0.00335118	4186	16715	0.254113
LEO009.A0101_LEO107.A0101	un	deg3	10.4306	Unrelated	0.252416	0.0034193	4074	16140	0.254113
LEO009.A0101_LEO108.A0101	un	deg3	7.37221	Unrelated	0.240873	0.0036467	3312	13750	0.254113
LEO009.A0101_LEO111.A0101	un	deg3	20.4987	Unrelated	0.25207	0.0035771	3714	14734	0.254113
LEO009.A0101_LEO112.A0101	un	deg3	7.73604	Unrelated	0.24253	0.00338521	3888	16031	0.254113
LEO009.A0101_LEO113.A0101	un	deg3	10.8076	Unrelated	0.24713	0.00353429	3681	14895	0.254113
LEO009.A0101_LEO114.A0101	un	deg3	10.2364	Unrelated	0.245773	0.00337612	3997	16263	0.254113
LEO009.A0101_LEO115.A0101	un	deg3	7.02024	Unrelated	0.247914	0.00390583	3030	12222	0.254113
LEO009.A0101_LEO116.A0101	un	deg3	4.21863	Unrelated	0.239954	0.00435159	2311	9631	0.254113
LEO009.A0101_LEO117.A0101	un	deg3	6.65203	Unrelated	0.237126	0.00378575	2993	12622	0.254113
LEO009.A0101_LEO118.A0101	un	deg3	10.6583	Unrelated	0.252845	0.00352507	3844	15203	0.254113
LEO009.A0101_LEO119.A0101	un	deg3	11.8668	Unrelated	0.246263	0.00384183	3097	12576	0.254113
LEO009.A0101_LEO120.A0101	un	deg3	14.758	Unrelated	0.248131	0.00339554	4015	16181	0.254113
LEO009.A0101_LEO121.A0101	un	deg3	9.32021	Unrelated	0.244443	0.00343959	3816	15611	0.254113
LEO009.A0101_LEO122.A0101	deg3	un	1.73316	Second_Degree	0.232351	0.00673001	915	3938	0.254113
LEO009.A0101_LEO123.A0101	un	deg3	6.39668	Unrelated	0.247996	0.0070596	928	3742	0.254113
LEO009.A0101_LEO124.A0101	un	deg3	18.2983	Unrelated	0.256334	0.0037306	3511	13697	0.254113
LEO009.A0101_LEO125.A0101	un	deg3	9.87024	Unrelated	0.251805	0.00343954	4010	15925	0.254113
LEO009.A0101_LEO126.A0101	un	deg3	9.0541	Unrelated	0.238679	0.00427152	2377	9959	0.254113
LEO009.A0101_LEO127.A0101	un	deg3	22.4948	Unrelated	0.276977	0.00428848	3016	10889	0.254113
LEO009.A0101_LEO128.A0101	un	deg3	9.11163	Unrelated	0.239657	0.00338736	3806	15881	0.254113
LEO009.A0101_LEO129.A0101	un	deg3	12.0146	Unrelated	0.25258	0.00417087	2741	10852	0.254113
LEO009.A0101_LEO130.A0101	un	deg3	10.2786	Unrelated	0.281122	0.00831354	822	2924	0.254113
LEO009.A0101_LEO131.A0101	un	deg3	11.8347	Unrelated	0.242836	0.00340283	3856	15879	0.254113
LEO009.A0101_LEO132.A0101	un	deg3	3.26474	Second_Degree	0.233594	0.00479485	1819	7787	0.254113
LEO009.A0101_LEO133.A0101	un	deg3	6.29947	Unrelated	0.242989	0.00536824	1551	6383	0.254113
LEO009.A0101_LEO133.B0101	un	deg3	6.29947	Unrelated	0.253117	0.00492975	1969	7779	0.254113
LEO009.A0101_LEO134.A0101	un	deg3	4.48768	Unrelated	0.243125	0.00633723	1114	4582	0.254113
LEO009.A0101_LEO135.A0101	un	deg3	12.7339	Unrelated	0.247286	0.0034474	3873	15662	0.254113
LEO009.A0101_LEO136.A0101	un	deg3	6.0244	Unrelated	0.243284	0.00445663	2255	9269	0.254113
LEO009.A0101_LEO137.A0101	un	deg3	10.7966	Unrelated	0.244224	0.00341824	3858	15797	0.254113
LEO010.A0101_LEO011.A0101	un	deg3	14.758	Unrelated	0.2428	0.00266949	6264	25799	0.254113
LEO010.A0101_LEO014.A0101	un	deg3	12.3427	Unrelated	0.239192	0.0026563	6169	25791	0.254113
LEO010.A0101_LEO015.A0101	un	deg3	14.1001	Unrelated	0.240972	0.0027242	5939	24646	0.254113
LEO010.A0101_LEO016.A0101	un	deg3	8.68849	Unrelated	0.248895	0.00829648	676	2716	0.254113
LEO010.A0101_LEO019.A0101	un	deg3	15.9068	Unrelated	0.243188	0.00268229	6221	25581	0.254113
LEO010.A0101_LEO020.A0101	un	deg3	11.4654	Unrelated	0.241411	0.00269389	6092	25235	0.254113
LEO010.A0101_LEO021.A0101	un	deg3	12.1471	Unrelated	0.240647	0.00306437	4683	19460	0.254113
LEO010.A0101_LEO023.A0101	un	deg3	15.4794	Unrelated	0.246614	0.00270092	6281	25469	0.254113
LEO010.A0101_LEO024.A0101	un	deg3	16.0364	Unrelated	0.237081	0.00319606	4198	17707	0.254113
LEO010.A0101_LEO025.A0101	un	deg3	25.4458	Unrelated	0.258482	0.00281615	6247	24168	0.254113
LEO010.A0101_LEO026.A0101	un	deg3	11.6198	Unrelated	0.244115	0.00268162	6264	25660	0.254113
LEO010.A0101_LEO027.A0101	un	deg3	22.7909	Unrelated	0.255418	0.00270799	6624	25934	0.254113
LEO010.A0101_LEO029.A0101	un	deg3	11.7239	Unrelated	0.247215	0.00269252	6346	25670	0.254113
LEO010.A0101_LEO030.A0101	un	deg3	14.7917	Unrelated	0.240393	0.00265167	6243	25970	0.254113
LEO010.A0101_LEO031.A0101	un	deg3	15.6273	Unrelated	0.245786	0.00275385	6008	24444	0.254113
LEO010.A0101_LEO032.A0101	un	deg3	16.923	Unrelated	0.265073	0.00483712	2207	8326	0.254113
LEO010.A0101_LEO033.A0101	un	deg3	12.8903	Unrelated	0.237692	0.00263989	6180	26000	0.254113
LEO010.A0101_LEO035.A0101	un	deg3	14.472	Unrelated	0.243992	0.00268262	6254	25632	0.254113
LEO010.A0101_LEO036.A0101	un	deg3	15.5341	Unrelated	0.241289	0.00265934	6246	25886	0.254113
LEO010.A0101_LEO038.A0101	un	deg3	14.1132	Unrelated	0.23915	0.00264478	6221	26013	0.254113
LEO010.A0101_LEO041.A0101	un	deg3	15.6169	Unrelated	0.246168	0.00271112	6215	25247	0.254113
LEO010.A0101_LEO042.A0101	un	deg3	20.0994	Unrelated	0.252843	0.00375979	3379	13364	0.254113
LEO010.A0101_LEO044.A0101	un	deg3	12.1644	Unrelated	0.243781	0.00279278	5762	23636	0.254113
LEO010.A0101_LEO045.A0101	un	deg3	12.3083	Unrelated	0.241879	0.00288635	5324	22011	0.254113
LEO010.A0101_LEO046.A0101	un	deg3	14.391	Unrelated	0.243256	0.00267498	6258	25726	0.254113
LEO010.A0101_LEO047.A0101	un	deg3	14.7622	Unrelated	0.24445	0.00286069	5517	22569	0.254113
LEO010.A0101_LEO048.A0101	un	deg3	14.2672	Unrelated	0.243847	0.00266493	6331	25963	0.254113
LEO010.A0101_LEO049.A0101	un	deg3	13.7765	Unrelated	0.243908	0.00268572	6236	25567	0.254113
LEO010.A0101_LEO050.A0101	un	deg3	13.4077	Unrelated	0.242509	0.00271446	6046	24931	0.254113
LEO010.A0101_LEO051.A0101	un	deg3	13.1361	Unrelated	0.241227	0.0027125	6001	24877	0.254113
LEO010.A0101_LEO052.A0101	un	deg3	12.8744	Unrelated	0.23987	0.00267045	6133	25568	0.254113
LEO010.A0101_LEO053.A0101	un	deg3	12.6412	Unrelated	0.247834	0.00277997	5978	24121	0.254113
LEO010.A0101_LEO054.A0101	un	deg3	25.5118	Unrelated	0.263798	0.00280638	6505	24659	0.254113
LEO010.A0101_LEO055.A0101	un	deg3	13.1536	Unrelated	0.243386	0.00266682	6302	25893	0.254113
LEO010.A0101_LEO056.A0101	un	deg3	14.5004	Unrelated	0.243022	0.00266856	6278	25833	0.254113
LEO010.A0101_LEO058.A0101	un	deg3	12.5119	Unrelated	0.244534	0.00266891	6342	25935	0.254113
LEO010.A0101_LEO059.A0101	un	deg3	13.3857	Unrelated	0.236707	0.00264329	6121	25859	0.254113
LEO010.A0101_LEO060.A0101	un	deg3	20.7178	Unrelated	0.241333	0.0026572	6258	25931	0.254113
LEO010.A0101_LEO061.A0101	un	deg3	16.2378	Unrelated	0.244633	0.00307686	4775	19519	0.254113
LEO010.A0101_LEO063.A0101	un	deg3	15.6193	Unrelated	0.251774	0.00270295	6492	25785	0.254113
LEO010.A0101_LEO064.A0101	un	deg3	14.9306	Unrelated	0.247214	0.00290357	5457	22074	0.254113
LEO010.A0101_LEO065.A0101	un	deg3	18.7313	Unrelated	0.243048	0.00271907	6048	24884	0.254113
LEO010.A0101_LEO067.A0101	un	deg3	18.1945	Unrelated	0.24419	0.00272416	6073	24870	0.254113
LEO010.A0101_LEO068.A0101	un	deg3	13.8464	Unrelated	0.249099	0.00272169	6290	25251	0.254113
LEO010.A0101_LEO069.A0101	un	deg3	13.4515	Unrelated	0.239619	0.00264554	6238	26033	0.254113
LEO010.A0101_LEO070.A0101	un	deg3	14.5592	Unrelated	0.249614	0.00272464	6298	25231	0.254113
LEO010.A0101_LEO072.A0101	un	deg3	18.7476	Unrelated	0.247536	0.00268321	6404	25871	0.254113
LEO010.A0101_LEO073.A0101	un	deg3	13.5136	Unrelated	0.247657	0.00268641	6394	25818	0.254113
LEO010.A0101_LEO075.A0101	un	deg3	14.6092	Unrelated	0.24603	0.0026771	6368	25883	0.254113
LEO010.A0101_LEO077.A0101	un	deg3	25.5405	Unrelated	0.262328	0.00277188	6607	25186	0.254113
LEO010.A0101_LEO078.A0101	un	deg3	25.7089	Unrelated	0.260888	0.00271771	6811	26107	0.254113
LEO010.A0101_LEO079.A0101	un	deg3	23.9231	Unrelated	0.261177	0.00274365	6695	25634	0.254113
LEO010.A0101_LEO081.A0101	un	deg3	11.6337	Unrelated	0.240253	0.00269209	6051	25186	0.254113
LEO010.A0101_LEO082.A0101	un	deg3	13.526	Unrelated	0.244069	0.0026765	6286	25755	0.254113
LEO010.A0101_LEO083.A0101	un	deg3	13.4041	Unrelated	0.244248	0.00270605	6157	25208	0.254113
LEO010.A0101_LEO084.A0101	un	deg3	21.5316	Unrelated	0.250227	0.00326309	4409	17620	0.254113
LEO010.A0101_LEO085.A0101	un	deg3	12.1771	Unrelated	0.24383	0.00266436	6333	25973	0.254113
LEO010.A0101_LEO086.A0101	un	deg3	23.8282	Unrelated	0.257756	0.00289744	5874	22789	0.254113
LEO010.A0101_LEO087.A0101	un	deg3	10.5608	Unrelated	0.244176	0.00266353	6352	26014	0.254113
LEO010.A0101_LEO088.A0101	un	deg3	14.9546	Unrelated	0.244079	0.00266348	6348	26008	0.254113
LEO010.A0101_LEO089.A0101	un	deg3	13.0737	Unrelated	0.239644	0.00264365	6248	26072	0.254113
LEO010.A0101_LEO090.A0101	un	deg3	12.7707	Unrelated	0.243432	0.00267745	6254	25691	0.254113
LEO010.A0101_LEO091.A0101	un	deg3	25.5773	Unrelated	0.263121	0.00275776	6708	25494	0.254113
LEO010.A0101_LEO092.A0101	un	deg3	14.5408	Unrelated	0.238648	0.00280578	5508	23080	0.254113
LEO010.A0101_LEO093.A0101	un	deg3	20.7852	Unrelated	0.244259	0.00266471	6350	25997	0.254113
LEO010.A0101_LEO094.A0101	un	deg3	15.3154	Unrelated	0.248368	0.00267781	6466	26034	0.254113
LEO010.A0101_LEO095.A0101	un	deg3	12.102	Unrelated	0.242354	0.00268494	6173	25471	0.254113
LEO010.A0101_LEO096.A0101	un	deg3	12.64	Unrelated	0.243566	0.00266425	6322	25956	0.254113
LEO010.A0101_LEO097.A0101	un	deg3	12.918	Unrelated	0.244152	0.00266018	6367	26078	0.254113
LEO010.A0101_LEO098.A0101	un	deg3	12.5679	Unrelated	0.244173	0.00266876	6327	25912	0.254113
LEO010.A0101_LEO099.A0101	un	deg3	15.8952	Unrelated	0.24361	0.00267739	6262	25705	0.254113
LEO010.A0101_LEO102.A0101	un	deg3	14.3151	Unrelated	0.240983	0.00267065	6180	25645	0.254113
LEO010.A0101_LEO104.A0101	un	deg3	20.4145	Unrelated	0.247981	0.00267785	6449	26006	0.254113
LEO010.A0101_LEO105.A0101	un	deg3	14.7245	Unrelated	0.248722	0.00267955	6473	26025	0.254113
LEO010.A0101_LEO106.A0101	un	deg3	15.6061	Unrelated	0.247322	0.00267336	6442	26047	0.254113
LEO010.A0101_LEO107.A0101	un	deg3	20.365	Unrelated	0.249517	0.0026896	6459	25886	0.254113
LEO010.A0101_LEO108.A0101	un	deg3	12.8724	Unrelated	0.244629	0.00272669	6080	24854	0.254113
LEO010.A0101_LEO111.A0101	un	deg3	15.1399	Unrelated	0.246573	0.00270897	6242	25315	0.254113
LEO010.A0101_LEO112.A0101	un	deg3	15.5345	Unrelated	0.246874	0.00268288	6377	25831	0.254113
LEO010.A0101_LEO113.A0101	un	deg3	13.3431	Unrelated	0.244119	0.00269654	6195	25377	0.254113
LEO010.A0101_LEO114.A0101	un	deg3	14.6931	Unrelated	0.250377	0.00269295	6480	25881	0.254113
LEO010.A0101_LEO115.A0101	un	deg3	18.3915	Unrelated	0.247803	0.00276697	6033	24346	0.254113
LEO010.A0101_LEO116.A0101	id	sib	90.3329	Same_Twins	0.125624	0.00219386	2867	22822	0.254113
LEO010.A0101_LEO117.A0101	un	deg3	11.8704	Unrelated	0.237728	0.00272042	5821	24486	0.254113
LEO010.A0101_LEO118.A0101	un	deg3	15.0968	Unrelated	0.250832	0.00271213	6408	25547	0.254113
LEO010.A0101_LEO119.A0101	un	deg3	15.035	Unrelated	0.242942	0.00275733	5877	24191	0.254113
LEO010.A0101_LEO120.A0101	un	deg3	13.9923	Unrelated	0.246721	0.00268169	6376	25843	0.254113
LEO010.A0101_LEO121.A0101	un	deg3	13.6052	Unrelated	0.243204	0.00267728	6245	25678	0.254113
LEO010.A0101_LEO122.A0101	un	deg3	10.1896	Unrelated	0.242198	0.00340505	3834	15830	0.254113
LEO010.A0101_LEO123.A0101	un	deg3	19.4363	Unrelated	0.249292	0.0033932	4052	16254	0.254113
LEO010.A0101_LEO124.A0101	un	deg3	20.555	Unrelated	0.251033	0.00274672	6256	24921	0.254113
LEO010.A0101_LEO125.A0101	un	deg3	15.2061	Unrelated	0.250068	0.00269873	6439	25749	0.254113
LEO010.A0101_LEO126.A0101	un	deg3	14.5343	Unrelated	0.248629	0.00286312	5666	22789	0.254113
LEO010.A0101_LEO127.A0101	un	deg3	25.2776	Unrelated	0.257551	0.00284606	6080	23607	0.254113
LEO010.A0101_LEO128.A0101	un	deg3	11.6039	Unrelated	0.246071	0.00268295	6342	25773	0.254113
LEO010.A0101_LEO129.A0101	un	deg3	14.8123	Unrelated	0.249754	0.00283273	5832	23351	0.254113
LEO010.A0101_LEO130.A0101	un	deg3	22.1111	Unrelated	0.261008	0.00364848	3782	14490	0.254113
LEO010.A0101_LEO131.A0101	un	deg3	14.6183	Unrelated	0.244734	0.00267538	6320	25824	0.254113
LEO010.A0101_LEO132.A0101	un	deg3	14.546	Unrelated	0.241564	0.00294669	5097	21100	0.254113
LEO010.A0101_LEO133.A0101	un	deg3	17.8666	Unrelated	0.245844	0.0030422	4925	20033	0.254113
LEO010.A0101_LEO133.B0101	un	deg3	17.8666	Unrelated	0.248904	0.00295223	5339	21450	0.254113
LEO010.A0101_LEO134.A0101	un	deg3	14.3305	Unrelated	0.243293	0.00330201	4108	16885	0.254113
LEO010.A0101_LEO135.A0101	un	deg3	13.3378	Unrelated	0.245839	0.00268826	6307	25655	0.254113
LEO010.A0101_LEO136.A0101	un	deg3	17.3357	Unrelated	0.241646	0.00286126	5409	22384	0.254113
LEO010.A0101_LEO137.A0101	un	deg3	12.7413	Unrelated	0.238902	0.00265855	6146	25726	0.254113
LEO011.A0101_LEO014.A0101	un	deg3	12.4012	Unrelated	0.246661	0.0026822	6371	25829	0.254113
LEO011.A0101_LEO015.A0101	un	deg3	18.0181	Unrelated	0.252696	0.00276184	6256	24757	0.254113
LEO011.A0101_LEO016.A0101	un	deg3	8.88598	Unrelated	0.267799	0.00841812	741	2767	0.254113
LEO011.A0101_LEO019.A0101	un	deg3	24.0349	Unrelated	0.251327	0.00270962	6441	25628	0.254113
LEO011.A0101_LEO020.A0101	un	deg3	13.8171	Unrelated	0.243913	0.00269987	6171	25300	0.254113
LEO011.A0101_LEO021.A0101	un	deg3	19.4133	Unrelated	0.250434	0.00309711	4901	19570	0.254113
LEO011.A0101_LEO023.A0101	un	deg3	13.5143	Unrelated	0.24721	0.00269951	6313	25537	0.254113
LEO011.A0101_LEO024.A0101	un	deg3	13.0609	Unrelated	0.247576	0.00323093	4418	17845	0.254113
LEO011.A0101_LEO025.A0101	un	deg3	25.1987	Unrelated	0.253497	0.00279447	6143	24233	0.254113
LEO011.A0101_LEO026.A0101	un	deg3	13.3407	Unrelated	0.249465	0.00269792	6417	25723	0.254113
LEO011.A0101_LEO027.A0101	un	deg3	24.8325	Unrelated	0.250365	0.00268663	6510	26002	0.254113
LEO011.A0101_LEO029.A0101	un	deg3	12.0844	Unrelated	0.245073	0.00268188	6304	25723	0.254113
LEO011.A0101_LEO030.A0101	un	deg3	15.2514	Unrelated	0.246727	0.0026713	6426	26045	0.254113
LEO011.A0101_LEO031.A0101	un	deg3	18.777	Unrelated	0.250397	0.00276579	6144	24537	0.254113
LEO011.A0101_LEO032.A0101	un	deg3	18.5428	Unrelated	0.256949	0.00473189	2191	8527	0.254113
LEO011.A0101_LEO033.A0101	un	deg3	14.1578	Unrelated	0.247419	0.0026732	6447	26057	0.254113
LEO011.A0101_LEO035.A0101	un	deg3	14.1186	Unrelated	0.249572	0.00270057	6409	25680	0.254113
LEO011.A0101_LEO036.A0101	un	deg3	15.6631	Unrelated	0.247067	0.00267918	6403	25916	0.254113
LEO011.A0101_LEO038.A0101	un	deg3	13.7226	Unrelated	0.251132	0.00268606	6546	26066	0.254113
LEO011.A0101_LEO041.A0101	un	deg3	15.5203	Unrelated	0.251659	0.00272768	6370	25312	0.254113
LEO011.A0101_LEO042.A0101	un	deg3	21.5728	Unrelated	0.262335	0.00377784	3557	13559	0.254113
LEO011.A0101_LEO044.A0101	un	deg3	14.1063	Unrelated	0.246749	0.00280137	5844	23684	0.254113
LEO011.A0101_LEO045.A0101	un	deg3	12.1723	Unrelated	0.248202	0.00290502	5488	22111	0.254113
LEO011.A0101_LEO046.A0101	un	deg3	14.6603	Unrelated	0.249506	0.00269451	6435	25791	0.254113
LEO011.A0101_LEO047.A0101	un	deg3	14.8699	Unrelated	0.249449	0.00287252	5660	22690	0.254113
LEO011.A0101_LEO048.A0101	un	deg3	13.9832	Unrelated	0.25223	0.00269275	6561	26012	0.254113
LEO011.A0101_LEO049.A0101	un	deg3	13.6365	Unrelated	0.247126	0.00269278	6341	25659	0.254113
LEO011.A0101_LEO050.A0101	un	deg3	10.5396	Unrelated	0.246702	0.00272548	6172	25018	0.254113
LEO011.A0101_LEO051.A0101	un	deg3	14.0397	Unrelated	0.250761	0.00274358	6259	24960	0.254113
LEO011.A0101_LEO052.A0101	un	deg3	16.3164	Unrelated	0.244195	0.00268385	6257	25623	0.254113
LEO011.A0101_LEO053.A0101	un	deg3	19.0164	Unrelated	0.247416	0.00277466	5984	24186	0.254113
LEO011.A0101_LEO054.A0101	un	deg3	25.3793	Unrelated	0.266508	0.00281146	6591	24731	0.254113
LEO011.A0101_LEO055.A0101	un	deg3	14.0527	Unrelated	0.25159	0.00269426	6526	25939	0.254113
LEO011.A0101_LEO056.A0101	un	deg3	14.5597	Unrelated	0.24971	0.00269009	6465	25890	0.254113
LEO011.A0101_LEO058.A0101	un	deg3	15.601	Unrelated	0.250164	0.00268834	6493	25955	0.254113
LEO011.A0101_LEO059.A0101	un	deg3	14.0901	Unrelated	0.246017	0.00267488	6378	25925	0.254113
LEO011.A0101_LEO060.A0101	un	deg3	19.1576	Unrelated	0.247933	0.00267783	6447	26003	0.254113
LEO011.A0101_LEO061.A0101	un	deg3	13.4177	Unrelated	0.246885	0.0030749	4855	19665	0.254113
LEO011.A0101_LEO063.A0101	un	deg3	15.7372	Unrelated	0.248384	0.00268816	6417	25835	0.254113
LEO011.A0101_LEO064.A0101	un	deg3	20.4638	Unrelated	0.244573	0.00288765	5419	22157	0.254113
LEO011.A0101_LEO065.A0101	un	deg3	20.9565	Unrelated	0.249058	0.00273747	6216	24958	0.254113
LEO011.A0101_LEO067.A0101	un	deg3	14.793	Unrelated	0.245146	0.00272458	6111	24928	0.254113
LEO011.A0101_LEO068.A0101	un	deg3	14.6019	Unrelated	0.246752	0.00270931	6248	25321	0.254113
LEO011.A0101_LEO069.A0101	un	deg3	14.0182	Unrelated	0.248085	0.0026732	6476	26104	0.254113
LEO011.A0101_LEO070.A0101	un	deg3	20.587	Unrelated	0.250682	0.00272572	6338	25283	0.254113
LEO011.A0101_LEO072.A0101	un	deg3	18.3319	Unrelated	0.249971	0.00268973	6478	25915	0.254113
LEO011.A0101_LEO073.A0101	un	deg3	14.0176	Unrelated	0.248007	0.00268664	6408	25838	0.254113
LEO011.A0101_LEO075.A0101	un	deg3	14.3252	Unrelated	0.248516	0.00268309	6447	25942	0.254113
LEO011.A0101_LEO077.A0101	un	deg3	27.8558	Unrelated	0.260508	0.00276253	6576	25243	0.254113
LEO011.A0101_LEO078.A0101	un	deg3	25.563	Unrelated	0.26392	0.00272472	6906	26167	0.254113
LEO011.A0101_LEO079.A0101	un	deg3	24.1337	Unrelated	0.260249	0.00273644	6691	25710	0.254113
LEO011.A0101_LEO081.A0101	un	deg3	13.9264	Unrelated	0.247554	0.00271645	6249	25243	0.254113
LEO011.A0101_LEO082.A0101	un	deg3	13.1732	Unrelated	0.244639	0.00267451	6320	25834	0.254113
LEO011.A0101_LEO083.A0101	un	deg3	14.9422	Unrelated	0.248548	0.00271645	6291	25311	0.254113
LEO011.A0101_LEO084.A0101	un	deg3	21.6724	Unrelated	0.251828	0.00325508	4478	17782	0.254113
LEO011.A0101_LEO085.A0101	un	deg3	14.3432	Unrelated	0.245505	0.0026677	6390	26028	0.254113
LEO011.A0101_LEO086.A0101	un	deg3	23.652	Unrelated	0.256777	0.00288859	5873	22872	0.254113
LEO011.A0101_LEO087.A0101	un	deg3	14.2323	Unrelated	0.25187	0.00268832	6567	26073	0.254113
LEO011.A0101_LEO088.A0101	un	deg3	16.2308	Unrelated	0.245167	0.00266422	6392	26072	0.254113
LEO011.A0101_LEO089.A0101	un	deg3	14.9454	Unrelated	0.243471	0.00265395	6367	26151	0.254113
LEO011.A0101_LEO090.A0101	un	deg3	14.1427	Unrelated	0.24765	0.00269014	6376	25746	0.254113
LEO011.A0101_LEO091.A0101	un	deg3	25.3754	Unrelated	0.259758	0.00274369	6635	25543	0.254113
LEO011.A0101_LEO092.A0101	un	deg3	21.4125	Unrelated	0.24536	0.00282689	5685	23170	0.254113
LEO011.A0101_LEO093.A0101	un	deg3	18.2005	Unrelated	0.248101	0.00267541	6466	26062	0.254113
LEO011.A0101_LEO094.A0101	un	deg3	18.8894	Unrelated	0.248352	0.00267437	6482	26100	0.254113
LEO011.A0101_LEO095.A0101	un	deg3	15.1016	Unrelated	0.246289	0.00269644	6288	25531	0.254113
LEO011.A0101_LEO096.A0101	un	deg3	12.9839	Unrelated	0.249692	0.00268371	6495	26012	0.254113
LEO011.A0101_LEO097.A0101	un	deg3	17.5419	Unrelated	0.246067	0.0026649	6428	26123	0.254113
LEO011.A0101_LEO098.A0101	un	deg3	14.4665	Unrelated	0.247978	0.0026799	6439	25966	0.254113
LEO011.A0101_LEO099.A0101	un	deg3	11.6283	Unrelated	0.246448	0.00268512	6348	25758	0.254113
LEO011.A0101_LEO102.A0101	un	deg3	15.7939	Unrelated	0.249582	0.00269834	6420	25723	0.254113
LEO011.A0101_LEO104.A0101	un	deg3	19.4421	Unrelated	0.252782	0.00269211	6588	26062	0.254113
LEO011.A0101_LEO105.A0101	un	deg3	21.0062	Unrelated	0.260366	0.00271663	6794	26094	0.254113
LEO011.A0101_LEO106.A0101	un	deg3	15.9601	Unrelated	0.254339	0.00269545	6639	26103	0.254113
LEO011.A0101_LEO107.A0101	un	deg3	20.8816	Unrelated	0.251416	0.00269292	6525	25953	0.254113
LEO011.A0101_LEO108.A0101	un	deg3	12.3091	Unrelated	0.25002	0.00274319	6230	24918	0.254113
LEO011.A0101_LEO111.A0101	un	deg3	16.9219	Unrelated	0.252472	0.00272667	6409	25385	0.254113
LEO011.A0101_LEO112.A0101	un	deg3	13.7988	Unrelated	0.246794	0.00267943	6390	25892	0.254113
LEO011.A0101_LEO113.A0101	un	deg3	14.6582	Unrelated	0.247506	0.00270436	6303	25466	0.254113
LEO011.A0101_LEO114.A0101	un	deg3	14.7295	Unrelated	0.24458	0.00266743	6351	25967	0.254113
LEO011.A0101_LEO115.A0101	un	deg3	18.4901	Unrelated	0.243695	0.00274703	5952	24424	0.254113
LEO011.A0101_LEO116.A0101	un	deg3	20.4585	Unrelated	0.248855	0.00285574	5704	22921	0.254113
LEO011.A0101_LEO117.A0101	un	deg3	12.3489	Unrelated	0.245008	0.00274267	6025	24591	0.254113
LEO011.A0101_LEO118.A0101	un	deg3	15.834	Unrelated	0.253882	0.00271839	6508	25634	0.254113
LEO011.A0101_LEO119.A0101	un	deg3	15.7503	Unrelated	0.245228	0.00275942	5961	24308	0.254113
LEO011.A0101_LEO120.A0101	un	deg3	13.5592	Unrelated	0.251168	0.00269484	6505	25899	0.254113
LEO011.A0101_LEO121.A0101	un	deg3	14.4074	Unrelated	0.2507	0.00270189	6451	25732	0.254113
LEO011.A0101_LEO122.A0101	un	deg3	11.0309	Unrelated	0.247873	0.00341521	3962	15984	0.254113
LEO011.A0101_LEO123.A0101	un	deg3	18.6633	Unrelated	0.254927	0.00339378	4204	16491	0.254113
LEO011.A0101_LEO124.A0101	un	deg3	24.1574	Unrelated	0.256225	0.00275981	6411	25021	0.254113
LEO011.A0101_LEO125.A0101	un	deg3	15.6976	Unrelated	0.250029	0.00269525	6454	25813	0.254113
LEO011.A0101_LEO126.A0101	un	deg3	16.8413	Unrelated	0.253243	0.00287401	5798	22895	0.254113
LEO011.A0101_LEO127.A0101	un	deg3	24.7088	Unrelated	0.259255	0.0028455	6149	23718	0.254113
LEO011.A0101_LEO128.A0101	un	deg3	12.4492	Unrelated	0.243609	0.00267162	6289	25816	0.254113
LEO011.A0101_LEO129.A0101	un	deg3	17.6994	Unrelated	0.257258	0.00285208	6043	23490	0.254113
LEO011.A0101_LEO130.A0101	un	deg3	23.0114	Unrelated	0.256739	0.00359964	3781	14727	0.254113
LEO011.A0101_LEO131.A0101	un	deg3	14.561	Unrelated	0.245449	0.00267538	6351	25875	0.254113
LEO011.A0101_LEO132.A0101	un	deg3	14.764	Unrelated	0.24434	0.00294803	5191	21245	0.254113
LEO011.A0101_LEO133.A0101	un	deg3	18.559	Unrelated	0.249542	0.00304503	5040	20197	0.254113
LEO011.A0101_LEO133.B0101	un	deg3	18.559	Unrelated	0.252502	0.00295714	5450	21584	0.254113
LEO011.A0101_LEO134.A0101	un	deg3	20.0005	Unrelated	0.2524	0.00332341	4312	17084	0.254113
LEO011.A0101_LEO135.A0101	un	deg3	15.1267	Unrelated	0.24712	0.00269103	6349	25692	0.254113
LEO011.A0101_LEO136.A0101	un	deg3	14.0928	Unrelated	0.249176	0.00288601	5597	22462	0.254113
LEO011.A0101_LEO137.A0101	un	deg3	15.5274	Unrelated	0.244948	0.0026784	6315	25781	0.254113
LEO012.A0101_LEO013.A0101	un	deg3	12.3929	Unrelated	0.248547	0.00279437	5945	23919	0.254113
LEO012.A0101_LEO014.A0101	un	deg3	12.3587	Unrelated	0.245174	0.00266511	6388	26055	0.254113
LEO012.A0101_LEO015.A0101	un	deg3	13.7396	Unrelated	0.246656	0.00272395	6177	25043	0.254113
LEO012.A0101_LEO016.A0101	un	deg3	5.77818	Unrelated	0.258216	0.0080145	770	2982	0.254113
LEO012.A0101_LEO017.A0101	un	deg3	10.3514	Unrelated	0.254148	0.00690299	1011	3978	0.254113
LEO012.A0101_LEO018.A0101	un	deg3	12.2298	Unrelated	0.246246	0.00308963	4788	19444	0.254113
LEO012.A0101_LEO019.A0101	un	deg3	15.0359	Unrelated	0.250735	0.00269532	6484	25860	0.254113
LEO012.A0101_LEO020.A0101	un	deg3	14.4962	Unrelated	0.241861	0.00267862	6181	25556	0.254113
LEO012.A0101_LEO021.A0101	un	deg3	15.9236	Unrelated	0.245443	0.00303711	4928	20078	0.254113
LEO012.A0101_LEO023.A0101	un	deg3	14.2235	Unrelated	0.248272	0.00269198	6394	25754	0.254113
LEO012.A0101_LEO024.A0101	un	deg3	14.9855	Unrelated	0.244888	0.00317967	4479	18290	0.254113
LEO012.A0101_LEO025.A0101	un	deg3	24.4318	Unrelated	0.255181	0.00278169	6268	24563	0.254113
LEO012.A0101_LEO026.A0101	un	deg3	14.1144	Unrelated	0.252102	0.00269655	6537	25930	0.254113
LEO012.A0101_LEO027.A0101	un	deg3	22.8845	Unrelated	0.256005	0.0026947	6715	26230	0.254113
LEO012.A0101_LEO029.A0101	un	deg3	12.6336	Unrelated	0.248394	0.00268012	6456	25991	0.254113
LEO012.A0101_LEO030.A0101	un	deg3	13.6096	Unrelated	0.245224	0.00265396	6444	26278	0.254113
LEO012.A0101_LEO031.A0101	un	deg3	14.1201	Unrelated	0.249356	0.00274506	6194	24840	0.254113
LEO012.A0101_LEO032.A0101	un	deg3	17.3002	Unrelated	0.263431	0.00462654	2388	9065	0.254113
LEO012.A0101_LEO033.A0101	un	deg3	13.0638	Unrelated	0.247812	0.00266355	6511	26274	0.254113
LEO012.A0101_LEO035.A0101	un	deg3	13.1006	Unrelated	0.24864	0.00268442	6446	25925	0.254113
LEO012.A0101_LEO036.A0101	un	deg3	13.482	Unrelated	0.251358	0.00268275	6572	26146	0.254113
LEO012.A0101_LEO038.A0101	un	deg3	14.9464	Unrelated	0.247897	0.00266371	6514	26277	0.254113
LEO012.A0101_LEO041.A0101	un	deg3	14.0869	Unrelated	0.243472	0.0026832	6229	25584	0.254113
LEO012.A0101_LEO042.A0101	un	deg3	18.3623	Unrelated	0.248307	0.00362808	3521	14180	0.254113
LEO012.A0101_LEO044.A0101	un	deg3	19.2345	Unrelated	0.248493	0.0027866	5976	24049	0.254113
LEO012.A0101_LEO045.A0101	un	deg3	11.72	Unrelated	0.240658	0.00285459	5397	22426	0.254113
LEO012.A0101_LEO046.A0101	un	deg3	22.8815	Unrelated	0.246144	0.00267143	6400	26001	0.254113
LEO012.A0101_LEO047.A0101	un	deg3	19.7855	Unrelated	0.24884	0.00284688	5739	23063	0.254113
LEO012.A0101_LEO048.A0101	un	deg3	23.7154	Unrelated	0.246229	0.00265874	6465	26256	0.254113
LEO012.A0101_LEO049.A0101	un	deg3	12.8986	Unrelated	0.24615	0.00267945	6362	25846	0.254113
LEO012.A0101_LEO050.A0101	un	deg3	12.3421	Unrelated	0.249377	0.00272184	6301	25267	0.254113
LEO012.A0101_LEO051.A0101	un	deg3	13.0455	Unrelated	0.243727	0.00270517	6139	25188	0.254113
LEO012.A0101_LEO052.A0101	un	deg3	14.4417	Unrelated	0.244538	0.00267274	6324	25861	0.254113
LEO012.A0101_LEO053.A0101	un	deg3	13.7171	Unrelated	0.24491	0.00274677	6003	24511	0.254113
LEO012.A0101_LEO054.A0101	un	deg3	25.5234	Unrelated	0.264408	0.00278907	6611	25003	0.254113
LEO012.A0101_LEO055.A0101	un	deg3	13.7955	Unrelated	0.248194	0.00267047	6494	26165	0.254113
LEO012.A0101_LEO056.A0101	un	deg3	13.9811	Unrelated	0.251762	0.00268655	6571	26100	0.254113
LEO012.A0101_LEO058.A0101	un	deg3	14.3113	Unrelated	0.251536	0.00268067	6590	26199	0.254113
LEO012.A0101_LEO059.A0101	un	deg3	13.581	Unrelated	0.248404	0.00267154	6498	26159	0.254113
LEO012.A0101_LEO060.A0101	un	deg3	12.9438	Unrelated	0.252212	0.00268219	6612	26216	0.254113
LEO012.A0101_LEO061.A0101	un	deg3	19.871	Unrelated	0.248156	0.00303936	5012	20197	0.254113
LEO012.A0101_LEO063.A0101	un	deg3	18.7435	Unrelated	0.252339	0.00268941	6582	26084	0.254113
LEO012.A0101_LEO064.A0101	un	deg3	15.086	Unrelated	0.246809	0.00287029	5569	22564	0.254113
LEO012.A0101_LEO065.A0101	un	deg3	14.4972	Unrelated	0.248433	0.00272146	6263	25210	0.254113
LEO012.A0101_LEO067.A0101	un	deg3	15.3536	Unrelated	0.251846	0.00273473	6345	25194	0.254113
LEO012.A0101_LEO068.A0101	un	deg3	14.9251	Unrelated	0.246695	0.00269609	6307	25566	0.254113
LEO012.A0101_LEO069.A0101	un	deg3	5.56159	Unrelated	0.237209	0.00262161	6245	26327	0.254113
LEO012.A0101_LEO070.A0101	un	deg3	14.2481	Unrelated	0.254358	0.00272576	6493	25527	0.254113
LEO012.A0101_LEO072.A0101	un	deg3	14.0214	Unrelated	0.248546	0.00267322	6496	26136	0.254113
LEO012.A0101_LEO073.A0101	un	deg3	15.1509	Unrelated	0.255232	0.00269924	6659	26090	0.254113
LEO012.A0101_LEO075.A0101	un	deg3	14.7109	Unrelated	0.249398	0.00267531	6523	26155	0.254113
LEO012.A0101_LEO077.A0101	un	deg3	25.3842	Unrelated	0.263226	0.00275887	6707	25480	0.254113
LEO012.A0101_LEO078.A0101	un	deg3	24.7074	Unrelated	0.26676	0.00272263	7039	26387	0.254113
LEO012.A0101_LEO079.A0101	un	deg3	21.7491	Unrelated	0.26003	0.00272317	6747	25947	0.254113
LEO012.A0101_LEO081.A0101	un	deg3	14.6198	Unrelated	0.244269	0.00269186	6223	25476	0.254113
LEO012.A0101_LEO082.A0101	un	deg3	15.8595	Unrelated	0.245124	0.00266549	6384	26044	0.254113
LEO012.A0101_LEO083.A0101	un	deg3	15.2437	Unrelated	0.249403	0.0027075	6369	25537	0.254113
LEO012.A0101_LEO084.A0101	un	deg3	5.70483	Unrelated	0.23817	0.00314324	4374	18365	0.254113
LEO012.A0101_LEO085.A0101	un	deg3	13.9199	Unrelated	0.25344	0.00268553	6649	26235	0.254113
LEO012.A0101_LEO086.A0101	un	deg3	23.7911	Unrelated	0.258713	0.00287613	5998	23184	0.254113
LEO012.A0101_LEO087.A0101	un	deg3	12.188	Unrelated	0.253597	0.00268429	6662	26270	0.254113
LEO012.A0101_LEO088.A0101	un	deg3	13.8918	Unrelated	0.248411	0.00266566	6527	26275	0.254113
LEO012.A0101_LEO089.A0101	un	deg3	10.8538	Unrelated	0.247818	0.00265993	6529	26346	0.254113
LEO012.A0101_LEO090.A0101	un	deg3	13.8769	Unrelated	0.25026	0.00268693	6504	25989	0.254113
LEO012.A0101_LEO091.A0101	un	deg3	24.7302	Unrelated	0.262654	0.0027407	6772	25783	0.254113
LEO012.A0101_LEO092.A0101	un	deg3	15.067	Unrelated	0.247568	0.00281299	5828	23541	0.254113
LEO012.A0101_LEO093.A0101	un	deg3	17.7096	Unrelated	0.253635	0.00268442	6663	26270	0.254113
LEO012.A0101_LEO094.A0101	un	deg3	16.4606	Unrelated	0.252879	0.00267958	6654	26313	0.254113
LEO012.A0101_LEO095.A0101	un	deg3	12.1555	Unrelated	0.245704	0.00268129	6334	25779	0.254113
LEO012.A0101_LEO096.A0101	un	deg3	14.4009	Unrelated	0.24797	0.0026662	6505	26233	0.254113
LEO012.A0101_LEO097.A0101	un	deg3	13.7169	Unrelated	0.249155	0.00266579	6559	26325	0.254113
LEO012.A0101_LEO098.A0101	un	deg3	13.9231	Unrelated	0.251099	0.00268148	6567	26153	0.254113
LEO012.A0101_LEO099.A0101	un	deg3	17.8717	Unrelated	0.243542	0.00266319	6326	25975	0.254113
LEO012.A0101_LEO102.A0101	un	deg3	14.8914	Unrelated	0.244732	0.00267093	6341	25910	0.254113
LEO012.A0101_LEO104.A0101	un	deg3	18.3491	Unrelated	0.252713	0.00268155	6637	26263	0.254113
LEO012.A0101_LEO105.A0101	un	deg3	16.2838	Unrelated	0.255237	0.0026882	6714	26305	0.254113
LEO012.A0101_LEO106.A0101	un	deg3	14.2288	Unrelated	0.255087	0.00268829	6707	26293	0.254113
LEO012.A0101_LEO107.A0101	un	deg3	15.1513	Unrelated	0.248693	0.00267064	6515	26197	0.254113
LEO012.A0101_LEO108.A0101	un	deg3	14.2859	Unrelated	0.244792	0.00270846	6169	25201	0.254113
LEO012.A0101_LEO111.A0101	un	deg3	13.9823	Unrelated	0.252551	0.0027168	6459	25575	0.254113
LEO012.A0101_LEO112.A0101	un	deg3	15.0094	Unrelated	0.249215	0.00267593	6512	26130	0.254113
LEO012.A0101_LEO113.A0101	un	deg3	14.5192	Unrelated	0.248132	0.00269472	6375	25692	0.254113
LEO012.A0101_LEO114.A0101	un	deg3	13.4209	Unrelated	0.250554	0.00267744	6563	26194	0.254113
LEO012.A0101_LEO115.A0101	un	deg3	15.447	Unrelated	0.251784	0.00275575	6246	24807	0.254113
LEO012.A0101_LEO116.A0101	un	deg3	13.6227	Unrelated	0.246798	0.00282194	5761	23343	0.254113
LEO012.A0101_LEO117.A0101	un	deg3	12.3878	Unrelated	0.247901	0.00273655	6172	24897	0.254113
LEO012.A0101_LEO118.A0101	un	deg3	14.2867	Unrelated	0.255168	0.00270989	6604	25881	0.254113
LEO012.A0101_LEO119.A0101	un	deg3	13.4824	Unrelated	0.244795	0.00274181	6020	24592	0.254113
LEO012.A0101_LEO120.A0101	un	deg3	15.197	Unrelated	0.250967	0.00268275	6555	26119	0.254113
LEO012.A0101_LEO121.A0101	un	deg3	15.5678	Unrelated	0.246126	0.0026744	6385	25942	0.254113
LEO012.A0101_LEO122.A0101	un	deg3	15.999	Unrelated	0.249143	0.00335446	4142	16625	0.254113
LEO012.A0101_LEO123.A0101	un	deg3	22.183	Unrelated	0.251854	0.00331666	4314	17129	0.254113
LEO012.A0101_LEO124.A0101	un	deg3	21.2573	Unrelated	0.249911	0.00272367	6315	25269	0.254113
LEO012.A0101_LEO125.A0101	un	deg3	14.7341	Unrelated	0.252832	0.00269316	6585	26045	0.254113
LEO012.A0101_LEO126.A0101	un	deg3	16.5923	Unrelated	0.248366	0.00283347	5775	23252	0.254113
LEO012.A0101_LEO127.A0101	un	deg3	25.2703	Unrelated	0.260331	0.00282801	6268	24077	0.254113
LEO012.A0101_LEO128.A0101	un	deg3	12.7195	Unrelated	0.244674	0.00266578	6363	26006	0.254113
LEO012.A0101_LEO129.A0101	un	deg3	13.6508	Unrelated	0.25082	0.00281117	5964	23778	0.254113
LEO012.A0101_LEO130.A0101	un	deg3	22.1443	Unrelated	0.260278	0.00353906	4001	15372	0.254113
LEO012.A0101_LEO131.A0101	un	deg3	13.1334	Unrelated	0.24886	0.00267625	6495	26099	0.254113
LEO012.A0101_LEO132.A0101	un	deg3	14.5892	Unrelated	0.245813	0.00292047	5343	21736	0.254113
LEO012.A0101_LEO133.A0101	un	deg3	15.0776	Unrelated	0.252606	0.00301857	5234	20720	0.254113
LEO012.A0101_LEO133.B0101	un	deg3	15.0776	Unrelated	0.246983	0.00290476	5444	22042	0.254113
LEO012.A0101_LEO134.A0101	un	deg3	17.785	Unrelated	0.244997	0.00323812	4322	17641	0.254113
LEO012.A0101_LEO135.A0101	un	deg3	12.6937	Unrelated	0.244489	0.00266807	6344	25948	0.254113
LEO012.A0101_LEO136.A0101	un	deg3	13.9191	Unrelated	0.245595	0.00284623	5617	22871	0.254113
LEO012.A0101_LEO137.A0101	un	deg3	13.9587	Unrelated	0.244238	0.00266494	6348	25991	0.254113
LEO013.A0101_LEO014.A0101	un	deg3	12.2837	Unrelated	0.242462	0.00279689	5693	23480	0.254113
LEO013.A0101_LEO015.A0101	un	deg3	7.49878	Unrelated	0.241077	0.00290461	5228	21686	0.254113
LEO013.A0101_LEO016.A0101	deg3	un	0.288773	Second_Degree	0.22717	0.0115109	301	1325	0.254113
LEO013.A0101_LEO017.A0101	un	deg3	3.35028	Unrelated	0.254111	0.0100275	479	1885	0.254113
LEO013.A0101_LEO018.A0101	un	deg3	10.2129	Unrelated	0.248624	0.00370308	3387	13623	0.254113
LEO013.A0101_LEO019.A0101	un	deg3	9.55931	Unrelated	0.242293	0.00281736	5604	23129	0.254113
LEO013.A0101_LEO020.A0101	deg3	un	1.88294	Second_Degree	0.224936	0.00277486	5093	22642	0.254113
LEO013.A0101_LEO021.A0101	un	deg3	11.7891	Unrelated	0.245621	0.00357449	3562	14502	0.254113
LEO013.A0101_LEO023.A0101	un	deg3	11.1838	Unrelated	0.242666	0.00282833	5575	22974	0.254113
LEO013.A0101_LEO024.A0101	un	deg3	2.91421	Unrelated	0.237113	0.00374452	3059	12901	0.254113
LEO013.A0101_LEO025.A0101	un	deg3	23.8079	Unrelated	0.260231	0.00303381	5443	20916	0.254113
LEO013.A0101_LEO026.A0101	un	deg3	7.03296	Unrelated	0.24435	0.00281936	5676	23229	0.254113
LEO013.A0101_LEO027.A0101	un	deg3	16.5634	Unrelated	0.259214	0.0028456	6147	23714	0.254113
LEO013.A0101_LEO029.A0101	un	deg3	4.89474	Unrelated	0.242199	0.00280297	5658	23361	0.254113
LEO013.A0101_LEO030.A0101	un	deg3	12.2687	Unrelated	0.242326	0.00277662	5771	23815	0.254113
LEO013.A0101_LEO031.A0101	un	deg3	13.4869	Unrelated	0.244992	0.00294246	5234	21364	0.254113
LEO013.A0101_LEO032.A0101	un	deg3	12.7189	Unrelated	0.2593	0.00646376	1192	4597	0.254113
LEO013.A0101_LEO033.A0101	un	deg3	10.2091	Unrelated	0.244052	0.00278238	5816	23831	0.254113
LEO013.A0101_LEO035.A0101	un	deg3	12.67	Unrelated	0.245265	0.00282275	5698	23232	0.254113
LEO013.A0101_LEO036.A0101	sec	deg3	3.53587	Second_Degree	0.213324	0.00266516	5040	23626	0.254113
LEO013.A0101_LEO038.A0101	un	deg3	5.24178	Unrelated	0.23885	0.00276179	5693	23835	0.254113
LEO013.A0101_LEO041.A0101	un	deg3	13.7136	Unrelated	0.242839	0.00285081	5494	22624	0.254113
LEO013.A0101_LEO042.A0101	un	deg3	15.3692	Unrelated	0.261342	0.00480074	2189	8376	0.254113
LEO013.A0101_LEO044.A0101	un	deg3	6.02217	Unrelated	0.247007	0.00303976	4972	20129	0.254113
LEO013.A0101_LEO045.A0101	deg3	sec	2.98964	Second_Degree	0.223655	0.00311312	4007	17916	0.254113
LEO013.A0101_LEO046.A0101	un	deg3	13.9616	Unrelated	0.248975	0.00282633	5828	23408	0.254113
LEO013.A0101_LEO047.A0101	un	deg3	7.9048	Unrelated	0.23891	0.00311744	4470	18710	0.254113
LEO013.A0101_LEO048.A0101	un	deg3	8.06381	Unrelated	0.241142	0.00277339	5737	23791	0.254113
LEO013.A0101_LEO049.A0101	un	deg3	12.1992	Unrelated	0.244745	0.00282169	5682	23216	0.254113
LEO013.A0101_LEO050.A0101	un	deg3	5.93952	Unrelated	0.241932	0.00287717	5360	22155	0.254113
LEO013.A0101_LEO051.A0101	un	deg3	13.287	Unrelated	0.238225	0.00287097	5245	22017	0.254113
LEO013.A0101_LEO052.A0101	un	deg3	10.8148	Unrelated	0.238032	0.00279814	5514	23165	0.254113
LEO013.A0101_LEO053.A0101	un	deg3	6.86881	Unrelated	0.234985	0.00294607	4867	20712	0.254113
LEO013.A0101_LEO054.A0101	un	deg3	25.0962	Unrelated	0.266112	0.00300378	5760	21645	0.254113
LEO013.A0101_LEO055.A0101	un	deg3	11.7566	Unrelated	0.241403	0.0027832	5707	23641	0.254113
LEO013.A0101_LEO056.A0101	sec	deg3	6.7412	Second_Degree	0.212766	0.00266442	5020	23594	0.254113
LEO013.A0101_LEO058.A0101	un	deg3	12.8468	Unrelated	0.24656	0.00280029	5841	23690	0.254113
LEO013.A0101_LEO059.A0101	un	deg3	12.7981	Unrelated	0.245158	0.00279751	5797	23646	0.254113
LEO013.A0101_LEO060.A0101	un	deg3	18.072	Unrelated	0.246092	0.00279585	5841	23735	0.254113
LEO013.A0101_LEO061.A0101	un	deg3	7.27666	Unrelated	0.240715	0.00355206	3487	14486	0.254113
LEO013.A0101_LEO063.A0101	un	deg3	22.3901	Unrelated	0.247503	0.00281358	5823	23527	0.254113
LEO013.A0101_LEO064.A0101	un	deg3	4.45709	Unrelated	0.233556	0.00314683	4222	18077	0.254113
LEO013.A0101_LEO065.A0101	un	deg3	16.5563	Unrelated	0.251453	0.00292314	5539	22028	0.254113
LEO013.A0101_LEO067.A0101	un	deg3	8.40434	Unrelated	0.239562	0.00288153	5256	21940	0.254113
LEO013.A0101_LEO068.A0101	un	deg3	4.51788	Unrelated	0.246668	0.00285917	5607	22731	0.254113
LEO013.A0101_LEO069.A0101	un	deg3	2.85561	Unrelated	0.240557	0.00276291	5757	23932	0.254113
LEO013.A0101_LEO070.A0101	deg3	sec	0.637098	Second_Degree	0.221877	0.00276735	5002	22544	0.254113
LEO013.A0101_LEO072.A0101	un	deg3	3.51986	Unrelated	0.236133	0.00276354	5577	23618	0.254113
LEO013.A0101_LEO073.A0101	un	deg3	5.27584	Unrelated	0.239294	0.00278649	5610	23444	0.254113
LEO013.A0101_LEO075.A0101	un	deg3	14.4951	Unrelated	0.247243	0.00280414	5852	23669	0.254113
LEO013.A0101_LEO077.A0101	un	deg3	25.0082	Unrelated	0.267285	0.00294806	6023	22534	0.254113
LEO013.A0101_LEO078.A0101	un	deg3	25.2658	Unrelated	0.262238	0.0028403	6289	23982	0.254113
LEO013.A0101_LEO079.A0101	un	deg3	24.6293	Unrelated	0.267079	0.00290104	6212	23259	0.254113
LEO013.A0101_LEO081.A0101	un	deg3	10.9848	Unrelated	0.244652	0.00286683	5501	22485	0.254113
LEO013.A0101_LEO082.A0101	un	deg3	9.81072	Unrelated	0.237281	0.00277464	5578	23508	0.254113
LEO013.A0101_LEO083.A0101	un	deg3	5.26216	Unrelated	0.245784	0.00286443	5553	22593	0.254113
LEO013.A0101_LEO084.A0101	un	deg3	14.9654	Unrelated	0.248938	0.0038348	3165	12714	0.254113
LEO013.A0101_LEO085.A0101	un	deg3	7.55317	Unrelated	0.241933	0.00277596	5758	23800	0.254113
LEO013.A0101_LEO086.A0101	un	deg3	22.0892	Unrelated	0.254972	0.00318254	4782	18755	0.254113
LEO013.A0101_LEO087.A0101	un	deg3	6.97745	Unrelated	0.241462	0.00277214	5755	23834	0.254113
LEO013.A0101_LEO088.A0101	un	deg3	11.0208	Unrelated	0.245089	0.00278678	5839	23824	0.254113
LEO013.A0101_LEO089.A0101	un	deg3	2.09449	Unrelated	0.236704	0.00274638	5670	23954	0.254113
LEO013.A0101_LEO090.A0101	un	deg3	4.01346	Unrelated	0.235683	0.00278086	5490	23294	0.254113
LEO013.A0101_LEO091.A0101	un	deg3	23.8194	Unrelated	0.259551	0.00289008	5972	23009	0.254113
LEO013.A0101_LEO092.A0101	un	deg3	7.47442	Unrelated	0.246947	0.00310217	4772	19324	0.254113
LEO013.A0101_LEO093.A0101	un	deg3	12.0784	Unrelated	0.243733	0.00278196	5805	23817	0.254113
LEO013.A0101_LEO094.A0101	un	deg3	5.65424	Unrelated	0.241931	0.00277089	5779	23887	0.254113
LEO013.A0101_LEO095.A0101	deg3	un	3.1288	Second_Degree	0.227105	0.00275949	5235	23051	0.254113
LEO013.A0101_LEO096.A0101	deg3	un	3.10454	Second_Degree	0.226975	0.00271643	5397	23778	0.254113
LEO013.A0101_LEO097.A0101	un	deg3	8.9874	Unrelated	0.240072	0.00276303	5737	23897	0.254113
LEO013.A0101_LEO098.A0101	un	deg3	11.994	Unrelated	0.242196	0.00278431	5734	23675	0.254113
LEO013.A0101_LEO099.A0101	un	deg3	14.1204	Unrelated	0.242795	0.00280579	5670	23353	0.254113
LEO013.A0101_LEO102.A0101	un	deg3	3.03732	Unrelated	0.235274	0.00278337	5464	23224	0.254113
LEO013.A0101_LEO104.A0101	un	deg3	4.05099	Unrelated	0.236508	0.00275174	5640	23847	0.254113
LEO013.A0101_LEO105.A0101	un	deg3	18.2664	Unrelated	0.25225	0.00280993	6026	23889	0.254113
LEO013.A0101_LEO106.A0101	un	deg3	2.98043	Unrelated	0.237508	0.00275183	5680	23915	0.254113
LEO013.A0101_LEO107.A0101	un	deg3	13.9989	Unrelated	0.246702	0.00280332	5834	23648	0.254113
LEO013.A0101_LEO108.A0101	un	deg3	7.18381	Unrelated	0.238409	0.00287421	5240	21979	0.254113
LEO013.A0101_LEO111.A0101	un	deg3	13.2761	Unrelated	0.249668	0.00288176	5632	22558	0.254113
LEO013.A0101_LEO112.A0101	un	deg3	7.48785	Unrelated	0.234536	0.00276362	5513	23506	0.254113
LEO013.A0101_LEO113.A0101	un	deg3	13.0224	Unrelated	0.246773	0.00285663	5621	22778	0.254113
LEO013.A0101_LEO114.A0101	un	deg3	13.2921	Unrelated	0.239471	0.00277786	5652	23602	0.254113
LEO013.A0101_LEO115.A0101	un	deg3	14.8036	Unrelated	0.245444	0.00297239	5145	20962	0.254113
LEO013.A0101_LEO116.A0101	un	deg3	12.4715	Unrelated	0.237398	0.00311089	4441	18707	0.254113
LEO013.A0101_LEO117.A0101	un	deg3	10.4441	Unrelated	0.238332	0.00292092	5071	21277	0.254113
LEO013.A0101_LEO118.A0101	pc	sec	35.7201	First_Degree	0.190311	0.00258635	4384	23036	0.254113
LEO013.A0101_LEO119.A0101	un	deg3	13.858	Unrelated	0.242793	0.00295234	5121	21092	0.254113
LEO013.A0101_LEO120.A0101	un	deg3	13.8301	Unrelated	0.25034	0.00282258	5897	23556	0.254113
LEO013.A0101_LEO121.A0101	un	deg3	15.3691	Unrelated	0.243314	0.00281579	5650	23221	0.254113
LEO013.A0101_LEO122.A0101	deg3	un	1.78743	Second_Degree	0.22662	0.00400274	2479	10939	0.254113
LEO013.A0101_LEO123.A0101	un	deg3	3.32311	Unrelated	0.246671	0.00413102	2686	10889	0.254113
LEO013.A0101_LEO124.A0101	un	deg3	9.96437	Unrelated	0.246297	0.00290415	5421	22010	0.254113
LEO013.A0101_LEO125.A0101	pc	sec	37.9236	First_Degree	0.186879	0.00254509	4384	23459	0.254113
LEO013.A0101_LEO126.A0101	un	deg3	12.5936	Unrelated	0.245928	0.00312671	4665	18969	0.254113
LEO013.A0101_LEO127.A0101	un	deg3	24.6543	Unrelated	0.257633	0.00309139	5156	20013	0.254113
LEO013.A0101_LEO128.A0101	un	deg3	10.1985	Unrelated	0.242746	0.00280063	5689	23436	0.254113
LEO013.A0101_LEO129.A0101	un	deg3	13.8872	Unrelated	0.249096	0.00308614	4892	19639	0.254113
LEO013.A0101_LEO130.A0101	un	deg3	17.4176	Unrelated	0.257279	0.00455645	2368	9204	0.254113
LEO013.A0101_LEO131.A0101	un	deg3	18.8372	Unrelated	0.24581	0.00281176	5764	23449	0.254113
LEO013.A0101_LEO132.A0101	un	deg3	10.3585	Unrelated	0.24535	0.00332782	4102	16719	0.254113
LEO013.A0101_LEO133.A0101	un	deg3	10.9009	Unrelated	0.249111	0.00354352	3711	14897	0.254113
LEO013.A0101_LEO133.B0101	un	deg3	10.9009	Unrelated	0.24657	0.00330758	4187	16981	0.254113
LEO013.A0101_LEO134.A0101	un	deg3	4.58898	Unrelated	0.236849	0.00388187	2841	11995	0.254113
LEO013.A0101_LEO135.A0101	un	deg3	12.5202	Unrelated	0.247916	0.00283017	5771	23278	0.254113
LEO013.A0101_LEO136.A0101	un	deg3	9.80845	Unrelated	0.244459	0.00317927	4467	18273	0.254113
LEO013.A0101_LEO137.A0101	un	deg3	10.0572	Unrelated	0.246467	0.00282025	5755	23350	0.254113
LEO014.A0101_LEO015.A0101	un	deg3	11.0894	Unrelated	0.235645	0.00270166	5815	24677	0.254113
LEO014.A0101_LEO016.A0101	un	deg3	9.49688	Unrelated	0.258948	0.00837171	709	2738	0.254113
LEO014.A0101_LEO019.A0101	un	deg3	12.5803	Unrelated	0.241939	0.00267739	6190	25585	0.254113
LEO014.A0101_LEO020.A0101	un	deg3	7.33405	Unrelated	0.23515	0.00266788	5942	25269	0.254113
LEO014.A0101_LEO021.A0101	un	deg3	13.8283	Unrelated	0.243559	0.00307196	4755	19523	0.254113
LEO014.A0101_LEO023.A0101	un	deg3	11.5344	Unrelated	0.244387	0.00268992	6237	25521	0.254113
LEO014.A0101_LEO024.A0101	un	deg3	8.62678	Unrelated	0.236344	0.00318804	4197	17758	0.254113
LEO014.A0101_LEO025.A0101	un	deg3	25.2863	Unrelated	0.25721	0.00280964	6225	24202	0.254113
LEO014.A0101_LEO026.A0101	un	deg3	11.0607	Unrelated	0.250156	0.00270141	6430	25704	0.254113
LEO014.A0101_LEO027.A0101	un	deg3	25.619	Unrelated	0.255434	0.00270732	6628	25948	0.254113
LEO014.A0101_LEO029.A0101	un	deg3	10.4412	Unrelated	0.238303	0.00265811	6122	25690	0.254113
LEO014.A0101_LEO030.A0101	un	deg3	11.7884	Unrelated	0.244819	0.00266626	6367	26007	0.254113
LEO014.A0101_LEO031.A0101	un	deg3	13.0746	Unrelated	0.24949	0.00276374	6116	24514	0.254113
LEO014.A0101_LEO032.A0101	un	deg3	18.2975	Unrelated	0.259246	0.00477882	2180	8409	0.254113
LEO014.A0101_LEO033.A0101	un	deg3	10.0265	Unrelated	0.238465	0.00264243	6202	26008	0.254113
LEO014.A0101_LEO035.A0101	un	deg3	9.16789	Unrelated	0.243747	0.00268187	6247	25629	0.254113
LEO014.A0101_LEO036.A0101	un	deg3	11.8242	Unrelated	0.245134	0.00267313	6348	25896	0.254113
LEO014.A0101_LEO038.A0101	un	deg3	11.1278	Unrelated	0.245997	0.00266884	6406	26041	0.254113
LEO014.A0101_LEO041.A0101	un	deg3	16.305	Unrelated	0.245098	0.00270735	6187	25243	0.254113
LEO014.A0101_LEO042.A0101	un	deg3	17.3179	Unrelated	0.261403	0.00379032	3513	13439	0.254113
LEO014.A0101_LEO044.A0101	un	deg3	12.5581	Unrelated	0.242475	0.00278458	5744	23689	0.254113
LEO014.A0101_LEO045.A0101	un	deg3	9.94869	Unrelated	0.235751	0.00285942	5195	22036	0.254113
LEO014.A0101_LEO046.A0101	un	deg3	14.55	Unrelated	0.245136	0.00268055	6313	25753	0.254113
LEO014.A0101_LEO047.A0101	un	deg3	14.3834	Unrelated	0.246735	0.00286853	5573	22587	0.254113
LEO014.A0101_LEO048.A0101	un	deg3	13.8418	Unrelated	0.248662	0.00268191	6459	25975	0.254113
LEO014.A0101_LEO049.A0101	un	deg3	12.3253	Unrelated	0.243652	0.00268314	6237	25598	0.254113
LEO014.A0101_LEO050.A0101	un	deg3	13.4506	Unrelated	0.243858	0.00271636	6094	24990	0.254113
LEO014.A0101_LEO051.A0101	un	deg3	12.3904	Unrelated	0.240201	0.0027073	5981	24900	0.254113
LEO014.A0101_LEO052.A0101	un	deg3	12.2602	Unrelated	0.244637	0.00268707	6261	25593	0.254113
LEO014.A0101_LEO053.A0101	un	deg3	11.999	Unrelated	0.24232	0.00275893	5845	24121	0.254113
LEO014.A0101_LEO054.A0101	un	deg3	27.8052	Unrelated	0.265908	0.00281183	6565	24689	0.254113
LEO014.A0101_LEO055.A0101	un	deg3	11.5557	Unrelated	0.243784	0.00266794	6314	25900	0.254113
LEO014.A0101_LEO056.A0101	un	deg3	10.9089	Unrelated	0.245702	0.00267579	6360	25885	0.254113
LEO014.A0101_LEO058.A0101	un	deg3	12.7769	Unrelated	0.243697	0.00266566	6321	25938	0.254113
LEO014.A0101_LEO059.A0101	un	deg3	11.2149	Unrelated	0.23993	0.00265376	6213	25895	0.254113
LEO014.A0101_LEO060.A0101	un	deg3	14.3684	Unrelated	0.242564	0.00266053	6296	25956	0.254113
LEO014.A0101_LEO061.A0101	un	deg3	8.82022	Unrelated	0.240404	0.00305103	4716	19617	0.254113
LEO014.A0101_LEO063.A0101	un	deg3	14.9215	Unrelated	0.248093	0.00268742	6408	25829	0.254113
LEO014.A0101_LEO064.A0101	un	deg3	13.8986	Unrelated	0.243002	0.00288409	5374	22115	0.254113
LEO014.A0101_LEO065.A0101	un	deg3	19.8161	Unrelated	0.246386	0.00273075	6135	24900	0.254113
LEO014.A0101_LEO067.A0101	un	deg3	10.4004	Unrelated	0.244419	0.00272316	6087	24904	0.254113
LEO014.A0101_LEO068.A0101	un	deg3	12.4627	Unrelated	0.243467	0.00270055	6149	25256	0.254113
LEO014.A0101_LEO069.A0101	un	deg3	11.7248	Unrelated	0.244205	0.00266149	6363	26056	0.254113
LEO014.A0101_LEO070.A0101	un	deg3	12.3812	Unrelated	0.250287	0.00272536	6323	25263	0.254113
LEO014.A0101_LEO072.A0101	un	deg3	14.7846	Unrelated	0.247769	0.00268344	6413	25883	0.254113
LEO014.A0101_LEO073.A0101	un	deg3	12.7638	Unrelated	0.244983	0.00267702	6323	25810	0.254113
LEO014.A0101_LEO075.A0101	un	deg3	12.9541	Unrelated	0.244244	0.00266815	6333	25929	0.254113
LEO014.A0101_LEO077.A0101	un	deg3	25.2934	Unrelated	0.256856	0.00275237	6472	25197	0.254113
LEO014.A0101_LEO078.A0101	un	deg3	25.1641	Unrelated	0.25878	0.00271036	6757	26111	0.254113
LEO014.A0101_LEO079.A0101	un	deg3	24.9198	Unrelated	0.260793	0.00274075	6693	25664	0.254113
LEO014.A0101_LEO081.A0101	un	deg3	8.30843	Unrelated	0.23883	0.00268464	6024	25223	0.254113
LEO014.A0101_LEO082.A0101	un	deg3	11.7335	Unrelated	0.241244	0.00266448	6220	25783	0.254113
LEO014.A0101_LEO083.A0101	un	deg3	11.5222	Unrelated	0.249535	0.00272349	6300	25247	0.254113
LEO014.A0101_LEO084.A0101	un	deg3	12.8906	Unrelated	0.241937	0.00321571	4291	17736	0.254113
LEO014.A0101_LEO085.A0101	un	deg3	10.5146	Unrelated	0.241318	0.00265346	6275	26003	0.254113
LEO014.A0101_LEO086.A0101	un	deg3	22.6083	Unrelated	0.255602	0.00288848	5829	22805	0.254113
LEO014.A0101_LEO087.A0101	un	deg3	11.0402	Unrelated	0.245868	0.00266975	6396	26014	0.254113
LEO014.A0101_LEO088.A0101	un	deg3	12.7213	Unrelated	0.241679	0.00265257	6295	26047	0.254113
LEO014.A0101_LEO089.A0101	un	deg3	7.35826	Unrelated	0.243442	0.00265766	6348	26076	0.254113
LEO014.A0101_LEO090.A0101	un	deg3	8.31199	Unrelated	0.237304	0.00265392	6098	25697	0.254113
LEO014.A0101_LEO091.A0101	un	deg3	25.2922	Unrelated	0.258039	0.00273842	6588	25531	0.254113
LEO014.A0101_LEO092.A0101	un	deg3	13.054	Unrelated	0.241357	0.00281475	5578	23111	0.254113
LEO014.A0101_LEO093.A0101	un	deg3	12.1427	Unrelated	0.240035	0.00264793	6245	26017	0.254113
LEO014.A0101_LEO094.A0101	un	deg3	14.3333	Unrelated	0.245389	0.00266457	6400	26081	0.254113
LEO014.A0101_LEO095.A0101	un	deg3	8.74376	Unrelated	0.23839	0.00266745	6083	25517	0.254113
LEO014.A0101_LEO096.A0101	un	deg3	10.0866	Unrelated	0.244642	0.00266653	6358	25989	0.254113
LEO014.A0101_LEO097.A0101	un	deg3	10.673	Unrelated	0.243105	0.00265498	6346	26104	0.254113
LEO014.A0101_LEO098.A0101	un	deg3	10.4398	Unrelated	0.242934	0.00266308	6300	25933	0.254113
LEO014.A0101_LEO099.A0101	un	deg3	10.9307	Unrelated	0.245317	0.00268242	6312	25730	0.254113
LEO014.A0101_LEO102.A0101	un	deg3	12.0046	Unrelated	0.246763	0.00269224	6328	25644	0.254113
LEO014.A0101_LEO104.A0101	un	deg3	15.6043	Unrelated	0.246444	0.00267186	6411	26014	0.254113
LEO014.A0101_LEO105.A0101	un	deg3	19.2391	Unrelated	0.25023	0.00268419	6516	26040	0.254113
LEO014.A0101_LEO106.A0101	un	deg3	14.7183	Unrelated	0.2458	0.00266664	6408	26070	0.254113
LEO014.A0101_LEO107.A0101	un	deg3	14.2632	Unrelated	0.247223	0.00267913	6410	25928	0.254113
LEO014.A0101_LEO108.A0101	un	deg3	11.4676	Unrelated	0.23795	0.00270107	5914	24854	0.254113
LEO014.A0101_LEO111.A0101	un	deg3	15.0531	Unrelated	0.24842	0.00271592	6288	25312	0.254113
LEO014.A0101_LEO112.A0101	un	deg3	14.3626	Unrelated	0.238667	0.00265224	6165	25831	0.254113
LEO014.A0101_LEO113.A0101	un	deg3	11.4614	Unrelated	0.245246	0.00269957	6229	25399	0.254113
LEO014.A0101_LEO114.A0101	un	deg3	13.5418	Unrelated	0.241032	0.00265633	6249	25926	0.254113
LEO014.A0101_LEO115.A0101	un	deg3	14.1332	Unrelated	0.246009	0.00275893	5995	24369	0.254113
LEO014.A0101_LEO116.A0101	un	deg3	13.3999	Unrelated	0.237664	0.00281525	5433	22860	0.254113
LEO014.A0101_LEO117.A0101	un	deg3	10.5694	Unrelated	0.237742	0.00271776	5833	24535	0.254113
LEO014.A0101_LEO118.A0101	un	deg3	14.567	Unrelated	0.250127	0.00270705	6402	25595	0.254113
LEO014.A0101_LEO119.A0101	un	deg3	11.9095	Unrelated	0.239566	0.00274239	5803	24223	0.254113
LEO014.A0101_LEO120.A0101	un	deg3	14.7513	Unrelated	0.242791	0.00266579	6281	25870	0.254113
LEO014.A0101_LEO121.A0101	un	deg3	13.8862	Unrelated	0.241018	0.0026684	6192	25691	0.254113
LEO014.A0101_LEO122.A0101	un	deg3	8.24139	Unrelated	0.241329	0.00339477	3834	15887	0.254113
LEO014.A0101_LEO123.A0101	un	deg3	18.2794	Unrelated	0.247028	0.00337621	4031	16318	0.254113
LEO014.A0101_LEO124.A0101	un	deg3	22.3632	Unrelated	0.251312	0.00274597	6271	24953	0.254113
LEO014.A0101_LEO125.A0101	un	deg3	14.399	Unrelated	0.255797	0.00271686	6597	25790	0.254113
LEO014.A0101_LEO126.A0101	un	deg3	12.9043	Unrelated	0.246138	0.00285353	5609	22788	0.254113
LEO014.A0101_LEO127.A0101	un	deg3	24.707	Unrelated	0.264549	0.0028686	6255	23644	0.254113
LEO014.A0101_LEO128.A0101	un	deg3	8.94693	Unrelated	0.237852	0.00265041	6138	25806	0.254113
LEO014.A0101_LEO129.A0101	un	deg3	14.9115	Unrelated	0.249254	0.00282509	5844	23446	0.254113
LEO014.A0101_LEO130.A0101	un	deg3	21.9072	Unrelated	0.261187	0.00362807	3829	14660	0.254113
LEO014.A0101_LEO131.A0101	un	deg3	13.4643	Unrelated	0.241311	0.0026619	6235	25838	0.254113
LEO014.A0101_LEO132.A0101	un	deg3	10.5603	Unrelated	0.238068	0.00292773	5038	21162	0.254113
LEO014.A0101_LEO133.A0101	un	deg3	12.8812	Unrelated	0.242078	0.00302121	4866	20101	0.254113
LEO014.A0101_LEO133.B0101	un	deg3	12.8812	Unrelated	0.250684	0.00295245	5402	21549	0.254113
LEO014.A0101_LEO134.A0101	un	deg3	17.4401	Unrelated	0.247137	0.00331394	4187	16942	0.254113
LEO014.A0101_LEO135.A0101	un	deg3	11.6093	Unrelated	0.242824	0.00267592	6235	25677	0.254113
LEO014.A0101_LEO136.A0101	un	deg3	12.7356	Unrelated	0.246106	0.00287769	5514	22405	0.254113
LEO014.A0101_LEO137.A0101	un	deg3	11.194	Unrelated	0.240101	0.00266135	6185	25760	0.254113
LEO015.A0101_LEO016.A0101	un	deg3	5.9234	Unrelated	0.275347	0.0103186	516	1874	0.254113
LEO015.A0101_LEO019.A0101	deg3	un	3.28101	Second_Degree	0.229849	0.0026926	5612	24416	0.254113
LEO015.A0101_LEO020.A0101	un	deg3	5.34073	Unrelated	0.235892	0.00273383	5689	24117	0.254113
LEO015.A0101_LEO021.A0101	un	deg3	17.0215	Unrelated	0.241353	0.00328749	4089	16942	0.254113
LEO015.A0101_LEO023.A0101	un	deg3	4.88069	Unrelated	0.241569	0.0027433	5881	24345	0.254113
LEO015.A0101_LEO024.A0101	sec	deg3	12.6123	Second_Degree	0.215391	0.00332828	3286	15256	0.254113
LEO015.A0101_LEO025.A0101	un	deg3	24.3695	Unrelated	0.261876	0.00292811	5904	22545	0.254113
LEO015.A0101_LEO026.A0101	un	deg3	13.0553	Unrelated	0.245469	0.00274335	6041	24610	0.254113
LEO015.A0101_LEO027.A0101	un	deg3	24.0359	Unrelated	0.257255	0.00277137	6400	24878	0.254113
LEO015.A0101_LEO029.A0101	deg3	un	4.36586	Second_Degree	0.226927	0.00267247	5574	24563	0.254113
LEO015.A0101_LEO030.A0101	un	deg3	13.5647	Unrelated	0.244249	0.00271979	6095	24954	0.254113
LEO015.A0101_LEO031.A0101	un	deg3	9.66677	Unrelated	0.248797	0.00284597	5741	23075	0.254113
LEO015.A0101_LEO032.A0101	un	deg3	15.4536	Unrelated	0.2639	0.00561152	1628	6169	0.254113
LEO015.A0101_LEO033.A0101	un	deg3	10.2749	Unrelated	0.242887	0.00271263	6070	24991	0.254113
LEO015.A0101_LEO035.A0101	un	deg3	12.7983	Unrelated	0.249009	0.0027645	6093	24469	0.254113
LEO015.A0101_LEO036.A0101	un	deg3	6.10048	Unrelated	0.241617	0.00271258	6017	24903	0.254113
LEO015.A0101_LEO038.A0101	un	deg3	3.58084	Unrelated	0.238059	0.00268807	5976	25103	0.254113
LEO015.A0101_LEO041.A0101	un	deg3	16.8365	Unrelated	0.252149	0.0028048	6044	23970	0.254113
LEO015.A0101_LEO042.A0101	un	deg3	19.7764	Unrelated	0.254593	0.00422864	2702	10613	0.254113
LEO015.A0101_LEO044.A0101	un	deg3	11.4175	Unrelated	0.240309	0.00288197	5282	21980	0.254113
LEO015.A0101_LEO045.A0101	un	deg3	7.32806	Unrelated	0.239762	0.00301898	4795	19999	0.254113
LEO015.A0101_LEO046.A0101	un	deg3	20.6868	Unrelated	0.244133	0.00273718	6013	24630	0.254113
LEO015.A0101_LEO047.A0101	un	deg3	12.5326	Unrelated	0.243276	0.00297621	5056	20783	0.254113
LEO015.A0101_LEO048.A0101	un	deg3	17.5058	Unrelated	0.246741	0.00273027	6152	24933	0.254113
LEO015.A0101_LEO049.A0101	deg3	sec	3.27392	Second_Degree	0.224923	0.00266403	5525	24564	0.254113
LEO015.A0101_LEO050.A0101	deg3	un	3.43244	Second_Degree	0.228364	0.00272681	5412	23699	0.254113
LEO015.A0101_LEO051.A0101	un	deg3	15.4486	Unrelated	0.242135	0.00279495	5688	23491	0.254113
LEO015.A0101_LEO052.A0101	un	deg3	11.5788	Unrelated	0.24534	0.00275402	5989	24411	0.254113
LEO015.A0101_LEO053.A0101	un	deg3	6.91592	Unrelated	0.238921	0.00284012	5386	22543	0.254113
LEO015.A0101_LEO054.A0101	un	deg3	25.1656	Unrelated	0.270409	0.00291997	6257	23139	0.254113
LEO015.A0101_LEO055.A0101	un	deg3	12.9102	Unrelated	0.247312	0.00273778	6142	24835	0.254113
LEO015.A0101_LEO056.A0101	un	deg3	1.81106	Unrelated	0.233548	0.00268175	5813	24890	0.254113
LEO015.A0101_LEO058.A0101	sec	deg3	5.2875	Second_Degree	0.216861	0.00260676	5420	24993	0.254113
LEO015.A0101_LEO059.A0101	un	deg3	10.3525	Unrelated	0.242573	0.00272137	6018	24809	0.254113
LEO015.A0101_LEO060.A0101	un	deg3	4.09688	Unrelated	0.239267	0.00270364	5958	24901	0.254113
LEO015.A0101_LEO061.A0101	un	deg3	10.8801	Unrelated	0.242724	0.00329753	4103	16904	0.254113
LEO015.A0101_LEO063.A0101	un	deg3	17.3158	Unrelated	0.252176	0.00276309	6229	24701	0.254113
LEO015.A0101_LEO064.A0101	un	deg3	14.7642	Unrelated	0.243581	0.00303074	4886	20059	0.254113
LEO015.A0101_LEO065.A0101	un	deg3	13.0519	Unrelated	0.249118	0.00281948	5862	23531	0.254113
LEO015.A0101_LEO067.A0101	deg3	sec	1.09847	Second_Degree	0.22347	0.00271729	5252	23502	0.254113
LEO015.A0101_LEO068.A0101	un	deg3	5.83852	Unrelated	0.242765	0.0027587	5864	24155	0.254113
LEO015.A0101_LEO069.A0101	un	deg3	15.3724	Unrelated	0.244649	0.0027164	6127	25044	0.254113
LEO015.A0101_LEO070.A0101	un	deg3	21.3292	Unrelated	0.251799	0.00280714	6020	23908	0.254113
LEO015.A0101_LEO072.A0101	un	deg3	2.97974	Unrelated	0.238679	0.00270212	5940	24887	0.254113
LEO015.A0101_LEO073.A0101	un	deg3	13.7035	Unrelated	0.243873	0.00272862	6040	24767	0.254113
LEO015.A0101_LEO075.A0101	un	deg3	14.4551	Unrelated	0.245036	0.00272422	6108	24927	0.254113
LEO015.A0101_LEO077.A0101	un	deg3	25.209	Unrelated	0.262719	0.00284797	6274	23881	0.254113
LEO015.A0101_LEO078.A0101	un	deg3	25.5394	Unrelated	0.264652	0.00278361	6647	25116	0.254113
LEO015.A0101_LEO079.A0101	un	deg3	25.2013	Unrelated	0.264095	0.00281678	6469	24495	0.254113
LEO015.A0101_LEO081.A0101	deg3	un	1.77868	Unrelated	0.235659	0.00274631	5628	23882	0.254113
LEO015.A0101_LEO082.A0101	un	deg3	15.2499	Unrelated	0.243916	0.00273492	6014	24656	0.254113
LEO015.A0101_LEO083.A0101	un	deg3	7.46756	Unrelated	0.237404	0.00274454	5706	24035	0.254113
LEO015.A0101_LEO084.A0101	un	deg3	16.6454	Unrelated	0.249416	0.00353572	3735	14975	0.254113
LEO015.A0101_LEO085.A0101	sib	sec	41.4448	First_Degree	0.184661	0.00245235	4623	25035	0.254113
LEO015.A0101_LEO086.A0101	un	deg3	23.8752	Unrelated	0.259216	0.00304001	5386	20778	0.254113
LEO015.A0101_LEO087.A0101	sib	sec	41.0363	First_Degree	0.18382	0.00244641	4608	25068	0.254113
LEO015.A0101_LEO088.A0101	sec	deg3	1.02469	Second_Degree	0.21977	0.00261591	5507	25058	0.254113
LEO015.A0101_LEO089.A0101	un	deg3	7.27537	Unrelated	0.241794	0.00269904	6085	25166	0.254113
LEO015.A0101_LEO090.A0101	un	deg3	12.8159	Unrelated	0.240761	0.00272909	5909	24543	0.254113
LEO015.A0101_LEO091.A0101	un	deg3	25.0272	Unrelated	0.264149	0.00282336	6441	24384	0.254113
LEO015.A0101_LEO092.A0101	un	deg3	5.67202	Unrelated	0.235767	0.00290929	5019	21288	0.254113
LEO015.A0101_LEO093.A0101	deg3	un	2.34208	Second_Degree	0.228685	0.00265278	5732	25065	0.254113
LEO015.A0101_LEO094.A0101	un	deg3	4.23676	Unrelated	0.235055	0.00267419	5910	25143	0.254113
LEO015.A0101_LEO095.A0101	un	deg3	7.8251	Unrelated	0.235947	0.00271676	5763	24425	0.254113
LEO015.A0101_LEO096.A0101	un	deg3	10.1504	Unrelated	0.243467	0.00271293	6093	25026	0.254113
LEO015.A0101_LEO097.A0101	sib	sec	64.987	First_Degree	0.176192	0.00240188	4433	25160	0.254113
LEO015.A0101_LEO098.A0101	sec	deg3	9.02298	Second_Degree	0.214993	0.00260037	5366	24959	0.254113
LEO015.A0101_LEO099.A0101	un	deg3	13.5107	Unrelated	0.241385	0.00272149	5968	24724	0.254113
LEO015.A0101_LEO102.A0101	un	deg3	13.6078	Unrelated	0.239237	0.00272145	5879	24574	0.254113
LEO015.A0101_LEO104.A0101	un	deg3	10.8492	Unrelated	0.248117	0.00272642	6227	25097	0.254113
LEO015.A0101_LEO105.A0101	un	deg3	23.6857	Unrelated	0.25172	0.00273727	6328	25139	0.254113
LEO015.A0101_LEO106.A0101	un	deg3	12.9983	Unrelated	0.247982	0.00272342	6235	25143	0.254113
LEO015.A0101_LEO107.A0101	un	deg3	20.6114	Unrelated	0.247589	0.00274146	6137	24787	0.254113
LEO015.A0101_LEO108.A0101	un	deg3	6.94885	Unrelated	0.236492	0.00276733	5576	23578	0.254113
LEO015.A0101_LEO111.A0101	un	deg3	14.1301	Unrelated	0.249357	0.00278723	6008	24094	0.254113
LEO015.A0101_LEO112.A0101	un	deg3	14.4139	Unrelated	0.244961	0.0027361	6052	24706	0.254113
LEO015.A0101_LEO113.A0101	un	deg3	12.9657	Unrelated	0.24823	0.00277996	5994	24147	0.254113
LEO015.A0101_LEO114.A0101	un	deg3	11.885	Unrelated	0.241966	0.00271271	6031	24925	0.254113
LEO015.A0101_LEO115.A0101	un	deg3	15.3536	Unrelated	0.242961	0.00284245	5531	22765	0.254113
LEO015.A0101_LEO116.A0101	un	deg3	22.1778	Unrelated	0.246949	0.00299492	5120	20733	0.254113
LEO015.A0101_LEO117.A0101	un	deg3	12.0429	Unrelated	0.238027	0.00281654	5442	22863	0.254113
LEO015.A0101_LEO118.A0101	un	deg3	20.5049	Unrelated	0.25151	0.00278123	6121	24337	0.254113
LEO015.A0101_LEO119.A0101	un	deg3	3.49261	Unrelated	0.239142	0.00282533	5451	22794	0.254113
LEO015.A0101_LEO120.A0101	un	deg3	17.3701	Unrelated	0.247123	0.00273625	6141	24850	0.254113
LEO015.A0101_LEO121.A0101	un	deg3	5.84864	Unrelated	0.238368	0.00271728	5861	24588	0.254113
LEO015.A0101_LEO122.A0101	un	deg3	7.87132	Unrelated	0.240673	0.00372253	3174	13188	0.254113
LEO015.A0101_LEO123.A0101	un	deg3	9.7188	Unrelated	0.249424	0.00373124	3354	13447	0.254113
LEO015.A0101_LEO124.A0101	un	deg3	22.5948	Unrelated	0.250521	0.00282452	5896	23535	0.254113
LEO015.A0101_LEO125.A0101	un	deg3	16.2578	Unrelated	0.250719	0.00275934	6186	24673	0.254113
LEO015.A0101_LEO126.A0101	un	deg3	11.1873	Unrelated	0.246799	0.00298582	5146	20851	0.254113
LEO015.A0101_LEO127.A0101	un	deg3	24.7355	Unrelated	0.262625	0.00297896	5731	21822	0.254113
LEO015.A0101_LEO128.A0101	un	deg3	7.88347	Unrelated	0.240273	0.00271709	5941	24726	0.254113
LEO015.A0101_LEO129.A0101	un	deg3	14.2316	Unrelated	0.253382	0.00296027	5470	21588	0.254113
LEO015.A0101_LEO130.A0101	un	deg3	22.0279	Unrelated	0.257766	0.00405178	3004	11654	0.254113
LEO015.A0101_LEO131.A0101	un	deg3	15.615	Unrelated	0.246548	0.00274278	6088	24693	0.254113
LEO015.A0101_LEO132.A0101	un	deg3	3.55749	Unrelated	0.234792	0.00307612	4458	18987	0.254113
LEO015.A0101_LEO133.A0101	un	deg3	12.4787	Unrelated	0.242746	0.00324025	4250	17508	0.254113
LEO015.A0101_LEO133.B0101	un	deg3	12.4787	Unrelated	0.246926	0.00311273	4739	19192	0.254113
LEO015.A0101_LEO134.A0101	un	deg3	12.4084	Unrelated	0.243492	0.00358081	3498	14366	0.254113
LEO015.A0101_LEO135.A0101	un	deg3	3.85537	Unrelated	0.241193	0.00272378	5950	24669	0.254113
LEO015.A0101_LEO136.A0101	un	deg3	10.9204	Unrelated	0.240614	0.00299448	4903	20377	0.254113
LEO015.A0101_LEO137.A0101	un	deg3	7.42009	Unrelated	0.236338	0.00270396	5834	24685	0.254113
LEO016.A0101_LEO019.A0101	un	deg3	7.87641	Unrelated	0.264249	0.00880282	663	2509	0.254113
LEO016.A0101_LEO020.A0101	un	deg3	7.37559	Unrelated	0.253033	0.00904943	584	2308	0.254113
LEO016.A0101_LEO021.A0101	un	deg3	2.05371	Unrelated	0.278388	0.0191814	152	546	0.254113
LEO016.A0101_LEO023.A0101	un	deg3	7.70735	Unrelated	0.263622	0.00881899	658	2496	0.254113
LEO016.A0101_LEO024.A0101	deg3	un	0.0896781	Second_Degree	0.211499	0.0185051	103	487	0.254113
LEO016.A0101_LEO025.A0101	un	deg3	6.95603	Unrelated	0.260621	0.0110541	411	1577	0.254113
LEO016.A0101_LEO026.A0101	un	deg3	9.78097	Unrelated	0.257143	0.00858796	666	2590	0.254113
LEO016.A0101_LEO027.A0101	un	deg3	9.95707	Unrelated	0.267769	0.00830601	761	2842	0.254113
LEO016.A0101_LEO029.A0101	un	deg3	7.46752	Unrelated	0.252002	0.00847721	661	2623	0.254113
LEO016.A0101_LEO030.A0101	un	deg3	11.1578	Unrelated	0.280248	0.00833852	813	2901	0.254113
LEO016.A0101_LEO031.A0101	un	deg3	3.38207	Unrelated	0.24986	0.0102586	445	1781	0.254113
LEO016.A0101_LEO032.A0101	un	deg3	0.662616	Unrelated	0.297297	0.043383	33	111	0.254113
LEO016.A0101_LEO033.A0101	un	deg3	8.77445	Unrelated	0.259234	0.00810397	758	2924	0.254113
LEO016.A0101_LEO035.A0101	un	deg3	8.90365	Unrelated	0.260588	0.00857406	683	2621	0.254113
LEO016.A0101_LEO036.A0101	un	deg3	3.27079	Unrelated	0.242263	0.00808113	681	2811	0.254113
LEO016.A0101_LEO038.A0101	un	deg3	9.35864	Unrelated	0.266644	0.00814994	785	2944	0.254113
LEO016.A0101_LEO041.A0101	un	deg3	6.51006	Unrelated	0.261894	0.00918565	600	2291	0.254113
LEO016.A0101_LEO042.A0101	un	deg3	0.800646	Second_Degree	0.227488	0.0288596	48	211	0.254113
LEO016.A0101_LEO044.A0101	un	deg3	3.8869	Unrelated	0.263571	0.0117747	369	1400	0.254113
LEO016.A0101_LEO045.A0101	un	deg3	0.253476	Second_Degree	0.235572	0.0130525	249	1057	0.254113
LEO016.A0101_LEO046.A0101	un	deg3	10.5774	Unrelated	0.26456	0.00860609	695	2627	0.254113
LEO016.A0101_LEO047.A0101	un	deg3	2.75734	Unrelated	0.245678	0.0129856	270	1099	0.254113
LEO016.A0101_LEO048.A0101	un	deg3	10.8484	Unrelated	0.268506	0.00828125	769	2864	0.254113
LEO016.A0101_LEO049.A0101	un	deg3	8.99836	Unrelated	0.266745	0.00875287	681	2553	0.254113
LEO016.A0101_LEO050.A0101	un	deg3	4.40306	Unrelated	0.245981	0.0095049	505	2053	0.254113
LEO016.A0101_LEO051.A0101	un	deg3	4.99691	Unrelated	0.244878	0.00961302	490	2001	0.254113
LEO016.A0101_LEO052.A0101	un	deg3	6.84832	Unrelated	0.263449	0.00876115	666	2528	0.254113
LEO016.A0101_LEO053.A0101	un	deg3	5.80839	Unrelated	0.256508	0.0110039	404	1575	0.254113
LEO016.A0101_LEO054.A0101	un	deg3	10.1315	Unrelated	0.282562	0.0104454	525	1858	0.254113
LEO016.A0101_LEO055.A0101	un	deg3	7.80907	Unrelated	0.274079	0.00839364	774	2824	0.254113
LEO016.A0101_LEO056.A0101	un	deg3	3.27659	Unrelated	0.242826	0.00812081	677	2788	0.254113
LEO016.A0101_LEO058.A0101	un	deg3	9.8793	Unrelated	0.261252	0.00823783	743	2844	0.254113
LEO016.A0101_LEO059.A0101	un	deg3	8.94673	Unrelated	0.261242	0.00829924	732	2802	0.254113
LEO016.A0101_LEO060.A0101	un	deg3	9.65711	Unrelated	0.264431	0.00819962	765	2893	0.254113
LEO016.A0101_LEO061.A0101	un	deg3	0.22348	Second_Degree	0.236797	0.0175465	139	587	0.254113
LEO016.A0101_LEO063.A0101	un	deg3	8.20465	Unrelated	0.251558	0.00830914	686	2727	0.254113
LEO016.A0101_LEO064.A0101	un	deg3	2.3621	Unrelated	0.271372	0.0140196	273	1006	0.254113
LEO016.A0101_LEO065.A0101	un	deg3	7.99664	Unrelated	0.271486	0.00999953	537	1978	0.254113
LEO016.A0101_LEO067.A0101	un	deg3	4.92755	Unrelated	0.250391	0.009895	480	1917	0.254113
LEO016.A0101_LEO068.A0101	un	deg3	7.58868	Unrelated	0.254016	0.00907086	585	2303	0.254113
LEO016.A0101_LEO069.A0101	un	deg3	9.32407	Unrelated	0.255119	0.00798693	760	2979	0.254113
LEO016.A0101_LEO070.A0101	un	deg3	2.14532	Unrelated	0.244366	0.00903304	553	2263	0.254113
LEO016.A0101_LEO072.A0101	un	deg3	9.73385	Unrelated	0.263555	0.0083482	734	2785	0.254113
LEO016.A0101_LEO073.A0101	un	deg3	9.30362	Unrelated	0.265625	0.00851881	714	2688	0.254113
LEO016.A0101_LEO075.A0101	un	deg3	9.76078	Unrelated	0.260808	0.00826534	736	2822	0.254113
LEO016.A0101_LEO077.A0101	un	deg3	7.50816	Unrelated	0.263697	0.00929978	592	2245	0.254113
LEO016.A0101_LEO078.A0101	un	deg3	12.9968	Unrelated	0.267798	0.00807652	805	3006	0.254113
LEO016.A0101_LEO079.A0101	un	deg3	8.26325	Unrelated	0.262398	0.00869333	672	2561	0.254113
LEO016.A0101_LEO081.A0101	un	deg3	8.22319	Unrelated	0.264134	0.0092656	598	2264	0.254113
LEO016.A0101_LEO082.A0101	un	deg3	7.96936	Unrelated	0.25417	0.00829058	701	2758	0.254113
LEO016.A0101_LEO083.A0101	un	deg3	6.81899	Unrelated	0.262222	0.0092727	590	2250	0.254113
LEO016.A0101_LEO084.A0101	un	deg3	2.28064	Unrelated	0.278689	0.0216974	119	427	0.254113
LEO016.A0101_LEO085.A0101	un	deg3	9.13167	Unrelated	0.251829	0.00810096	723	2871	0.254113
LEO016.A0101_LEO086.A0101	un	deg3	5.0802	Unrelated	0.278943	0.0135406	306	1097	0.254113
LEO016.A0101_LEO087.A0101	un	deg3	8.63	Unrelated	0.252778	0.00809838	728	2880	0.254113
LEO016.A0101_LEO088.A0101	un	deg3	7.83291	Unrelated	0.260536	0.00819174	748	2871	0.254113
LEO016.A0101_LEO089.A0101	un	deg3	4.80137	Unrelated	0.242526	0.0078555	722	2977	0.254113
LEO016.A0101_LEO090.A0101	un	deg3	6.70574	Unrelated	0.261237	0.00861059	680	2603	0.254113
LEO016.A0101_LEO091.A0101	un	deg3	10.2808	Unrelated	0.273539	0.00898039	674	2464	0.254113
LEO016.A0101_LEO092.A0101	un	deg3	1.21563	Unrelated	0.25043	0.01271	291	1162	0.254113
LEO016.A0101_LEO093.A0101	un	deg3	9.14291	Unrelated	0.256331	0.00807701	749	2922	0.254113
LEO016.A0101_LEO094.A0101	un	deg3	7.51859	Unrelated	0.2516	0.00796374	747	2969	0.254113
LEO016.A0101_LEO095.A0101	un	deg3	2.30612	Unrelated	0.246235	0.00869141	605	2457	0.254113
LEO016.A0101_LEO096.A0101	un	deg3	4.03729	Unrelated	0.251739	0.00809295	724	2876	0.254113
LEO016.A0101_LEO097.A0101	un	deg3	9.57432	Unrelated	0.257621	0.00800445	769	2985	0.254113
LEO016.A0101_LEO098.A0101	un	deg3	7.91478	Unrelated	0.265026	0.00827445	754	2845	0.254113
LEO016.A0101_LEO099.A0101	un	deg3	10.2504	Unrelated	0.271084	0.00862535	720	2656	0.254113
LEO016.A0101_LEO102.A0101	un	deg3	5.19936	Unrelated	0.243777	0.00853445	617	2531	0.254113
LEO016.A0101_LEO104.A0101	un	deg3	9.26034	Unrelated	0.25171	0.00802595	736	2924	0.254113
LEO016.A0101_LEO105.A0101	un	deg3	10.6355	Unrelated	0.258871	0.00805223	766	2959	0.254113
LEO016.A0101_LEO106.A0101	un	deg3	9.66596	Unrelated	0.267227	0.008113	795	2975	0.254113
LEO016.A0101_LEO107.A0101	un	deg3	9.12122	Unrelated	0.270901	0.00841841	755	2787	0.254113
LEO016.A0101_LEO108.A0101	un	deg3	5.03694	Unrelated	0.255362	0.00973853	512	2005	0.254113
LEO016.A0101_LEO111.A0101	un	deg3	8.22851	Unrelated	0.260678	0.00921214	592	2271	0.254113
LEO016.A0101_LEO112.A0101	un	deg3	9.43416	Unrelated	0.260514	0.00846733	700	2687	0.254113
LEO016.A0101_LEO113.A0101	un	deg3	8.58096	Unrelated	0.261997	0.00914302	606	2313	0.254113
LEO016.A0101_LEO114.A0101	un	deg3	9.57249	Unrelated	0.266126	0.00848456	722	2713	0.254113
LEO016.A0101_LEO115.A0101	un	deg3	4.79763	Unrelated	0.274041	0.0111822	436	1591	0.254113
LEO016.A0101_LEO116.A0101	un	deg3	4.94814	Unrelated	0.264133	0.0137638	271	1026	0.254113
LEO016.A0101_LEO117.A0101	un	deg3	5.90284	Unrelated	0.26255	0.01057	455	1733	0.254113
LEO016.A0101_LEO118.A0101	deg3	un	0.044099	Second_Degree	0.231374	0.00857959	559	2416	0.254113
LEO016.A0101_LEO119.A0101	un	deg3	5.86459	Unrelated	0.256957	0.0106322	434	1689	0.254113
LEO016.A0101_LEO120.A0101	un	deg3	9.17416	Unrelated	0.262355	0.00838579	722	2752	0.254113
LEO016.A0101_LEO121.A0101	un	deg3	8.77618	Unrelated	0.262193	0.00868775	672	2563	0.254113
LEO016.A0101_LEO122.A0101	un	deg3	0.128671	Unrelated	0.254658	0.0242789	82	322	0.254113
LEO016.A0101_LEO123.A0101	un	deg3	3.63361	Unrelated	0.294294	0.0249736	98	333	0.254113
LEO016.A0101_LEO124.A0101	un	deg3	4.94895	Unrelated	0.255123	0.00986682	498	1952	0.254113
LEO016.A0101_LEO125.A0101	un	deg3	0.597769	Second_Degree	0.231454	0.00812283	624	2696	0.254113
LEO016.A0101_LEO126.A0101	un	deg3	3.11651	Unrelated	0.259528	0.0132055	286	1102	0.254113
LEO016.A0101_LEO127.A0101	un	deg3	2.0041	Unrelated	0.251449	0.0116787	347	1380	0.254113
LEO016.A0101_LEO128.A0101	un	deg3	6.4402	Unrelated	0.254444	0.00838213	687	2700	0.254113
LEO016.A0101_LEO129.A0101	un	deg3	7.17716	Unrelated	0.29434	0.0125203	390	1325	0.254113
LEO016.A0101_LEO130.A0101	un	deg3	0.800758	Unrelated	0.243346	0.0264596	64	263	0.254113
LEO016.A0101_LEO131.A0101	un	deg3	10.1941	Unrelated	0.253686	0.00846051	671	2645	0.254113
LEO016.A0101_LEO132.A0101	un	deg3	5.46191	Unrelated	0.276492	0.0156096	227	821	0.254113
LEO016.A0101_LEO133.A0101	un	deg3	1.67315	Unrelated	0.272881	0.0183385	161	590	0.254113
LEO016.A0101_LEO133.B0101	un	deg3	1.67315	Unrelated	0.268482	0.0159604	207	771	0.254113
LEO016.A0101_LEO134.A0101	un	deg3	0.136778	Unrelated	0.240209	0.0218294	92	383	0.254113
LEO016.A0101_LEO135.A0101	un	deg3	8.1568	Unrelated	0.266052	0.00866454	692	2601	0.254113
LEO016.A0101_LEO136.A0101	un	deg3	3.9861	Unrelated	0.267498	0.0137064	279	1043	0.254113
LEO016.A0101_LEO137.A0101	un	deg3	8.56795	Unrelated	0.25467	0.00850676	668	2623	0.254113
LEO017.A0101_LEO018.A0101	un	deg3	0.401748	Second_Degree	0.229329	0.0166049	147	641	0.254113
LEO017.A0101_LEO019.A0101	un	deg3	4.52678	Unrelated	0.243541	0.00731281	839	3445	0.254113
LEO017.A0101_LEO020.A0101	un	deg3	3.02129	Unrelated	0.24425	0.00773282	754	3087	0.254113
LEO017.A0101_LEO021.A0101	sec	deg3	0.549561	Second_Degree	0.208333	0.014889	155	744	0.254113
LEO017.A0101_LEO023.A0101	un	deg3	3.77316	Unrelated	0.244559	0.00747324	809	3308	0.254113
LEO017.A0101_LEO024.A0101	sec	deg3	0.85688	Second_Degree	0.218289	0.0158644	148	678	0.254113
LEO017.A0101_LEO025.A0101	un	deg3	6.50299	Unrelated	0.259795	0.00947063	557	2144	0.254113
LEO017.A0101_LEO026.A0101	un	deg3	4.99683	Unrelated	0.246247	0.00732	853	3464	0.254113
LEO017.A0101_LEO027.A0101	un	deg3	9.0336	Unrelated	0.247877	0.00703407	934	3768	0.254113
LEO017.A0101_LEO029.A0101	un	deg3	6.74286	Unrelated	0.248861	0.00729561	874	3512	0.254113
LEO017.A0101_LEO030.A0101	un	deg3	1.95289	Unrelated	0.244198	0.00689876	947	3878	0.254113
LEO017.A0101_LEO031.A0101	un	deg3	4.93779	Unrelated	0.252275	0.00883242	610	2418	0.254113
LEO017.A0101_LEO032.A0101	un	deg3	0.153703	Unrelated	0.268908	0.0406457	32	119	0.254113
LEO017.A0101_LEO033.A0101	un	deg3	2.71697	Unrelated	0.238708	0.00677169	946	3963	0.254113
LEO017.A0101_LEO035.A0101	sec	deg3	0.396469	Second_Degree	0.220271	0.00703231	765	3473	0.254113
LEO017.A0101_LEO036.A0101	un	deg3	8.91582	Unrelated	0.246705	0.00699879	936	3794	0.254113
LEO017.A0101_LEO038.A0101	un	deg3	7.83534	Unrelated	0.252523	0.00690053	1001	3964	0.254113
LEO017.A0101_LEO041.A0101	un	deg3	0.894458	Second_Degree	0.23341	0.00768585	707	3029	0.254113
LEO017.A0101_LEO042.A0101	un	deg3	0.555741	Unrelated	0.275362	0.026888	76	276	0.254113
LEO017.A0101_LEO044.A0101	un	deg3	1.10445	Unrelated	0.244708	0.00976825	474	1937	0.254113
LEO017.A0101_LEO045.A0101	un	deg3	0.623593	Second_Degree	0.234568	0.0117702	304	1296	0.254113
LEO017.A0101_LEO046.A0101	un	deg3	5.01885	Unrelated	0.248465	0.00722012	890	3582	0.254113
LEO017.A0101_LEO047.A0101	un	deg3	2.59876	Unrelated	0.244964	0.0109627	377	1539	0.254113
LEO017.A0101_LEO048.A0101	un	deg3	5.70798	Unrelated	0.244048	0.00690981	943	3864	0.254113
LEO017.A0101_LEO049.A0101	un	deg3	4.15349	Unrelated	0.24438	0.00729491	848	3470	0.254113
LEO017.A0101_LEO050.A0101	un	deg3	4.20219	Unrelated	0.251983	0.00824305	699	2774	0.254113
LEO017.A0101_LEO051.A0101	un	deg3	3.65781	Unrelated	0.244118	0.00823649	664	2720	0.254113
LEO017.A0101_LEO052.A0101	sec	deg3	1.36071	Second_Degree	0.222645	0.0071159	761	3418	0.254113
LEO017.A0101_LEO053.A0101	un	deg3	3.49854	Unrelated	0.248925	0.00945129	521	2093	0.254113
LEO017.A0101_LEO054.A0101	un	deg3	11.4809	Unrelated	0.263179	0.00880014	659	2504	0.254113
LEO017.A0101_LEO055.A0101	un	deg3	7.50154	Unrelated	0.246223	0.00701362	929	3773	0.254113
LEO017.A0101_LEO056.A0101	un	deg3	7.67012	Unrelated	0.244168	0.00699473	921	3772	0.254113
LEO017.A0101_LEO058.A0101	un	deg3	7.22427	Unrelated	0.242504	0.00695094	922	3802	0.254113
LEO017.A0101_LEO059.A0101	un	deg3	7.35283	Unrelated	0.254068	0.00705281	968	3810	0.254113
LEO017.A0101_LEO060.A0101	un	deg3	4.78959	Unrelated	0.244648	0.00686248	960	3924	0.254113
LEO017.A0101_LEO061.A0101	un	deg3	0.41024	Second_Degree	0.221795	0.0148756	173	780	0.254113
LEO017.A0101_LEO063.A0101	un	deg3	9.00116	Unrelated	0.25393	0.00716528	937	3690	0.254113
LEO017.A0101_LEO064.A0101	un	deg3	2.45328	Unrelated	0.258493	0.011898	350	1354	0.254113
LEO017.A0101_LEO065.A0101	un	deg3	7.02955	Second_Degree	0.236602	0.00811469	649	2743	0.254113
LEO017.A0101_LEO067.A0101	un	deg3	1.0599	Second_Degree	0.231641	0.00833815	593	2560	0.254113
LEO017.A0101_LEO068.A0101	un	deg3	5.76372	Unrelated	0.25781	0.00777045	817	3169	0.254113
LEO017.A0101_LEO069.A0101	un	deg3	4.52996	Unrelated	0.248942	0.00682236	1000	4017	0.254113
LEO017.A0101_LEO070.A0101	un	deg3	6.55443	Unrelated	0.249177	0.00784746	757	3038	0.254113
LEO017.A0101_LEO072.A0101	un	deg3	6.35763	Unrelated	0.25383	0.00707294	961	3786	0.254113
LEO017.A0101_LEO073.A0101	un	deg3	6.62125	Unrelated	0.25341	0.00718384	929	3666	0.254113
LEO017.A0101_LEO075.A0101	un	deg3	3.66676	Unrelated	0.240137	0.00692773	913	3802	0.254113
LEO017.A0101_LEO077.A0101	un	deg3	10.3657	Unrelated	0.25931	0.00810059	759	2927	0.254113
LEO017.A0101_LEO078.A0101	un	deg3	11.95	Unrelated	0.249015	0.0067868	1011	4060	0.254113
LEO017.A0101_LEO079.A0101	un	deg3	12.0295	Unrelated	0.271777	0.00758066	936	3444	0.254113
LEO017.A0101_LEO081.A0101	un	deg3	2.60201	Unrelated	0.248255	0.00787541	747	3009	0.254113
LEO017.A0101_LEO082.A0101	un	deg3	3.20815	Unrelated	0.23951	0.00704491	879	3670	0.254113
LEO017.A0101_LEO083.A0101	un	deg3	4.85985	Unrelated	0.24767	0.00787573	744	3004	0.254113
LEO017.A0101_LEO084.A0101	un	deg3	0.961161	Second_Degree	0.226131	0.0171209	135	597	0.254113
LEO017.A0101_LEO085.A0101	un	deg3	3.79383	Unrelated	0.253344	0.00697513	985	3888	0.254113
LEO017.A0101_LEO086.A0101	un	deg3	5.30965	Unrelated	0.263871	0.0111946	409	1550	0.254113
LEO017.A0101_LEO087.A0101	un	deg3	7.47035	Unrelated	0.252127	0.0069721	978	3879	0.254113
LEO017.A0101_LEO088.A0101	un	deg3	5.34959	Unrelated	0.251752	0.00699213	970	3853	0.254113
LEO017.A0101_LEO089.A0101	un	deg3	7.18184	Unrelated	0.249133	0.00680635	1006	4038	0.254113
LEO017.A0101_LEO090.A0101	un	deg3	4.753	Unrelated	0.243812	0.00724236	857	3515	0.254113
LEO017.A0101_LEO091.A0101	un	deg3	13.8247	Unrelated	0.259304	0.00762323	857	3305	0.254113
LEO017.A0101_LEO092.A0101	un	deg3	2.61535	Unrelated	0.252342	0.01051	431	1708	0.254113
LEO017.A0101_LEO093.A0101	un	deg3	7.51946	Unrelated	0.252103	0.00693267	989	3923	0.254113
LEO017.A0101_LEO094.A0101	un	deg3	9.00334	Unrelated	0.257748	0.00694277	1023	3969	0.254113
LEO017.A0101_LEO095.A0101	un	deg3	4.54658	Unrelated	0.250304	0.00754999	824	3292	0.254113
LEO017.A0101_LEO096.A0101	un	deg3	8.27463	Unrelated	0.240144	0.00685693	932	3881	0.254113
LEO017.A0101_LEO097.A0101	un	deg3	6.48859	Unrelated	0.247757	0.00681571	994	4012	0.254113
LEO017.A0101_LEO098.A0101	un	deg3	5.01209	Unrelated	0.25	0.00698408	961	3844	0.254113
LEO017.A0101_LEO099.A0101	un	deg3	4.49641	Unrelated	0.238069	0.00711518	853	3583	0.254113
LEO017.A0101_LEO102.A0101	un	deg3	3.70745	Unrelated	0.246757	0.00740243	837	3392	0.254113
LEO017.A0101_LEO104.A0101	un	deg3	10.2704	Unrelated	0.253956	0.00695391	995	3918	0.254113
LEO017.A0101_LEO105.A0101	un	deg3	11.6584	Unrelated	0.247003	0.00681555	989	4004	0.254113
LEO017.A0101_LEO106.A0101	un	deg3	9.96349	Unrelated	0.264405	0.00696524	1060	4009	0.254113
LEO017.A0101_LEO107.A0101	un	deg3	3.31376	Unrelated	0.243192	0.00704432	902	3709	0.254113
LEO017.A0101_LEO108.A0101	un	deg3	3.59503	Unrelated	0.250772	0.00851391	650	2592	0.254113
LEO017.A0101_LEO111.A0101	un	deg3	6.33501	Unrelated	0.25017	0.00798505	736	2942	0.254113
LEO017.A0101_LEO112.A0101	un	deg3	4.03253	Unrelated	0.239076	0.00711557	859	3593	0.254113
LEO017.A0101_LEO113.A0101	pc	sec	5.39287	First_Degree	0.191244	0.00713525	581	3038	0.254113
LEO017.A0101_LEO114.A0101	un	deg3	8.63006	Unrelated	0.256175	0.0072723	923	3603	0.254113
LEO017.A0101_LEO115.A0101	un	deg3	5.78998	Unrelated	0.255329	0.00949048	539	2111	0.254113
LEO017.A0101_LEO116.A0101	un	deg3	2.82133	Unrelated	0.263194	0.0116047	379	1440	0.254113
LEO017.A0101_LEO117.A0101	un	deg3	1.12202	Unrelated	0.240418	0.00891836	552	2296	0.254113
LEO017.A0101_LEO118.A0101	un	deg3	8.56338	Unrelated	0.251093	0.00766338	804	3202	0.254113
LEO017.A0101_LEO119.A0101	un	deg3	3.95537	Unrelated	0.25934	0.00913464	597	2302	0.254113
LEO017.A0101_LEO120.A0101	un	deg3	5.90816	Unrelated	0.244571	0.00708173	901	3684	0.254113
LEO017.A0101_LEO121.A0101	un	deg3	4.30516	Unrelated	0.241389	0.00734211	820	3397	0.254113
LEO017.A0101_LEO122.A0101	deg3	un	0.203445	Unrelated	0.253623	0.0213832	105	414	0.254113
LEO017.A0101_LEO123.A0101	un	deg3	2.4595	Unrelated	0.276498	0.0214694	120	434	0.254113
LEO017.A0101_LEO124.A0101	un	deg3	6.63233	Unrelated	0.262476	0.00858753	689	2625	0.254113
LEO017.A0101_LEO125.A0101	un	deg3	8.1936	Unrelated	0.25293	0.00717641	928	3669	0.254113
LEO017.A0101_LEO126.A0101	un	deg3	2.98927	Unrelated	0.254364	0.010874	408	1604	0.254113
LEO017.A0101_LEO127.A0101	un	deg3	6.40115	Unrelated	0.25555	0.010149	472	1847	0.254113
LEO017.A0101_LEO128.A0101	un	deg3	2.689	Unrelated	0.244283	0.00717499	876	3586	0.254113
LEO017.A0101_LEO129.A0101	un	deg3	4.34231	Unrelated	0.250279	0.0102385	448	1790	0.254113
LEO017.A0101_LEO130.A0101	un	deg3	2.2754	Unrelated	0.255952	0.0238073	86	336	0.254113
LEO017.A0101_LEO131.A0101	un	deg3	7.80312	Unrelated	0.248066	0.00730969	866	3491	0.254113
LEO017.A0101_LEO132.A0101	un	deg3	0.811266	Unrelated	0.24388	0.0129299	269	1103	0.254113
LEO017.A0101_LEO133.A0101	un	deg3	1.92528	Unrelated	0.249322	0.015925	184	738	0.254113
LEO017.A0101_LEO133.B0101	un	deg3	1.92528	Unrelated	0.254494	0.0133976	269	1057	0.254113
LEO017.A0101_LEO134.A0101	un	deg3	0.26418	Second_Degree	0.225275	0.0178786	123	546	0.254113
LEO017.A0101_LEO135.A0101	un	deg3	7.45937	Unrelated	0.25286	0.00735115	884	3496	0.254113
LEO017.A0101_LEO136.A0101	un	deg3	4.52742	Unrelated	0.253472	0.0114632	365	1440	0.254113
LEO017.A0101_LEO137.A0101	un	deg3	5.11157	Unrelated	0.242999	0.00721366	859	3535	0.254113
LEO018.A0101_LEO019.A0101	un	deg3	12.0794	Unrelated	0.239227	0.00316478	4347	18171	0.254113
LEO018.A0101_LEO020.A0101	un	deg3	6.82745	Unrelated	0.238252	0.00323295	4137	17364	0.254113
LEO018.A0101_LEO021.A0101	un	deg3	7.77515	Unrelated	0.246291	0.00479077	1992	8088	0.254113
LEO018.A0101_LEO023.A0101	un	deg3	17.6267	Unrelated	0.241295	0.00319625	4324	17920	0.254113
LEO018.A0101_LEO024.A0101	un	deg3	3.19057	Unrelated	0.240273	0.00520649	1618	6734	0.254113
LEO018.A0101_LEO025.A0101	un	deg3	22.4508	Unrelated	0.256865	0.00359303	3798	14786	0.254113
LEO018.A0101_LEO026.A0101	un	deg3	11.4059	Unrelated	0.247658	0.0031853	4548	18364	0.254113
LEO018.A0101_LEO027.A0101	un	deg3	23.5159	Unrelated	0.257583	0.00315967	4934	19155	0.254113
LEO018.A0101_LEO029.A0101	un	deg3	8.89384	Unrelated	0.237856	0.00312973	4402	18507	0.254113
LEO018.A0101_LEO030.A0101	un	deg3	10.4113	Unrelated	0.237028	0.00306331	4568	19272	0.254113
LEO018.A0101_LEO031.A0101	un	deg3	15.6124	Unrelated	0.24117	0.00342202	3769	15628	0.254113
LEO018.A0101_LEO032.A0101	un	deg3	6.50868	Unrelated	0.266295	0.010433	478	1795	0.254113
LEO018.A0101_LEO033.A0101	un	deg3	11.0909	Unrelated	0.238891	0.00306688	4618	19331	0.254113
LEO018.A0101_LEO035.A0101	un	deg3	9.68255	Unrelated	0.236924	0.00314339	4335	18297	0.254113
LEO018.A0101_LEO036.A0101	un	deg3	16.5816	Unrelated	0.243134	0.00311465	4612	18969	0.254113
LEO018.A0101_LEO038.A0101	un	deg3	16.648	Unrelated	0.246504	0.0030959	4777	19379	0.254113
LEO018.A0101_LEO041.A0101	un	deg3	19.7543	Unrelated	0.245117	0.00326523	4254	17355	0.254113
LEO018.A0101_LEO042.A0101	un	deg3	7.1369	Unrelated	0.264775	0.00715085	1008	3807	0.254113
LEO018.A0101_LEO044.A0101	un	deg3	7.74129	Unrelated	0.238597	0.00362094	3306	13856	0.254113
LEO018.A0101_LEO045.A0101	un	deg3	6.088	Unrelated	0.236791	0.0039826	2698	11394	0.254113
LEO018.A0101_LEO046.A0101	un	deg3	16.108	Unrelated	0.245473	0.00315935	4555	18556	0.254113
LEO018.A0101_LEO047.A0101	un	deg3	17.6422	Unrelated	0.252216	0.00393441	3073	12184	0.254113
LEO018.A0101_LEO048.A0101	un	deg3	10.4952	Unrelated	0.243911	0.00309793	4687	19216	0.254113
LEO018.A0101_LEO049.A0101	un	deg3	9.23679	Unrelated	0.234343	0.00313142	4288	18298	0.254113
LEO018.A0101_LEO050.A0101	un	deg3	10.5454	Unrelated	0.237625	0.00330292	3946	16606	0.254113
LEO018.A0101_LEO051.A0101	un	deg3	9.96033	Second_Degree	0.232714	0.00329814	3820	16415	0.254113
LEO018.A0101_LEO052.A0101	un	deg3	17.3752	Unrelated	0.246591	0.00319604	4485	18188	0.254113
LEO018.A0101_LEO053.A0101	un	deg3	8.89704	Unrelated	0.243684	0.00353795	3588	14724	0.254113
LEO018.A0101_LEO054.A0101	un	deg3	24.2623	Unrelated	0.271128	0.00352379	4315	15915	0.254113
LEO018.A0101_LEO055.A0101	un	deg3	10.4088	Unrelated	0.241232	0.00310226	4588	19019	0.254113
LEO018.A0101_LEO056.A0101	un	deg3	17.817	Unrelated	0.240471	0.00310521	4555	18942	0.254113
LEO018.A0101_LEO058.A0101	un	deg3	10.7714	Unrelated	0.240806	0.00309697	4590	19061	0.254113
LEO018.A0101_LEO059.A0101	un	deg3	11.027	Unrelated	0.236662	0.00308303	4498	19006	0.254113
LEO018.A0101_LEO060.A0101	un	deg3	12.3091	Unrelated	0.245438	0.00310722	4708	19182	0.254113
LEO018.A0101_LEO061.A0101	un	deg3	3.11357	Second_Degree	0.236127	0.00473206	1902	8055	0.254113
LEO018.A0101_LEO063.A0101	un	deg3	13.4255	Unrelated	0.246622	0.00314388	4636	18798	0.254113
LEO018.A0101_LEO064.A0101	un	deg3	5.82382	Unrelated	0.242189	0.00400224	2775	11458	0.254113
LEO018.A0101_LEO065.A0101	un	deg3	17.0502	Unrelated	0.246236	0.0033634	4040	16407	0.254113
LEO018.A0101_LEO067.A0101	un	deg3	12.3125	Unrelated	0.240509	0.00334432	3928	16332	0.254113
LEO018.A0101_LEO068.A0101	un	deg3	9.44469	Unrelated	0.247481	0.00326556	4322	17464	0.254113
LEO018.A0101_LEO069.A0101	un	deg3	11.3762	Unrelated	0.236113	0.003043	4599	19478	0.254113
LEO018.A0101_LEO070.A0101	un	deg3	20.5468	Unrelated	0.246326	0.00327103	4274	17351	0.254113
LEO018.A0101_LEO072.A0101	un	deg3	18.0203	Unrelated	0.2439	0.00312086	4618	18934	0.254113
LEO018.A0101_LEO073.A0101	un	deg3	11.9931	Unrelated	0.242966	0.00313365	4551	18731	0.254113
LEO018.A0101_LEO075.A0101	un	deg3	13.6124	Unrelated	0.239353	0.00309203	4558	19043	0.254113
LEO018.A0101_LEO077.A0101	un	deg3	24.0971	Unrelated	0.272542	0.00339829	4679	17168	0.254113
LEO018.A0101_LEO078.A0101	un	deg3	24.2498	Unrelated	0.267282	0.00316093	5239	19601	0.254113
LEO018.A0101_LEO079.A0101	un	deg3	23.8559	Unrelated	0.264762	0.00326087	4847	18307	0.254113
LEO018.A0101_LEO081.A0101	un	deg3	8.18347	Second_Degree	0.232673	0.00322059	4005	17213	0.254113
LEO018.A0101_LEO082.A0101	un	deg3	9.98538	Unrelated	0.236521	0.00310784	4422	18696	0.254113
LEO018.A0101_LEO083.A0101	un	deg3	12.3368	Unrelated	0.248631	0.00328165	4313	17347	0.254113
LEO018.A0101_LEO084.A0101	un	deg3	10.7682	Unrelated	0.249112	0.00537483	1613	6475	0.254113
LEO018.A0101_LEO085.A0101	un	deg3	11.0446	Unrelated	0.238533	0.00306998	4597	19272	0.254113
LEO018.A0101_LEO086.A0101	un	deg3	18.7599	Unrelated	0.256032	0.00392727	3162	12350	0.254113
LEO018.A0101_LEO087.A0101	un	deg3	10.4965	Unrelated	0.240267	0.0030761	4635	19291	0.254113
LEO018.A0101_LEO088.A0101	un	deg3	11.8836	Unrelated	0.238931	0.00306864	4614	19311	0.254113
LEO018.A0101_LEO089.A0101	un	deg3	15.7383	Unrelated	0.241388	0.00306381	4709	19508	0.254113
LEO018.A0101_LEO090.A0101	un	deg3	10.7519	Unrelated	0.242242	0.00315294	4473	18465	0.254113
LEO018.A0101_LEO091.A0101	un	deg3	24.3081	Unrelated	0.26302	0.0032859	4722	17953	0.254113
LEO018.A0101_LEO092.A0101	un	deg3	12.5505	Unrelated	0.247174	0.00379535	3193	12918	0.254113
LEO018.A0101_LEO093.A0101	un	deg3	12.195	Unrelated	0.239909	0.00306992	4642	19349	0.254113
LEO018.A0101_LEO094.A0101	un	deg3	15.5689	Unrelated	0.246468	0.00308874	4798	19467	0.254113
LEO018.A0101_LEO095.A0101	un	deg3	6.92868	Unrelated	0.234559	0.00315789	4223	18004	0.254113
LEO018.A0101_LEO096.A0101	un	deg3	8.63736	Unrelated	0.240129	0.00308093	4616	19223	0.254113
LEO018.A0101_LEO097.A0101	un	deg3	9.72764	Unrelated	0.239815	0.00305838	4674	19490	0.254113
LEO018.A0101_LEO098.A0101	un	deg3	9.97052	Unrelated	0.237623	0.00308401	4526	19047	0.254113
LEO018.A0101_LEO099.A0101	un	deg3	11.3327	Unrelated	0.239186	0.00313489	4429	18517	0.254113
LEO018.A0101_LEO102.A0101	un	deg3	5.91563	Unrelated	0.238315	0.00315751	4339	18207	0.254113
LEO018.A0101_LEO104.A0101	un	deg3	22.2985	Unrelated	0.25155	0.00311846	4870	19360	0.254113
LEO018.A0101_LEO105.A0101	un	deg3	21.3847	Unrelated	0.253872	0.00312192	4934	19435	0.254113
LEO018.A0101_LEO106.A0101	un	deg3	13.5063	Unrelated	0.249074	0.00310117	4844	19448	0.254113
LEO018.A0101_LEO107.A0101	un	deg3	19.5987	Unrelated	0.243651	0.0031128	4634	19019	0.254113
LEO018.A0101_LEO108.A0101	un	deg3	8.20362	Unrelated	0.242385	0.00335473	3955	16317	0.254113
LEO018.A0101_LEO111.A0101	un	deg3	17.603	Unrelated	0.251885	0.00329343	4376	17373	0.254113
LEO018.A0101_LEO112.A0101	un	deg3	11.38	Unrelated	0.238879	0.00311223	4484	18771	0.254113
LEO018.A0101_LEO113.A0101	un	deg3	15.6817	Unrelated	0.240931	0.00322977	4224	17532	0.254113
LEO018.A0101_LEO114.A0101	un	deg3	13.0382	Unrelated	0.239318	0.00310084	4531	18933	0.254113
LEO018.A0101_LEO115.A0101	un	deg3	11.7251	Unrelated	0.241382	0.00349094	3627	15026	0.254113
LEO018.A0101_LEO116.A0101	un	deg3	8.0031	Unrelated	0.247004	0.00390741	3009	12182	0.254113
LEO018.A0101_LEO117.A0101	un	deg3	9.28805	Second_Degree	0.229248	0.00338507	3535	15420	0.254113
LEO018.A0101_LEO118.A0101	un	deg3	14.6166	Unrelated	0.247213	0.00321281	4457	18029	0.254113
LEO018.A0101_LEO119.A0101	un	deg3	13.62	Unrelated	0.238942	0.00347271	3603	15079	0.254113
LEO018.A0101_LEO120.A0101	un	deg3	12.7366	Unrelated	0.245214	0.00312852	4637	18910	0.254113
LEO018.A0101_LEO121.A0101	un	deg3	9.43443	Unrelated	0.244564	0.00316908	4499	18396	0.254113
LEO018.A0101_LEO122.A0101	un	deg3	2.5021	Unrelated	0.241266	0.0059608	1243	5152	0.254113
LEO018.A0101_LEO123.A0101	un	deg3	5.39139	Unrelated	0.248341	0.00594872	1310	5275	0.254113
LEO018.A0101_LEO124.A0101	un	deg3	19.8765	Unrelated	0.251309	0.00338405	4129	16430	0.254113
LEO018.A0101_LEO125.A0101	un	deg3	14.9967	Unrelated	0.249733	0.00316098	4683	18752	0.254113
LEO018.A0101_LEO126.A0101	un	deg3	7.96276	Unrelated	0.245542	0.00384861	3071	12507	0.254113
LEO018.A0101_LEO127.A0101	un	deg3	22.4409	Unrelated	0.263549	0.00374255	3652	13857	0.254113
LEO018.A0101_LEO128.A0101	un	deg3	12.3055	Unrelated	0.240418	0.00312667	4491	18680	0.254113
LEO018.A0101_LEO129.A0101	un	deg3	15.0061	Unrelated	0.254874	0.00376648	3412	13387	0.254113
LEO018.A0101_LEO130.A0101	un	deg3	8.41569	Unrelated	0.259892	0.00671088	1110	4271	0.254113
LEO018.A0101_LEO131.A0101	un	deg3	9.53049	Unrelated	0.239244	0.00311694	4482	18734	0.254113
LEO018.A0101_LEO132.A0101	un	deg3	6.55573	Unrelated	0.242133	0.00428846	2416	9978	0.254113
LEO018.A0101_LEO133.A0101	un	deg3	11.5074	Unrelated	0.237546	0.0046185	2017	8491	0.254113
LEO018.A0101_LEO133.B0101	un	deg3	11.5074	Unrelated	0.250339	0.00426067	2588	10338	0.254113
LEO018.A0101_LEO134.A0101	un	deg3	4.23273	Unrelated	0.244918	0.00555085	1470	6002	0.254113
LEO018.A0101_LEO135.A0101	un	deg3	12.2596	Unrelated	0.234512	0.00312751	4304	18353	0.254113
LEO018.A0101_LEO136.A0101	un	deg3	14.9046	Unrelated	0.244773	0.00397202	2868	11717	0.254113
LEO018.A0101_LEO137.A0101	un	deg3	12.6525	Unrelated	0.239216	0.00313451	4431	18523	0.254113
LEO019.A0101_LEO020.A0101	un	deg3	5.42284	Unrelated	0.23461	0.0026792	5869	25016	0.254113
LEO019.A0101_LEO021.A0101	un	deg3	19.3361	Unrelated	0.244235	0.00311738	4639	18994	0.254113
LEO019.A0101_LEO023.A0101	un	deg3	13.6803	Unrelated	0.244231	0.00270304	6170	25263	0.254113
LEO019.A0101_LEO024.A0101	pc	sec	35.9147	First_Degree	0.181408	0.00293091	3136	17287	0.254113
LEO019.A0101_LEO025.A0101	un	deg3	25.337	Unrelated	0.254005	0.00281543	6072	23905	0.254113
LEO019.A0101_LEO026.A0101	un	deg3	11.4105	Unrelated	0.247143	0.00270297	6294	25467	0.254113
LEO019.A0101_LEO027.A0101	un	deg3	24.2495	Unrelated	0.259951	0.00273325	6694	25751	0.254113
LEO019.A0101_LEO029.A0101	deg3	un	4.98861	Second_Degree	0.227862	0.00262909	5800	25454	0.254113
LEO019.A0101_LEO030.A0101	un	deg3	14.2224	Unrelated	0.24143	0.00266492	6226	25788	0.254113
LEO019.A0101_LEO031.A0101	un	deg3	9.32126	Unrelated	0.236894	0.00273382	5730	24188	0.254113
LEO019.A0101_LEO032.A0101	un	deg3	18.0091	Unrelated	0.261738	0.00495855	2057	7859	0.254113
LEO019.A0101_LEO033.A0101	un	deg3	12.3594	Unrelated	0.2442	0.00267366	6305	25819	0.254113
LEO019.A0101_LEO035.A0101	un	deg3	19.4241	Unrelated	0.244495	0.00269503	6218	25432	0.254113
LEO019.A0101_LEO036.A0101	un	deg3	4.59831	Unrelated	0.240402	0.00266653	6174	25682	0.254113
LEO019.A0101_LEO038.A0101	un	deg3	6.0411	Unrelated	0.242897	0.00266804	6275	25834	0.254113
LEO019.A0101_LEO041.A0101	un	deg3	15.0584	Unrelated	0.246504	0.00272409	6170	25030	0.254113
LEO019.A0101_LEO042.A0101	un	deg3	21.2311	Unrelated	0.258052	0.00386407	3309	12823	0.254113
LEO019.A0101_LEO044.A0101	un	deg3	5.9523	Unrelated	0.236503	0.00278372	5511	23302	0.254113
LEO019.A0101_LEO045.A0101	un	deg3	7.08232	Unrelated	0.23549	0.00288323	5100	21657	0.254113
LEO019.A0101_LEO046.A0101	un	deg3	13.8306	Unrelated	0.244054	0.00268858	6229	25523	0.254113
LEO019.A0101_LEO047.A0101	un	deg3	8.84544	Unrelated	0.244374	0.00288276	5430	22220	0.254113
LEO019.A0101_LEO048.A0101	un	deg3	13.0208	Unrelated	0.247769	0.0026889	6387	25778	0.254113
LEO019.A0101_LEO049.A0101	deg3	sec	2.68615	Second_Degree	0.222008	0.00260861	5635	25382	0.254113
LEO019.A0101_LEO050.A0101	deg3	un	0.591163	Second_Degree	0.2287	0.00267139	5653	24718	0.254113
LEO019.A0101_LEO051.A0101	un	deg3	21.1927	Unrelated	0.242285	0.00272842	5975	24661	0.254113
LEO019.A0101_LEO052.A0101	un	deg3	12.5111	Unrelated	0.241816	0.0026891	6131	25354	0.254113
LEO019.A0101_LEO053.A0101	un	deg3	7.03033	Unrelated	0.237791	0.00275995	5658	23794	0.254113
LEO019.A0101_LEO054.A0101	un	deg3	25.5282	Unrelated	0.267131	0.0028317	6522	24415	0.254113
LEO019.A0101_LEO055.A0101	un	deg3	14.2801	Unrelated	0.244023	0.00268013	6267	25682	0.254113
LEO019.A0101_LEO056.A0101	un	deg3	4.71263	Unrelated	0.236461	0.00265226	6069	25666	0.254113
LEO019.A0101_LEO058.A0101	un	deg3	4.31422	Unrelated	0.238389	0.00265633	6134	25731	0.254113
LEO019.A0101_LEO059.A0101	un	deg3	19.4728	Unrelated	0.242516	0.00267414	6230	25689	0.254113
LEO019.A0101_LEO060.A0101	un	deg3	7.52846	Unrelated	0.240647	0.002663	6201	25768	0.254113
LEO019.A0101_LEO061.A0101	un	deg3	18.0255	Unrelated	0.238058	0.00308571	4535	19050	0.254113
LEO019.A0101_LEO063.A0101	un	deg3	14.9151	Unrelated	0.250576	0.00270856	6414	25597	0.254113
LEO019.A0101_LEO064.A0101	un	deg3	22.2021	Unrelated	0.240715	0.00289844	5237	21756	0.254113
LEO019.A0101_LEO065.A0101	un	deg3	15.0943	Unrelated	0.243619	0.0027344	6004	24645	0.254113
LEO019.A0101_LEO067.A0101	sib	sec	50.4332	First_Degree	0.184074	0.00247149	4526	24588	0.254113
LEO019.A0101_LEO068.A0101	un	deg3	5.52705	Unrelated	0.235007	0.00268008	5882	25029	0.254113
LEO019.A0101_LEO069.A0101	un	deg3	12.7739	Unrelated	0.246116	0.00267767	6369	25878	0.254113
LEO019.A0101_LEO070.A0101	un	deg3	15.7337	Unrelated	0.25049	0.0027398	6265	25011	0.254113
LEO019.A0101_LEO072.A0101	un	deg3	2.78942	Unrelated	0.239223	0.0026622	6143	25679	0.254113
LEO019.A0101_LEO073.A0101	un	deg3	7.78951	Unrelated	0.24614	0.00269315	6297	25583	0.254113
LEO019.A0101_LEO075.A0101	un	deg3	13.2252	Unrelated	0.239334	0.00266216	6148	25688	0.254113
LEO019.A0101_LEO077.A0101	un	deg3	25.6431	Unrelated	0.263293	0.00278998	6561	24919	0.254113
LEO019.A0101_LEO078.A0101	un	deg3	25.7309	Unrelated	0.269747	0.00275633	6994	25928	0.254113
LEO019.A0101_LEO079.A0101	un	deg3	24.6645	Unrelated	0.268941	0.00277957	6844	25448	0.254113
LEO019.A0101_LEO081.A0101	sec	deg3	4.47965	Second_Degree	0.213899	0.00259524	5340	24965	0.254113
LEO019.A0101_LEO082.A0101	un	deg3	15.4499	Unrelated	0.243244	0.00268303	6220	25571	0.254113
LEO019.A0101_LEO083.A0101	un	deg3	9.36635	Unrelated	0.243638	0.00271542	6089	24992	0.254113
LEO019.A0101_LEO084.A0101	un	deg3	19.2529	Unrelated	0.245198	0.003282	4213	17182	0.254113
LEO019.A0101_LEO085.A0101	deg3	un	2.99505	Second_Degree	0.231115	0.0026257	5957	25775	0.254113
LEO019.A0101_LEO086.A0101	un	deg3	24.506	Unrelated	0.258054	0.00292295	5783	22410	0.254113
LEO019.A0101_LEO087.A0101	deg3	un	4.63313	Unrelated	0.232367	0.00262918	5996	25804	0.254113
LEO019.A0101_LEO088.A0101	un	deg3	6.70965	Unrelated	0.238698	0.00265318	6162	25815	0.254113
LEO019.A0101_LEO089.A0101	un	deg3	9.91795	Unrelated	0.246574	0.00267805	6387	25903	0.254113
LEO019.A0101_LEO090.A0101	un	deg3	10.4547	Unrelated	0.238937	0.00267216	6085	25467	0.254113
LEO019.A0101_LEO091.A0101	un	deg3	25.6062	Unrelated	0.265622	0.00277842	6712	25269	0.254113
LEO019.A0101_LEO092.A0101	un	deg3	7.45061	Unrelated	0.243412	0.00284637	5533	22731	0.254113
LEO019.A0101_LEO093.A0101	sec	deg3	3.5489	Second_Degree	0.216436	0.0025634	5586	25809	0.254113
LEO019.A0101_LEO094.A0101	un	deg3	5.6617	Unrelated	0.238106	0.00264892	6156	25854	0.254113
LEO019.A0101_LEO095.A0101	un	deg3	8.91461	Unrelated	0.237743	0.00267901	6003	25250	0.254113
LEO019.A0101_LEO096.A0101	un	deg3	9.50034	Unrelated	0.241667	0.00266669	6228	25771	0.254113
LEO019.A0101_LEO097.A0101	deg3	un	4.27532	Second_Degree	0.230829	0.00261964	5972	25872	0.254113
LEO019.A0101_LEO098.A0101	un	deg3	0.698256	Unrelated	0.235333	0.00264505	6053	25721	0.254113
LEO019.A0101_LEO099.A0101	un	deg3	14.2436	Unrelated	0.23885	0.00267047	6089	25493	0.254113
LEO019.A0101_LEO102.A0101	un	deg3	15.1469	Unrelated	0.240911	0.00268239	6123	25416	0.254113
LEO019.A0101_LEO104.A0101	un	deg3	9.08913	Unrelated	0.250213	0.00269523	6462	25826	0.254113
LEO019.A0101_LEO105.A0101	un	deg3	14.3271	Unrelated	0.252088	0.00270036	6518	25856	0.254113
LEO019.A0101_LEO106.A0101	un	deg3	12.4213	Unrelated	0.247691	0.00268357	6409	25875	0.254113
LEO019.A0101_LEO107.A0101	un	deg3	17.2491	Unrelated	0.24717	0.00269042	6354	25707	0.254113
LEO019.A0101_LEO108.A0101	un	deg3	10.1693	Unrelated	0.241084	0.00272618	5935	24618	0.254113
LEO019.A0101_LEO111.A0101	un	deg3	13.939	Unrelated	0.249093	0.00273098	6247	25079	0.254113
LEO019.A0101_LEO112.A0101	un	deg3	12.0047	Unrelated	0.245303	0.00268634	6293	25654	0.254113
LEO019.A0101_LEO113.A0101	un	deg3	16.8293	Unrelated	0.247545	0.00272138	6226	25151	0.254113
LEO019.A0101_LEO114.A0101	un	deg3	14.29	Unrelated	0.241228	0.00266841	6201	25706	0.254113
LEO019.A0101_LEO115.A0101	un	deg3	13.5266	Unrelated	0.247475	0.00278242	5953	24055	0.254113
LEO019.A0101_LEO116.A0101	un	deg3	17.1768	Unrelated	0.244244	0.00286725	5484	22453	0.254113
LEO019.A0101_LEO117.A0101	un	deg3	11.9847	Unrelated	0.23825	0.00273654	5774	24235	0.254113
LEO019.A0101_LEO118.A0101	un	deg3	15.3757	Unrelated	0.251726	0.00272614	6380	25345	0.254113
LEO019.A0101_LEO119.A0101	un	deg3	9.5849	Unrelated	0.240396	0.00276136	5757	23948	0.254113
LEO019.A0101_LEO120.A0101	un	deg3	22.1452	Unrelated	0.248519	0.00269781	6377	25660	0.254113
LEO019.A0101_LEO121.A0101	un	deg3	9.99918	Unrelated	0.239354	0.00267434	6093	25456	0.254113
LEO019.A0101_LEO122.A0101	un	deg3	4.96807	Unrelated	0.241088	0.00344999	3706	15372	0.254113
LEO019.A0101_LEO123.A0101	un	deg3	11.975	Unrelated	0.249252	0.00345247	3913	15699	0.254113
LEO019.A0101_LEO124.A0101	un	deg3	20.6318	Unrelated	0.250101	0.00275702	6171	24674	0.254113
LEO019.A0101_LEO125.A0101	un	deg3	16.1002	Unrelated	0.250685	0.00271102	6407	25558	0.254113
LEO019.A0101_LEO126.A0101	un	deg3	10.7383	Unrelated	0.242911	0.00286353	5448	22428	0.254113
LEO019.A0101_LEO127.A0101	un	deg3	28.0643	Unrelated	0.26673	0.00289746	6214	23297	0.254113
LEO019.A0101_LEO128.A0101	un	deg3	13.2141	Unrelated	0.24086	0.00267536	6153	25546	0.254113
LEO019.A0101_LEO129.A0101	un	deg3	14.2549	Unrelated	0.251259	0.00285749	5789	23040	0.254113
LEO019.A0101_LEO130.A0101	un	deg3	22.918	Unrelated	0.260107	0.00371095	3635	13975	0.254113
LEO019.A0101_LEO131.A0101	un	deg3	20.4921	Unrelated	0.249404	0.00270476	6382	25589	0.254113
LEO019.A0101_LEO132.A0101	sec	deg3	4.54304	Second_Degree	0.220943	0.00288001	4585	20752	0.254113
LEO019.A0101_LEO133.A0101	un	deg3	13.4219	Unrelated	0.246287	0.00307819	4825	19591	0.254113
LEO019.A0101_LEO133.B0101	un	deg3	13.4219	Unrelated	0.24371	0.00296082	5124	21025	0.254113
LEO019.A0101_LEO134.A0101	un	deg3	14.7325	Unrelated	0.241967	0.003341	3976	16432	0.254113
LEO019.A0101_LEO135.A0101	un	deg3	9.56729	Unrelated	0.241137	0.00268187	6135	25442	0.254113
LEO019.A0101_LEO136.A0101	un	deg3	14.1837	Unrelated	0.242211	0.0028894	5325	21985	0.254113
LEO019.A0101_LEO137.A0101	un	deg3	4.08191	Unrelated	0.233934	0.00264996	5970	25520	0.254113
LEO020.A0101_LEO021.A0101	un	deg3	12.3236	Unrelated	0.236613	0.00314644	4317	18245	0.254113
LEO020.A0101_LEO023.A0101	un	deg3	2.36182	Second_Degree	0.229178	0.00265834	5729	24998	0.254113
LEO020.A0101_LEO024.A0101	deg3	un	3.03147	Second_Degree	0.223184	0.00322776	3714	16641	0.254113
LEO020.A0101_LEO025.A0101	un	deg3	25.0921	Unrelated	0.25554	0.00284741	5996	23464	0.254113
LEO020.A0101_LEO026.A0101	un	deg3	9.04864	Unrelated	0.239501	0.00268632	6045	25240	0.254113
LEO020.A0101_LEO027.A0101	un	deg3	23.6463	Unrelated	0.260934	0.00275165	6646	25470	0.254113
LEO020.A0101_LEO029.A0101	un	deg3	0.569466	Unrelated	0.235219	0.00267441	5916	25151	0.254113
LEO020.A0101_LEO030.A0101	un	deg3	11.7547	Unrelated	0.236381	0.00266073	6027	25497	0.254113
LEO020.A0101_LEO031.A0101	un	deg3	10.1867	Unrelated	0.235373	0.00274643	5616	23860	0.254113
LEO020.A0101_LEO032.A0101	un	deg3	18.8834	Unrelated	0.263129	0.00518324	1899	7217	0.254113
LEO020.A0101_LEO033.A0101	un	deg3	6.61416	Unrelated	0.236848	0.00266186	6042	25510	0.254113
LEO020.A0101_LEO035.A0101	un	deg3	10.0426	Unrelated	0.239676	0.00269512	6013	25088	0.254113
LEO020.A0101_LEO036.A0101	pc	sec	41.8711	First_Degree	0.184395	0.00243011	4696	25467	0.254113
LEO020.A0101_LEO038.A0101	un	deg3	6.21534	Unrelated	0.237166	0.00265654	6080	25636	0.254113
LEO020.A0101_LEO041.A0101	un	deg3	15.563	Unrelated	0.244548	0.00273654	6033	24670	0.254113
LEO020.A0101_LEO042.A0101	un	deg3	19.7896	Unrelated	0.256297	0.00399364	3063	11951	0.254113
LEO020.A0101_LEO044.A0101	un	deg3	6.28085	Unrelated	0.237985	0.00281742	5437	22846	0.254113
LEO020.A0101_LEO045.A0101	deg3	un	1.75195	Second_Degree	0.229014	0.00288478	4859	21217	0.254113
LEO020.A0101_LEO046.A0101	un	deg3	9.73457	Unrelated	0.242595	0.00269924	6118	25219	0.254113
LEO020.A0101_LEO047.A0101	un	deg3	9.348	Unrelated	0.242714	0.00290455	5288	21787	0.254113
LEO020.A0101_LEO048.A0101	un	deg3	7.44766	Unrelated	0.237371	0.00266461	6052	25496	0.254113
LEO020.A0101_LEO049.A0101	un	deg3	5.38577	Unrelated	0.236699	0.00267936	5957	25167	0.254113
LEO020.A0101_LEO050.A0101	un	deg3	2.41822	Second_Degree	0.228946	0.00269032	5584	24390	0.254113
LEO020.A0101_LEO051.A0101	un	deg3	12.0925	Unrelated	0.242043	0.00275017	5871	24256	0.254113
LEO020.A0101_LEO052.A0101	un	deg3	5.25727	Unrelated	0.234454	0.00267655	5874	25054	0.254113
LEO020.A0101_LEO053.A0101	un	deg3	3.34368	Second_Degree	0.230707	0.00275391	5399	23402	0.254113
LEO020.A0101_LEO054.A0101	un	deg3	25.2864	Unrelated	0.270179	0.00286796	6477	23973	0.254113
LEO020.A0101_LEO055.A0101	un	deg3	12.655	Unrelated	0.237748	0.00267195	6035	25384	0.254113
LEO020.A0101_LEO056.A0101	sec	deg3	8.83262	Second_Degree	0.21105	0.00255789	5371	25449	0.254113
LEO020.A0101_LEO058.A0101	un	deg3	8.45209	Unrelated	0.238916	0.00266868	6100	25532	0.254113
LEO020.A0101_LEO059.A0101	un	deg3	12.239	Unrelated	0.232476	0.00265154	5900	25379	0.254113
LEO020.A0101_LEO060.A0101	un	deg3	14.4502	Unrelated	0.242339	0.00268589	6168	25452	0.254113
LEO020.A0101_LEO061.A0101	un	deg3	12.0819	Unrelated	0.239387	0.00315605	4376	18280	0.254113
LEO020.A0101_LEO063.A0101	un	deg3	19.2015	Unrelated	0.246144	0.00270915	6223	25282	0.254113
LEO020.A0101_LEO064.A0101	un	deg3	6.73123	Unrelated	0.233984	0.00290458	4971	21245	0.254113
LEO020.A0101_LEO065.A0101	un	deg3	14.8113	Unrelated	0.23653	0.00272741	5742	24276	0.254113
LEO020.A0101_LEO067.A0101	un	deg3	5.26014	Second_Degree	0.230084	0.00270194	5583	24265	0.254113
LEO020.A0101_LEO068.A0101	un	deg3	5.40434	Unrelated	0.23504	0.00269348	5825	24783	0.254113
LEO020.A0101_LEO069.A0101	un	deg3	11.7687	Unrelated	0.240142	0.00267169	6139	25564	0.254113
LEO020.A0101_LEO070.A0101	un	deg3	13.1401	Unrelated	0.24541	0.00274257	6042	24620	0.254113
LEO020.A0101_LEO072.A0101	un	deg3	0.119508	Unrelated	0.234631	0.00265598	5973	25457	0.254113
LEO020.A0101_LEO073.A0101	un	deg3	4.53914	Unrelated	0.23669	0.00266832	6006	25375	0.254113
LEO020.A0101_LEO075.A0101	un	deg3	10.8068	Unrelated	0.238642	0.00266873	6088	25511	0.254113
LEO020.A0101_LEO077.A0101	un	deg3	25.3859	Unrelated	0.260357	0.00279674	6410	24620	0.254113
LEO020.A0101_LEO078.A0101	un	deg3	25.1851	Unrelated	0.264799	0.00275621	6786	25627	0.254113
LEO020.A0101_LEO079.A0101	un	deg3	21.8695	Unrelated	0.265123	0.00278642	6653	25094	0.254113
LEO020.A0101_LEO081.A0101	un	deg3	3.86855	Second_Degree	0.231995	0.00269174	5705	24591	0.254113
LEO020.A0101_LEO082.A0101	un	deg3	6.4227	Unrelated	0.235597	0.00267038	5950	25255	0.254113
LEO020.A0101_LEO083.A0101	un	deg3	5.08704	Unrelated	0.239079	0.00271257	5911	24724	0.254113
LEO020.A0101_LEO084.A0101	un	deg3	19.2517	Unrelated	0.243013	0.00334682	3991	16423	0.254113
LEO020.A0101_LEO085.A0101	un	deg3	5.1958	Unrelated	0.232504	0.00264064	5950	25591	0.254113
LEO020.A0101_LEO086.A0101	un	deg3	22.7392	Unrelated	0.257816	0.00295961	5632	21845	0.254113
LEO020.A0101_LEO087.A0101	un	deg3	4.14703	Unrelated	0.234408	0.00264654	6006	25622	0.254113
LEO020.A0101_LEO088.A0101	un	deg3	10.4674	Unrelated	0.236996	0.00265536	6078	25646	0.254113
LEO020.A0101_LEO089.A0101	un	deg3	0.485874	Second_Degree	0.228917	0.00262033	5885	25708	0.254113
LEO020.A0101_LEO090.A0101	un	deg3	4.06292	Unrelated	0.234782	0.00267268	5905	25151	0.254113
LEO020.A0101_LEO091.A0101	un	deg3	25.2207	Unrelated	0.25769	0.00276424	6451	25034	0.254113
LEO020.A0101_LEO092.A0101	un	deg3	6.12699	Unrelated	0.236888	0.00284787	5280	22289	0.254113
LEO020.A0101_LEO093.A0101	un	deg3	5.65332	Unrelated	0.239082	0.00266457	6126	25623	0.254113
LEO020.A0101_LEO094.A0101	un	deg3	2.32294	Second_Degree	0.23192	0.0026339	5955	25677	0.254113
LEO020.A0101_LEO095.A0101	sec	deg3	0.541358	Second_Degree	0.216169	0.00260151	5412	25036	0.254113
LEO020.A0101_LEO096.A0101	un	deg3	0.756658	Second_Degree	0.230526	0.00263308	5898	25585	0.254113
LEO020.A0101_LEO097.A0101	un	deg3	3.58806	Unrelated	0.233736	0.00264143	6000	25670	0.254113
LEO020.A0101_LEO098.A0101	un	deg3	5.72926	Unrelated	0.235107	0.00265565	5995	25499	0.254113
LEO020.A0101_LEO099.A0101	un	deg3	11.4123	Unrelated	0.237249	0.00267587	5996	25273	0.254113
LEO020.A0101_LEO102.A0101	un	deg3	1.16799	Second_Degree	0.229077	0.00264605	5778	25223	0.254113
LEO020.A0101_LEO104.A0101	un	deg3	2.46782	Unrelated	0.237381	0.00265835	6081	25617	0.254113
LEO020.A0101_LEO105.A0101	un	deg3	14.093	Unrelated	0.246764	0.00269203	6329	25648	0.254113
LEO020.A0101_LEO106.A0101	sec	deg3	0.50065	Second_Degree	0.222131	0.00259334	5707	25692	0.254113
LEO020.A0101_LEO107.A0101	un	deg3	20.0693	Unrelated	0.245638	0.00270167	6236	25387	0.254113
LEO020.A0101_LEO108.A0101	un	deg3	9.47474	Unrelated	0.232609	0.00271064	5651	24294	0.254113
LEO020.A0101_LEO111.A0101	un	deg3	11.6602	Unrelated	0.247952	0.00274325	6144	24779	0.254113
LEO020.A0101_LEO112.A0101	un	deg3	8.11141	Unrelated	0.240065	0.00268323	6083	25339	0.254113
LEO020.A0101_LEO113.A0101	un	deg3	8.85566	Unrelated	0.239541	0.00270829	5949	24835	0.254113
LEO020.A0101_LEO114.A0101	un	deg3	10.0072	Unrelated	0.238538	0.00266796	6087	25518	0.254113
LEO020.A0101_LEO115.A0101	un	deg3	14.1536	Unrelated	0.24585	0.00280195	5806	23616	0.254113
LEO020.A0101_LEO116.A0101	un	deg3	13.2342	Unrelated	0.237969	0.00288296	5192	21818	0.254113
LEO020.A0101_LEO117.A0101	un	deg3	8.3376	Unrelated	0.241719	0.00277582	5750	23788	0.254113
LEO020.A0101_LEO118.A0101	un	deg3	12.7094	Unrelated	0.245871	0.00272288	6149	25009	0.254113
LEO020.A0101_LEO119.A0101	un	deg3	9.43934	Unrelated	0.236728	0.00276571	5592	23622	0.254113
LEO020.A0101_LEO120.A0101	un	deg3	12.7266	Unrelated	0.248319	0.00270919	6315	25431	0.254113
LEO020.A0101_LEO121.A0101	un	deg3	4.75279	Unrelated	0.235084	0.00266995	5930	25225	0.254113
LEO020.A0101_LEO122.A0101	sib	sec	43.6764	First_Degree	0.184413	0.00320098	2707	14679	0.254113
LEO020.A0101_LEO123.A0101	un	deg3	2.57943	Unrelated	0.236106	0.00347521	3526	14934	0.254113
LEO020.A0101_LEO124.A0101	sec	deg3	0.941883	Second_Degree	0.217744	0.0026481	5289	24290	0.254113
LEO020.A0101_LEO125.A0101	un	deg3	11.9806	Unrelated	0.246968	0.00271499	6231	25230	0.254113
LEO020.A0101_LEO126.A0101	un	deg3	8.80332	Unrelated	0.240569	0.00288514	5280	21948	0.254113
LEO020.A0101_LEO127.A0101	un	deg3	24.8087	Unrelated	0.261253	0.00290983	5955	22794	0.254113
LEO020.A0101_LEO128.A0101	un	deg3	10.4611	Unrelated	0.233271	0.00265721	5909	25331	0.254113
LEO020.A0101_LEO129.A0101	un	deg3	10.6454	Unrelated	0.244837	0.00285956	5536	22611	0.254113
LEO020.A0101_LEO130.A0101	un	deg3	20.1035	Unrelated	0.2677	0.00387775	3490	13037	0.254113
LEO020.A0101_LEO131.A0101	un	deg3	13.084	Unrelated	0.240209	0.00268702	6072	25278	0.254113
LEO020.A0101_LEO132.A0101	un	deg3	8.09475	Unrelated	0.235731	0.00298638	4762	20201	0.254113
LEO020.A0101_LEO133.A0101	un	deg3	4.82488	Unrelated	0.234428	0.00308317	4426	18880	0.254113
LEO020.A0101_LEO133.B0101	un	deg3	4.82488	Unrelated	0.239593	0.00298712	4892	20418	0.254113
LEO020.A0101_LEO134.A0101	un	deg3	4.52287	Unrelated	0.233855	0.00337471	3679	15732	0.254113
LEO020.A0101_LEO135.A0101	un	deg3	8.75472	Unrelated	0.237265	0.00267848	5985	25225	0.254113
LEO020.A0101_LEO136.A0101	un	deg3	6.26062	Unrelated	0.236965	0.00290133	5090	21480	0.254113
LEO020.A0101_LEO137.A0101	un	deg3	8.86737	Unrelated	0.23653	0.0026708	5988	25316	0.254113
LEO021.A0101_LEO023.A0101	un	deg3	19.9147	Unrelated	0.245632	0.0031418	4611	18772	0.254113
LEO021.A0101_LEO024.A0101	un	deg3	7.03768	Unrelated	0.244759	0.00487598	1903	7775	0.254113
LEO021.A0101_LEO025.A0101	un	deg3	23.4468	Unrelated	0.264378	0.00350975	4174	15788	0.254113
LEO021.A0101_LEO026.A0101	un	deg3	10.0894	Unrelated	0.251289	0.00312994	4826	19205	0.254113
LEO021.A0101_LEO027.A0101	un	deg3	23.5353	Unrelated	0.256715	0.00310099	5094	19843	0.254113
LEO021.A0101_LEO029.A0101	un	deg3	10.4723	Unrelated	0.242372	0.00309208	4655	19206	0.254113
LEO021.A0101_LEO030.A0101	un	deg3	13.5759	Unrelated	0.238367	0.0030171	4754	19944	0.254113
LEO021.A0101_LEO031.A0101	un	deg3	17.7659	Unrelated	0.247683	0.0033596	4089	16509	0.254113
LEO021.A0101_LEO032.A0101	un	deg3	8.40456	Unrelated	0.262838	0.00951078	563	2142	0.254113
LEO021.A0101_LEO033.A0101	un	deg3	11.9229	Unrelated	0.246178	0.00304473	4928	20018	0.254113
LEO021.A0101_LEO035.A0101	sec	deg3	4.70485	Second_Degree	0.221734	0.00300551	4236	19104	0.254113
LEO021.A0101_LEO036.A0101	un	deg3	15.4072	Unrelated	0.247058	0.00307195	4870	19712	0.254113
LEO021.A0101_LEO038.A0101	un	deg3	11.4583	Unrelated	0.242177	0.00302411	4860	20068	0.254113
LEO021.A0101_LEO041.A0101	un	deg3	22.2742	Unrelated	0.250261	0.00321003	4557	18209	0.254113
LEO021.A0101_LEO042.A0101	un	deg3	9.92042	Unrelated	0.25383	0.00668119	1077	4243	0.254113
LEO021.A0101_LEO044.A0101	un	deg3	10.5134	Unrelated	0.241606	0.00350431	3605	14921	0.254113
LEO021.A0101_LEO045.A0101	un	deg3	9.4874	Unrelated	0.248338	0.00384351	3138	12636	0.254113
LEO021.A0101_LEO046.A0101	un	deg3	16.6362	Unrelated	0.251986	0.00311784	4886	19390	0.254113
LEO021.A0101_LEO047.A0101	un	deg3	10.3099	Unrelated	0.25049	0.00376196	3323	13266	0.254113
LEO021.A0101_LEO048.A0101	un	deg3	12.0934	Unrelated	0.245093	0.00304774	4882	19919	0.254113
LEO021.A0101_LEO049.A0101	un	deg3	17.8173	Unrelated	0.24765	0.00312796	4716	19043	0.254113
LEO021.A0101_LEO050.A0101	un	deg3	16.4342	Unrelated	0.245378	0.0032356	4340	17687	0.254113
LEO021.A0101_LEO051.A0101	un	deg3	12.4068	Unrelated	0.245359	0.00325723	4282	17452	0.254113
LEO021.A0101_LEO052.A0101	deg3	un	1.73809	Second_Degree	0.23155	0.00305934	4402	19011	0.254113
LEO021.A0101_LEO053.A0101	un	deg3	17.1073	Unrelated	0.241265	0.00341636	3784	15684	0.254113
LEO021.A0101_LEO054.A0101	un	deg3	24.1573	Unrelated	0.264424	0.0033909	4473	16916	0.254113
LEO021.A0101_LEO055.A0101	un	deg3	13.7996	Unrelated	0.24953	0.00308308	4916	19701	0.254113
LEO021.A0101_LEO056.A0101	un	deg3	17.6611	Unrelated	0.238468	0.00303903	4689	19663	0.254113
LEO021.A0101_LEO058.A0101	un	deg3	14.4933	Unrelated	0.243344	0.00304988	4817	19795	0.254113
LEO021.A0101_LEO059.A0101	un	deg3	12.5764	Unrelated	0.243331	0.0030529	4807	19755	0.254113
LEO021.A0101_LEO060.A0101	un	deg3	21.5799	Unrelated	0.24892	0.00306434	4956	19910	0.254113
LEO021.A0101_LEO061.A0101	un	deg3	9.33926	Unrelated	0.247597	0.0045368	2241	9051	0.254113
LEO021.A0101_LEO063.A0101	un	deg3	20.669	Unrelated	0.247846	0.00309223	4832	19496	0.254113
LEO021.A0101_LEO064.A0101	un	deg3	8.9713	Unrelated	0.246476	0.00384586	3095	12557	0.254113
LEO021.A0101_LEO065.A0101	un	deg3	22.5223	Unrelated	0.250776	0.003287	4361	17390	0.254113
LEO021.A0101_LEO067.A0101	un	deg3	18.2941	Unrelated	0.241155	0.00326059	4151	17213	0.254113
LEO021.A0101_LEO068.A0101	un	deg3	12.753	Unrelated	0.24582	0.00318271	4499	18302	0.254113
LEO021.A0101_LEO069.A0101	un	deg3	13.3347	Unrelated	0.241532	0.00301641	4863	20134	0.254113
LEO021.A0101_LEO070.A0101	un	deg3	21.3858	Unrelated	0.252741	0.00321746	4611	18244	0.254113
LEO021.A0101_LEO072.A0101	un	deg3	14.8189	Unrelated	0.246983	0.00307086	4871	19722	0.254113
LEO021.A0101_LEO073.A0101	un	deg3	10.2306	Unrelated	0.243994	0.00307398	4763	19521	0.254113
LEO021.A0101_LEO075.A0101	un	deg3	18.3873	Unrelated	0.246111	0.0030662	4857	19735	0.254113
LEO021.A0101_LEO077.A0101	un	deg3	24.4021	Unrelated	0.262883	0.0032645	4780	18183	0.254113
LEO021.A0101_LEO078.A0101	un	deg3	24.6697	Unrelated	0.266594	0.00310862	5394	20233	0.254113
LEO021.A0101_LEO079.A0101	un	deg3	24.0389	Unrelated	0.270009	0.0032184	5138	19029	0.254113
LEO021.A0101_LEO081.A0101	un	deg3	16.8957	Unrelated	0.240827	0.00317131	4378	18179	0.254113
LEO021.A0101_LEO082.A0101	un	deg3	10.0814	Unrelated	0.238837	0.00305803	4643	19440	0.254113
LEO021.A0101_LEO083.A0101	un	deg3	17.6371	Unrelated	0.242477	0.00317581	4416	18212	0.254113
LEO021.A0101_LEO084.A0101	un	deg3	11.2229	Unrelated	0.252891	0.00506974	1859	7351	0.254113
LEO021.A0101_LEO085.A0101	un	deg3	14.0575	Unrelated	0.246803	0.00305305	4922	19943	0.254113
LEO021.A0101_LEO086.A0101	un	deg3	20.911	Unrelated	0.253774	0.0037808	3362	13248	0.254113
LEO021.A0101_LEO087.A0101	un	deg3	15.4826	Unrelated	0.245525	0.00304352	4910	19998	0.254113
LEO021.A0101_LEO088.A0101	un	deg3	16.595	Unrelated	0.242077	0.00302837	4843	20006	0.254113
LEO021.A0101_LEO089.A0101	un	deg3	15.3352	Unrelated	0.242965	0.00301874	4904	20184	0.254113
LEO021.A0101_LEO090.A0101	un	deg3	18.9785	Unrelated	0.249035	0.00312341	4774	19170	0.254113
LEO021.A0101_LEO091.A0101	un	deg3	24.5761	Unrelated	0.267195	0.00322602	5027	18814	0.254113
LEO021.A0101_LEO092.A0101	un	deg3	12.8032	Unrelated	0.251975	0.00369584	3477	13799	0.254113
LEO021.A0101_LEO093.A0101	un	deg3	14.1703	Unrelated	0.245935	0.00304129	4931	20050	0.254113
LEO021.A0101_LEO094.A0101	un	deg3	21.0795	Unrelated	0.248981	0.00304901	5008	20114	0.254113
LEO021.A0101_LEO095.A0101	un	deg3	12.4857	Unrelated	0.24117	0.00312241	4527	18771	0.254113
LEO021.A0101_LEO096.A0101	un	deg3	18.0146	Unrelated	0.246317	0.00304988	4916	19958	0.254113
LEO021.A0101_LEO097.A0101	un	deg3	12.7427	Unrelated	0.24648	0.00303464	4971	20168	0.254113
LEO021.A0101_LEO098.A0101	un	deg3	14.071	Unrelated	0.243086	0.00304716	4817	19816	0.254113
LEO021.A0101_LEO099.A0101	un	deg3	12.9594	Unrelated	0.244579	0.0030958	4715	19278	0.254113
LEO021.A0101_LEO102.A0101	un	deg3	18.9223	Unrelated	0.241635	0.00309517	4622	19128	0.254113
LEO021.A0101_LEO104.A0101	un	deg3	22.298	Unrelated	0.252415	0.00307296	5044	19983	0.254113
LEO021.A0101_LEO105.A0101	un	deg3	23.8044	Unrelated	0.260186	0.00309453	5230	20101	0.254113
LEO021.A0101_LEO106.A0101	un	deg3	20.5454	Unrelated	0.25052	0.00305044	5055	20178	0.254113
LEO021.A0101_LEO107.A0101	un	deg3	21.8855	Unrelated	0.246152	0.00307011	4846	19687	0.254113
LEO021.A0101_LEO108.A0101	un	deg3	15.4145	Unrelated	0.243104	0.00326196	4204	17293	0.254113
LEO021.A0101_LEO111.A0101	un	deg3	19.4538	Unrelated	0.251594	0.00320288	4618	18355	0.254113
LEO021.A0101_LEO112.A0101	un	deg3	15.1708	Unrelated	0.240461	0.00305845	4695	19525	0.254113
LEO021.A0101_LEO113.A0101	deg3	sec	0.141524	Second_Degree	0.221198	0.00305608	4080	18445	0.254113
LEO021.A0101_LEO114.A0101	un	deg3	18.9912	Unrelated	0.246262	0.00307252	4842	19662	0.254113
LEO021.A0101_LEO115.A0101	un	deg3	19.0893	Unrelated	0.246362	0.00341248	3928	15944	0.254113
LEO021.A0101_LEO116.A0101	un	deg3	11.7869	Unrelated	0.245329	0.00375753	3217	13113	0.254113
LEO021.A0101_LEO117.A0101	un	deg3	11.8807	Unrelated	0.242893	0.00334585	3990	16427	0.254113
LEO021.A0101_LEO118.A0101	un	deg3	21.6704	Unrelated	0.250635	0.00315303	4735	18892	0.254113
LEO021.A0101_LEO119.A0101	un	deg3	17.34	Unrelated	0.247772	0.00339652	4003	16156	0.254113
LEO021.A0101_LEO120.A0101	un	deg3	19.3886	Unrelated	0.250153	0.00309421	4901	19592	0.254113
LEO021.A0101_LEO121.A0101	un	deg3	11.8649	Unrelated	0.244013	0.0030957	4697	19249	0.254113
LEO021.A0101_LEO122.A0101	un	deg3	4.22588	Unrelated	0.24362	0.00556223	1451	5956	0.254113
LEO021.A0101_LEO123.A0101	un	deg3	11.1104	Unrelated	0.245587	0.00558066	1461	5949	0.254113
LEO021.A0101_LEO124.A0101	un	deg3	22.6559	Unrelated	0.254887	0.00330453	4433	17392	0.254113
LEO021.A0101_LEO125.A0101	un	deg3	23.0077	Unrelated	0.253546	0.00311859	4934	19460	0.254113
LEO021.A0101_LEO126.A0101	un	deg3	13.7735	Unrelated	0.247485	0.00371145	3346	13520	0.254113
LEO021.A0101_LEO127.A0101	un	deg3	21.8036	Unrelated	0.264186	0.00363672	3883	14698	0.254113
LEO021.A0101_LEO128.A0101	un	deg3	17.0595	Unrelated	0.237784	0.00305323	4623	19442	0.254113
LEO021.A0101_LEO129.A0101	un	deg3	13.8358	Unrelated	0.254398	0.00361035	3702	14552	0.254113
LEO021.A0101_LEO130.A0101	un	deg3	13.1468	Unrelated	0.271502	0.00635659	1329	4895	0.254113
LEO021.A0101_LEO131.A0101	un	deg3	18.8057	Unrelated	0.247234	0.00309483	4804	19431	0.254113
LEO021.A0101_LEO132.A0101	un	deg3	11.015	Unrelated	0.249076	0.00410546	2764	11097	0.254113
LEO021.A0101_LEO133.A0101	un	deg3	13.1273	Unrelated	0.246574	0.0044254	2339	9486	0.254113
LEO021.A0101_LEO133.B0101	un	deg3	13.1273	Unrelated	0.25115	0.00407822	2840	11308	0.254113
LEO021.A0101_LEO134.A0101	un	deg3	10.3476	Unrelated	0.249455	0.0052155	1717	6883	0.254113
LEO021.A0101_LEO135.A0101	un	deg3	18.4709	Unrelated	0.242696	0.00309389	4660	19201	0.254113
LEO021.A0101_LEO136.A0101	un	deg3	16.4031	Unrelated	0.237346	0.00376304	3034	12783	0.254113
LEO021.A0101_LEO137.A0101	un	deg3	14.1827	Unrelated	0.245719	0.00309641	4750	19331	0.254113
LEO022.A0101_LEO023.A0101	un	deg3	18.5686	Unrelated	0.237051	0.00272774	5762	24307	0.254113
LEO022.A0101_LEO024.A0101	un	deg3	7.0893	Unrelated	0.233829	0.00342649	3568	15259	0.254113
LEO022.A0101_LEO025.A0101	un	deg3	22.336	Unrelated	0.256608	0.00290138	5815	22661	0.254113
LEO022.A0101_LEO026.A0101	un	deg3	13.5483	Unrelated	0.240834	0.0027291	5912	24548	0.254113
LEO022.A0101_LEO027.A0101	un	deg3	24.3201	Unrelated	0.254718	0.00276082	6344	24906	0.254113
LEO022.A0101_LEO028.A0101	un	deg3	12.3804	Unrelated	0.250329	0.00342744	3999	15975	0.254113
LEO022.A0101_LEO029.A0101	un	deg3	10.634	Unrelated	0.2395	0.00272259	5885	24572	0.254113
LEO022.A0101_LEO030.A0101	un	deg3	7.62863	Unrelated	0.233389	0.00267768	5824	24954	0.254113
LEO022.A0101_LEO031.A0101	un	deg3	13.1835	Unrelated	0.240026	0.00281713	5517	22985	0.254113
LEO022.A0101_LEO032.A0101	un	deg3	16.9349	Unrelated	0.251	0.00548407	1569	6251	0.254113
LEO022.A0101_LEO033.A0101	un	deg3	7.05264	Second_Degree	0.231071	0.00266516	5780	25014	0.254113
LEO022.A0101_LEO034.A0101	un	deg3	9.16019	Unrelated	0.241928	0.00273098	5949	24590	0.254113
LEO022.A0101_LEO035.A0101	un	deg3	13.1132	Unrelated	0.241785	0.00273561	5923	24497	0.254113
LEO022.A0101_LEO036.A0101	un	deg3	12.312	Unrelated	0.239277	0.0027076	5941	24829	0.254113
LEO022.A0101_LEO037.A0101	un	deg3	11.2363	Unrelated	0.240888	0.00300718	4871	20221	0.254113
LEO022.A0101_LEO038.A0101	un	deg3	9.71989	Unrelated	0.234602	0.00267982	5866	25004	0.254113
LEO022.A0101_LEO039.A0101	un	deg3	9.4858	Unrelated	0.232711	0.00267937	5788	24872	0.254113
LEO022.A0101_LEO040.A0101	un	deg3	9.60186	Unrelated	0.243858	0.00319786	4397	18031	0.254113
LEO022.A0101_LEO041.A0101	un	deg3	13.2014	Unrelated	0.238851	0.00275263	5731	23994	0.254113
LEO022.A0101_LEO042.A0101	un	deg3	16.6014	Unrelated	0.252262	0.00419492	2704	10719	0.254113
LEO022.A0101_LEO043.A0101	deg3	un	0.811506	Second_Degree	0.226331	0.00547528	1322	5841	0.254113
LEO022.A0101_LEO044.A0101	un	deg3	10.0802	Unrelated	0.23918	0.00287628	5261	21996	0.254113
LEO022.A0101_LEO045.A0101	un	deg3	9.30199	Unrelated	0.240906	0.00302073	4828	20041	0.254113
LEO022.A0101_LEO046.A0101	un	deg3	17.4948	Unrelated	0.246085	0.00274344	6066	24650	0.254113
LEO022.A0101_LEO047.A0101	un	deg3	13.9111	Unrelated	0.245711	0.00298849	5099	20752	0.254113
LEO022.A0101_LEO048.A0101	un	deg3	14.7681	Unrelated	0.243539	0.00271695	6078	24957	0.254113
LEO022.A0101_LEO049.A0101	un	deg3	9.86984	Unrelated	0.235783	0.00271611	5759	24425	0.254113
LEO022.A0101_LEO050.A0101	un	deg3	9.62488	Unrelated	0.238033	0.00277065	5624	23627	0.254113
LEO022.A0101_LEO051.A0101	un	deg3	8.36351	Second_Degree	0.231485	0.00274859	5451	23548	0.254113
LEO022.A0101_LEO052.A0101	un	deg3	14.0602	Unrelated	0.238931	0.00272782	5839	24438	0.254113
LEO022.A0101_LEO053.A0101	un	deg3	11.0156	Unrelated	0.235883	0.00283096	5305	22490	0.254113
LEO022.A0101_LEO054.A0101	un	deg3	25.3471	Unrelated	0.269526	0.00291312	6253	23200	0.254113
LEO022.A0101_LEO055.A0101	un	deg3	12.2958	Unrelated	0.239614	0.00270694	5958	24865	0.254113
LEO022.A0101_LEO056.A0101	un	deg3	12.9932	Unrelated	0.2375	0.00270225	5890	24800	0.254113
LEO022.A0101_LEO057.A0101	un	deg3	4.3705	Unrelated	0.2377	0.00361547	3295	13862	0.254113
LEO022.A0101_LEO058.A0101	un	deg3	12.101	Unrelated	0.233984	0.00268483	5818	24865	0.254113
LEO022.A0101_LEO059.A0101	un	deg3	9.1265	Unrelated	0.239602	0.00270842	5951	24837	0.254113
LEO022.A0101_LEO060.A0101	un	deg3	10.0677	Unrelated	0.241824	0.0027125	6026	24919	0.254113
LEO022.A0101_LEO061.A0101	un	deg3	6.10897	Unrelated	0.233486	0.00324597	3966	16986	0.254113
LEO022.A0101_LEO062.A0101	pc	sec	43.0392	First_Degree	0.176345	0.00251638	4045	22938	0.254113
LEO022.A0101_LEO063.A0101	un	deg3	18.4412	Unrelated	0.241648	0.0027192	5989	24784	0.254113
LEO022.A0101_LEO064.A0101	un	deg3	10.8849	Unrelated	0.23931	0.00300855	4813	20112	0.254113
LEO022.A0101_LEO065.A0101	un	deg3	18.8998	Unrelated	0.249035	0.00281677	5870	23571	0.254113
LEO022.A0101_LEO066.A0101	un	deg3	9.43975	Unrelated	0.240179	0.00273982	5839	24311	0.254113
LEO022.A0101_LEO067.A0101	un	deg3	12.4529	Unrelated	0.238868	0.00278331	5606	23469	0.254113
LEO022.A0101_LEO068.A0101	un	deg3	12.2146	Unrelated	0.23449	0.00273114	5643	24065	0.254113
LEO022.A0101_LEO069.A0101	deg3	un	2.34697	Second_Degree	0.226618	0.00264504	5677	25051	0.254113
LEO022.A0101_LEO070.A0101	un	deg3	12.9347	Unrelated	0.247751	0.00278619	5948	24008	0.254113
LEO022.A0101_LEO071.A0101	un	deg3	11.9838	Unrelated	0.241214	0.00272696	5937	24613	0.254113
LEO022.A0101_LEO072.A0101	un	deg3	13.9125	Unrelated	0.242762	0.00272269	6020	24798	0.254113
LEO022.A0101_LEO073.A0101	un	deg3	18.0258	Unrelated	0.240877	0.00271986	5954	24718	0.254113
LEO022.A0101_LEO074.A0101	un	deg3	14.0359	Unrelated	0.240863	0.00272799	5918	24570	0.254113
LEO022.A0101_LEO075.A0101	un	deg3	10.6771	Unrelated	0.241481	0.00271467	6002	24855	0.254113
LEO022.A0101_LEO076.A0101	un	deg3	13.3723	Unrelated	0.250142	0.00516174	1761	7040	0.254113
LEO022.A0101_LEO077.A0101	un	deg3	25.2403	Unrelated	0.258168	0.00282876	6179	23934	0.254113
LEO022.A0101_LEO078.A0101	un	deg3	28.2372	Unrelated	0.266202	0.00278942	6683	25105	0.254113
LEO022.A0101_LEO079.A0101	un	deg3	25.2423	Unrelated	0.26272	0.00281016	6444	24528	0.254113
LEO022.A0101_LEO080.A0101	un	deg3	12.4961	Unrelated	0.242826	0.00273171	5983	24639	0.254113
LEO022.A0101_LEO081.A0101	un	deg3	9.04473	Second_Degree	0.230422	0.00272144	5517	23943	0.254113
LEO022.A0101_LEO082.A0101	un	deg3	11.3802	Unrelated	0.236881	0.00270435	5855	24717	0.254113
LEO022.A0101_LEO083.A0101	un	deg3	12.6184	Unrelated	0.239098	0.00275406	5735	23986	0.254113
LEO022.A0101_LEO084.A0101	un	deg3	14.4392	Unrelated	0.246505	0.00349982	3738	15164	0.254113
LEO022.A0101_LEO085.A0101	un	deg3	11.2196	Unrelated	0.238471	0.00269855	5947	24938	0.254113
LEO022.A0101_LEO086.A0101	un	deg3	24.0258	Unrelated	0.250645	0.00299649	5243	20918	0.254113
LEO022.A0101_LEO087.A0101	un	deg3	10.5133	Unrelated	0.237584	0.00269347	5932	24968	0.254113
LEO022.A0101_LEO088.A0101	un	deg3	12.4459	Unrelated	0.237554	0.00269341	5931	24967	0.254113
LEO022.A0101_LEO089.A0101	un	deg3	13.7695	Unrelated	0.239203	0.00269513	5993	25054	0.254113
LEO022.A0101_LEO090.A0101	un	deg3	11.4515	Unrelated	0.234224	0.00270137	5757	24579	0.254113
LEO022.A0101_LEO091.A0101	un	deg3	25.6238	Unrelated	0.265306	0.00283197	6448	24304	0.254113
LEO022.A0101_LEO092.A0101	un	deg3	10.3489	Unrelated	0.241559	0.00293115	5151	21324	0.254113
LEO022.A0101_LEO093.A0101	un	deg3	12.7716	Unrelated	0.234243	0.00267839	5857	25004	0.254113
LEO022.A0101_LEO094.A0101	un	deg3	20.0363	Unrelated	0.24174	0.0027061	6051	25031	0.254113
LEO022.A0101_LEO095.A0101	un	deg3	10.544	Unrelated	0.23504	0.00272023	5711	24298	0.254113
LEO022.A0101_LEO096.A0101	un	deg3	12.2049	Unrelated	0.238038	0.002696	5940	24954	0.254113
LEO022.A0101_LEO097.A0101	un	deg3	9.83593	Unrelated	0.23824	0.00269204	5966	25042	0.254113
LEO022.A0101_LEO098.A0101	un	deg3	10.581	Unrelated	0.240797	0.00271205	5985	24855	0.254113
LEO022.A0101_LEO099.A0101	un	deg3	8.19973	Unrelated	0.240132	0.00272217	5913	24624	0.254113
LEO022.A0101_LEO100.A0101	un	deg3	13.0873	Unrelated	0.242426	0.00279555	5697	23500	0.254113
LEO022.A0101_LEO101.A0101	un	deg3	12.9897	Unrelated	0.235825	0.00292538	4966	21058	0.254113
LEO022.A0101_LEO102.A0101	un	deg3	14.2796	Unrelated	0.237294	0.0027181	5813	24497	0.254113
LEO022.A0101_LEO103.A0101	un	deg3	9.99836	Unrelated	0.239649	0.00272772	5869	24490	0.254113
LEO022.A0101_LEO104.A0101	un	deg3	19.4983	Unrelated	0.249349	0.00273749	6228	24977	0.254113
LEO022.A0101_LEO105.A0101	un	deg3	23.1366	Unrelated	0.245817	0.00272104	6155	25039	0.254113
LEO022.A0101_LEO106.A0101	un	deg3	13.6138	Unrelated	0.252006	0.00274332	6312	25047	0.254113
LEO022.A0101_LEO107.A0101	un	deg3	17.3114	Unrelated	0.242607	0.00271898	6030	24855	0.254113
LEO022.A0101_LEO108.A0101	un	deg3	9.71271	Second_Degree	0.231874	0.00275454	5443	23474	0.254113
LEO022.A0101_LEO109.A0101	un	deg3	10.1637	Unrelated	0.237609	0.00274341	5719	24069	0.254113
LEO022.A0101_LEO110.A0101	deg3	sec	1.37159	Unrelated	0.238279	0.00707501	864	3626	0.254113
LEO022.A0101_LEO111.A0101	un	deg3	19.1165	Unrelated	0.248712	0.00278678	5984	24060	0.254113
LEO022.A0101_LEO112.A0101	un	deg3	11.3867	Unrelated	0.236584	0.00270056	5859	24765	0.254113
LEO022.A0101_LEO113.A0101	un	deg3	9.20875	Unrelated	0.238562	0.00274241	5762	24153	0.254113
LEO022.A0101_LEO114.A0101	un	deg3	12.7577	Unrelated	0.235417	0.00269275	5844	24824	0.254113
LEO022.A0101_LEO115.A0101	un	deg3	10.563	Unrelated	0.238781	0.00282511	5438	22774	0.254113
LEO022.A0101_LEO116.A0101	un	deg3	11.9441	Unrelated	0.236647	0.00294829	4918	20782	0.254113
LEO022.A0101_LEO117.A0101	sec	deg3	11.869	Second_Degree	0.207086	0.00267332	4758	22976	0.254113
LEO022.A0101_LEO118.A0101	un	deg3	19.9539	Unrelated	0.247466	0.00276452	6030	24367	0.254113
LEO022.A0101_LEO119.A0101	un	deg3	13.1096	Unrelated	0.243234	0.00284385	5536	22760	0.254113
LEO022.A0101_LEO120.A0101	un	deg3	13.7817	Unrelated	0.244882	0.00273243	6065	24767	0.254113
LEO022.A0101_LEO121.A0101	un	deg3	10.7045	Unrelated	0.234793	0.00270552	5763	24545	0.254113
LEO022.A0101_LEO122.A0101	un	deg3	7.9321	Unrelated	0.23865	0.00370786	3154	13216	0.254113
LEO022.A0101_LEO123.A0101	un	deg3	16.6826	Unrelated	0.244658	0.00370935	3286	13431	0.254113
LEO022.A0101_LEO124.A0101	un	deg3	19.0753	Unrelated	0.249936	0.00282071	5889	23562	0.254113
LEO022.A0101_LEO125.A0101	un	deg3	20.8666	Unrelated	0.243516	0.00273024	6018	24713	0.254113
LEO022.A0101_LEO126.A0101	un	deg3	10.8438	Unrelated	0.240849	0.00295592	5040	20926	0.254113
LEO022.A0101_LEO127.A0101	un	deg3	25.0719	Unrelated	0.263569	0.00297661	5774	21907	0.254113
LEO022.A0101_LEO128.A0101	pc	sec	41.2074	First_Degree	0.17213	0.00240437	4243	24650	0.254113
LEO022.A0101_LEO129.A0101	un	deg3	19.0963	Unrelated	0.252953	0.00295854	5461	21589	0.254113
LEO022.A0101_LEO130.A0101	un	deg3	20.4391	Unrelated	0.257528	0.00405003	3002	11657	0.254113
LEO022.A0101_LEO131.A0101	un	deg3	9.70181	Unrelated	0.239678	0.00271462	5927	24729	0.254113
LEO022.A0101_LEO132.A0101	un	deg3	6.363	Unrelated	0.238025	0.00309663	4502	18914	0.254113
LEO022.A0101_LEO133.A0101	un	deg3	10.0692	Unrelated	0.241071	0.00323864	4205	17443	0.254113
[truncated: 6,012 more rows]

## Sheet: B
B. Comparison of kinship estimates from KIn and BREADR in Mödling
pair	KIn_1st	KIn_2nd	Likelihood	BREADR_Est	BREADR_pmr	BREADR_sd	BREADR_mismatch	BREADR_nsnps	BREADR_ave_rel
MGS001.A0101_MGS018.A0101	un	deg3	18.5136	Unrelated	0.25334	0.00275888	6296	24852	0.254113
MGS001.A0101_MGS029.A0101	un	deg3	18.5891	Unrelated	0.256276	0.00271532	6625	25851	0.254113
MGS001.A0101_MGS064.A0101	un	deg3	19.275	Unrelated	0.253476	0.00278185	6198	24452	0.254113
MGS001.A0101_MGS082.A0101	un	deg3	19.0276	Unrelated	0.249301	0.00275457	6149	24665	0.254113
MGS001.A0101_MGS083.A0101	un	deg3	18.4658	Unrelated	0.257636	0.00271923	6664	25866	0.254113
MGS001.A0101_MGS084.A0101	un	deg3	17.9751	Unrelated	0.251829	0.00293528	5507	21868	0.254113
MGS001.A0101_MGS085.A0101	un	deg3	19.9973	Unrelated	0.247702	0.00269994	6332	25563	0.254113
MGS001.A0101_MGS086.A0101	un	deg3	16.2396	Unrelated	0.250676	0.00269459	6485	25870	0.254113
MGS001.A0101_MGS087.A0101	un	deg3	13.1102	Unrelated	0.254978	0.00272603	6518	25563	0.254113
MGS001.A0101_MGS088.A0101	un	deg3	16.3441	Unrelated	0.24888	0.00285148	5722	22991	0.254113
MGS001.A0101_MGS089.A0101	un	deg3	18.968	Unrelated	0.249746	0.00281367	5911	23668	0.254113
MGS001.A0101_MGS090.A0101	un	deg3	20.1709	Unrelated	0.256254	0.00270839	6658	25982	0.254113
MGS001.A0101_MGS091.A0101	un	deg3	19.5094	Unrelated	0.250802	0.00269551	6486	25861	0.254113
MGS001.A0101_MGS092.A0101	un	deg3	18.4408	Unrelated	0.251559	0.00297121	5365	21327	0.254113
MGS001.A0101_MGS093.A0101	un	deg3	16.5329	Unrelated	0.252078	0.00269366	6550	25984	0.254113
MGS001.A0101_MGS094.A0101	un	deg3	18.9659	Unrelated	0.2559	0.00270529	6658	26018	0.254113
MGS001.A0101_MGS095.A0101	un	deg3	17.5581	Unrelated	0.247868	0.00355181	3663	14778	0.254113
MGS001.A0101_MGS096.A0101	un	deg3	18.2871	Unrelated	0.252599	0.00276339	6245	24723	0.254113
MGS001.A0101_MGS097.A0101	un	deg3	16.0281	Unrelated	0.248674	0.00270964	6328	25447	0.254113
MGS001.A0101_MGS098.A0101	un	deg3	18.0078	Unrelated	0.252608	0.00275752	6272	24829	0.254113
MGS001.A0101_MGS099.A0101	un	deg3	13.0209	Unrelated	0.250998	0.00275345	6224	24797	0.254113
MGS001.A0101_MGS100.A0101	un	deg3	16.4051	Unrelated	0.257449	0.00273055	6601	25640	0.254113
MGS001.A0101_MGS101.A0101	un	deg3	18.7244	Unrelated	0.248417	0.00271828	6277	25268	0.254113
MGS001.A0101_MGS102.A0101	un	deg3	18.43	Unrelated	0.253374	0.00270454	6553	25863	0.254113
MGS001.A0101_MGS103.A0101	un	deg3	13.5052	Unrelated	0.243256	0.00308732	4698	19313	0.254113
MGS001.A0101_MGS104.A0101	un	deg3	18.4736	Unrelated	0.250921	0.0026997	6471	25789	0.254113
MGS001.A0101_MGS105.A0101	un	deg3	19.0012	Unrelated	0.254001	0.00273313	6443	25366	0.254113
MGS001.A0101_MGS106.A0101	un	deg3	19.3532	Unrelated	0.250433	0.0026891	6501	25959	0.254113
MGS001.A0101_MGS107.A0101	un	deg3	13.2471	Unrelated	0.257282	0.00272413	6625	25750	0.254113
MGS001.A0101_MGS108.A0101	un	deg3	18.8098	Unrelated	0.256837	0.00275646	6452	25121	0.254113
MGS001.A0101_MGS109.A0101	un	deg3	14.4899	Unrelated	0.250791	0.00302342	5155	20555	0.254113
MGS001.A0101_MGS110.A0101	un	deg3	12.6173	Unrelated	0.249653	0.00268584	6483	25968	0.254113
MGS001.A0101_MGS111.A0101	un	deg3	17.6095	Unrelated	0.252649	0.00269708	6558	25957	0.254113
MGS001.A0101_MGS112.A0101	un	deg3	13.3398	Unrelated	0.253456	0.00282389	6014	23728	0.254113
MGS001.A0101_MGS113.A0101	un	deg3	19.24	Unrelated	0.247293	0.00277351	5984	24198	0.254113
MGS001.A0101_MGS114.A0101	un	deg3	19.8031	Unrelated	0.255772	0.00272929	6536	25554	0.254113
MGS001.A0101_MGS115.A0101	un	deg3	17.2925	Unrelated	0.254554	0.00270325	6610	25967	0.254113
MGS001.A0101_MGS116.A0101	un	deg3	18.0926	Unrelated	0.247439	0.00269329	6352	25671	0.254113
MGS001.A0101_MGS117.A0101	un	deg3	19.5271	Unrelated	0.250645	0.00288936	5639	22498	0.254113
MGS001.A0101_MGS118.A0101	un	deg3	17.9623	Unrelated	0.25463	0.00270885	6586	25865	0.254113
MGS001.A0101_MGS119.A0101	un	deg3	18.5352	Unrelated	0.255014	0.00270956	6599	25877	0.254113
MGS001.A0101_MGS120.A0101	un	deg3	12.8225	Unrelated	0.254749	0.0027101	6585	25849	0.254113
MGS001.A0101_MGS121.A0101	un	deg3	11.2421	Unrelated	0.25096	0.00396219	3005	11974	0.254113
MGS001.A0101_MGS122.A0101	un	deg3	17.5036	Unrelated	0.250269	0.00273495	6278	25085	0.254113
MGS001.A0101_MGS123.A0101	un	deg3	11.7201	Unrelated	0.24827	0.00267859	6458	26012	0.254113
MGS001.A0101_MGS124.A0101	un	deg3	12.6216	Unrelated	0.250474	0.00269507	6474	25847	0.254113
MGS001.A0101_MGS125.A0101	un	deg3	19.0399	Unrelated	0.249268	0.0026857	6467	25944	0.254113
MGS001.A0101_MGS126.A0101	un	deg3	16.8668	Unrelated	0.256613	0.00271602	6636	25860	0.254113
MGS001.A0101_MGS127.A0101	un	deg3	13.3149	Unrelated	0.254586	0.00273623	6453	25347	0.254113
MGS001.A0101_MGS128.A0101	un	deg3	15.9581	Unrelated	0.251438	0.0026958	6512	25899	0.254113
MGS001.A0101_MGS129.A0101	un	deg3	13.0163	Unrelated	0.256194	0.00271173	6639	25914	0.254113
MGS001.A0101_MGS130.A0101	un	deg3	19.4009	Unrelated	0.254709	0.00271533	6558	25747	0.254113
MGS001.A0101_MGS131.A0101	un	deg3	19.0389	Unrelated	0.253141	0.00271201	6507	25705	0.254113
MGS001.A0101_MGS132.A0101	un	deg3	18.3661	Unrelated	0.250454	0.00269239	6486	25897	0.254113
MGS001.A0101_MGS133.A0101	un	deg3	14.6201	Unrelated	0.250845	0.00270278	6453	25725	0.254113
MGS001.A0101_MGS134.A0101	un	deg3	17.0247	Unrelated	0.250358	0.00269695	6460	25803	0.254113
MGS001.A0101_MGS135.A0101	un	deg3	15.0276	Unrelated	0.249662	0.00268841	6471	25919	0.254113
MGS001.A0101_MGS136.A0101	un	deg3	10.7086	Unrelated	0.260261	0.00556664	1617	6213	0.254113
MGS001.A0101_MGS137.A0101	un	deg3	16.7444	Unrelated	0.255498	0.00277549	6309	24693	0.254113
MGS001.A0101_MGS138.A0101	un	deg3	6.19099	Unrelated	0.242083	0.00273637	5932	24504	0.254113
MGS001.A0101_MGS139.A0101	un	deg3	19.954	Unrelated	0.253227	0.00271549	6494	25645	0.254113
MGS001.A0101_MGS140.A0101	un	deg3	16.6767	Unrelated	0.25471	0.00270178	6624	26006	0.254113
MGS001.A0101_MGS141.A0101	un	deg3	14.9678	Unrelated	0.25008	0.00293406	5448	21785	0.254113
MGS001.A0101_MGS142.A0101	un	deg3	15.3982	Unrelated	0.253014	0.00272431	6443	25465	0.254113
MGS001.A0101_MGS143.A0101	un	deg3	17.4264	Unrelated	0.255619	0.00271303	6608	25851	0.254113
MGS001.A0101_MGS144.A0101	un	deg3	19.0753	Unrelated	0.249482	0.00270441	6387	25601	0.254113
MGS001.A0101_MGS145.A0101	un	deg3	16.7539	Unrelated	0.252954	0.00270557	6530	25815	0.254113
MGS001.A0101_MGS146.A0101	un	deg3	13.3732	Unrelated	0.255974	0.0027094	6641	25944	0.254113
MGS001.A0101_MGS147.A0101	un	deg3	18.0293	Unrelated	0.253222	0.00272999	6425	25373	0.254113
MGS001.A0101_MGS148.A0101	un	deg3	18.3326	Unrelated	0.252383	0.00272078	6433	25489	0.254113
MGS001.A0101_MGS149.A0101	un	deg3	14.2275	Unrelated	0.25089	0.00269629	6486	25852	0.254113
MGS001.A0101_MGS150.A0101	un	deg3	16.7315	Unrelated	0.253124	0.00271269	6503	25691	0.254113
MGS001.A0101_MGS151.A0101	un	deg3	16.4148	Unrelated	0.254025	0.00271778	6517	25655	0.254113
MGS001.A0101_MGS152.A0101	un	deg3	17.8508	Unrelated	0.252523	0.00270174	6530	25859	0.254113
MGS001.A0101_MGS153.A0101	un	deg3	18.1133	Unrelated	0.250245	0.00276822	6127	24484	0.254113
MGS001.A0101_MGS154.A0101	un	deg3	19.095	Unrelated	0.254692	0.00291928	5673	22274	0.254113
MGS001.A0101_MGS155.A0101	un	deg3	11.6603	Unrelated	0.251343	0.00278882	6081	24194	0.254113
MGS001.A0101_MGS156.A0101	un	deg3	14.6864	Unrelated	0.253133	0.00273815	6383	25216	0.254113
MGS001.A0101_MGS157.A0101	un	deg3	13.1223	Unrelated	0.249395	0.00272482	6288	25213	0.254113
MGS001.A0101_MGS158.A0101	un	deg3	19.1632	Unrelated	0.253692	0.00271275	6527	25728	0.254113
MGS001.A0101_MGS159.A0101	un	deg3	17.1919	Unrelated	0.249365	0.00272584	6282	25192	0.254113
MGS001.A0101_MGS160.A0101	un	deg3	19.8798	Unrelated	0.251188	0.00275164	6240	24842	0.254113
MGS001.A0101_MGS161.A0101	un	deg3	19.8877	Unrelated	0.254199	0.00272121	6508	25602	0.254113
MGS001.A0101_MGS162.A0101	un	deg3	13.3669	Unrelated	0.24779	0.00275524	6084	24553	0.254113
MGS001.A0101_MGS163.A0101	un	deg3	18.7563	Unrelated	0.252731	0.00270961	6501	25723	0.254113
MGS001.A0101_MGS164.A0101	un	deg3	19.5226	Unrelated	0.253128	0.00279404	6130	24217	0.254113
MGS001.A0101_MGS165.A0101	un	deg3	18.775	Unrelated	0.252491	0.00273196	6385	25288	0.254113
MGS001.A0101_MGS166.A0101	un	deg3	1.3975	Second_Degree	0.225606	0.0104203	363	1609	0.254113
MGS001.A0101_MGS167.A0101	un	deg3	16.2204	Unrelated	0.254014	0.00273092	6454	25408	0.254113
MGS001.A0101_MGS168.A0101	un	deg3	8.73931	Unrelated	0.255865	0.00720668	938	3666	0.254113
MGS001.A0101_MGS169.A0101	un	deg3	19.3756	Unrelated	0.255082	0.00272028	6550	25678	0.254113
MGS001.A0101_MGS170.A0101	un	deg3	18.698	Unrelated	0.253665	0.00318268	4741	18690	0.254113
MGS001.A0101_MGS171.A0101	un	deg3	18.4746	Unrelated	0.253043	0.00273734	6383	25225	0.254113
MGS001.A0101_MGS172.A0101	un	deg3	19.4675	Unrelated	0.253818	0.00290408	5700	22457	0.254113
MGS001.A0101_MGS173.A0101	un	deg3	18.3845	Unrelated	0.253251	0.00271362	6504	25682	0.254113
MGS001.A0101_MGS174.A0101	un	deg3	19.1649	Unrelated	0.255984	0.00272492	6566	25650	0.254113
MGS001.A0101_MGS175.A0101	un	deg3	19.5552	Unrelated	0.255815	0.00272343	6566	25667	0.254113
MGS001.A0101_MGS176.A0101	un	deg3	18.9989	Unrelated	0.251092	0.00272086	6378	25401	0.254113
MGS001.A0101_MGS177.A0101	un	deg3	13.0237	Unrelated	0.256812	0.00285961	5994	23340	0.254113
MGS001.A0101_MGS178.A0101	un	deg3	16.5853	Unrelated	0.251307	0.0026994	6489	25821	0.254113
MGS001.A0101_MGS179.A0101	un	deg3	18.3554	Unrelated	0.252923	0.00307263	5062	20014	0.254113
MGS001.A0101_MGS180.A0101	un	deg3	18.7849	Unrelated	0.253193	0.00280013	6106	24116	0.254113
MGS001.A0101_MGS181.A0101	un	deg3	18.2662	Unrelated	0.254771	0.0030677	5140	20175	0.254113
MGS001.A0101_MGS182.A0101	un	deg3	18.2632	Unrelated	0.257546	0.0027203	6655	25840	0.254113
MGS001.A0101_MGS183.A0101	un	deg3	18.6136	Unrelated	0.253668	0.00270364	6570	25900	0.254113
MGS001.A0101_MGS184.A0101	un	deg3	18.7715	Unrelated	0.250796	0.00270066	6461	25762	0.254113
MGS001.A0101_MGS185.A0101	un	deg3	8.12446	Unrelated	0.246693	0.00268102	6378	25854	0.254113
MGS001.A0101_MGS186.A0101	un	deg3	19.1811	Unrelated	0.24935	0.00271642	6325	25366	0.254113
MGS001.A0101_MGS187.A0101	un	deg3	18.6863	Unrelated	0.254852	0.00273988	6447	25297	0.254113
MGS001.A0101_MGS188.A0101	un	deg3	9.97352	Unrelated	0.25358	0.00270657	6552	25838	0.254113
MGS001.A0101_MGS189.A0101	un	deg3	18.6145	Unrelated	0.255512	0.00274661	6443	25216	0.254113
MGS001.A0101_MGS190.A0101	un	deg3	18.9434	Unrelated	0.256757	0.00272612	6593	25678	0.254113
MGS001.A0101_MGS191.A0101	un	deg3	15.895	Unrelated	0.250167	0.00271335	6374	25479	0.254113
MGS001.A0101_MGS192.A0101	un	deg3	19.413	Unrelated	0.251291	0.0027336	6327	25178	0.254113
MGS001.A0101_MGS193.A0101	un	deg3	19.0486	Unrelated	0.255578	0.00277314	6323	24740	0.254113
MGS001.A0101_MGS194.A0101	un	deg3	17.0347	Unrelated	0.260051	0.00278147	6468	24872	0.254113
MGS001.A0101_MGS195.A0101	un	deg3	17.939	Unrelated	0.253146	0.00315505	4808	18993	0.254113
MGS001.A0101_MGS196.A0101	un	deg3	13.4659	Unrelated	0.256423	0.0047843	2136	8330	0.254113
MGS001.A0101_MGS197.A0101	un	deg3	17.5257	Unrelated	0.251336	0.00273964	6301	25070	0.254113
MGS001.A0101_MGS198.A0101	un	deg3	17.654	Unrelated	0.250348	0.00269436	6472	25852	0.254113
MGS001.A0101_MGS199.A0101	un	deg3	16.9661	Unrelated	0.253906	0.00271694	6516	25663	0.254113
MGS001.A0101_MGS200.A0101	un	deg3	19.8092	Unrelated	0.251331	0.00274461	6278	24979	0.254113
MGS001.A0101_MGS201.A0101	un	deg3	15.4628	Unrelated	0.252884	0.00270432	6533	25834	0.254113
MGS001.A0101_MGS202.A0101	un	deg3	19.2843	Unrelated	0.25357	0.00271	6535	25772	0.254113
MGS001.A0101_MGS203.A0101	un	deg3	19.0728	Unrelated	0.249553	0.00269913	6415	25706	0.254113
MGS001.A0101_MGS204.A0101	un	deg3	17.7333	Unrelated	0.250465	0.00269749	6462	25800	0.254113
MGS001.A0101_MGS205.A0101	un	deg3	18.7538	Unrelated	0.254897	0.00271162	6584	25830	0.254113
MGS001.A0101_MGS206.A0101	un	deg3	18.4084	Unrelated	0.2534	0.0027114	6521	25734	0.254113
MGS001.A0101_MGS207.A0101	un	deg3	18.5358	Unrelated	0.255306	0.00271604	6580	25773	0.254113
MGS001.A0101_MGS208.A0101	un	deg3	16.8784	Unrelated	0.254627	0.00312361	4953	19452	0.254113
MGS001.A0101_MGS209.A0101	un	deg3	12.0888	Unrelated	0.255482	0.00271946	6571	25720	0.254113
MGS001.A0101_MGS210.A0101	un	deg3	18.5443	Unrelated	0.249483	0.0029336	5428	21757	0.254113
MGS001.A0101_MGS211.A0101	un	deg3	18.3072	Unrelated	0.252194	0.00272438	6408	25409	0.254113
MGS001.A0101_MGS212.A0101	un	deg3	19.2434	Unrelated	0.256802	0.00273734	6541	25471	0.254113
MGS001.A0101_MGS213.A0101	un	deg3	19.2226	Unrelated	0.254367	0.00272249	6509	25589	0.254113
MGS001.A0101_MGS214.A0101	un	deg3	15.506	Unrelated	0.250125	0.00292085	5499	21985	0.254113
MGS001.A0101_MGS215.A0101	un	deg3	19.1108	Unrelated	0.251216	0.00270527	6457	25703	0.254113
MGS001.A0101_MGS216.A0101	un	deg3	18.8514	Unrelated	0.254302	0.00322383	4640	18246	0.254113
MGS001.A0101_MGS217.A0101	un	deg3	19.466	Unrelated	0.254385	0.00289476	5758	22635	0.254113
MGS001.A0101_MGS218.A0101	un	deg3	17.6049	Unrelated	0.256312	0.00274226	6497	25348	0.254113
MGS001.A0101_MGS219.A0101	un	deg3	18.8178	Unrelated	0.25218	0.0027095	6478	25688	0.254113
MGS001.A0101_MGS220.A0101	un	deg3	17.4391	Unrelated	0.251907	0.00270123	6506	25827	0.254113
MGS001.A0101_MGS221.A0101	un	deg3	19.0585	Unrelated	0.255485	0.0032422	4623	18095	0.254113
MGS001.A0101_MGS222.A0101	un	deg3	18.3806	Unrelated	0.254522	0.00272848	6487	25487	0.254113
MGS001.A0101_MGS223.A0101	un	deg3	16.2957	Unrelated	0.253851	0.00272125	6493	25578	0.254113
MGS001.A0101_MGS224.A0101	un	deg3	18.2598	Unrelated	0.258238	0.0027202	6685	25887	0.254113
MGS001.A0101_MGS225.A0101	un	deg3	16.1548	Unrelated	0.255049	0.00271378	6580	25799	0.254113
MGS001.A0101_MGS226.A0101	un	deg3	14.581	Unrelated	0.256915	0.00278668	6316	24584	0.254113
MGS001.A0101_MGS227.A0101	un	deg3	19.382	Unrelated	0.258184	0.00271913	6688	25904	0.254113
MGS001.A0101_MGS228.A0101	un	deg3	4.89035	Unrelated	0.257228	0.00796849	774	3009	0.254113
MGS001.A0101_MGS229.A0101	un	deg3	14.1078	Unrelated	0.25429	0.00280354	6135	24126	0.254113
MGS001.A0101_MGS230.A0101	un	deg3	15.7528	Unrelated	0.257	0.00275984	6443	25070	0.254113
MGS001.A0101_MGS231.A0101	un	deg3	18.0944	Unrelated	0.253561	0.0026992	6587	25978	0.254113
MGS001.A0101_MGS232.A0101	un	deg3	16.8765	Unrelated	0.250329	0.00269376	6474	25862	0.254113
MGS001.A0101_MGS233.A0101	un	deg3	20.1141	Unrelated	0.255443	0.0027291	6523	25536	0.254113
MGS001.A0101_MGS234.A0101	un	deg3	17.2687	Unrelated	0.256256	0.00273189	6544	25537	0.254113
MGS001.A0101_MGS235.A0101	un	deg3	19.6194	Unrelated	0.254732	0.00278274	6245	24516	0.254113
MGS001.A0101_MGS236.A0101	un	deg3	18.0233	Unrelated	0.251747	0.00271952	6412	25470	0.254113
MGS001.A0101_MGS237.A0101	un	deg3	13.8179	Unrelated	0.254683	0.00271034	6581	25840	0.254113
MGS001.A0101_MGS238.A0101	un	deg3	16.9649	Unrelated	0.256072	0.00274733	6463	25239	0.254113
MGS001.A0101_MGS239.A0101	un	deg3	19.4782	Unrelated	0.254456	0.00271702	6539	25698	0.254113
MGS001.A0101_MGS240.A0101	un	deg3	19.4855	Unrelated	0.258472	0.00273084	6643	25701	0.254113
MGS001.A0101_MGS241.A0101	un	deg3	17.0378	Unrelated	0.254064	0.00271792	6518	25655	0.254113
MGS001.A0101_MGS242.A0101	un	deg3	19.0878	Unrelated	0.253904	0.00271276	6536	25742	0.254113
MGS001.A0101_MGS243.A0101	un	deg3	17.8278	Unrelated	0.252667	0.00271636	6466	25591	0.254113
MGS001.A0101_MGS244.A0101	un	deg3	17.9268	Unrelated	0.255516	0.00272079	6566	25697	0.254113
MGS001.A0101_MGS245.A0101	un	deg3	16.1503	Unrelated	0.247997	0.00272663	6221	25085	0.254113
MGS001.A0101_MGS246.A0101	un	deg3	17.4573	Unrelated	0.253515	0.00271471	6510	25679	0.254113
MGS001.A0101_MGS247.A0101	un	deg3	17.3443	Unrelated	0.247754	0.00269214	6371	25715	0.254113
MGS001.A0101_MGS248.A0101	un	deg3	17.9261	Unrelated	0.255641	0.00270689	6639	25970	0.254113
MGS001.A0101_MGS249.A0101	un	deg3	19.3315	Unrelated	0.258543	0.00272062	6696	25899	0.254113
MGS001.A0101_MGS250.A0101	un	deg3	12.0806	Unrelated	0.259273	0.00596805	1398	5392	0.254113
MGS001.A0101_MGS251.A0101	un	deg3	19.8416	Unrelated	0.253155	0.00293482	5557	21951	0.254113
MGS001.A0101_MGS252.A0101	un	deg3	16.8665	Unrelated	0.251183	0.00329522	4351	17322	0.254113
MGS001.A0101_MGS253.A0101	un	deg3	18.4523	Unrelated	0.24989	0.00287422	5670	22690	0.254113
MGS001.A0101_MGS254.A0101	un	deg3	10.4381	Unrelated	0.252082	0.00618847	1241	4923	0.254113
MGS001.A0101_MGS255.A0101	un	deg3	18.9786	Unrelated	0.251639	0.00271095	6448	25624	0.254113
MGS001.A0101_MGS256.A0101	un	deg3	11.2723	Unrelated	0.261094	0.00576044	1518	5814	0.254113
MGS001.A0101_MGS257.A0101	un	deg3	13.7115	Unrelated	0.259357	0.00355458	3943	15203	0.254113
MGS001.A0101_MGS258.A0101	un	deg3	15.3107	Unrelated	0.256279	0.00272213	6592	25722	0.254113
MGS001.A0101_MGS259.A0101	un	deg3	17.5373	Unrelated	0.251614	0.00369569	3469	13787	0.254113
MGS001.A0101_MGS260.A0101	un	deg3	18.9318	Unrelated	0.252242	0.00271804	6440	25531	0.254113
MGS001.A0101_MGS261.A0101	un	deg3	18.204	Unrelated	0.255242	0.00271445	6585	25799	0.254113
MGS001.A0101_MGS262.A0101	un	deg3	18.8756	Unrelated	0.256948	0.0027357	6555	25511	0.254113
MGS001.A0101_MGS263.A0101	un	deg3	20.1602	Unrelated	0.25587	0.00271606	6604	25810	0.254113
MGS001.A0101_MGS264.A0101	un	deg3	15.6663	Unrelated	0.251653	0.00270667	6469	25706	0.254113
MGS001.A0101_MGS265.A0101	un	deg3	18.4132	Unrelated	0.248621	0.00269429	6398	25734	0.254113
MGS001.A0101_MGS266.A0101	un	deg3	19.7918	Unrelated	0.250233	0.00269686	6455	25796	0.254113
MGS001.A0101_MGS267.A0101	un	deg3	18.7305	Unrelated	0.252963	0.00270523	6532	25822	0.254113
MGS001.A0101_MGS268.A0101	un	deg3	13.2542	Unrelated	0.252471	0.00270459	6514	25801	0.254113
MGS001.A0101_MGS269.A0101	un	deg3	12.8605	Unrelated	0.250397	0.00269709	6461	25803	0.254113
MGS001.A0101_MGS270.A0101	un	deg3	19.2285	Unrelated	0.252479	0.00276385	6238	24707	0.254113
MGS001.A0101_MGS271.A0101	un	deg3	18.0108	Unrelated	0.255954	0.00272238	6577	25696	0.254113
MGS001.A0101_MGS272.A0101	un	deg3	17.2735	Unrelated	0.25433	0.00278647	6212	24425	0.254113
MGS001.A0101_MGS273.A0101	un	deg3	19.5958	Unrelated	0.259871	0.00274612	6628	25505	0.254113
MGS001.A0101_MGS274.A0101	un	deg3	12.8203	Unrelated	0.255878	0.00273148	6530	25520	0.254113
MGS001.A0101_MGS275.A0101	un	deg3	20.0122	Unrelated	0.256055	0.00278227	6301	24608	0.254113
MGS001.A0101_MGS276.A0101	un	deg3	17.894	Unrelated	0.254695	0.00272519	6510	25560	0.254113
MGS001.A0101_MGS277.A0101	un	deg3	19.4556	Unrelated	0.258945	0.00272147	6709	25909	0.254113
MGS001.A0101_MGS278.A0101	un	deg3	18.1192	Unrelated	0.257715	0.00321827	4760	18470	0.254113
MGS001.A0101_MGS279.A0101	un	deg3	16.0724	Unrelated	0.247496	0.00318391	4547	18372	0.254113
MGS001.A0101_MGS280.A0101	un	deg3	17.621	Unrelated	0.256135	0.00271778	6607	25795	0.254113
MGS001.A0101_MGS281.A0101	un	deg3	19.5839	Unrelated	0.24952	0.00273686	6238	25000	0.254113
MGS001.A0101_MGS282.A0101	un	deg3	17.7151	Unrelated	0.251906	0.00320377	4625	18360	0.254113
MGS001.A0101_MGS283.A0101	un	deg3	19.0515	Unrelated	0.258746	0.00273199	6649	25697	0.254113
MGS001.A0101_MGS284.A0101	un	deg3	15.683	Unrelated	0.25381	0.00277439	6245	24605	0.254113
MGS001.A0101_MGS285.A0101	un	deg3	17.3604	Unrelated	0.251933	0.00288589	5701	22629	0.254113
MGS001.A0101_MGS286.A0101	un	deg3	19.4188	Unrelated	0.255972	0.0027045	6665	26038	0.254113
MGS001.A0101_MGS287.A0101	un	deg3	18.6448	Unrelated	0.256738	0.00289886	5830	22708	0.254113
MGS001.A0101_MGS288.A0101	un	deg3	19.0677	Unrelated	0.252269	0.00277689	6171	24462	0.254113
MGS001.A0101_MGS289.A0101	un	deg3	19.2183	Unrelated	0.254919	0.00270422	6621	25973	0.254113
MGS001.A0101_MGS290.A0101	un	deg3	19.7887	Unrelated	0.248453	0.00289353	5541	22302	0.254113
MGS001.A0101_MGS291.A0101	un	deg3	16.869	Unrelated	0.25796	0.00271474	6700	25973	0.254113
MGS001.A0101_MGS292.A0101	un	deg3	18.6922	Unrelated	0.252663	0.00269004	6593	26094	0.254113
MGS001.A0101_MGS293.A0101	un	deg3	19.4358	Unrelated	0.259556	0.00271988	6743	25979	0.254113
MGS001.A0101_MGS294.A0101	un	deg3	17.1273	Unrelated	0.260363	0.00273396	6708	25764	0.254113
MGS001.A0101_MGS295.A0101	un	deg3	15.2037	Unrelated	0.25479	0.00270288	6622	25990	0.254113
MGS001.A0101_MGS296.A0101	un	deg3	16.383	Unrelated	0.250501	0.00299277	5251	20962	0.254113
MGS001.A0101_MGS297.A0101	un	deg3	18.0763	Unrelated	0.253124	0.00285911	5854	23127	0.254113
MGS001.A0101_MGS298.A0101	un	deg3	15.9932	Unrelated	0.251661	0.00268913	6554	26043	0.254113
MGS001.A0101_MGS299.A0101	un	deg3	19.0913	Unrelated	0.251501	0.00270072	6491	25809	0.254113
MGS001.A0101_MGS300.A0101	un	deg3	17.8256	Unrelated	0.24491	0.00281242	5726	23380	0.254113
MGS001.A0101_MGS301.A0101	un	deg3	17.8683	Unrelated	0.254054	0.00270192	6595	25959	0.254113
MGS001.A0101_MGS302.A0101	un	deg3	18.6768	Unrelated	0.259687	0.00272122	6742	25962	0.254113
MGS001.A0101_MGS303.A0101	un	deg3	12.9422	Unrelated	0.248743	0.00267829	6480	26051	0.254113
MGS001.A0101_MGS304.A0101	un	deg3	16.8589	Unrelated	0.245845	0.00295047	5236	21298	0.254113
MGS001.A0101_MGS305.A0101	un	deg3	13.8656	Unrelated	0.264521	0.00273376	6886	26032	0.254113
MGS001.A0101_MGS306.A0101	un	deg3	19.0792	Unrelated	0.252963	0.00270523	6532	25822	0.254113
MGS001.A0101_MGS307.A0101	un	deg3	12.4689	Unrelated	0.253777	0.00269804	6602	26015	0.254113
MGS001.A0101_MGS308.A0101	un	deg3	19.0491	Unrelated	0.250208	0.00272702	6312	25227	0.254113
MGS001.A0101_MGS309.A0101	un	deg3	17.0555	Unrelated	0.255422	0.00270436	6642	26004	0.254113
MGS001.A0101_MGS310.A0101	un	deg3	18.2784	Unrelated	0.256689	0.0027063	6687	26051	0.254113
MGS001.A0101_MGS311.A0101	un	deg3	17.7658	Unrelated	0.253715	0.00270323	6574	25911	0.254113
MGS001.A0101_MGS312.A0101	un	deg3	18.4204	Unrelated	0.244341	0.00271976	6099	24961	0.254113
MGS001.A0101_MGS313.A0101	un	deg3	17.2942	Unrelated	0.247345	0.00274704	6102	24670	0.254113
MGS001.A0101_MGS314.A0101	un	deg3	18.9181	Unrelated	0.252241	0.00268793	6585	26106	0.254113
MGS001.A0101_MGS315.A0101	un	deg3	16.6626	Unrelated	0.251712	0.00269184	6543	25994	0.254113
MGS001.A0101_MGS316.A0101	un	deg3	19.4432	Unrelated	0.25221	0.00269237	6562	26018	0.254113
MGS001.A0101_MGS317.A0101	un	deg3	19.2513	Unrelated	0.253357	0.00270171	6566	25916	0.254113
MGS001.A0101_MGS318.A0101	un	deg3	18.748	Unrelated	0.2521	0.00271402	6453	25597	0.254113
MGS001.A0101_MGS319.A0101	un	deg3	18.033	Unrelated	0.254969	0.00270507	6619	25960	0.254113
MGS001.A0101_MGS320.A0101	un	deg3	17.2252	Unrelated	0.251011	0.00269054	6519	25971	0.254113
MGS001.A0101_MGS321.A0101	un	deg3	14.4115	Unrelated	0.258177	0.00270996	6733	26079	0.254113
MGS001.A0101_MGS322.A0101	un	deg3	11.7896	Unrelated	0.255863	0.00271231	6622	25881	0.254113
MGS001.A0101_MGS323.A0101	un	deg3	13.4491	Unrelated	0.254947	0.00270692	6609	25923	0.254113
MGS001.A0101_MGS324.A0101	un	deg3	18.3074	Unrelated	0.248994	0.00272899	6252	25109	0.254113
MGS001.A0101_MGS325.A0101	un	deg3	18.6692	Unrelated	0.253315	0.0027443	6362	25115	0.254113
MGS001.A0101_MGS326.A0101	un	deg3	17.9944	Unrelated	0.257792	0.00271835	6675	25893	0.254113
MGS001.A0101_MGS327.A0101	un	deg3	16.9933	Unrelated	0.251042	0.00271891	6385	25434	0.254113
MGS001.A0101_MGS328.A0101	un	deg3	19.2441	Unrelated	0.256571	0.0027132	6648	25911	0.254113
MGS001.A0101_MGS329.A0101	un	deg3	19.4913	Unrelated	0.253801	0.00294954	5525	21769	0.254113
MGS001.A0101_MGS330.A0101	un	deg3	11.7556	Unrelated	0.255239	0.00417092	2789	10927	0.254113
MGS001.A0101_MGS331.A0101	un	deg3	18.8474	Unrelated	0.255588	0.00272913	6529	25545	0.254113
MGS001.A0101_MGS332.A0101	un	deg3	18.8955	Unrelated	0.253241	0.00277657	6212	24530	0.254113
MGS001.A0101_MGS333.A0101	un	deg3	18.8008	Unrelated	0.253427	0.00275769	6305	24879	0.254113
MGS001.A0101_MGS334.A0101	un	deg3	18.0044	Unrelated	0.251013	0.00284657	5824	23202	0.254113
MGS001.A0101_MGS335.A0101	un	deg3	19.4392	Unrelated	0.25478	0.00274734	6409	25155	0.254113
MGS001.A0101_MGS336.A0101	un	deg3	12.3249	Unrelated	0.247922	0.00568166	1432	5776	0.254113
MGS001.A0101_MGS337.A0101	un	deg3	19.4188	Unrelated	0.254051	0.0028886	5770	22712	0.254113
MGS001.A0101_MGS338.A0101	un	deg3	2.92233	Unrelated	0.250093	0.00837323	669	2675	0.254113
MGS001.A0101_MGS339.A0101	un	deg3	15.3921	Unrelated	0.249922	0.00342838	3986	15949	0.254113
MGS001.A0101_MGS340.A0101	un	deg3	18.0433	Unrelated	0.249121	0.00313285	4748	19059	0.254113
MGS001.A0101_MGS341.A0101	un	deg3	18.9023	Unrelated	0.256605	0.00281277	6187	24111	0.254113
MGS001.A0101_MGS342.A0101	un	deg3	17.4658	Unrelated	0.250196	0.00313194	4785	19125	0.254113
MGS001.A0101_MGS343.A0101	un	deg3	15.0077	Unrelated	0.25176	0.00291534	5580	22164	0.254113
MGS001.A0101_MGS344.A0101	un	deg3	13.5926	Unrelated	0.254243	0.00289493	5752	22624	0.254113
MGS001.A0101_MGS345.A0101	un	deg3	17.663	Unrelated	0.247101	0.00276111	6030	24403	0.254113
MGS001.A0101_MGS346.A0101	un	deg3	20.2348	Unrelated	0.25305	0.00292253	5600	22130	0.254113
MGS001.A0101_MGS347.A0101	un	deg3	17.5391	Unrelated	0.25103	0.00290208	5604	22324	0.254113
MGS001.A0101_MGS348.A0101	un	deg3	18.3966	Unrelated	0.258182	0.00290066	5877	22763	0.254113
MGS001.A0101_MGS349.A0101	un	deg3	18.5623	Unrelated	0.250728	0.00315468	4733	18877	0.254113
MGS001.A0101_MGS350.A0101	un	deg3	19.4515	Unrelated	0.25724	0.00282561	6156	23931	0.254113
MGS001.A0101_MGS351.A0101	un	deg3	18.3838	Unrelated	0.256841	0.00340677	4224	16446	0.254113
MGS001.A0101_MGS352.A0101	un	deg3	19.9533	Unrelated	0.25597	0.00277162	6346	24792	0.254113
MGS001.A0101_MGS353.A0101	un	deg3	18.5367	Unrelated	0.250414	0.00286063	5744	22938	0.254113
MGS001.A0101_MGS354.A0101	un	deg3	13.7075	Unrelated	0.253619	0.00302717	5239	20657	0.254113
MGS001.A0101_MGS355.A0101	un	deg3	16.9916	Unrelated	0.253724	0.00273896	6404	25240	0.254113
MGS001.A0101_MGS356.A0101	un	deg3	17.8241	Unrelated	0.254082	0.00383865	3268	12862	0.254113
MGS001.A0101_MGS357.A0101	un	deg3	19.0248	Unrelated	0.25701	0.00291771	5765	22431	0.254113
MGS001.A0101_MGS358.A0101	un	deg3	16.2767	Unrelated	0.252765	0.00331551	4343	17182	0.254113
MGS001.A0101_MGS359.A0101	un	deg3	17.372	Unrelated	0.25609	0.00283855	6055	23644	0.254113
MGS001.A0101_MGS360.A0101	un	deg3	6.53302	Unrelated	0.256508	0.00492111	2020	7875	0.254113
MGS001.A0101_MGS361.A0101	un	deg3	19.1277	Unrelated	0.255791	0.00284711	6007	23484	0.254113
MGS001.A0101_MGS362.A0101	un	deg3	6.8357	Unrelated	0.258071	0.00596014	1391	5390	0.254113
MGS001.A0101_MGS363.A0101	un	deg3	13.9121	Unrelated	0.25253	0.00298075	5365	21245	0.254113
MGS001.A0101_MGS364.A0101	un	deg3	11.3743	Unrelated	0.262075	0.00510078	1948	7433	0.254113
MGS001.A0101_MGS365.A0101	un	deg3	19.3825	Unrelated	0.24991	0.00289776	5579	22324	0.254113
MGS001.A0101_MGS366.A0101	un	deg3	18.6153	Unrelated	0.252715	0.00297315	5399	21364	0.254113
MGS001.A0101_MGS367.A0101	un	deg3	14.4656	Unrelated	0.248621	0.00383679	3155	12690	0.254113
MGS001.A0101_MGS368.A0101	un	deg3	11.7704	Unrelated	0.251854	0.00366549	3532	14024	0.254113
MGS001.A0101_MGS369.A0101	un	deg3	18.2188	Unrelated	0.251145	0.00304385	5098	20299	0.254113
MGS001.A0101_MGS370.A0101	un	deg3	15.969	Unrelated	0.25652	0.00272674	6580	25651	0.254113
MGS001.A0101_MGS371.A0101	un	deg3	17.294	Unrelated	0.253541	0.00300922	5299	20900	0.254113
MGS001.A0101_MGS372.A0101	un	deg3	17.648	Unrelated	0.254378	0.0031255	4939	19416	0.254113
MGS001.A0101_MGS373.A0101	un	deg3	11.6061	Unrelated	0.2546	0.00321417	4677	18370	0.254113
MGS001.A0101_MGS374.A0101	un	deg3	11.7476	Unrelated	0.249917	0.00456613	2247	8991	0.254113
MGS001.A0101_MGS375.A0101	un	deg3	18.4356	Unrelated	0.250778	0.00320327	4592	18311	0.254113
MGS001.A0101_MGS376.A0101	un	deg3	15.361	Unrelated	0.255516	0.00324323	4621	18085	0.254113
MGS001.A0101_MGS377.A0101	un	deg3	9.40388	Unrelated	0.259515	0.00583248	1466	5649	0.254113
MGS001.A0101_MGS378.A0101	un	deg3	17.2817	Unrelated	0.253758	0.00336094	4254	16764	0.254113
MGS001.A0101_MGS379.A0101	un	deg3	14.4158	Unrelated	0.254738	0.00333238	4355	17096	0.254113
MGS001.A0101_MGS380.A0101	un	deg3	16.4094	Unrelated	0.25389	0.00372882	3459	13624	0.254113
MGS001.A0101_MGS381.A0101	un	deg3	10.5639	Unrelated	0.265201	0.00559144	1653	6233	0.254113
MGS001.A0101_MGS382.A0101	un	deg3	4.25395	Unrelated	0.259339	0.0101979	479	1847	0.254113
MGS001.A0101_MGS383.A0101	un	deg3	19.2435	Unrelated	0.25319	0.00314441	4842	19124	0.254113
MGS001.A0101_MGS384.A0101	un	deg3	18.9532	Unrelated	0.251963	0.00298577	5327	21142	0.254113
MGS001.A0101_MGS385.A0101	un	deg3	18.9596	Unrelated	0.255828	0.00275198	6431	25138	0.254113
MGS001.A0101_MGS386.A0101	un	deg3	18.7711	Unrelated	0.256169	0.00273636	6519	25448	0.254113
MGS001.A0101_MGS387.A0101	un	deg3	14.205	Unrelated	0.259825	0.00409831	2975	11450	0.254113
MGS001.A0101_MGS388.A0101	un	deg3	3.67535	Unrelated	0.249514	0.00635752	1156	4633	0.254113
MGS001.A0101_MGS389.A0101	un	deg3	17.9456	Unrelated	0.25594	0.00272807	6549	25588	0.254113
MGS001.A0101_MGS390.A0101	un	deg3	13.0451	Unrelated	0.250433	0.00413456	2750	10981	0.254113
MGS001.A0101_MGS391.A0101	un	deg3	15.314	Unrelated	0.259079	0.0039848	3132	12089	0.254113
MGS001.A0101_MGS392.A0101	un	deg3	13.7134	Unrelated	0.257735	0.00272686	6631	25728	0.254113
MGS001.A0101_MGS393.A0101	un	deg3	17.6774	Unrelated	0.255851	0.00336733	4296	16791	0.254113
MGS001.A0101_MGS394.A0101	un	deg3	18.2798	Unrelated	0.253234	0.0027395	6381	25198	0.254113
MGS001.A0101_MGS395.A0101	un	deg3	16.8712	Unrelated	0.257938	0.00339596	4281	16597	0.254113
MGS001.A0101_MGS396.A0101	un	deg3	16.9151	Unrelated	0.251739	0.0028176	5973	23727	0.254113
MGS001.A0101_MGS397.A0101	un	deg3	11.2909	Unrelated	0.257462	0.00606746	1337	5193	0.254113
MGS001.A0101_MGS398.A0101	un	deg3	18.3416	Unrelated	0.256596	0.00292807	5709	22249	0.254113
MGS001.A0101_MGS399.A0101	un	deg3	18.2406	Unrelated	0.255652	0.00310594	5043	19726	0.254113
MGS001.A0101_MGS400.A0101	un	deg3	12.144	Unrelated	0.25865	0.00401281	3080	11908	0.254113
MGS001.A0101_MGS401.A0101	un	deg3	18.7678	Unrelated	0.254099	0.00321858	4649	18296	0.254113
MGS001.A0101_MGS402.A0101	un	deg3	15.9481	Unrelated	0.252874	0.00270859	6512	25752	0.254113
MGS001.A0101_MGS403.A0101	un	deg3	14.4106	Unrelated	0.25114	0.00277918	6115	24349	0.254113
MGS001.A0101_MGS404.A0101	un	deg3	16.9614	Unrelated	0.255438	0.00283419	6048	23677	0.254113
MGS001.A0101_MGS405.A0101	un	deg3	18.3284	Unrelated	0.24992	0.00291966	5496	21991	0.254113
MGS001.A0101_MGS406.A0101	un	deg3	14.1784	Unrelated	0.250431	0.00449658	2325	9284	0.254113
MGS001.A0101_MGS407.A0101	un	deg3	17.1283	Unrelated	0.246909	0.00270599	6270	25394	0.254113
MGS001.A0101_MGS408.A0101	un	deg3	16.0317	Unrelated	0.250576	0.00285621	5768	23019	0.254113
MGS001.A0101_MGS409.A0101	un	deg3	17.1012	Unrelated	0.250647	0.00344271	3972	15847	0.254113
MGS001.A0101_MGS410.A0101	un	deg3	19.406	Unrelated	0.254129	0.00281889	6062	23854	0.254113
MGS001.A0101_MGS411.A0101	un	deg3	18.9527	Unrelated	0.252416	0.00287915	5746	22764	0.254113
MGS001.A0101_MGS412.A0101	un	deg3	16.9761	Unrelated	0.25886	0.0038572	3338	12895	0.254113
MGS001.A0101_MGS413.A0101	un	deg3	18.2874	Unrelated	0.252929	0.00273013	6412	25351	0.254113
MGS001.A0101_MGS414.A0101	un	deg3	17.284	Unrelated	0.254683	0.00277123	6295	24717	0.254113
MGS001.A0101_MGS415.A0101	un	deg3	17.4533	Unrelated	0.258561	0.00287353	6003	23217	0.254113
MGS001.A0101_MGS416.A0101	un	deg3	11.0283	Unrelated	0.250542	0.00559467	1503	5999	0.254113
MGS001.A0101_MGS417.A0101	un	deg3	17.6557	Unrelated	0.248944	0.00274216	6190	24865	0.254113
MGS001.A0101_MGS418.A0101	un	deg3	8.54644	Unrelated	0.254282	0.00578658	1440	5663	0.254113
MGS001.A0101_MGS419.A0101	un	deg3	15.032	Unrelated	0.2522	0.00321034	4615	18299	0.254113
MGS001.A0101_MGS420.A0101	un	deg3	19.0672	Unrelated	0.252747	0.00272743	6417	25389	0.254113
MGS001.A0101_MGS421.A0101	un	deg3	14.5981	Unrelated	0.254835	0.00272393	6522	25593	0.254113
MGS001.A0101_MGS422.A0101	un	deg3	16.6859	Unrelated	0.258292	0.0027471	6557	25386	0.254113
MGS001.A0101_MGS423.A0101	un	deg3	19.3876	Unrelated	0.251252	0.00271274	6423	25564	0.254113
MGS001.A0101_MGS424.A0101	un	deg3	18.905	Unrelated	0.254715	0.00279583	6186	24286	0.254113
MGS001.A0101_MGS425.A0101	un	deg3	13.7986	Unrelated	0.26062	0.00456966	2405	9228	0.254113
MGS001.A0101_MGS426.A0101	pc	sec	28.6927	First_Degree	0.193551	0.00249428	4856	25089	0.254113
MGS001.A0101_MGS427.A0101	un	deg3	16.9257	Unrelated	0.255667	0.00371254	3530	13807	0.254113
MGS001.A0101_MGS428.A0101	un	deg3	18.6027	Unrelated	0.259264	0.0033319	4485	17299	0.254113
MGS001.A0101_MGS429.A0101	un	deg3	19.0126	Unrelated	0.252692	0.00286363	5819	23028	0.254113
MGS001.A0101_MGS430.A0101	un	deg3	17.8508	Unrelated	0.256689	0.00290014	5823	22685	0.254113
MGS001.A0101_MGS431.A0101	un	deg3	8.94019	Unrelated	0.252487	0.00533386	1675	6634	0.254113
MGS001.A0101_MGS432.A0101	deg3	un	1.61121	Unrelated	0.238662	0.00272967	5820	24386	0.254113
MGS001.A0101_MGS433.A0101	un	deg3	17.6656	Unrelated	0.254341	0.00275461	6357	24994	0.254113
MGS001.A0101_MGS434.B0101	un	deg3	18.458	Unrelated	0.257529	0.00288895	5900	22910	0.254113
MGS001.A0101_MGS435.A0101	un	deg3	19.4397	Unrelated	0.248533	0.00283827	5762	23184	0.254113
MGS001.A0101_MGS436.A0101	un	deg3	19.9239	Unrelated	0.25708	0.00273145	6581	25599	0.254113
MGS001.A0101_MGS437.A0101	un	deg3	15.4051	Unrelated	0.253468	0.00277462	6230	24579	0.254113
MGS001.A0101_MGS438.A0101	un	deg3	20.1563	Unrelated	0.250944	0.0027481	6246	24890	0.254113
MGS001.A0101_MGS439.A0101	un	deg3	14.9472	Unrelated	0.253872	0.00273922	6409	25245	0.254113
MGS001.A0101_MGS440.A0101	un	deg3	18.8253	Unrelated	0.25817	0.00305177	5309	20564	0.254113
MGS001.A0101_MGS441.A0101	un	deg3	12.8914	Unrelated	0.261845	0.00532475	1785	6817	0.254113
MGS001.A0101_MGS442.A0101	un	deg3	9.79014	Unrelated	0.257916	0.0057082	1515	5874	0.254113
MGS001.A0101_MGS443.A0101	un	deg3	15.9181	Unrelated	0.252868	0.0031604	4783	18915	0.254113
MGS001.A0101_MGS444.A0101	un	deg3	14.9678	Unrelated	0.258172	0.00410237	2938	11380	0.254113
MGS001.A0101_MGS445.A0101	un	deg3	19.0252	Unrelated	0.253188	0.0027031	6552	25878	0.254113
MGS001.A0101_MGS446.A0101	un	deg3	18.0167	Unrelated	0.252331	0.00278969	6117	24242	0.254113
MGS001.A0101_MGS447.A0101	un	deg3	18.5968	Unrelated	0.254538	0.00271589	6548	25725	0.254113
MGS001.A0101_MGS448.A0101	un	deg3	9.46554	Unrelated	0.274114	0.0071732	1060	3867	0.254113
MGS001.A0101_MGS449.A0101	un	deg3	17.2061	Unrelated	0.25592	0.00275752	6409	25043	0.254113
MGS001.A0101_MGS450.A0101	un	deg3	18.434	Unrelated	0.251839	0.00282208	5958	23658	0.254113
MGS001.A0101_MGS451.A0101	un	deg3	19.8968	Unrelated	0.256176	0.00294718	5620	21938	0.254113
MGS001.A0101_MGS452.A0101	un	deg3	18.0722	Unrelated	0.254886	0.00296914	5491	21543	0.254113
MGS001.A0101_MGS453.A0101	un	deg3	20.2219	Unrelated	0.254233	0.00272612	6486	25512	0.254113
MGS001.A0101_MGS454.A0101	un	deg3	13.1556	Unrelated	0.253286	0.00396638	3045	12022	0.254113
MGS001.A0101_MGS455.B0101	un	deg3	6.22048	Unrelated	0.267342	0.00787675	844	3157	0.254113
MGS001.A0101_MGS456.B0101	un	deg3	15.0052	Unrelated	0.255745	0.00412558	2860	11183	0.254113
MGS001.A0101_MGS457.A0101	un	deg3	19.856	Unrelated	0.258086	0.0027432	6567	25445	0.254113
MGS001.A0101_MGS458.A0101	un	deg3	19.2351	Unrelated	0.25324	0.00272127	6467	25537	0.254113
MGS001.A0101_MGS459.A0101	un	deg3	19.3161	Unrelated	0.252596	0.00270987	6494	25709	0.254113
MGS001.A0101_MGS460.A0101	un	deg3	18.0741	Unrelated	0.249811	0.00280457	5952	23826	0.254113
MGS001.A0101_MGS461.A0101	un	deg3	18.5882	Unrelated	0.257214	0.00305424	5268	20481	0.254113
MGS001.A0101_MGS462.A0101	un	deg3	16.4404	Unrelated	0.258772	0.0027958	6350	24539	0.254113
MGS001.A0101_MGS463.A0101	un	deg3	15.5883	Unrelated	0.253792	0.00273148	6442	25383	0.254113
MGS001.A0101_MGS464.B0101	un	deg3	17.8133	Unrelated	0.260475	0.00278048	6490	24916	0.254113
MGS001.A0101_MGS465.A0101	un	deg3	19.1483	Unrelated	0.25428	0.00284527	5956	23423	0.254113
MGS001.A0101_MGS466.A0101	un	deg3	18.147	Unrelated	0.255822	0.0032489	4614	18036	0.254113
MGS001.A0101_MGS467.A0101	un	deg3	8.9868	Unrelated	0.251785	0.00415238	2751	10926	0.254113
MGS001.A0101_MGS468.A0101	un	deg3	14.9031	Unrelated	0.248885	0.00283156	5803	23316	0.254113
MGS001.A0101_MGS469.A0101	un	deg3	9.96086	Unrelated	0.25678	0.0060587	1335	5199	0.254113
MGS001.A0101_MGS470.A0101	un	deg3	14.1845	Unrelated	0.254771	0.00281276	6114	23998	0.254113
MGS001.A0101_MGS471.A0101	un	deg3	16.3954	Unrelated	0.24825	0.00298086	5214	21003	0.254113
MGS001.A0101_MGS472.A0101	un	deg3	19.0635	Unrelated	0.248379	0.00287959	5592	22514	0.254113
MGS001.A0101_MGS473.A0101	un	deg3	18.0589	Unrelated	0.25093	0.00269915	6474	25800	0.254113
MGS001.A0101_MGS474.A0101	un	deg3	17.5517	Unrelated	0.256533	0.00274168	6509	25373	0.254113
MGS001.A0101_MGS475.A0101	un	deg3	9.40977	Unrelated	0.249714	0.00655153	1090	4365	0.254113
MGS001.A0101_MGS476.A0101	un	deg3	13.9063	Unrelated	0.257025	0.00438553	2552	9929	0.254113
MGS001.A0101_MGS477.A0101	un	deg3	18.6546	Unrelated	0.248142	0.00283085	5777	23281	0.254113
MGS001.A0101_MGS478.A0101	un	deg3	18.0072	Unrelated	0.254501	0.00282185	6064	23827	0.254113
MGS001.A0101_MGS479.A0101	un	deg3	3.40594	Unrelated	0.254581	0.0111443	389	1528	0.254113
MGS001.A0101_MGS480.A0101	un	deg3	18.3394	Unrelated	0.251508	0.00277894	6131	24377	0.254113
MGS001.A0101_MGS481.A0101	un	deg3	18.4036	Unrelated	0.252174	0.00312426	4872	19320	0.254113
MGS001.A0101_MGS482.A0101	un	deg3	18.2001	Unrelated	0.252524	0.00277205	6203	24564	0.254113
MGS001.A0101_MGS483.A0101	un	deg3	19.1975	Unrelated	0.25129	0.00288026	5699	22679	0.254113
MGS001.A0101_MGS484.A0101	un	deg3	19.4295	Unrelated	0.254869	0.00271715	6556	25723	0.254113
MGS001.A0101_MGS485.A0101	sec	deg3	3.67553	Second_Degree	0.229792	0.00429374	2206	9600	0.254113
MGS001.A0101_MGS486.A0101	un	deg3	17.8412	Unrelated	0.255695	0.00304683	5242	20501	0.254113
MGS001.A0101_MGS487.A0101	un	deg3	4.61115	Unrelated	0.272814	0.0097358	571	2093	0.254113
MGS001.A0101_MGS488.A0101	un	deg3	19.1623	Unrelated	0.254761	0.00272745	6502	25522	0.254113
MGS001.A0101_MGS489.A0101	un	deg3	17.9775	Unrelated	0.250509	0.00279401	6025	24051	0.254113
MGS001.A0101_MGS490.A0101	un	deg3	17.8177	Unrelated	0.249012	0.00277411	6051	24300	0.254113
MGS001.A0101_MGS491.A0101	un	deg3	17.3959	Unrelated	0.253984	0.00392486	3124	12300	0.254113
MGS002.A0101_MGS003.A0101	un	deg3	12.564	Unrelated	0.248384	0.00271237	6303	25376	0.254113
MGS002.A0101_MGS004.A0101	un	deg3	10.7541	Unrelated	0.254504	0.00455141	2331	9159	0.254113
MGS002.A0101_MGS005.A0101	un	deg3	13.5106	Unrelated	0.246774	0.00277701	5948	24103	0.254113
MGS002.A0101_MGS006.A0101	un	deg3	16.9059	Unrelated	0.251635	0.00270755	6464	25688	0.254113
MGS002.A0101_MGS007.A0101	un	deg3	14.3337	Unrelated	0.250283	0.00270762	6406	25595	0.254113
MGS002.A0101_MGS008.A0101	un	deg3	12.0958	Unrelated	0.253952	0.00272614	6474	25493	0.254113
MGS002.A0101_MGS009.A0101	un	deg3	13.724	Unrelated	0.250401	0.00274293	6247	24948	0.254113
MGS002.A0101_MGS010.A0101	un	deg3	17.0404	Unrelated	0.252407	0.00270133	6527	25859	0.254113
MGS002.A0101_MGS011.A0101	un	deg3	12.8966	Unrelated	0.247631	0.00287235	5592	22582	0.254113
MGS002.A0101_MGS012.A0101	un	deg3	18.434	Unrelated	0.250049	0.00270424	6412	25643	0.254113
MGS002.A0101_MGS013.A0101	un	deg3	18.8648	Unrelated	0.252404	0.0027216	6430	25475	0.254113
MGS002.A0101_MGS014.A0101	un	deg3	16.3964	Unrelated	0.250892	0.00279247	6047	24102	0.254113
MGS002.A0101_MGS015.A0101	un	deg3	10.8524	Unrelated	0.249505	0.00269514	6432	25779	0.254113
MGS002.A0101_MGS016.A0101	un	deg3	12.8354	Unrelated	0.250245	0.00271385	6375	25475	0.254113
MGS002.A0101_MGS017.A0101	un	deg3	5.0749	Unrelated	0.244824	0.00267981	6303	25745	0.254113
MGS002.A0101_MGS018.A0101	un	deg3	16.515	Unrelated	0.254152	0.00276424	6305	24808	0.254113
MGS002.A0101_MGS019.A0101	un	deg3	12.2024	Unrelated	0.250127	0.00270199	6426	25691	0.254113
MGS002.A0101_MGS020.A0101	un	deg3	15.2184	Unrelated	0.255068	0.00276179	6354	24911	0.254113
MGS002.A0101_MGS021.A0101	un	deg3	17.1698	Unrelated	0.251068	0.00271447	6407	25519	0.254113
MGS002.A0101_MGS022.A0101	deg3	sec	1.26268	Unrelated	0.237629	0.00265786	6094	25645	0.254113
MGS002.A0101_MGS023.A0101	un	deg3	13.4796	Unrelated	0.250799	0.00270572	6437	25666	0.254113
MGS002.A0101_MGS024.A0101	un	deg3	16.0655	Unrelated	0.253715	0.00271753	6505	25639	0.254113
MGS002.A0101_MGS025.A0101	un	deg3	16.2554	Unrelated	0.25245	0.00272541	6414	25407	0.254113
MGS002.A0101_MGS026.A0101	un	deg3	13.2939	Unrelated	0.248313	0.00269087	6401	25778	0.254113
MGS002.A0101_MGS027.A0101	un	deg3	12.5262	Unrelated	0.251636	0.00271661	6421	25517	0.254113
MGS002.A0101_MGS028.A0101	un	deg3	16.8114	Unrelated	0.250683	0.00268885	6513	25981	0.254113
MGS002.A0101_MGS029.A0101	un	deg3	12.1716	Unrelated	0.250398	0.00269877	6453	25771	0.254113
MGS002.A0101_MGS030.A0101	un	deg3	11.2537	Unrelated	0.24758	0.00271843	6241	25208	0.254113
MGS002.A0101_MGS031.A0101	un	deg3	11.9157	Unrelated	0.248819	0.00268979	6428	25834	0.254113
MGS002.A0101_MGS032.A0101	un	deg3	17.9207	Unrelated	0.254796	0.00271279	6574	25801	0.254113
MGS002.A0101_MGS033.A0101	un	deg3	16.9999	Unrelated	0.252015	0.0027026	6504	25808	0.254113
MGS002.A0101_MGS034.A0101	un	deg3	14.4884	Unrelated	0.252579	0.00272613	6416	25402	0.254113
MGS002.A0101_MGS035.A0101	un	deg3	13.1307	Unrelated	0.24927	0.00271656	6321	25358	0.254113
MGS002.A0101_MGS036.A0101	un	deg3	13.3094	Unrelated	0.248349	0.00271722	6279	25283	0.254113
MGS002.A0101_MGS037.A0101	un	deg3	11.8055	Unrelated	0.249036	0.00269847	6396	25683	0.254113
MGS002.A0101_MGS038.A0101	un	deg3	12.3219	Unrelated	0.255359	0.00271486	6588	25799	0.254113
MGS002.A0101_MGS039.A0101	un	deg3	15.7505	Unrelated	0.250549	0.00271425	6386	25488	0.254113
MGS002.A0101_MGS040.A0101	un	deg3	17.6849	Unrelated	0.256021	0.00275584	6421	25080	0.254113
MGS002.A0101_MGS041.A0101	un	deg3	9.48161	Unrelated	0.258278	0.00585565	1443	5587	0.254113
MGS002.A0101_MGS042.A0101	un	deg3	16.5976	Unrelated	0.250669	0.00363725	3559	14198	0.254113
MGS002.A0101_MGS043.A0101	un	deg3	5.83235	Unrelated	0.252451	0.00716897	927	3672	0.254113
MGS002.A0101_MGS044.A0101	un	deg3	17.4176	Unrelated	0.2506	0.00269557	6477	25846	0.254113
MGS002.A0101_MGS045.A0101	un	deg3	13.926	Unrelated	0.253538	0.00294407	5536	21835	0.254113
MGS002.A0101_MGS046.A0101	un	deg3	12.6081	Unrelated	0.252376	0.00271083	6480	25676	0.254113
MGS002.A0101_MGS047.A0101	un	deg3	11.8635	Unrelated	0.248875	0.00270421	6362	25563	0.254113
MGS002.A0101_MGS048.A0101	un	deg3	18.944	Unrelated	0.248581	0.00268535	6439	25903	0.254113
MGS002.A0101_MGS049.A0101	un	deg3	17.6758	Unrelated	0.251366	0.00270976	6442	25628	0.254113
MGS002.A0101_MGS050.A0101	un	deg3	17.3686	Unrelated	0.251238	0.00269733	6496	25856	0.254113
MGS002.A0101_MGS051.A0101	un	deg3	18.3291	Unrelated	0.249268	0.00270331	6383	25607	0.254113
MGS002.A0101_MGS052.A0101	un	deg3	4.86319	Unrelated	0.241935	0.00275054	5865	24242	0.254113
MGS002.A0101_MGS053.A0101	un	deg3	15.1514	Unrelated	0.250402	0.00271335	6384	25495	0.254113
MGS002.A0101_MGS054.A0101	un	deg3	13.387	Unrelated	0.247257	0.00269121	6354	25698	0.254113
MGS002.A0101_MGS055.A0101	un	deg3	15.9089	Unrelated	0.249603	0.00269246	6449	25837	0.254113
MGS002.A0101_MGS056.A0101	un	deg3	16.8377	Unrelated	0.254984	0.00326173	4553	17856	0.254113
MGS002.A0101_MGS057.A0101	un	deg3	12.3832	Unrelated	0.252938	0.00271187	6499	25694	0.254113
MGS002.A0101_MGS058.A0101	un	deg3	11.9274	Unrelated	0.246135	0.00310244	4745	19278	0.254113
MGS002.A0101_MGS059.A0101	un	deg3	12.5975	Unrelated	0.245423	0.00274496	6032	24578	0.254113
MGS002.A0101_MGS060.A0101	un	deg3	17.1336	Unrelated	0.249233	0.002713	6336	25422	0.254113
MGS002.A0101_MGS061.A0101	un	deg3	14.0894	Unrelated	0.255092	0.00414741	2818	11047	0.254113
MGS002.A0101_MGS062.A0101	un	deg3	18.3833	Unrelated	0.245524	0.00275805	5979	24352	0.254113
MGS002.A0101_MGS063.A0101	un	deg3	18.6825	Unrelated	0.24888	0.00283739	5779	23220	0.254113
MGS002.A0101_MGS064.A0101	un	deg3	13.7592	Unrelated	0.250463	0.00277978	6085	24295	0.254113
MGS002.A0101_MGS065.A0101	un	deg3	6.26243	Unrelated	0.269914	0.00947075	593	2197	0.254113
MGS002.A0101_MGS066.A0101	un	deg3	14.1076	Unrelated	0.251564	0.00271365	6432	25568	0.254113
MGS002.A0101_MGS067.A0101	un	deg3	13.4359	Unrelated	0.254068	0.00270635	6574	25875	0.254113
MGS002.A0101_MGS068.A0101	un	deg3	18.4466	Unrelated	0.255398	0.00299737	5406	21167	0.254113
MGS002.A0101_MGS069.A0101	un	deg3	13.038	Unrelated	0.250963	0.00270404	6452	25709	0.254113
MGS002.A0101_MGS070.A0101	un	deg3	18.9962	Unrelated	0.24882	0.00268896	6432	25850	0.254113
MGS002.A0101_MGS071.A0101	un	deg3	16.426	Unrelated	0.25181	0.00272285	6399	25412	0.254113
MGS002.A0101_MGS072.A0101	un	deg3	13.1961	Unrelated	0.251816	0.00312635	4854	19276	0.254113
MGS002.A0101_MGS073.A0101	un	deg3	13.3046	Unrelated	0.251605	0.00272291	6390	25397	0.254113
MGS002.A0101_MGS074.A0101	un	deg3	14.1862	Unrelated	0.249951	0.00270822	6389	25561	0.254113
MGS002.A0101_MGS075.A0101	un	deg3	11.9827	Unrelated	0.249634	0.00272245	6309	25273	0.254113
MGS002.A0101_MGS076.A0101	un	deg3	15.082	Unrelated	0.253464	0.00276881	6256	24682	0.254113
MGS002.A0101_MGS077.A0101	un	deg3	16.4844	Unrelated	0.249813	0.00271548	6349	25415	0.254113
MGS002.A0101_MGS078.A0101	un	deg3	17.9042	Unrelated	0.250868	0.00283864	5851	23323	0.254113
MGS002.A0101_MGS079.A0101	un	deg3	11.4117	Unrelated	0.251473	0.0027103	6444	25625	0.254113
MGS002.A0101_MGS080.A0101	un	deg3	14.5862	Unrelated	0.248998	0.00271023	6339	25458	0.254113
MGS002.A0101_MGS081.A0101	un	deg3	19.3771	Unrelated	0.250572	0.00302357	5147	20541	0.254113
MGS002.A0101_MGS082.A0101	un	deg3	10.5127	Unrelated	0.241619	0.00272874	5946	24609	0.254113
MGS002.A0101_MGS083.A0101	un	deg3	19.0537	Unrelated	0.247608	0.00268618	6393	25819	0.254113
MGS002.A0101_MGS084.A0101	un	deg3	17.885	Unrelated	0.253787	0.00295288	5512	21719	0.254113
MGS002.A0101_MGS085.A0101	un	deg3	18.2616	Unrelated	0.251696	0.00271736	6420	25507	0.254113
MGS002.A0101_MGS086.A0101	un	deg3	15.8405	Unrelated	0.249294	0.00268989	6448	25865	0.254113
MGS002.A0101_MGS087.A0101	un	deg3	18.3285	Unrelated	0.252327	0.00272175	6426	25467	0.254113
MGS002.A0101_MGS088.A0101	un	deg3	17.0386	Unrelated	0.251576	0.00286074	5788	23007	0.254113
MGS002.A0101_MGS089.A0101	un	deg3	18.3532	Unrelated	0.249175	0.00281259	5893	23650	0.254113
MGS002.A0101_MGS090.A0101	un	deg3	18.437	Unrelated	0.251629	0.0026944	6527	25939	0.254113
MGS002.A0101_MGS091.A0101	un	deg3	18.8353	Unrelated	0.251885	0.00269916	6515	25865	0.254113
MGS002.A0101_MGS092.A0101	un	deg3	18.5724	Unrelated	0.252349	0.00296985	5398	21391	0.254113
MGS002.A0101_MGS093.A0101	un	deg3	12.2749	Unrelated	0.250972	0.00268978	6521	25983	0.254113
MGS002.A0101_MGS094.A0101	un	deg3	17.2703	Unrelated	0.247775	0.00267953	6432	25959	0.254113
MGS002.A0101_MGS095.A0101	un	deg3	13.6115	Unrelated	0.247068	0.00354078	3666	14838	0.254113
MGS002.A0101_MGS096.A0101	un	deg3	15.6524	Unrelated	0.25258	0.00276388	6242	24713	0.254113
MGS002.A0101_MGS097.A0101	un	deg3	13.7751	Unrelated	0.251469	0.00272425	6378	25363	0.254113
MGS002.A0101_MGS098.A0101	un	deg3	17.5359	Unrelated	0.253125	0.00276111	6277	24798	0.254113
MGS002.A0101_MGS099.A0101	un	deg3	13.9995	Unrelated	0.255571	0.00276892	6342	24815	0.254113
MGS002.A0101_MGS100.A0101	un	deg3	12.7957	Unrelated	0.248311	0.00269994	6358	25605	0.254113
MGS002.A0101_MGS101.A0101	un	deg3	11.3235	Unrelated	0.247667	0.00271424	6264	25292	0.254113
MGS002.A0101_MGS102.A0101	un	deg3	19.2928	Unrelated	0.253507	0.0027082	6541	25802	0.254113
MGS002.A0101_MGS103.A0101	un	deg3	17.4996	Unrelated	0.248626	0.00311197	4796	19290	0.254113
MGS002.A0101_MGS104.A0101	un	deg3	16.3557	Unrelated	0.249757	0.00269657	6436	25769	0.254113
MGS002.A0101_MGS105.A0101	un	deg3	17.4755	Unrelated	0.247775	0.00271501	6265	25285	0.254113
MGS002.A0101_MGS106.A0101	un	deg3	12.6996	Unrelated	0.253539	0.00270188	6573	25925	0.254113
MGS002.A0101_MGS107.A0101	un	deg3	11.6875	Unrelated	0.248843	0.00269567	6401	25723	0.254113
MGS002.A0101_MGS108.A0101	un	deg3	14.3482	Unrelated	0.250568	0.00273636	6284	25079	0.254113
MGS002.A0101_MGS109.A0101	un	deg3	18.8643	Unrelated	0.251671	0.00303167	5157	20491	0.254113
MGS002.A0101_MGS110.A0101	un	deg3	12.0633	Unrelated	0.250077	0.0026913	6475	25892	0.254113
MGS002.A0101_MGS111.A0101	un	deg3	15.6347	Unrelated	0.254365	0.00270385	6599	25943	0.254113
MGS002.A0101_MGS112.A0101	un	deg3	16.6089	Unrelated	0.248077	0.00280772	5870	23662	0.254113
MGS002.A0101_MGS113.A0101	un	deg3	17.4546	Unrelated	0.251217	0.00278629	6087	24230	0.254113
MGS002.A0101_MGS114.A0101	un	deg3	18.1831	Unrelated	0.25198	0.00271843	6427	25506	0.254113
MGS002.A0101_MGS115.A0101	un	deg3	14.0822	Unrelated	0.255204	0.00270693	6620	25940	0.254113
MGS002.A0101_MGS116.A0101	un	deg3	12.286	Unrelated	0.249356	0.00270242	6391	25630	0.254113
MGS002.A0101_MGS117.A0101	un	deg3	17.1792	Unrelated	0.249309	0.00288756	5596	22446	0.254113
MGS002.A0101_MGS118.A0101	un	deg3	18.6416	Unrelated	0.250136	0.00269913	6440	25746	0.254113
MGS002.A0101_MGS119.A0101	un	deg3	17.9211	Unrelated	0.258908	0.00272603	6685	25820	0.254113
MGS002.A0101_MGS120.A0101	un	deg3	17.6191	Unrelated	0.252497	0.00270338	6521	25826	0.254113
MGS002.A0101_MGS121.A0101	un	deg3	10.7372	Unrelated	0.248746	0.00395215	2976	11964	0.254113
MGS002.A0101_MGS122.A0101	un	deg3	16.816	Unrelated	0.248322	0.00273115	6214	25024	0.254113
MGS002.A0101_MGS123.A0101	un	deg3	18.4557	Unrelated	0.247543	0.0026791	6424	25951	0.254113
MGS002.A0101_MGS124.A0101	un	deg3	18.5253	Unrelated	0.250155	0.00269512	6460	25824	0.254113
MGS002.A0101_MGS125.A0101	un	deg3	9.8212	Unrelated	0.2457	0.00267346	6371	25930	0.254113
MGS002.A0101_MGS126.A0101	un	deg3	14.1098	Unrelated	0.250552	0.00269618	6472	25831	0.254113
MGS002.A0101_MGS127.A0101	un	deg3	16.743	Unrelated	0.255575	0.00274037	6475	25335	0.254113
MGS002.A0101_MGS128.A0101	un	deg3	9.95324	Unrelated	0.249449	0.00269045	6452	25865	0.254113
MGS002.A0101_MGS129.A0101	un	deg3	7.74462	Unrelated	0.251128	0.00269345	6510	25923	0.254113
MGS002.A0101_MGS130.A0101	un	deg3	13.7903	Unrelated	0.252043	0.00270827	6478	25702	0.254113
MGS002.A0101_MGS131.A0101	un	deg3	16.9798	Unrelated	0.252329	0.00271166	6474	25657	0.254113
MGS002.A0101_MGS132.A0101	un	deg3	17.8706	Unrelated	0.252561	0.00270125	6534	25871	0.254113
MGS002.A0101_MGS133.A0101	un	deg3	19.5394	Unrelated	0.25375	0.00271617	6513	25667	0.254113
MGS002.A0101_MGS134.A0101	un	deg3	17.8675	Unrelated	0.248669	0.0026941	6401	25741	0.254113
MGS002.A0101_MGS135.A0101	un	deg3	16.5683	Unrelated	0.256393	0.00271389	6637	25886	0.254113
MGS002.A0101_MGS136.A0101	un	deg3	8.79043	Unrelated	0.259695	0.00552768	1634	6292	0.254113
MGS002.A0101_MGS137.A0101	un	deg3	19.0437	Unrelated	0.251911	0.00276089	6228	24723	0.254113
MGS002.A0101_MGS138.A0101	un	deg3	13.6334	Unrelated	0.248877	0.0027626	6096	24494	0.254113
MGS002.A0101_MGS139.A0101	un	deg3	17.1466	Unrelated	0.251123	0.00271053	6428	25597	0.254113
MGS002.A0101_MGS140.A0101	un	deg3	13.6007	Unrelated	0.256019	0.00270878	6646	25959	0.254113
MGS002.A0101_MGS141.A0101	un	deg3	15.7889	Unrelated	0.249413	0.00293697	5413	21703	0.254113
MGS002.A0101_MGS142.A0101	un	deg3	14.7304	Unrelated	0.253256	0.00272774	6437	25417	0.254113
MGS002.A0101_MGS143.A0101	un	deg3	13.2217	Unrelated	0.256393	0.00271799	6617	25808	0.254113
MGS002.A0101_MGS144.A0101	un	deg3	18.0525	Unrelated	0.25331	0.00271812	6485	25601	0.254113
MGS002.A0101_MGS145.A0101	un	deg3	11.5004	Unrelated	0.252067	0.00270494	6495	25767	0.254113
MGS002.A0101_MGS146.A0101	un	deg3	18.9247	Unrelated	0.247313	0.00268246	6398	25870	0.254113
MGS002.A0101_MGS147.A0101	un	deg3	12.7519	Unrelated	0.255393	0.00274108	6464	25310	0.254113
MGS002.A0101_MGS148.A0101	un	deg3	16.3777	Unrelated	0.250403	0.00271591	6372	25447	0.254113
MGS002.A0101_MGS149.A0101	un	deg3	17.9906	Unrelated	0.252317	0.00270467	6507	25789	0.254113
MGS002.A0101_MGS150.A0101	un	deg3	14.3938	Unrelated	0.255418	0.00272035	6564	25699	0.254113
MGS002.A0101_MGS151.A0101	un	deg3	18.7482	Unrelated	0.249092	0.00270257	6379	25609	0.254113
MGS002.A0101_MGS152.A0101	un	deg3	18.3622	Unrelated	0.25786	0.00272201	6660	25828	0.254113
MGS002.A0101_MGS153.A0101	un	deg3	17.1639	Unrelated	0.253506	0.00278549	6183	24390	0.254113
MGS002.A0101_MGS154.A0101	un	deg3	18.2986	Unrelated	0.252763	0.00291872	5604	22171	0.254113
MGS002.A0101_MGS155.A0101	un	deg3	15.4804	Unrelated	0.249596	0.00278737	6017	24107	0.254113
MGS002.A0101_MGS156.A0101	un	deg3	16.1288	Unrelated	0.252463	0.00273814	6355	25172	0.254113
MGS002.A0101_MGS157.A0101	un	deg3	16.8892	Unrelated	0.25798	0.00275849	6490	25157	0.254113
MGS002.A0101_MGS158.A0101	un	deg3	18.9787	Unrelated	0.256393	0.00272417	6587	25691	0.254113
MGS002.A0101_MGS159.A0101	un	deg3	17.8724	Unrelated	0.248159	0.00272527	6234	25121	0.254113
MGS002.A0101_MGS160.A0101	un	deg3	17.3585	Unrelated	0.250685	0.00275214	6217	24800	0.254113
MGS002.A0101_MGS161.A0101	un	deg3	18.9082	Unrelated	0.253837	0.00272301	6484	25544	0.254113
MGS002.A0101_MGS162.A0101	un	deg3	13.5297	Unrelated	0.248129	0.00276224	6067	24451	0.254113
MGS002.A0101_MGS163.A0101	un	deg3	11.7461	Unrelated	0.250994	0.00270684	6440	25658	0.254113
MGS002.A0101_MGS164.A0101	un	deg3	18.6394	Unrelated	0.255462	0.00280285	6185	24211	0.254113
MGS002.A0101_MGS165.A0101	un	deg3	12.5128	Unrelated	0.250674	0.00272844	6325	25232	0.254113
MGS002.A0101_MGS166.A0101	un	deg3	4.17167	Unrelated	0.238243	0.0105974	385	1616	0.254113
MGS002.A0101_MGS167.A0101	un	deg3	17.7502	Unrelated	0.252476	0.00272905	6398	25341	0.254113
MGS002.A0101_MGS168.A0101	un	deg3	5.96123	Unrelated	0.268	0.00748667	938	3500	0.254113
MGS002.A0101_MGS169.A0101	un	deg3	17.8576	Unrelated	0.254826	0.00271864	6547	25692	0.254113
MGS002.A0101_MGS170.A0101	un	deg3	14.5167	Unrelated	0.24969	0.00317822	4631	18547	0.254113
MGS002.A0101_MGS171.A0101	un	deg3	0.0215853	Unrelated	0.238552	0.00268469	6012	25202	0.254113
MGS002.A0101_MGS172.A0101	un	deg3	8.91743	Unrelated	0.249622	0.00288748	5608	22466	0.254113
MGS002.A0101_MGS173.A0101	un	deg3	1.74525	Unrelated	0.237436	0.00265799	6085	25628	0.254113
MGS002.A0101_MGS174.A0101	un	deg3	13.4273	Unrelated	0.259583	0.00273763	6657	25645	0.254113
MGS002.A0101_MGS175.A0101	un	deg3	11.8457	Unrelated	0.254738	0.00272641	6506	25540	0.254113
MGS002.A0101_MGS176.A0101	un	deg3	17.034	Unrelated	0.252192	0.00272905	6386	25322	0.254113
MGS002.A0101_MGS177.A0101	un	deg3	15.4574	Unrelated	0.250344	0.00284148	5819	23244	0.254113
MGS002.A0101_MGS178.A0101	un	deg3	15.2678	Unrelated	0.253254	0.00270658	6538	25816	0.254113
MGS002.A0101_MGS179.A0101	un	deg3	16.5207	Unrelated	0.253496	0.00308543	5039	19878	0.254113
MGS002.A0101_MGS180.A0101	un	deg3	19.7387	Unrelated	0.253713	0.0028026	6116	24106	0.254113
MGS002.A0101_MGS181.A0101	un	deg3	18.1017	Unrelated	0.253481	0.00306767	5097	20108	0.254113
MGS002.A0101_MGS182.A0101	un	deg3	12.1373	Unrelated	0.253206	0.00270677	6535	25809	0.254113
MGS002.A0101_MGS183.A0101	un	deg3	11.413	Unrelated	0.257386	0.00271869	6656	25860	0.254113
MGS002.A0101_MGS184.A0101	un	deg3	16.4104	Unrelated	0.25411	0.00271396	6539	25733	0.254113
MGS002.A0101_MGS185.A0101	un	deg3	12.6212	Unrelated	0.254595	0.00271266	6566	25790	0.254113
MGS002.A0101_MGS186.A0101	un	deg3	15.7391	Unrelated	0.251762	0.00273074	6360	25262	0.254113
MGS002.A0101_MGS187.A0101	un	deg3	19.2766	Unrelated	0.251198	0.00272974	6341	25243	0.254113
MGS002.A0101_MGS188.A0101	un	deg3	17.4283	Unrelated	0.257403	0.00272376	6632	25765	0.254113
MGS002.A0101_MGS189.A0101	un	deg3	17.6535	Unrelated	0.25506	0.00274877	6414	25147	0.254113
MGS002.A0101_MGS190.A0101	un	deg3	19.8364	Unrelated	0.253907	0.00272071	6498	25592	0.254113
MGS002.A0101_MGS191.A0101	un	deg3	16.9213	Unrelated	0.25459	0.0027314	6476	25437	0.254113
MGS002.A0101_MGS192.A0101	un	deg3	18.6759	Unrelated	0.25006	0.00273217	6282	25122	0.254113
MGS002.A0101_MGS193.A0101	un	deg3	16.7615	Unrelated	0.254966	0.00277511	6289	24666	0.254113
MGS002.A0101_MGS194.A0101	un	deg3	17.2091	Unrelated	0.247829	0.00274412	6135	24755	0.254113
MGS002.A0101_MGS195.A0101	un	deg3	16.8584	Unrelated	0.248231	0.00313942	4700	18934	0.254113
MGS002.A0101_MGS196.A0101	un	deg3	11.8417	Unrelated	0.253337	0.00479066	2088	8242	0.254113
MGS002.A0101_MGS197.A0101	un	deg3	13.2922	Unrelated	0.25361	0.00275172	6340	24999	0.254113
MGS002.A0101_MGS198.A0101	un	deg3	18.5218	Unrelated	0.249021	0.00269287	6422	25789	0.254113
MGS002.A0101_MGS199.A0101	un	deg3	15.7745	Unrelated	0.253354	0.00271599	6497	25644	0.254113
MGS002.A0101_MGS200.A0101	un	deg3	17.7974	Unrelated	0.254689	0.00276122	6341	24897	0.254113
MGS002.A0101_MGS201.A0101	un	deg3	11.7029	Unrelated	0.251057	0.00270029	6474	25787	0.254113
MGS002.A0101_MGS202.A0101	un	deg3	15.9574	Unrelated	0.250554	0.00270079	6450	25743	0.254113
MGS002.A0101_MGS203.A0101	un	deg3	18.9341	Unrelated	0.254107	0.00271643	6527	25686	0.254113
MGS002.A0101_MGS204.A0101	un	deg3	17.5839	Unrelated	0.253256	0.00271158	6514	25721	0.254113
MGS002.A0101_MGS205.A0101	un	deg3	18.5067	Unrelated	0.252624	0.00270907	6499	25726	0.254113
MGS002.A0101_MGS206.A0101	un	deg3	13.1713	Unrelated	0.249922	0.00270162	6419	25684	0.254113
MGS002.A0101_MGS207.A0101	un	deg3	17.039	Unrelated	0.253656	0.00270994	6539	25779	0.254113
MGS002.A0101_MGS208.A0101	un	deg3	17.1846	Unrelated	0.256533	0.00311696	5036	19631	0.254113
MGS002.A0101_MGS209.A0101	un	deg3	19.1833	Unrelated	0.251061	0.00270598	6447	25679	0.254113
MGS002.A0101_MGS210.A0101	un	deg3	16.2005	Unrelated	0.247307	0.00292737	5372	21722	0.254113
MGS002.A0101_MGS211.A0101	un	deg3	12.8344	Unrelated	0.256631	0.00274402	6502	25336	0.254113
MGS002.A0101_MGS212.A0101	un	deg3	17.3032	Unrelated	0.24999	0.00271474	6360	25441	0.254113
MGS002.A0101_MGS213.A0101	un	deg3	15.4588	Unrelated	0.254484	0.00272269	6513	25593	0.254113
MGS002.A0101_MGS214.A0101	un	deg3	17.4871	Unrelated	0.252084	0.0029303	5535	21957	0.254113
MGS002.A0101_MGS215.A0101	un	deg3	17.7289	Unrelated	0.254693	0.00271891	6540	25678	0.254113
MGS002.A0101_MGS216.A0101	un	deg3	19.064	Unrelated	0.256255	0.00322665	4691	18306	0.254113
MGS002.A0101_MGS217.A0101	un	deg3	15.0957	Unrelated	0.255736	0.00290347	5774	22578	0.254113
MGS002.A0101_MGS218.A0101	un	deg3	10.1513	Unrelated	0.252114	0.00272942	6381	25310	0.254113
MGS002.A0101_MGS219.A0101	un	deg3	14.6598	Unrelated	0.24883	0.00269957	6382	25648	0.254113
MGS002.A0101_MGS220.A0101	un	deg3	13.8017	Unrelated	0.249012	0.00269174	6427	25810	0.254113
MGS002.A0101_MGS221.A0101	un	deg3	16.8342	Unrelated	0.252382	0.00324227	4530	17949	0.254113
MGS002.A0101_MGS222.A0101	un	deg3	13.4997	Unrelated	0.250816	0.00271793	6380	25437	0.254113
MGS002.A0101_MGS223.A0101	un	deg3	9.34065	Unrelated	0.247518	0.0027036	6307	25481	0.254113
MGS002.A0101_MGS224.A0101	un	deg3	17.348	Unrelated	0.254	0.00270617	6572	25874	0.254113
MGS002.A0101_MGS225.A0101	un	deg3	19.0342	Unrelated	0.252302	0.00270725	6494	25739	0.254113
MGS002.A0101_MGS226.A0101	un	deg3	17.6532	Unrelated	0.254038	0.00278001	6229	24520	0.254113
MGS002.A0101_MGS227.A0101	un	deg3	11.9073	Unrelated	0.253364	0.00270466	6552	25860	0.254113
MGS002.A0101_MGS228.A0101	un	deg3	7.00629	Unrelated	0.264618	0.00801789	801	3027	0.254113
MGS002.A0101_MGS229.A0101	un	deg3	14.7629	Unrelated	0.249304	0.0027879	6003	24079	0.254113
MGS002.A0101_MGS230.A0101	un	deg3	18.4587	Unrelated	0.253172	0.00274669	6345	25062	0.254113
MGS002.A0101_MGS231.A0101	un	deg3	16.8688	Unrelated	0.253135	0.00270077	6561	25919	0.254113
MGS002.A0101_MGS232.A0101	un	deg3	14.9032	Unrelated	0.252788	0.00270451	6528	25824	0.254113
MGS002.A0101_MGS233.A0101	un	deg3	18.8306	Unrelated	0.252305	0.00272028	6432	25493	0.254113
MGS002.A0101_MGS234.A0101	un	deg3	13.6418	Unrelated	0.253482	0.00272469	6461	25489	0.254113
MGS002.A0101_MGS235.A0101	un	deg3	12.5961	Unrelated	0.251283	0.00276854	6168	24546	0.254113
MGS002.A0101_MGS236.A0101	un	deg3	14.8675	Unrelated	0.254249	0.00273132	6462	25416	0.254113
MGS002.A0101_MGS237.A0101	un	deg3	16.6921	Unrelated	0.252171	0.002704	6504	25792	0.254113
MGS002.A0101_MGS238.A0101	un	deg3	11.5846	Unrelated	0.252083	0.00273493	6354	25206	0.254113
MGS002.A0101_MGS239.A0101	un	deg3	12.2597	Unrelated	0.251359	0.00271243	6429	25577	0.254113
MGS002.A0101_MGS240.A0101	un	deg3	18.3807	Unrelated	0.253348	0.00271761	6489	25613	0.254113
MGS002.A0101_MGS241.A0101	un	deg3	11.3367	Unrelated	0.253496	0.00271872	6490	25602	0.254113
MGS002.A0101_MGS242.A0101	un	deg3	11.4455	Unrelated	0.250837	0.00270417	6446	25698	0.254113
MGS002.A0101_MGS243.A0101	un	deg3	11.2535	Unrelated	0.252517	0.00271902	6447	25531	0.254113
MGS002.A0101_MGS244.A0101	un	deg3	18.8039	Unrelated	0.252704	0.00271543	6472	25611	0.254113
MGS002.A0101_MGS245.A0101	un	deg3	11.639	Unrelated	0.247765	0.00272757	6207	25052	0.254113
MGS002.A0101_MGS246.A0101	un	deg3	11.576	Unrelated	0.252176	0.00271281	6462	25625	0.254113
MGS002.A0101_MGS247.A0101	un	deg3	16.5761	Unrelated	0.251871	0.00271051	6460	25648	0.254113
MGS002.A0101_MGS248.A0101	un	deg3	17.4027	Unrelated	0.248748	0.00268289	6458	25962	0.254113
MGS002.A0101_MGS249.A0101	un	deg3	18.0412	Unrelated	0.252824	0.00270338	6535	25848	0.254113
MGS002.A0101_MGS250.A0101	un	deg3	9.18574	Unrelated	0.259633	0.00593889	1415	5450	0.254113
MGS002.A0101_MGS251.A0101	un	deg3	16.4496	Unrelated	0.250466	0.00292258	5505	21979	0.254113
MGS002.A0101_MGS252.A0101	un	deg3	18.3987	Unrelated	0.255397	0.0033175	4413	17279	0.254113
MGS002.A0101_MGS253.A0101	un	deg3	18.9034	Unrelated	0.253184	0.00289171	5725	22612	0.254113
MGS002.A0101_MGS254.A0101	un	deg3	6.3068	Unrelated	0.250562	0.00619495	1226	4893	0.254113
MGS002.A0101_MGS255.A0101	un	deg3	16.26	Unrelated	0.254483	0.00272247	6514	25597	0.254113
MGS002.A0101_MGS256.A0101	un	deg3	8.42753	Unrelated	0.251789	0.00573344	1443	5731	0.254113
MGS002.A0101_MGS257.A0101	un	deg3	17.4331	Unrelated	0.25836	0.00355142	3925	15192	0.254113
MGS002.A0101_MGS258.A0101	un	deg3	14.3574	Unrelated	0.251384	0.00270887	6447	25646	0.254113
MGS002.A0101_MGS259.A0101	un	deg3	15.7354	Unrelated	0.259953	0.00374537	3565	13714	0.254113
MGS002.A0101_MGS260.A0101	un	deg3	13.3141	Unrelated	0.255822	0.00273434	6514	25463	0.254113
MGS002.A0101_MGS261.A0101	un	deg3	17.7492	Unrelated	0.255722	0.00271723	6592	25778	0.254113
MGS002.A0101_MGS262.A0101	un	deg3	13.086	Unrelated	0.248746	0.00270581	6349	25524	0.254113
MGS002.A0101_MGS263.A0101	un	deg3	16.5113	Unrelated	0.252505	0.0027076	6501	25746	0.254113
MGS002.A0101_MGS264.A0101	un	deg3	19.026	Unrelated	0.254977	0.00272039	6545	25669	0.254113
MGS002.A0101_MGS265.A0101	un	deg3	19.8341	Unrelated	0.254577	0.00271893	6535	25670	0.254113
MGS002.A0101_MGS266.A0101	un	deg3	17.8474	Unrelated	0.250583	0.00270189	6446	25724	0.254113
MGS002.A0101_MGS267.A0101	un	deg3	16.0504	Unrelated	0.255416	0.00271496	6590	25801	0.254113
MGS002.A0101_MGS268.A0101	un	deg3	12.9234	Unrelated	0.251912	0.00270481	6489	25759	0.254113
MGS002.A0101_MGS269.A0101	un	deg3	17.03	Unrelated	0.250808	0.00270433	6444	25693	0.254113
MGS002.A0101_MGS270.A0101	un	deg3	16.7326	Unrelated	0.249959	0.00276379	6135	24544	0.254113
MGS002.A0101_MGS271.A0101	un	deg3	18.4978	Unrelated	0.253612	0.00271871	6495	25610	0.254113
MGS002.A0101_MGS272.A0101	un	deg3	17.1351	Unrelated	0.251604	0.00278324	6116	24308	0.254113
MGS002.A0101_MGS273.A0101	un	deg3	13.1688	Unrelated	0.250608	0.00271329	6393	25510	0.254113
MGS002.A0101_MGS274.A0101	un	deg3	19.8004	Unrelated	0.251667	0.00271795	6416	25494	0.254113
MGS002.A0101_MGS275.A0101	un	deg3	12.6909	Unrelated	0.246988	0.00275595	6048	24487	0.254113
MGS002.A0101_MGS276.A0101	un	deg3	19.3611	Unrelated	0.259281	0.00274388	6614	25509	0.254113
MGS002.A0101_MGS277.A0101	un	deg3	18.5792	Unrelated	0.254238	0.00270889	6569	25838	0.254113
MGS002.A0101_MGS278.A0101	un	deg3	16.6919	Unrelated	0.255968	0.00322537	4686	18307	0.254113
MGS002.A0101_MGS279.A0101	un	deg3	18.1208	Unrelated	0.250686	0.00320999	4570	18230	0.254113
MGS002.A0101_MGS280.A0101	un	deg3	11.346	Unrelated	0.254124	0.00271243	6547	25763	0.254113
MGS002.A0101_MGS281.A0101	un	deg3	16.4703	Unrelated	0.255271	0.00276035	6369	24950	0.254113
MGS002.A0101_MGS282.A0101	un	deg3	16.3171	Unrelated	0.252665	0.00321283	4622	18293	0.254113
MGS002.A0101_MGS283.A0101	un	deg3	3.54007	Unrelated	0.243128	0.00268045	6227	25612	0.254113
MGS002.A0101_MGS284.A0101	un	deg3	17.7156	Unrelated	0.252398	0.00276933	6210	24604	0.254113
MGS002.A0101_MGS285.A0101	un	deg3	18.1512	Unrelated	0.245967	0.00286312	5565	22625	0.254113
MGS002.A0101_MGS286.A0101	un	deg3	19.9969	Unrelated	0.253648	0.00269977	6588	25973	0.254113
MGS002.A0101_MGS287.A0101	un	deg3	18.5728	Unrelated	0.25404	0.00289251	5754	22650	0.254113
MGS002.A0101_MGS288.A0101	un	deg3	12.1622	Unrelated	0.2495	0.00276587	6107	24477	0.254113
MGS002.A0101_MGS289.A0101	un	deg3	17.3296	Unrelated	0.251146	0.00269133	6521	25965	0.254113
MGS002.A0101_MGS290.A0101	un	deg3	18.0394	Unrelated	0.250472	0.00290422	5575	22258	0.254113
MGS002.A0101_MGS291.A0101	un	deg3	15.0171	Unrelated	0.256803	0.00271217	6663	25946	0.254113
MGS002.A0101_MGS292.A0101	un	deg3	15.002	Unrelated	0.255338	0.0027022	6649	26040	0.254113
MGS002.A0101_MGS293.A0101	un	deg3	16.6911	Unrelated	0.25398	0.00270271	6588	25939	0.254113
MGS002.A0101_MGS294.A0101	un	deg3	16.4433	Unrelated	0.252003	0.00270771	6479	25710	0.254113
MGS002.A0101_MGS295.A0101	un	deg3	18.5249	Unrelated	0.254089	0.00270387	6587	25924	0.254113
MGS002.A0101_MGS296.A0101	un	deg3	18.1932	Unrelated	0.251947	0.00300115	5272	20925	0.254113
MGS002.A0101_MGS297.A0101	un	deg3	17.383	Unrelated	0.252857	0.00285442	5863	23187	0.254113
MGS002.A0101_MGS298.A0101	un	deg3	18.8536	Unrelated	0.253086	0.00269603	6582	26007	0.254113
MGS002.A0101_MGS299.A0101	un	deg3	12.5301	Unrelated	0.256824	0.00272033	6624	25792	0.254113
MGS002.A0101_MGS300.A0101	un	deg3	18.9987	Unrelated	0.248025	0.00282217	5808	23417	0.254113
MGS002.A0101_MGS301.A0101	un	deg3	13.9485	Unrelated	0.258179	0.00271827	6692	25920	0.254113
MGS002.A0101_MGS302.A0101	un	deg3	17.275	Unrelated	0.254539	0.00270456	6603	25941	0.254113
MGS002.A0101_MGS303.A0101	un	deg3	12.3163	Unrelated	0.255593	0.00270443	6649	26014	0.254113
MGS002.A0101_MGS304.A0101	un	deg3	17.0801	Unrelated	0.2537	0.00298278	5399	21281	0.254113
MGS002.A0101_MGS305.A0101	un	deg3	15.1	Unrelated	0.261836	0.00272644	6808	26001	0.254113
MGS002.A0101_MGS306.A0101	deg3	un	1.3415	Unrelated	0.236128	0.00264737	6077	25736	0.254113
MGS002.A0101_MGS307.A0101	un	deg3	18.2425	Unrelated	0.254033	0.00270112	6598	25973	0.254113
MGS002.A0101_MGS308.A0101	un	deg3	18.9579	Unrelated	0.246194	0.00271245	6210	25224	0.254113
MGS002.A0101_MGS309.A0101	un	deg3	16.3302	Unrelated	0.256142	0.00270863	6652	25970	0.254113
MGS002.A0101_MGS310.A0101	un	deg3	14.4429	Unrelated	0.250539	0.0026886	6508	25976	0.254113
MGS002.A0101_MGS311.A0101	un	deg3	13.2759	Unrelated	0.25423	0.00270635	6581	25886	0.254113
MGS002.A0101_MGS312.A0101	un	deg3	18.4295	Unrelated	0.248199	0.0027331	6200	24980	0.254113
MGS002.A0101_MGS313.A0101	un	deg3	12.673	Unrelated	0.255176	0.00277502	6298	24681	0.254113
MGS002.A0101_MGS314.A0101	un	deg3	16.3174	Unrelated	0.255764	0.00270451	6656	26024	0.254113
MGS002.A0101_MGS315.A0101	un	deg3	12.3115	Unrelated	0.244556	0.00266848	6345	25945	0.254113
MGS002.A0101_MGS316.A0101	un	deg3	11.474	Unrelated	0.249085	0.00268447	6465	25955	0.254113
MGS002.A0101_MGS317.A0101	un	deg3	19.1848	Unrelated	0.253203	0.00270529	6542	25837	0.254113
MGS002.A0101_MGS318.A0101	un	deg3	14.5851	Unrelated	0.253981	0.00272283	6491	25557	0.254113
MGS002.A0101_MGS319.A0101	un	deg3	18.8117	Unrelated	0.254957	0.00270701	6609	25922	0.254113
MGS002.A0101_MGS320.A0101	un	deg3	17.7287	Unrelated	0.252469	0.00269816	6545	25924	0.254113
MGS002.A0101_MGS321.A0101	un	deg3	18.8374	Unrelated	0.253009	0.00269576	6580	26007	0.254113
MGS002.A0101_MGS322.A0101	un	deg3	17.4647	Unrelated	0.256958	0.00272047	6629	25798	0.254113
MGS002.A0101_MGS323.A0101	un	deg3	13.5699	Unrelated	0.25262	0.00270219	6532	25857	0.254113
MGS002.A0101_MGS324.A0101	un	deg3	19.151	Unrelated	0.258027	0.00276509	6461	25040	0.254113
MGS002.A0101_MGS325.A0101	un	deg3	15.8531	Unrelated	0.251436	0.00273967	6305	25076	0.254113
MGS002.A0101_MGS326.A0101	un	deg3	16.774	Unrelated	0.256156	0.00271611	6616	25828	0.254113
MGS002.A0101_MGS327.A0101	un	deg3	18.5057	Unrelated	0.250572	0.00272064	6357	25370	0.254113
MGS002.A0101_MGS328.A0101	un	deg3	0.979214	Unrelated	0.24294	0.00266738	6280	25850	0.254113
MGS002.A0101_MGS329.A0101	un	deg3	17.3216	Unrelated	0.250529	0.00293952	5444	21730	0.254113
MGS002.A0101_MGS330.A0101	un	deg3	15.5561	Unrelated	0.248268	0.00412504	2723	10968	0.254113
MGS002.A0101_MGS331.A0101	un	deg3	13.6811	Unrelated	0.24814	0.00270307	6336	25534	0.254113
MGS002.A0101_MGS332.A0101	un	deg3	18.3018	Unrelated	0.24738	0.0027555	6066	24521	0.254113
MGS002.A0101_MGS333.A0101	un	deg3	10.5755	Unrelated	0.251297	0.00275066	6249	24867	0.254113
MGS002.A0101_MGS334.A0101	un	deg3	16.625	Unrelated	0.25	0.00284042	5810	23240	0.254113
MGS002.A0101_MGS335.A0101	un	deg3	18.3123	Unrelated	0.257072	0.00275663	6461	25133	0.254113
MGS002.A0101_MGS336.A0101	un	deg3	9.07779	Unrelated	0.256866	0.00574229	1487	5789	0.254113
MGS002.A0101_MGS337.A0101	un	deg3	15.8088	Unrelated	0.255566	0.00290187	5774	22593	0.254113
MGS002.A0101_MGS338.A0101	un	deg3	3.00304	Unrelated	0.248615	0.00830712	673	2707	0.254113
MGS002.A0101_MGS339.A0101	un	deg3	17.0587	Unrelated	0.255476	0.00343558	4117	16115	0.254113
MGS002.A0101_MGS340.A0101	un	deg3	9.48361	Unrelated	0.245594	0.00310821	4710	19178	0.254113
MGS002.A0101_MGS341.A0101	un	deg3	17.7393	Unrelated	0.249346	0.00278713	6008	24095	0.254113
MGS002.A0101_MGS342.A0101	un	deg3	17.0793	Unrelated	0.25108	0.00312843	4824	19213	0.254113
MGS002.A0101_MGS343.A0101	un	deg3	16.5068	Unrelated	0.253481	0.00292483	5607	22120	0.254113
MGS002.A0101_MGS344.A0101	un	deg3	17.1893	Unrelated	0.251627	0.00288779	5682	22581	0.254113
MGS002.A0101_MGS345.A0101	un	deg3	18.4802	Unrelated	0.253279	0.00278432	6179	24396	0.254113
MGS002.A0101_MGS346.A0101	un	deg3	12.0888	Unrelated	0.24921	0.00290666	5519	22146	0.254113
MGS002.A0101_MGS347.A0101	un	deg3	14.8219	Unrelated	0.254579	0.00291873	5671	22276	0.254113
MGS002.A0101_MGS348.A0101	un	deg3	17.661	Unrelated	0.255494	0.00289444	5801	22705	0.254113
MGS002.A0101_MGS349.A0101	un	deg3	18.0004	Unrelated	0.249061	0.0031455	4708	18903	0.254113
MGS002.A0101_MGS350.A0101	un	deg3	15.3048	Unrelated	0.2507	0.00280137	6001	23937	0.254113
MGS002.A0101_MGS351.A0101	un	deg3	18.4937	Unrelated	0.256013	0.00338408	4258	16632	0.254113
MGS002.A0101_MGS352.A0101	un	deg3	18.7951	Unrelated	0.254136	0.00276563	6298	24782	0.254113
MGS002.A0101_MGS353.A0101	un	deg3	18.0165	Unrelated	0.253162	0.00287176	5804	22926	0.254113
MGS002.A0101_MGS354.A0101	un	deg3	17.7744	Unrelated	0.252676	0.00301725	5241	20742	0.254113
MGS002.A0101_MGS355.A0101	un	deg3	17.9761	Unrelated	0.255631	0.00274937	6435	25173	0.254113
MGS002.A0101_MGS356.A0101	un	deg3	17.1164	Unrelated	0.25561	0.00384369	3292	12879	0.254113
MGS002.A0101_MGS357.A0101	un	deg3	13.6807	Unrelated	0.25404	0.00290848	5691	22402	0.254113
MGS002.A0101_MGS358.A0101	un	deg3	13.3311	Unrelated	0.252699	0.00331977	4330	17135	0.254113
MGS002.A0101_MGS359.A0101	un	deg3	19.3795	Unrelated	0.251672	0.00282361	5945	23622	0.254113
MGS002.A0101_MGS360.A0101	un	deg3	11.3189	Unrelated	0.257476	0.00492187	2032	7892	0.254113
MGS002.A0101_MGS361.A0101	un	deg3	16.9317	Unrelated	0.253884	0.00284733	5932	23365	0.254113
MGS002.A0101_MGS362.A0101	un	deg3	7.98095	Unrelated	0.257833	0.00593854	1399	5426	0.254113
MGS002.A0101_MGS363.A0101	un	deg3	17.2403	Unrelated	0.255125	0.00299251	5414	21221	0.254113
MGS002.A0101_MGS364.A0101	un	deg3	7.91611	Unrelated	0.259164	0.00510543	1909	7366	0.254113
MGS002.A0101_MGS365.A0101	un	deg3	10.9249	Unrelated	0.250853	0.00290504	5586	22268	0.254113
MGS002.A0101_MGS366.A0101	un	deg3	17.6561	Unrelated	0.255205	0.00298558	5442	21324	0.254113
MGS002.A0101_MGS367.A0101	un	deg3	13.8465	Unrelated	0.253083	0.00386534	3202	12652	0.254113
MGS002.A0101_MGS368.A0101	un	deg3	17.0636	Unrelated	0.25423	0.00369471	3531	13889	0.254113
MGS002.A0101_MGS369.A0101	un	deg3	16.3578	Unrelated	0.255866	0.00305407	5223	20413	0.254113
MGS002.A0101_MGS370.A0101	un	deg3	13.1941	Unrelated	0.253297	0.00271675	6491	25626	0.254113
MGS002.A0101_MGS371.A0101	un	deg3	18.0054	Unrelated	0.255496	0.00301173	5358	20971	0.254113
MGS002.A0101_MGS372.A0101	un	deg3	17.7953	Unrelated	0.24545	0.00309	4761	19397	0.254113
MGS002.A0101_MGS373.A0101	un	deg3	15.641	Unrelated	0.2533	0.00321849	4625	18259	0.254113
MGS002.A0101_MGS374.A0101	un	deg3	13.087	Unrelated	0.25921	0.00462986	2322	8958	0.254113
MGS002.A0101_MGS375.A0101	un	deg3	17.2366	Unrelated	0.246946	0.00318465	4528	18336	0.254113
MGS002.A0101_MGS376.A0101	un	deg3	16.7339	Unrelated	0.249958	0.00322096	4517	18071	0.254113
MGS002.A0101_MGS377.A0101	un	deg3	6.50991	Unrelated	0.249335	0.00576121	1406	5639	0.254113
MGS002.A0101_MGS378.A0101	un	deg3	15.4169	Unrelated	0.257932	0.00337546	4333	16799	0.254113
MGS002.A0101_MGS379.A0101	un	deg3	16.8621	Unrelated	0.246419	0.00330194	4197	17032	0.254113
MGS002.A0101_MGS380.A0101	un	deg3	12.5072	Unrelated	0.252567	0.0037213	3443	13632	0.254113
MGS002.A0101_MGS381.A0101	un	deg3	7.62609	Unrelated	0.261749	0.00554841	1643	6277	0.254113
MGS002.A0101_MGS382.A0101	un	deg3	2.34724	Unrelated	0.252316	0.0101394	463	1835	0.254113
MGS002.A0101_MGS383.A0101	un	deg3	18.3988	Unrelated	0.258197	0.00315982	4953	19183	0.254113
MGS002.A0101_MGS384.A0101	un	deg3	18.5044	Unrelated	0.25633	0.00300922	5396	21051	0.254113
MGS002.A0101_MGS385.A0101	un	deg3	10.6396	Unrelated	0.248118	0.00272577	6230	25109	0.254113
MGS002.A0101_MGS386.A0101	un	deg3	17.1673	Unrelated	0.257281	0.00274429	6528	25373	0.254113
MGS002.A0101_MGS387.A0101	un	deg3	15.1147	Unrelated	0.253945	0.00405289	2929	11534	0.254113
MGS002.A0101_MGS388.A0101	un	deg3	6.78354	Unrelated	0.246119	0.00619734	1189	4831	0.254113
MGS002.A0101_MGS389.A0101	un	deg3	17.5357	Unrelated	0.254459	0.00272393	6506	25568	0.254113
MGS002.A0101_MGS390.A0101	un	deg3	8.78221	Unrelated	0.253779	0.00414	2804	11049	0.254113
MGS002.A0101_MGS391.A0101	un	deg3	14.0095	Unrelated	0.259289	0.00395168	3189	12299	0.254113
MGS002.A0101_MGS392.A0101	un	deg3	12.5846	Unrelated	0.256706	0.00272754	6584	25648	0.254113
MGS002.A0101_MGS393.A0101	un	deg3	16.5743	Unrelated	0.25108	0.00333654	4241	16891	0.254113
MGS002.A0101_MGS394.A0101	un	deg3	18.2581	Unrelated	0.25285	0.00273926	6366	25177	0.254113
MGS002.A0101_MGS395.A0101	un	deg3	16.7725	Unrelated	0.254628	0.00336654	4264	16746	0.254113
MGS002.A0101_MGS396.A0101	un	deg3	12.2099	Unrelated	0.252058	0.00282081	5972	23693	0.254113
MGS002.A0101_MGS397.A0101	un	deg3	10.9074	Unrelated	0.257607	0.00597496	1380	5357	0.254113
MGS002.A0101_MGS398.A0101	un	deg3	18.1583	Unrelated	0.254136	0.00291915	5653	22244	0.254113
MGS002.A0101_MGS399.A0101	un	deg3	19.311	Unrelated	0.252526	0.00309564	4974	19697	0.254113
MGS002.A0101_MGS400.A0101	un	deg3	15.4076	Unrelated	0.248207	0.00394434	2977	11994	0.254113
MGS002.A0101_MGS401.A0101	un	deg3	18.378	Unrelated	0.256093	0.00323013	4676	18259	0.254113
MGS002.A0101_MGS402.A0101	un	deg3	18.8937	Unrelated	0.252926	0.00271051	6505	25719	0.254113
MGS002.A0101_MGS403.A0101	un	deg3	18.7202	Unrelated	0.25754	0.00280117	6276	24369	0.254113
MGS002.A0101_MGS404.A0101	un	deg3	13.3833	Unrelated	0.25199	0.00281759	5983	23743	0.254113
MGS002.A0101_MGS405.A0101	un	deg3	14.7407	Unrelated	0.254129	0.00294499	5554	21855	0.254113
MGS002.A0101_MGS406.A0101	un	deg3	14.5801	Unrelated	0.256524	0.00448887	2428	9465	0.254113
MGS002.A0101_MGS407.A0101	un	deg3	19.2162	Unrelated	0.251684	0.00272341	6391	25393	0.254113
MGS002.A0101_MGS408.A0101	un	deg3	15.4383	Unrelated	0.243924	0.00282672	5630	23081	0.254113
MGS002.A0101_MGS409.A0101	un	deg3	15.4929	Unrelated	0.252143	0.00343482	4030	15983	0.254113
MGS002.A0101_MGS410.A0101	un	deg3	17.1808	Unrelated	0.253712	0.00281807	6049	23842	0.254113
MGS002.A0101_MGS411.A0101	un	deg3	18.2922	Unrelated	0.25368	0.00288861	5756	22690	0.254113
MGS002.A0101_MGS412.A0101	un	deg3	0.726495	Unrelated	0.242499	0.00376889	3136	12932	0.254113
MGS002.A0101_MGS413.A0101	un	deg3	18.3233	Unrelated	0.258273	0.00275051	6540	25322	0.254113
MGS002.A0101_MGS414.A0101	un	deg3	19.4788	Unrelated	0.253225	0.00276532	6262	24729	0.254113
MGS002.A0101_MGS415.A0101	un	deg3	19.0023	Unrelated	0.251646	0.00284644	5849	23243	0.254113
MGS002.A0101_MGS416.A0101	un	deg3	11.7122	Unrelated	0.259607	0.00567941	1547	5959	0.254113
MGS002.A0101_MGS417.A0101	deg3	un	1.53927	Unrelated	0.238245	0.00270299	5918	24840	0.254113
MGS002.A0101_MGS418.A0101	un	deg3	5.66198	Unrelated	0.256798	0.00582386	1445	5627	0.254113
MGS002.A0101_MGS419.A0101	un	deg3	17.5242	Unrelated	0.250447	0.003189	4623	18459	0.254113
MGS002.A0101_MGS420.A0101	un	deg3	14.3752	Unrelated	0.249212	0.00271475	6327	25388	0.254113
MGS002.A0101_MGS421.A0101	un	deg3	15.0603	Unrelated	0.249892	0.00270981	6379	25527	0.254113
MGS002.A0101_MGS422.A0101	un	deg3	17.2871	Unrelated	0.255905	0.00274245	6479	25318	0.254113
MGS002.A0101_MGS423.A0101	un	deg3	4.134	Unrelated	0.240983	0.00267498	6160	25562	0.254113
MGS002.A0101_MGS424.A0101	un	deg3	15.0667	Unrelated	0.253171	0.00279057	6147	24280	0.254113
MGS002.A0101_MGS425.A0101	un	deg3	8.6432	Unrelated	0.260681	0.0045772	2398	9199	0.254113
MGS002.A0101_MGS426.A0101	un	deg3	16.195	Unrelated	0.256623	0.00276099	6422	25025	0.254113
MGS002.A0101_MGS427.A0101	un	deg3	14.7729	Unrelated	0.250202	0.00371665	3398	13581	0.254113
MGS002.A0101_MGS428.A0101	un	deg3	16.5012	Unrelated	0.252447	0.00332547	4308	17065	0.254113
MGS002.A0101_MGS429.A0101	un	deg3	19.0537	Unrelated	0.249423	0.00285493	5729	22969	0.254113
MGS002.A0101_MGS430.A0101	un	deg3	18.6143	Unrelated	0.257209	0.002909	5807	22577	0.254113
MGS002.A0101_MGS431.A0101	un	deg3	6.78445	Unrelated	0.250115	0.00535974	1633	6529	0.254113
MGS002.A0101_MGS432.A0101	un	deg3	15.1898	Unrelated	0.250051	0.0027762	6084	24331	0.254113
MGS002.A0101_MGS433.A0101	un	deg3	18.1309	Unrelated	0.25314	0.00275423	6309	24923	0.254113
MGS002.A0101_MGS434.B0101	un	deg3	17.9738	Unrelated	0.250404	0.00286353	5732	22891	0.254113
MGS002.A0101_MGS435.A0101	un	deg3	18.2061	Unrelated	0.247125	0.00283617	5716	23130	0.254113
MGS002.A0101_MGS436.A0101	un	deg3	19.6125	Unrelated	0.261825	0.00274864	6698	25582	0.254113
MGS002.A0101_MGS437.A0101	un	deg3	18.8903	Unrelated	0.250326	0.00276536	6143	24540	0.254113
MGS002.A0101_MGS438.A0101	un	deg3	18.9573	Unrelated	0.260026	0.0027834	6458	24836	0.254113
MGS002.A0101_MGS439.A0101	un	deg3	17.837	Unrelated	0.251338	0.00273078	6342	25233	0.254113
MGS002.A0101_MGS440.A0101	un	deg3	18.7575	Unrelated	0.253785	0.00303637	5213	20541	0.254113
MGS002.A0101_MGS441.A0101	un	deg3	5.72318	Unrelated	0.252506	0.0053136	1688	6685	0.254113
MGS002.A0101_MGS442.A0101	un	deg3	5.51848	Unrelated	0.251105	0.00565426	1477	5882	0.254113
MGS002.A0101_MGS443.A0101	un	deg3	11.7751	Unrelated	0.255197	0.00317889	4800	18809	0.254113
MGS002.A0101_MGS444.A0101	un	deg3	14.9692	Unrelated	0.249978	0.00404179	2869	11477	0.254113
MGS002.A0101_MGS445.A0101	un	deg3	18.0248	Unrelated	0.2506	0.00269599	6475	25838	0.254113
MGS002.A0101_MGS446.A0101	un	deg3	5.25849	Unrelated	0.245446	0.00276589	5942	24209	0.254113
MGS002.A0101_MGS447.A0101	un	deg3	14.8861	Unrelated	0.255013	0.00271967	6550	25685	0.254113
MGS002.A0101_MGS448.A0101	un	deg3	8.71911	Unrelated	0.269371	0.00715351	1036	3846	0.254113
MGS002.A0101_MGS449.A0101	un	deg3	19.1735	Unrelated	0.252943	0.00275071	6317	24974	0.254113
MGS002.A0101_MGS450.A0101	un	deg3	17.5497	Unrelated	0.258021	0.00284475	6104	23657	0.254113
MGS002.A0101_MGS451.A0101	un	deg3	16.1384	Unrelated	0.255689	0.00294306	5618	21972	0.254113
MGS002.A0101_MGS452.A0101	un	deg3	3.68756	Unrelated	0.241349	0.00292023	5182	21471	0.254113
MGS002.A0101_MGS453.A0101	un	deg3	13.8402	Unrelated	0.2505	0.00271274	6391	25513	0.254113
MGS002.A0101_MGS454.A0101	un	deg3	13.3134	Unrelated	0.253899	0.00395363	3077	12119	0.254113
MGS002.A0101_MGS455.B0101	un	deg3	6.50731	Unrelated	0.265901	0.00778229	857	3223	0.254113
MGS002.A0101_MGS456.B0101	un	deg3	16.7953	Unrelated	0.256285	0.00412199	2875	11218	0.254113
MGS002.A0101_MGS457.A0101	un	deg3	12.4225	Unrelated	0.253262	0.00273034	6425	25369	0.254113
MGS002.A0101_MGS458.A0101	un	deg3	17.1242	Unrelated	0.25547	0.00273332	6504	25459	0.254113
MGS002.A0101_MGS459.A0101	un	deg3	17.6611	Unrelated	0.256976	0.0027297	6585	25625	0.254113
MGS002.A0101_MGS460.A0101	un	deg3	15.0706	Unrelated	0.253605	0.00282106	6032	23785	0.254113
MGS002.A0101_MGS461.A0101	un	deg3	14.5236	Unrelated	0.254551	0.00304309	5216	20491	0.254113
MGS002.A0101_MGS462.A0101	un	deg3	18.166	Unrelated	0.253298	0.00277933	6202	24485	0.254113
MGS002.A0101_MGS463.A0101	un	deg3	17.2278	Unrelated	0.252045	0.00272922	6379	25309	0.254113
MGS002.A0101_MGS464.B0101	un	deg3	20.0002	Unrelated	0.252972	0.00275512	6298	24896	0.254113
MGS002.A0101_MGS465.A0101	un	deg3	18.5591	Unrelated	0.256275	0.00285228	6004	23428	0.254113
MGS002.A0101_MGS466.A0101	un	deg3	18.9875	Unrelated	0.254473	0.00324669	4580	17998	0.254113
MGS002.A0101_MGS467.A0101	un	deg3	15.5687	Unrelated	0.256637	0.00417191	2813	10961	0.254113
MGS002.A0101_MGS468.A0101	un	deg3	13.042	Unrelated	0.25567	0.0028536	5975	23370	0.254113
MGS002.A0101_MGS469.A0101	un	deg3	5.41609	Unrelated	0.249231	0.00599633	1297	5204	0.254113
MGS002.A0101_MGS470.A0101	un	deg3	12.0963	Unrelated	0.244768	0.00277329	5883	24035	0.254113
MGS002.A0101_MGS471.A0101	un	deg3	17.7223	Unrelated	0.253801	0.00300923	5308	20914	0.254113
MGS002.A0101_MGS472.A0101	un	deg3	18.2678	Unrelated	0.25307	0.00289494	5708	22555	0.254113
MGS002.A0101_MGS473.A0101	un	deg3	17.7362	Unrelated	0.249214	0.00269544	6418	25753	0.254113
MGS002.A0101_MGS474.A0101	un	deg3	16.2092	Unrelated	0.2492	0.00271808	6311	25325	0.254113
MGS002.A0101_MGS475.A0101	un	deg3	7.63094	Unrelated	0.262677	0.00665123	1150	4378	0.254113
MGS002.A0101_MGS476.A0101	un	deg3	12.8091	Unrelated	0.262933	0.00438672	2648	10071	0.254113
MGS002.A0101_MGS477.A0101	un	deg3	15.0218	Unrelated	0.250771	0.00283699	5854	23344	0.254113
MGS002.A0101_MGS478.A0101	un	deg3	16.3379	Unrelated	0.254601	0.00282393	6059	23798	0.254113
MGS002.A0101_MGS479.A0101	un	deg3	3.83748	Unrelated	0.253255	0.0110961	389	1536	0.254113
MGS002.A0101_MGS480.A0101	un	deg3	15.5225	Unrelated	0.25038	0.00277719	6093	24335	0.254113
MGS002.A0101_MGS481.A0101	un	deg3	8.98481	Unrelated	0.25118	0.00312397	4841	19273	0.254113
MGS002.A0101_MGS482.A0101	un	deg3	3.66171	Unrelated	0.24156	0.0027314	5932	24557	0.254113
MGS002.A0101_MGS483.A0101	un	deg3	18.7456	Unrelated	0.253106	0.00288594	5745	22698	0.254113
MGS002.A0101_MGS484.A0101	un	deg3	7.44114	Unrelated	0.246419	0.00268846	6331	25692	0.254113
MGS002.A0101_MGS485.A0101	un	deg3	12.3481	Unrelated	0.25758	0.0044335	2506	9729	0.254113
MGS002.A0101_MGS486.A0101	un	deg3	6.98674	Unrelated	0.253742	0.00303857	5204	20509	0.254113
MGS002.A0101_MGS487.A0101	un	deg3	3.62582	Unrelated	0.264691	0.00980375	536	2025	0.254113
MGS002.A0101_MGS488.A0101	un	deg3	18.6631	Unrelated	0.256018	0.00273481	6520	25467	0.254113
MGS002.A0101_MGS489.A0101	un	deg3	17.2798	Unrelated	0.252329	0.00280115	6067	24044	0.254113
MGS002.A0101_MGS490.A0101	un	deg3	14.3352	Unrelated	0.249288	0.00277897	6041	24233	0.254113
MGS002.A0101_MGS491.A0101	un	deg3	16.2192	Unrelated	0.253651	0.00391935	3126	12324	0.254113
MGS003.A0101_MGS004.A0101	un	deg3	10.2813	Unrelated	0.253228	0.00469004	2177	8597	0.254113
MGS003.A0101_MGS005.A0101	sec	deg3	14.03	Second_Degree	0.217832	0.00266493	5226	23991	0.254113
MGS003.A0101_MGS006.A0101	un	deg3	12.3094	Unrelated	0.247884	0.00269036	6385	25758	0.254113
MGS003.A0101_MGS007.A0101	un	deg3	13.6681	Unrelated	0.253535	0.00272264	6473	25531	0.254113
MGS003.A0101_MGS008.A0101	deg3	un	3.67002	Unrelated	0.232918	0.0026511	5921	25421	0.254113
MGS003.A0101_MGS009.A0101	deg3	un	3.8724	Second_Degree	0.224168	0.00264279	5582	24901	0.254113
MGS003.A0101_MGS010.A0101	un	deg3	16.0764	Unrelated	0.251247	0.00269679	6499	25867	0.254113
MGS003.A0101_MGS011.A0101	un	deg3	12.782	Unrelated	0.245399	0.00288652	5454	22225	0.254113
MGS003.A0101_MGS012.A0101	un	deg3	15.6656	Unrelated	0.254382	0.00271803	6531	25674	0.254113
MGS003.A0101_MGS013.A0101	deg3	un	0.0967236	Unrelated	0.233882	0.0026508	5964	25500	0.254113
MGS003.A0101_MGS014.A0101	deg3	un	0.768649	Unrelated	0.23321	0.00273038	5594	23987	0.254113
MGS003.A0101_MGS015.A0101	un	deg3	16.062	Unrelated	0.251598	0.00270911	6455	25656	0.254113
MGS003.A0101_MGS016.A0101	un	deg3	16.0169	Unrelated	0.251974	0.00272773	6383	25332	0.254113
MGS003.A0101_MGS017.A0101	un	deg3	15.6556	Unrelated	0.250922	0.00270159	6462	25753	0.254113
MGS003.A0101_MGS018.A0101	un	deg3	15.39	Unrelated	0.254718	0.00276387	6330	24851	0.254113
MGS003.A0101_MGS019.A0101	un	deg3	10.2485	Unrelated	0.248202	0.00270065	6350	25584	0.254113
MGS003.A0101_MGS020.A0101	un	deg3	17.3067	Unrelated	0.25068	0.00274021	6271	25016	0.254113
MGS003.A0101_MGS021.A0101	un	deg3	16.8889	Unrelated	0.25148	0.00271669	6414	25505	0.254113
MGS003.A0101_MGS022.A0101	un	deg3	14.0198	Unrelated	0.246077	0.00268448	6335	25744	0.254113
MGS003.A0101_MGS023.A0101	un	deg3	19.5241	Unrelated	0.246502	0.00269433	6307	25586	0.254113
MGS003.A0101_MGS024.A0101	un	deg3	13.1776	Unrelated	0.25198	0.00271169	6459	25633	0.254113
MGS003.A0101_MGS025.A0101	un	deg3	13.3301	Unrelated	0.25566	0.00273964	6482	25354	0.254113
MGS003.A0101_MGS026.A0101	un	deg3	13.2848	Unrelated	0.251793	0.00270959	6461	25660	0.254113
MGS003.A0101_MGS027.A0101	un	deg3	12.7311	Unrelated	0.248104	0.00270745	6314	25449	0.254113
MGS003.A0101_MGS028.A0101	un	deg3	17.6065	Unrelated	0.248923	0.00268115	6474	26008	0.254113
MGS003.A0101_MGS029.A0101	un	deg3	16.6313	Unrelated	0.245571	0.00267691	6349	25854	0.254113
MGS003.A0101_MGS030.A0101	un	deg3	17.9797	Unrelated	0.25108	0.00272931	6338	25243	0.254113
MGS003.A0101_MGS031.A0101	un	deg3	17.3684	Unrelated	0.249836	0.00269038	6469	25893	0.254113
MGS003.A0101_MGS032.A0101	un	deg3	12.2956	Unrelated	0.251889	0.00270189	6502	25813	0.254113
MGS003.A0101_MGS033.A0101	un	deg3	18.076	Unrelated	0.250715	0.00269515	6484	25862	0.254113
MGS003.A0101_MGS034.A0101	un	deg3	17.3704	Unrelated	0.247168	0.00270535	6284	25424	0.254113
MGS003.A0101_MGS035.A0101	un	deg3	18.9149	Unrelated	0.248665	0.00271816	6288	25287	0.254113
MGS003.A0101_MGS036.A0101	un	deg3	15.415	Unrelated	0.243315	0.00269672	6160	25317	0.254113
MGS003.A0101_MGS037.A0101	un	deg3	12.6222	Unrelated	0.250225	0.00270857	6399	25573	0.254113
MGS003.A0101_MGS038.A0101	un	deg3	13.0531	Unrelated	0.246722	0.0026891	6341	25701	0.254113
MGS003.A0101_MGS039.A0101	un	deg3	15.1741	Unrelated	0.249655	0.00271641	6338	25387	0.254113
MGS003.A0101_MGS040.A0101	un	deg3	13.5306	Unrelated	0.253509	0.00275103	6339	25005	0.254113
MGS003.A0101_MGS041.A0101	un	deg3	11.3544	Unrelated	0.247671	0.00601386	1276	5152	0.254113
MGS003.A0101_MGS042.A0101	un	deg3	17.1311	Unrelated	0.257698	0.00373164	3540	13737	0.254113
MGS003.A0101_MGS043.A0101	un	deg3	7.07138	Unrelated	0.260972	0.00753716	886	3395	0.254113
MGS003.A0101_MGS044.A0101	un	deg3	16.69	Unrelated	0.251843	0.00270356	6492	25778	0.254113
MGS003.A0101_MGS045.A0101	un	deg3	16.5579	Unrelated	0.24394	0.00292935	5243	21493	0.254113
MGS003.A0101_MGS046.A0101	un	deg3	14.1338	Unrelated	0.248631	0.00270285	6358	25572	0.254113
MGS003.A0101_MGS047.A0101	un	deg3	19.5132	Unrelated	0.248154	0.00270705	6318	25460	0.254113
MGS003.A0101_MGS048.A0101	un	deg3	16.5232	Unrelated	0.247448	0.00267824	6424	25961	0.254113
MGS003.A0101_MGS049.A0101	un	deg3	17.8496	Unrelated	0.253545	0.0027154	6508	25668	0.254113
MGS003.A0101_MGS050.A0101	un	deg3	14.3528	Unrelated	0.252895	0.00270504	6530	25821	0.254113
MGS003.A0101_MGS051.A0101	un	deg3	12.2665	Unrelated	0.249599	0.00270631	6383	25573	0.254113
MGS003.A0101_MGS052.A0101	un	deg3	15.7977	Unrelated	0.249709	0.00278936	6013	24080	0.254113
MGS003.A0101_MGS053.A0101	un	deg3	16.2953	Unrelated	0.244841	0.00269066	6253	25539	0.254113
MGS003.A0101_MGS054.A0101	un	deg3	12.4523	Unrelated	0.247932	0.00269756	6353	25624	0.254113
MGS003.A0101_MGS055.A0101	deg3	un	1.72543	Unrelated	0.238584	0.00265707	6139	25731	0.254113
MGS003.A0101_MGS056.A0101	un	deg3	16.4874	Unrelated	0.247136	0.00326441	4315	17460	0.254113
MGS003.A0101_MGS057.A0101	un	deg3	13.5553	Unrelated	0.251388	0.00271227	6431	25582	0.254113
MGS003.A0101_MGS058.A0101	un	deg3	17.2339	Unrelated	0.243798	0.00312281	4609	18905	0.254113
MGS003.A0101_MGS059.A0101	un	deg3	15.4336	Unrelated	0.24396	0.00274355	5978	24504	0.254113
MGS003.A0101_MGS060.A0101	un	deg3	2.98672	Unrelated	0.240302	0.00267864	6114	25443	0.254113
MGS003.A0101_MGS061.A0101	deg3	un	0.0904271	Second_Degree	0.23339	0.0041092	2473	10596	0.254113
MGS003.A0101_MGS062.A0101	un	deg3	12.3602	Unrelated	0.253556	0.00279341	6150	24255	0.254113
MGS003.A0101_MGS063.A0101	un	deg3	14.7405	Unrelated	0.248236	0.00284259	5733	23095	0.254113
MGS003.A0101_MGS064.A0101	un	deg3	13.8962	Unrelated	0.246358	0.00275257	6037	24505	0.254113
MGS003.A0101_MGS065.A0101	un	deg3	5.55308	Second_Degree	0.237124	0.00960452	465	1961	0.254113
MGS003.A0101_MGS066.A0101	un	deg3	17.3282	Unrelated	0.251846	0.00272019	6413	25464	0.254113
MGS003.A0101_MGS067.A0101	un	deg3	15.3669	Unrelated	0.251976	0.00270268	6502	25804	0.254113
MGS003.A0101_MGS068.A0101	un	deg3	15.2952	Unrelated	0.250968	0.00299828	5248	20911	0.254113
MGS003.A0101_MGS069.A0101	un	deg3	14.1644	Unrelated	0.251303	0.002705	6462	25714	0.254113
MGS003.A0101_MGS070.A0101	un	deg3	19.2024	Unrelated	0.254933	0.00271358	6576	25795	0.254113
MGS003.A0101_MGS071.A0101	un	deg3	16.9604	Unrelated	0.250697	0.00271644	6382	25457	0.254113
MGS003.A0101_MGS072.A0101	un	deg3	13.8382	Unrelated	0.249067	0.00315699	4674	18766	0.254113
MGS003.A0101_MGS073.A0101	un	deg3	14.9044	Unrelated	0.241081	0.00268705	6109	25340	0.254113
MGS003.A0101_MGS074.A0101	un	deg3	19.0266	Unrelated	0.252287	0.0027214	6426	25471	0.254113
MGS003.A0101_MGS075.A0101	un	deg3	13.1257	Unrelated	0.249221	0.00271718	6316	25343	0.254113
MGS003.A0101_MGS076.A0101	un	deg3	15.2857	Unrelated	0.249109	0.00275191	6153	24700	0.254113
MGS003.A0101_MGS077.A0101	un	deg3	11.6411	Unrelated	0.252781	0.00272477	6431	25441	0.254113
MGS003.A0101_MGS078.A0101	un	deg3	14.1587	Unrelated	0.248041	0.00283406	5760	23222	0.254113
MGS003.A0101_MGS079.A0101	un	deg3	16.0673	Unrelated	0.251168	0.00270631	6450	25680	0.254113
MGS003.A0101_MGS080.A0101	un	deg3	6.50418	Unrelated	0.245448	0.00269863	6242	25431	0.254113
MGS003.A0101_MGS081.A0101	un	deg3	18.0105	Unrelated	0.251401	0.00305453	5071	20171	0.254113
MGS003.A0101_MGS082.A0101	un	deg3	13.3846	Unrelated	0.248999	0.00276351	6097	24486	0.254113
MGS003.A0101_MGS083.A0101	un	deg3	14.1453	Unrelated	0.250719	0.00270228	6450	25726	0.254113
MGS003.A0101_MGS084.A0101	un	deg3	18.4019	Unrelated	0.247912	0.00294986	5312	21427	0.254113
MGS003.A0101_MGS085.A0101	un	deg3	16.4385	Unrelated	0.250325	0.00271691	6364	25423	0.254113
MGS003.A0101_MGS086.A0101	un	deg3	12.6004	Unrelated	0.252854	0.00270842	6512	25754	0.254113
MGS003.A0101_MGS087.A0101	un	deg3	14.2466	Unrelated	0.248067	0.002699	6352	25606	0.254113
MGS003.A0101_MGS088.A0101	un	deg3	17.0759	Unrelated	0.241791	0.00283686	5508	22780	0.254113
MGS003.A0101_MGS089.A0101	un	deg3	15.6312	Unrelated	0.244262	0.00280373	5736	23483	0.254113
MGS003.A0101_MGS090.A0101	un	deg3	19.7759	Unrelated	0.245309	0.00267074	6367	25955	0.254113
MGS003.A0101_MGS091.A0101	un	deg3	16.4789	Unrelated	0.254646	0.00271642	6550	25722	0.254113
MGS003.A0101_MGS092.A0101	un	deg3	18.2605	Unrelated	0.251267	0.00298452	5307	21121	0.254113
MGS003.A0101_MGS093.A0101	un	deg3	16.8342	Unrelated	0.25116	0.00269642	6497	25868	0.254113
MGS003.A0101_MGS094.A0101	un	deg3	16.6421	Unrelated	0.250365	0.00268622	6512	26010	0.254113
MGS003.A0101_MGS095.A0101	un	deg3	16.5329	Unrelated	0.252917	0.00365513	3577	14143	0.254113
MGS003.A0101_MGS096.A0101	un	deg3	18.8879	Unrelated	0.246529	0.002746	6073	24634	0.254113
MGS003.A0101_MGS097.A0101	un	deg3	11.8375	Unrelated	0.249447	0.0027201	6312	25304	0.254113
MGS003.A0101_MGS098.A0101	un	deg3	14.1249	Unrelated	0.250051	0.00275254	6189	24751	0.254113
MGS003.A0101_MGS099.A0101	un	deg3	17.926	Unrelated	0.250122	0.00276034	6157	24616	0.254113
MGS003.A0101_MGS100.A0101	un	deg3	18.667	Unrelated	0.255547	0.00273085	6519	25510	0.254113
MGS003.A0101_MGS101.A0101	un	deg3	17.1855	Unrelated	0.245159	0.00271539	6153	25098	0.254113
MGS003.A0101_MGS102.A0101	un	deg3	19.6507	Unrelated	0.253506	0.00270778	6543	25810	0.254113
MGS003.A0101_MGS103.A0101	un	deg3	16.2266	Unrelated	0.247707	0.00314293	4673	18865	0.254113
MGS003.A0101_MGS104.A0101	un	deg3	19.3197	Unrelated	0.248978	0.00269836	6394	25681	0.254113
MGS003.A0101_MGS105.A0101	un	deg3	13.5799	Unrelated	0.245225	0.00270547	6201	25287	0.254113
MGS003.A0101_MGS106.A0101	un	deg3	13.8146	Unrelated	0.251934	0.00269341	6545	25979	0.254113
MGS003.A0101_MGS107.A0101	un	deg3	13.5033	Unrelated	0.249766	0.00270358	6403	25636	0.254113
MGS003.A0101_MGS108.A0101	un	deg3	16.5331	Unrelated	0.252656	0.00275138	6302	24943	0.254113
MGS003.A0101_MGS109.A0101	un	deg3	13.7288	Unrelated	0.249938	0.00304544	5052	20213	0.254113
MGS003.A0101_MGS110.A0101	un	deg3	15.0854	Unrelated	0.250308	0.00268881	6497	25956	0.254113
MGS003.A0101_MGS111.A0101	un	deg3	17.3066	Unrelated	0.251799	0.00269943	6510	25854	0.254113
MGS003.A0101_MGS112.A0101	un	deg3	13.1709	Unrelated	0.246626	0.00280814	5811	23562	0.254113
MGS003.A0101_MGS113.A0101	un	deg3	13.8421	Unrelated	0.24519	0.00277612	5888	24014	0.254113
MGS003.A0101_MGS114.A0101	un	deg3	17.9533	Unrelated	0.254809	0.00273314	6477	25419	0.254113
MGS003.A0101_MGS115.A0101	un	deg3	12.0026	Unrelated	0.253221	0.00270484	6545	25847	0.254113
MGS003.A0101_MGS116.A0101	un	deg3	19.2322	Unrelated	0.248688	0.00270507	6350	25534	0.254113
MGS003.A0101_MGS117.A0101	un	deg3	16.5052	Unrelated	0.251174	0.00291441	5562	22144	0.254113
MGS003.A0101_MGS118.A0101	un	deg3	13.484	Unrelated	0.25228	0.0027002	6527	25872	0.254113
MGS003.A0101_MGS119.A0101	un	deg3	19.2276	Unrelated	0.250165	0.00269605	6456	25807	0.254113
MGS003.A0101_MGS120.A0101	un	deg3	19.5347	Unrelated	0.248464	0.00269477	6389	25714	0.254113
MGS003.A0101_MGS121.A0101	un	deg3	11.9564	Unrelated	0.247497	0.00404439	2818	11386	0.254113
MGS003.A0101_MGS122.A0101	un	deg3	14.9926	Unrelated	0.25094	0.00274171	6275	25006	0.254113
MGS003.A0101_MGS123.A0101	un	deg3	12.3555	Unrelated	0.246455	0.00267509	6396	25952	0.254113
MGS003.A0101_MGS124.A0101	un	deg3	12.0903	Unrelated	0.249632	0.00269439	6441	25802	0.254113
MGS003.A0101_MGS125.A0101	un	deg3	15.8691	Unrelated	0.255057	0.00271344	6582	25806	0.254113
MGS003.A0101_MGS126.A0101	un	deg3	13.4745	Unrelated	0.246277	0.00268652	6334	25719	0.254113
MGS003.A0101_MGS127.A0101	un	deg3	15.7191	Unrelated	0.25345	0.00273907	6392	25220	0.254113
MGS003.A0101_MGS128.A0101	un	deg3	16.8386	Unrelated	0.249922	0.00269638	6444	25784	0.254113
MGS003.A0101_MGS129.A0101	un	deg3	12.8505	Unrelated	0.251812	0.00270225	6497	25801	0.254113
MGS003.A0101_MGS130.A0101	un	deg3	13.2457	Unrelated	0.248701	0.00270136	6368	25605	0.254113
MGS003.A0101_MGS131.A0101	un	deg3	18.2057	Unrelated	0.248879	0.00269959	6384	25651	0.254113
MGS003.A0101_MGS132.A0101	un	deg3	12.7135	Unrelated	0.253961	0.00271243	6540	25752	0.254113
MGS003.A0101_MGS133.A0101	un	deg3	14.765	Unrelated	0.247504	0.00269516	6346	25640	0.254113
MGS003.A0101_MGS134.A0101	un	deg3	13.8316	Unrelated	0.250893	0.00270091	6464	25764	0.254113
MGS003.A0101_MGS135.A0101	un	deg3	12.089	Unrelated	0.253362	0.00270753	6538	25805	0.254113
MGS003.A0101_MGS136.A0101	un	deg3	10.252	Unrelated	0.253543	0.00575467	1449	5715	0.254113
MGS003.A0101_MGS137.A0101	un	deg3	13.5834	Unrelated	0.248812	0.00275567	6124	24613	0.254113
MGS003.A0101_MGS138.A0101	un	deg3	9.7701	Unrelated	0.245525	0.00275783	5980	24356	0.254113
MGS003.A0101_MGS139.A0101	un	deg3	19.262	Unrelated	0.24658	0.00269461	6309	25586	0.254113
MGS003.A0101_MGS140.A0101	un	deg3	15.3725	Unrelated	0.252109	0.00269475	6546	25965	0.254113
MGS003.A0101_MGS141.A0101	un	deg3	12.118	Unrelated	0.24735	0.00294817	5298	21419	0.254113
MGS003.A0101_MGS142.A0101	un	deg3	17.8104	Unrelated	0.246413	0.00270555	6251	25368	0.254113
MGS003.A0101_MGS143.A0101	un	deg3	14.8666	Unrelated	0.255374	0.00271397	6593	25817	0.254113
MGS003.A0101_MGS144.A0101	un	deg3	18.3176	Unrelated	0.250468	0.00270696	6417	25620	0.254113
MGS003.A0101_MGS145.A0101	un	deg3	11.9958	Unrelated	0.253896	0.00271	6549	25794	0.254113
MGS003.A0101_MGS146.A0101	un	deg3	15.2615	Unrelated	0.245887	0.002676	6367	25894	0.254113
MGS003.A0101_MGS147.A0101	un	deg3	15.1762	Unrelated	0.244716	0.00270229	6194	25311	0.254113
MGS003.A0101_MGS148.A0101	un	deg3	13.6477	Unrelated	0.251784	0.00271752	6423	25510	0.254113
MGS003.A0101_MGS149.A0101	un	deg3	12.9159	Unrelated	0.24968	0.00269441	6443	25805	0.254113
MGS003.A0101_MGS150.A0101	un	deg3	12.9146	Unrelated	0.246553	0.00269372	6312	25601	0.254113
MGS003.A0101_MGS151.A0101	un	deg3	16.571	Unrelated	0.245266	0.0026828	6308	25719	0.254113
MGS003.A0101_MGS152.A0101	un	deg3	14.7554	Unrelated	0.253879	0.00271067	6545	25780	0.254113
MGS003.A0101_MGS153.A0101	un	deg3	18.7124	Unrelated	0.2527	0.00278467	6154	24353	0.254113
MGS003.A0101_MGS154.A0101	un	deg3	16.9547	Unrelated	0.250946	0.00291011	5570	22196	0.254113
MGS003.A0101_MGS155.A0101	un	deg3	18.6862	Unrelated	0.249056	0.00278536	6004	24107	0.254113
MGS003.A0101_MGS156.A0101	un	deg3	11.9118	Unrelated	0.250139	0.00272747	6307	25214	0.254113
MGS003.A0101_MGS157.A0101	un	deg3	19.2521	Unrelated	0.25003	0.00272605	6309	25233	0.254113
MGS003.A0101_MGS158.A0101	un	deg3	19.4076	Unrelated	0.249075	0.00269966	6392	25663	0.254113
MGS003.A0101_MGS159.A0101	un	deg3	19.385	Unrelated	0.245309	0.00270996	6184	25209	0.254113
MGS003.A0101_MGS160.A0101	un	deg3	20.0434	Unrelated	0.248793	0.00274254	6182	24848	0.254113
MGS003.A0101_MGS161.A0101	un	deg3	12.6242	Unrelated	0.251037	0.00271271	6414	25550	0.254113
MGS003.A0101_MGS162.A0101	un	deg3	13.2079	Unrelated	0.250246	0.00277322	6105	24396	0.254113
MGS003.A0101_MGS163.A0101	un	deg3	8.32529	Unrelated	0.245533	0.00268248	6321	25744	0.254113
MGS003.A0101_MGS164.A0101	un	deg3	18.4278	Unrelated	0.257133	0.00281257	6209	24147	0.254113
MGS003.A0101_MGS165.A0101	un	deg3	12.6183	Unrelated	0.250931	0.00272861	6335	25246	0.254113
MGS003.A0101_MGS166.A0101	un	deg3	2.60208	Unrelated	0.252577	0.011029	392	1552	0.254113
MGS003.A0101_MGS167.A0101	un	deg3	16.704	Unrelated	0.250098	0.00271593	6359	25426	0.254113
MGS003.A0101_MGS168.A0101	un	deg3	6.2185	Unrelated	0.250489	0.00724071	897	3581	0.254113
MGS003.A0101_MGS169.A0101	un	deg3	15.8322	Unrelated	0.246849	0.00269344	6326	25627	0.254113
MGS003.A0101_MGS170.A0101	un	deg3	15.8042	Unrelated	0.25038	0.00319314	4609	18408	0.254113
MGS003.A0101_MGS171.A0101	un	deg3	19.084	Unrelated	0.252501	0.00273741	6360	25188	0.254113
MGS003.A0101_MGS172.A0101	deg3	sec	1.51918	Second_Degree	0.232074	0.00282078	5198	22398	0.254113
MGS003.A0101_MGS173.A0101	un	deg3	17.0276	Unrelated	0.245588	0.00268959	6290	25612	0.254113
MGS003.A0101_MGS174.A0101	un	deg3	13.6296	Unrelated	0.252088	0.00271244	6460	25626	0.254113
MGS003.A0101_MGS175.A0101	un	deg3	18.7052	Unrelated	0.24889	0.002698	6392	25682	0.254113
MGS003.A0101_MGS176.A0101	un	deg3	17.4706	Unrelated	0.248086	0.00271309	6287	25342	0.254113
MGS003.A0101_MGS177.A0101	un	deg3	16.1518	Unrelated	0.246651	0.00282914	5726	23215	0.254113
MGS003.A0101_MGS178.A0101	un	deg3	15.7209	Unrelated	0.251174	0.00270154	6473	25771	0.254113
MGS003.A0101_MGS179.A0101	un	deg3	14.4568	Unrelated	0.243455	0.00303938	4854	19938	0.254113
MGS003.A0101_MGS180.A0101	un	deg3	17.1741	Unrelated	0.248524	0.00278666	5977	24050	0.254113
MGS003.A0101_MGS181.A0101	un	deg3	16.0481	Unrelated	0.247799	0.00304514	4981	20101	0.254113
MGS003.A0101_MGS182.A0101	un	deg3	16.2715	Unrelated	0.251009	0.00270048	6471	25780	0.254113
MGS003.A0101_MGS183.A0101	un	deg3	19.9252	Unrelated	0.254311	0.00271077	6563	25807	0.254113
MGS003.A0101_MGS184.A0101	un	deg3	15.1901	Unrelated	0.25068	0.00270193	6450	25730	0.254113
MGS003.A0101_MGS185.A0101	un	deg3	12.294	Unrelated	0.248682	0.00269169	6413	25788	0.254113
MGS003.A0101_MGS186.A0101	un	deg3	10.9512	Unrelated	0.245061	0.00270373	6202	25308	0.254113
MGS003.A0101_MGS187.A0101	un	deg3	19.7886	Unrelated	0.252772	0.00273491	6383	25252	0.254113
MGS003.A0101_MGS188.A0101	un	deg3	15.8254	Unrelated	0.250213	0.00269418	6467	25846	0.254113
MGS003.A0101_MGS189.A0101	un	deg3	9.7955	Unrelated	0.251259	0.00273093	6338	25225	0.254113
MGS003.A0101_MGS190.A0101	un	deg3	18.4113	Unrelated	0.253679	0.00271847	6499	25619	0.254113
MGS003.A0101_MGS191.A0101	un	deg3	15.3225	Unrelated	0.251081	0.00271841	6389	25446	0.254113
MGS003.A0101_MGS192.A0101	un	deg3	13.1158	Unrelated	0.249544	0.00272444	6296	25230	0.254113
MGS003.A0101_MGS193.A0101	un	deg3	13.6296	Unrelated	0.244984	0.00273541	6056	24720	0.254113
MGS003.A0101_MGS194.A0101	un	deg3	17.1423	Unrelated	0.251749	0.00275191	6262	24874	0.254113
MGS003.A0101_MGS195.A0101	un	deg3	17.2715	Unrelated	0.255567	0.00318736	4786	18727	0.254113
MGS003.A0101_MGS196.A0101	un	deg3	9.927	Unrelated	0.244384	0.0047874	1969	8057	0.254113
MGS003.A0101_MGS197.A0101	un	deg3	17.293	Unrelated	0.248696	0.00272735	6247	25119	0.254113
MGS003.A0101_MGS198.A0101	un	deg3	16.4815	Unrelated	0.241652	0.00266292	6245	25843	0.254113
MGS003.A0101_MGS199.A0101	un	deg3	13.9453	Unrelated	0.249688	0.00270457	6395	25612	0.254113
MGS003.A0101_MGS200.A0101	un	deg3	18.2316	Unrelated	0.24898	0.00273433	6227	25010	0.254113
MGS003.A0101_MGS201.A0101	un	deg3	12.788	Unrelated	0.248855	0.00269326	6413	25770	0.254113
MGS003.A0101_MGS202.A0101	un	deg3	15.9891	Unrelated	0.254128	0.0027106	6556	25798	0.254113
MGS003.A0101_MGS203.A0101	un	deg3	14.1135	Unrelated	0.250925	0.0027058	6442	25673	0.254113
MGS003.A0101_MGS204.A0101	un	deg3	16.0582	Unrelated	0.244145	0.00267273	6307	25833	0.254113
MGS003.A0101_MGS205.A0101	un	deg3	14.6092	Unrelated	0.25087	0.00269508	6491	25874	0.254113
MGS003.A0101_MGS206.A0101	un	deg3	17.2274	Unrelated	0.248767	0.00269435	6404	25743	0.254113
MGS003.A0101_MGS207.A0101	un	deg3	9.90583	Unrelated	0.245283	0.00268359	6305	25705	0.254113
MGS003.A0101_MGS208.A0101	un	deg3	17.4853	Unrelated	0.254035	0.00315117	4848	19084	0.254113
MGS003.A0101_MGS209.A0101	un	deg3	16.7791	Unrelated	0.251573	0.00270449	6476	25742	0.254113
MGS003.A0101_MGS210.A0101	un	deg3	12.7488	Unrelated	0.249359	0.00295396	5349	21451	0.254113
MGS003.A0101_MGS211.A0101	un	deg3	16.7358	Unrelated	0.249862	0.002717	6344	25390	0.254113
MGS003.A0101_MGS212.A0101	un	deg3	15.8335	Unrelated	0.250856	0.00271979	6373	25405	0.254113
MGS003.A0101_MGS213.A0101	un	deg3	14.7981	Unrelated	0.249785	0.00270926	6377	25530	0.254113
MGS003.A0101_MGS214.A0101	un	deg3	18.3395	Unrelated	0.245744	0.00290864	5384	21909	0.254113
MGS003.A0101_MGS215.A0101	un	deg3	17.1134	Unrelated	0.252742	0.00271514	6475	25619	0.254113
MGS003.A0101_MGS216.A0101	un	deg3	18.5489	Unrelated	0.256478	0.00324597	4642	18099	0.254113
MGS003.A0101_MGS217.A0101	un	deg3	16.9855	Unrelated	0.24867	0.00287778	5610	22560	0.254113
MGS003.A0101_MGS218.A0101	un	deg3	13.5794	Unrelated	0.253642	0.00273014	6442	25398	0.254113
MGS003.A0101_MGS219.A0101	un	deg3	16.4001	Unrelated	0.247946	0.0026943	6369	25687	0.254113
MGS003.A0101_MGS220.A0101	un	deg3	14.9092	Unrelated	0.248714	0.00268801	6432	25861	0.254113
MGS003.A0101_MGS221.A0101	un	deg3	17.0071	Unrelated	0.248835	0.00323915	4433	17815	0.254113
MGS003.A0101_MGS222.A0101	un	deg3	18.3969	Unrelated	0.250922	0.00271549	6396	25490	0.254113
MGS003.A0101_MGS223.A0101	un	deg3	18.4676	Unrelated	0.247209	0.00269524	6333	25618	0.254113
MGS003.A0101_MGS224.A0101	un	deg3	12.8613	Unrelated	0.244816	0.00267698	6316	25799	0.254113
MGS003.A0101_MGS225.A0101	un	deg3	17.5593	Unrelated	0.250058	0.00269446	6459	25830	0.254113
MGS003.A0101_MGS226.A0101	un	deg3	12.8815	Unrelated	0.251942	0.00277615	6161	24454	0.254113
MGS003.A0101_MGS227.A0101	un	deg3	13.03	Unrelated	0.254035	0.00270833	6563	25835	0.254113
MGS003.A0101_MGS228.A0101	un	deg3	1.74933	Unrelated	0.246884	0.00802377	713	2888	0.254113
MGS003.A0101_MGS229.A0101	un	deg3	13.3354	Unrelated	0.245678	0.00277839	5898	24007	0.254113
MGS003.A0101_MGS230.A0101	un	deg3	5.46211	Unrelated	0.242774	0.00270911	6081	25048	0.254113
MGS003.A0101_MGS231.A0101	un	deg3	13.8664	Unrelated	0.242141	0.00265557	6301	26022	0.254113
MGS003.A0101_MGS232.A0101	un	deg3	18.7076	Unrelated	0.247547	0.00268752	6384	25789	0.254113
MGS003.A0101_MGS233.A0101	un	deg3	16.1675	Unrelated	0.250717	0.00271662	6382	25455	0.254113
MGS003.A0101_MGS234.A0101	un	deg3	12.6118	Unrelated	0.248025	0.00270737	6311	25445	0.254113
MGS003.A0101_MGS235.A0101	un	deg3	12.6719	Unrelated	0.249959	0.00276694	6121	24488	0.254113
MGS003.A0101_MGS236.A0101	un	deg3	14.0065	Unrelated	0.249971	0.00271136	6375	25503	0.254113
MGS003.A0101_MGS237.A0101	un	deg3	12.6261	Unrelated	0.251553	0.0027039	6478	25752	0.254113
MGS003.A0101_MGS238.A0101	un	deg3	12.7889	Unrelated	0.243959	0.00270293	6159	25246	0.254113
MGS003.A0101_MGS239.A0101	un	deg3	17.6576	Unrelated	0.250029	0.00270006	6431	25721	0.254113
MGS003.A0101_MGS240.A0101	un	deg3	18.2091	Unrelated	0.252217	0.00270857	6484	25708	0.254113
MGS003.A0101_MGS241.A0101	un	deg3	12.6701	Unrelated	0.249406	0.00270075	6401	25665	0.254113
MGS003.A0101_MGS242.A0101	un	deg3	12.5827	Unrelated	0.249389	0.0026943	6431	25787	0.254113
MGS003.A0101_MGS243.A0101	un	deg3	12.0673	Unrelated	0.249883	0.00270527	6400	25612	0.254113
MGS003.A0101_MGS244.A0101	un	deg3	12.9521	Unrelated	0.248026	0.00269354	6376	25707	0.254113
MGS003.A0101_MGS245.A0101	un	deg3	12.2834	Unrelated	0.243596	0.00271147	6105	25062	0.254113
MGS003.A0101_MGS246.A0101	un	deg3	13.4376	Unrelated	0.25351	0.00272031	6483	25573	0.254113
MGS003.A0101_MGS247.A0101	un	deg3	12.8541	Unrelated	0.248804	0.00269595	6398	25715	0.254113
MGS003.A0101_MGS248.A0101	un	deg3	18.3808	Unrelated	0.250232	0.00269082	6484	25912	0.254113
MGS003.A0101_MGS249.A0101	un	deg3	16.1441	Unrelated	0.248693	0.00269011	6421	25819	0.254113
MGS003.A0101_MGS250.A0101	un	deg3	7.60124	Unrelated	0.25019	0.00597652	1314	5252	0.254113
MGS003.A0101_MGS251.A0101	un	deg3	18.7195	Unrelated	0.254893	0.00295047	5561	21817	0.254113
MGS003.A0101_MGS252.A0101	un	deg3	11.6655	Unrelated	0.248748	0.00329904	4271	17170	0.254113
MGS003.A0101_MGS253.A0101	un	deg3	18.5765	Unrelated	0.250211	0.00288878	5625	22481	0.254113
MGS003.A0101_MGS254.A0101	un	deg3	10.8856	Unrelated	0.26028	0.00633929	1247	4791	0.254113
MGS003.A0101_MGS255.A0101	un	deg3	16.608	Unrelated	0.253966	0.00272102	6499	25590	0.254113
MGS003.A0101_MGS256.A0101	un	deg3	7.84879	Unrelated	0.247736	0.0057529	1395	5631	0.254113
MGS003.A0101_MGS257.A0101	un	deg3	10.6815	Unrelated	0.253594	0.00355742	3793	14957	0.254113
MGS003.A0101_MGS258.A0101	un	deg3	16.2627	Unrelated	0.246224	0.00268435	6342	25757	0.254113
MGS003.A0101_MGS259.A0101	un	deg3	13.3402	Unrelated	0.252469	0.00374355	3400	13467	0.254113
MGS003.A0101_MGS260.A0101	un	deg3	19.0038	Unrelated	0.24958	0.00270571	6385	25583	0.254113
MGS003.A0101_MGS261.A0101	un	deg3	16.9478	Unrelated	0.252482	0.00271094	6484	25681	0.254113
MGS003.A0101_MGS262.A0101	un	deg3	15.2126	Unrelated	0.251373	0.002717	6408	25492	0.254113
MGS003.A0101_MGS263.A0101	un	deg3	17.7807	Unrelated	0.250465	0.00269686	6465	25812	0.254113
MGS003.A0101_MGS264.A0101	un	deg3	12.8358	Unrelated	0.2549	0.00271763	6555	25716	0.254113
MGS003.A0101_MGS265.A0101	un	deg3	12.6801	Unrelated	0.254492	0.00271943	6529	25655	0.254113
MGS003.A0101_MGS266.A0101	un	deg3	18.1496	Unrelated	0.246234	0.00268105	6358	25821	0.254113
MGS003.A0101_MGS267.A0101	un	deg3	11.1436	Unrelated	0.247816	0.00268996	6384	25761	0.254113
MGS003.A0101_MGS268.A0101	un	deg3	17.8228	Unrelated	0.254711	0.00271597	6555	25735	0.254113
MGS003.A0101_MGS269.A0101	un	deg3	17.4359	Unrelated	0.246338	0.00268222	6357	25806	0.254113
MGS003.A0101_MGS270.A0101	un	deg3	14.7526	Unrelated	0.246417	0.00274563	6070	24633	0.254113
MGS003.A0101_MGS271.A0101	un	deg3	16.3204	Unrelated	0.249095	0.00269774	6402	25701	0.254113
MGS003.A0101_MGS272.A0101	un	deg3	13.5988	Unrelated	0.246459	0.0027613	6003	24357	0.254113
MGS003.A0101_MGS273.A0101	un	deg3	16.2834	Unrelated	0.253544	0.00272251	6474	25534	0.254113
MGS003.A0101_MGS274.A0101	un	deg3	18.63	Unrelated	0.250519	0.00271122	6399	25543	0.254113
MGS003.A0101_MGS275.A0101	un	deg3	18.8098	Unrelated	0.25067	0.00276202	6172	24622	0.254113
MGS003.A0101_MGS276.A0101	un	deg3	13.6207	Unrelated	0.251321	0.00271421	6419	25541	0.254113
MGS003.A0101_MGS277.A0101	un	deg3	19.2269	Unrelated	0.253868	0.00270664	6564	25856	0.254113
MGS003.A0101_MGS278.A0101	un	deg3	17.4578	Unrelated	0.244661	0.00317296	4491	18356	0.254113
MGS003.A0101_MGS279.A0101	un	deg3	16.823	Unrelated	0.250979	0.00322053	4549	18125	0.254113
MGS003.A0101_MGS280.A0101	un	deg3	12.3313	Unrelated	0.255455	0.00271984	6568	25711	0.254113
MGS003.A0101_MGS281.A0101	un	deg3	17.1881	Unrelated	0.254686	0.0027601	6346	24917	0.254113
MGS003.A0101_MGS282.A0101	un	deg3	16.8696	Unrelated	0.251835	0.00320094	4631	18389	0.254113
MGS003.A0101_MGS283.A0101	un	deg3	15.4656	Unrelated	0.250097	0.00269899	6439	25746	0.254113
MGS003.A0101_MGS284.A0101	un	deg3	13.0443	Unrelated	0.249776	0.00276367	6128	24534	0.254113
MGS003.A0101_MGS285.A0101	un	deg3	18.4316	Unrelated	0.249647	0.00287544	5656	22656	0.254113
MGS003.A0101_MGS286.A0101	un	deg3	16.6357	Unrelated	0.246861	0.00267169	6430	26047	0.254113
MGS003.A0101_MGS287.A0101	un	deg3	13.2191	Unrelated	0.255984	0.00291084	5754	22478	0.254113
MGS003.A0101_MGS288.A0101	un	deg3	6.47973	Unrelated	0.246526	0.00275918	6015	24399	0.254113
MGS003.A0101_MGS289.A0101	un	deg3	14.3415	Unrelated	0.253156	0.00270158	6558	25905	0.254113
MGS003.A0101_MGS290.A0101	un	deg3	17.5421	Unrelated	0.246696	0.00290008	5451	22096	0.254113
MGS003.A0101_MGS291.A0101	un	deg3	15.469	Unrelated	0.25445	0.00270644	6590	25899	0.254113
MGS003.A0101_MGS292.A0101	un	deg3	15.1644	Unrelated	0.249828	0.00267854	6526	26122	0.254113
MGS003.A0101_MGS293.A0101	un	deg3	17.991	Unrelated	0.250357	0.00269153	6486	25907	0.254113
MGS003.A0101_MGS294.A0101	un	deg3	15.285	Unrelated	0.251066	0.00269995	6476	25794	0.254113
MGS003.A0101_MGS295.A0101	un	deg3	12.6088	Unrelated	0.249421	0.00268749	6465	25920	0.254113
MGS003.A0101_MGS296.A0101	un	deg3	17.6674	Unrelated	0.250741	0.00302146	5160	20579	0.254113
MGS003.A0101_MGS297.A0101	un	deg3	17.2751	Unrelated	0.24976	0.00285914	5725	22922	0.254113
MGS003.A0101_MGS298.A0101	un	deg3	15.9596	Unrelated	0.255461	0.00270694	6631	25957	0.254113
MGS003.A0101_MGS299.A0101	un	deg3	18.7771	Unrelated	0.253501	0.0027096	6534	25775	0.254113
MGS003.A0101_MGS300.A0101	un	deg3	13.7933	Unrelated	0.249129	0.00283583	5795	23261	0.254113
MGS003.A0101_MGS301.A0101	un	deg3	18.7725	Unrelated	0.247662	0.0026831	6410	25882	0.254113
MGS003.A0101_MGS302.A0101	un	deg3	16.0469	Unrelated	0.252605	0.00269937	6545	25910	0.254113
MGS003.A0101_MGS303.A0101	un	deg3	19.1339	Unrelated	0.252992	0.00269254	6595	26068	0.254113
MGS003.A0101_MGS304.A0101	un	deg3	18.0958	Unrelated	0.248485	0.00298549	5206	20951	0.254113
MGS003.A0101_MGS305.A0101	un	deg3	19.0124	Unrelated	0.266079	0.00274238	6909	25966	0.254113
MGS003.A0101_MGS306.A0101	un	deg3	14.6604	Unrelated	0.250948	0.00269723	6484	25838	0.254113
MGS003.A0101_MGS307.A0101	un	deg3	12.828	Unrelated	0.251373	0.00268883	6543	26029	0.254113
MGS003.A0101_MGS308.A0101	un	deg3	16.4567	Unrelated	0.251076	0.00273772	6299	25088	0.254113
MGS003.A0101_MGS309.A0101	un	deg3	14.1441	Unrelated	0.25664	0.0027138	6648	25904	0.254113
MGS003.A0101_MGS310.A0101	un	deg3	16.6757	Unrelated	0.251199	0.00268666	6546	26059	0.254113
MGS003.A0101_MGS311.A0101	un	deg3	14.9838	Unrelated	0.246329	0.00267499	6391	25945	0.254113
MGS003.A0101_MGS312.A0101	un	deg3	17.4741	Unrelated	0.244968	0.00272605	6097	24889	0.254113
MGS003.A0101_MGS313.A0101	un	deg3	19.3958	Unrelated	0.246818	0.00274507	6089	24670	0.254113
MGS003.A0101_MGS314.A0101	un	deg3	12.7614	Unrelated	0.254557	0.00269575	6647	26112	0.254113
MGS003.A0101_MGS315.A0101	un	deg3	12.3766	Unrelated	0.254203	0.00270057	6608	25995	0.254113
MGS003.A0101_MGS316.A0101	un	deg3	16.4875	Unrelated	0.249539	0.00268213	6496	26032	0.254113
MGS003.A0101_MGS317.A0101	un	deg3	18.7767	Unrelated	0.250878	0.00269349	6499	25905	0.254113
MGS003.A0101_MGS318.A0101	un	deg3	17.6763	Unrelated	0.24801	0.00270424	6325	25503	0.254113
MGS003.A0101_MGS319.A0101	un	deg3	12.8577	Unrelated	0.246968	0.00267577	6415	25975	0.254113
MGS003.A0101_MGS320.A0101	un	deg3	13.2646	Unrelated	0.254222	0.00270689	6578	25875	0.254113
MGS003.A0101_MGS321.A0101	un	deg3	18.2684	Unrelated	0.248888	0.00267712	6492	26084	0.254113
MGS003.A0101_MGS322.A0101	un	deg3	17.6905	Unrelated	0.253444	0.00270207	6568	25915	0.254113
MGS003.A0101_MGS323.A0101	un	deg3	10.793	Unrelated	0.254223	0.00270402	6592	25930	0.254113
MGS003.A0101_MGS324.A0101	un	deg3	14.4636	Unrelated	0.24986	0.00273821	6246	24998	0.254113
MGS003.A0101_MGS325.A0101	un	deg3	9.46466	Unrelated	0.248006	0.00272715	6219	25076	0.254113
MGS003.A0101_MGS326.A0101	un	deg3	12.7811	Unrelated	0.246651	0.00267833	6389	25903	0.254113
MGS003.A0101_MGS327.A0101	un	deg3	14.8514	Unrelated	0.253678	0.00272919	6448	25418	0.254113
MGS003.A0101_MGS328.A0101	un	deg3	19.276	Unrelated	0.24521	0.00267109	6361	25941	0.254113
MGS003.A0101_MGS329.A0101	un	deg3	14.6964	Unrelated	0.251521	0.00294542	5458	21700	0.254113
MGS003.A0101_MGS330.A0101	un	deg3	14.1123	Unrelated	0.254167	0.00421343	2714	10678	0.254113
MGS003.A0101_MGS331.A0101	un	deg3	12.796	Unrelated	0.249665	0.00271564	6342	25402	0.254113
MGS003.A0101_MGS332.A0101	un	deg3	6.89057	Unrelated	0.245967	0.00275211	6023	24487	0.254113
MGS003.A0101_MGS333.A0101	un	deg3	5.87655	Unrelated	0.24078	0.0027085	6000	24919	0.254113
MGS003.A0101_MGS334.A0101	un	deg3	7.70863	Unrelated	0.250541	0.00284971	5793	23122	0.254113
MGS003.A0101_MGS335.A0101	un	deg3	16.874	Unrelated	0.248366	0.00272739	6233	25096	0.254113
MGS003.A0101_MGS336.A0101	un	deg3	7.75738	Unrelated	0.250368	0.00587589	1361	5436	0.254113
MGS003.A0101_MGS337.A0101	un	deg3	17.9203	Unrelated	0.249129	0.00287174	5651	22683	0.254113
MGS003.A0101_MGS338.A0101	un	deg3	2.22499	Unrelated	0.241085	0.00842116	622	2580	0.254113
MGS003.A0101_MGS339.A0101	un	deg3	15.4025	Unrelated	0.249475	0.00345328	3917	15701	0.254113
MGS003.A0101_MGS340.A0101	un	deg3	16.6169	Unrelated	0.24822	0.00316022	4638	18685	0.254113
MGS003.A0101_MGS341.A0101	un	deg3	14.6099	Unrelated	0.253636	0.0028088	6086	23995	0.254113
MGS003.A0101_MGS342.A0101	un	deg3	3.59141	Unrelated	0.24996	0.00314862	4727	18911	0.254113
MGS003.A0101_MGS343.A0101	un	deg3	17.299	Unrelated	0.248305	0.00290444	5494	22126	0.254113
MGS003.A0101_MGS344.A0101	un	deg3	16.1647	Unrelated	0.245453	0.002863	5546	22595	0.254113
MGS003.A0101_MGS345.A0101	un	deg3	12.293	Unrelated	0.252139	0.0027784	6159	24427	0.254113
MGS003.A0101_MGS346.A0101	un	deg3	18.8533	Unrelated	0.248659	0.00291374	5472	22006	0.254113
MGS003.A0101_MGS347.A0101	un	deg3	13.6947	Unrelated	0.252711	0.00291485	5617	22227	0.254113
MGS003.A0101_MGS348.A0101	un	deg3	16.504	Unrelated	0.244662	0.00285244	5557	22713	0.254113
MGS003.A0101_MGS349.A0101	un	deg3	17.0082	Unrelated	0.244836	0.00314146	4587	18735	0.254113
MGS003.A0101_MGS350.A0101	un	deg3	19.6478	Unrelated	0.2519	0.00281276	6000	23819	0.254113
MGS003.A0101_MGS351.A0101	un	deg3	17.2936	Unrelated	0.252322	0.00339539	4129	16364	0.254113
MGS003.A0101_MGS352.A0101	un	deg3	18.0379	Unrelated	0.245322	0.00273249	6083	24796	0.254113
MGS003.A0101_MGS353.A0101	un	deg3	15.1275	Unrelated	0.252659	0.0028807	5749	22754	0.254113
MGS003.A0101_MGS354.A0101	un	deg3	11.9429	Unrelated	0.252704	0.00303349	5186	20522	0.254113
MGS003.A0101_MGS355.A0101	un	deg3	12.4075	Unrelated	0.248811	0.00272187	6277	25228	0.254113
MGS003.A0101_MGS356.A0101	un	deg3	16.9954	Unrelated	0.257491	0.00386238	3300	12816	0.254113
MGS003.A0101_MGS357.A0101	un	deg3	16.1693	Unrelated	0.248886	0.00288656	5584	22436	0.254113
MGS003.A0101_MGS358.A0101	un	deg3	10.7689	Unrelated	0.249752	0.0033082	4276	17121	0.254113
MGS003.A0101_MGS359.A0101	un	deg3	17.0337	Unrelated	0.249219	0.00281061	5903	23686	0.254113
MGS003.A0101_MGS360.A0101	un	deg3	10.3158	Unrelated	0.252243	0.0049522	1940	7691	0.254113
MGS003.A0101_MGS361.A0101	un	deg3	13.9784	Unrelated	0.248644	0.00282417	5824	23423	0.254113
MGS003.A0101_MGS362.A0101	un	deg3	10.3461	Unrelated	0.255911	0.00600139	1353	5287	0.254113
MGS003.A0101_MGS363.A0101	un	deg3	6.79738	Unrelated	0.250517	0.00297123	5328	21268	0.254113
MGS003.A0101_MGS364.A0101	deg3	un	0.261945	Unrelated	0.241606	0.00501106	1763	7297	0.254113
MGS003.A0101_MGS365.A0101	un	deg3	18.9751	Unrelated	0.251216	0.00291063	5578	22204	0.254113
MGS003.A0101_MGS366.A0101	un	deg3	16.6601	Unrelated	0.246083	0.00295881	5215	21192	0.254113
MGS003.A0101_MGS367.A0101	un	deg3	14.7612	Unrelated	0.248064	0.00385846	3108	12529	0.254113
MGS003.A0101_MGS368.A0101	un	deg3	16.1184	Unrelated	0.25363	0.00368905	3528	13910	0.254113
MGS003.A0101_MGS369.A0101	un	deg3	14.6521	Unrelated	0.248567	0.00303812	5030	20236	0.254113
MGS003.A0101_MGS370.A0101	un	deg3	12.1955	Unrelated	0.252816	0.00271811	6464	25568	0.254113
MGS003.A0101_MGS371.A0101	un	deg3	14.3353	Unrelated	0.248552	0.00300294	5148	20712	0.254113
MGS003.A0101_MGS372.A0101	un	deg3	17.4671	Unrelated	0.252551	0.00315119	4801	19010	0.254113
MGS003.A0101_MGS373.A0101	un	deg3	17.0574	Unrelated	0.248989	0.00321839	4495	18053	0.254113
MGS003.A0101_MGS374.A0101	un	deg3	8.93856	Unrelated	0.246474	0.00463369	2132	8650	0.254113
MGS003.A0101_MGS375.A0101	un	deg3	12.5644	Unrelated	0.2474	0.00322681	4424	17882	0.254113
MGS003.A0101_MGS376.A0101	un	deg3	14.7986	Unrelated	0.24962	0.00324803	4432	17755	0.254113
MGS003.A0101_MGS377.A0101	un	deg3	6.49989	Unrelated	0.249085	0.00585078	1361	5464	0.254113
MGS003.A0101_MGS378.A0101	un	deg3	13.4211	Unrelated	0.247209	0.00335999	4075	16484	0.254113
MGS003.A0101_MGS379.A0101	un	deg3	15.7964	Unrelated	0.246371	0.00331685	4158	16877	0.254113
MGS003.A0101_MGS380.A0101	un	deg3	14.98	Unrelated	0.249639	0.00377466	3282	13147	0.254113
MGS003.A0101_MGS381.A0101	un	deg3	9.65692	Unrelated	0.25368	0.00569279	1482	5842	0.254113
MGS003.A0101_MGS382.A0101	un	deg3	3.17127	Unrelated	0.260666	0.010613	446	1711	0.254113
MGS003.A0101_MGS383.A0101	un	deg3	15.4268	Unrelated	0.251332	0.00315036	4765	18959	0.254113
MGS003.A0101_MGS384.A0101	un	deg3	16.0443	Unrelated	0.24855	0.00298014	5227	21030	0.254113
MGS003.A0101_MGS385.A0101	un	deg3	16.037	Unrelated	0.240361	0.00269534	6041	25133	0.254113
MGS003.A0101_MGS386.A0101	un	deg3	18.7615	Unrelated	0.249922	0.00271241	6368	25480	0.254113
MGS003.A0101_MGS387.A0101	un	deg3	16.9864	Unrelated	0.256217	0.00410683	2895	11299	0.254113
MGS003.A0101_MGS388.A0101	un	deg3	4.38744	Unrelated	0.245566	0.00649034	1080	4398	0.254113
MGS003.A0101_MGS389.A0101	un	deg3	12.6117	Unrelated	0.250912	0.00271583	6394	25483	0.254113
MGS003.A0101_MGS390.A0101	sec	deg3	2.35102	Second_Degree	0.22584	0.00407398	2379	10534	0.254113
MGS003.A0101_MGS391.A0101	un	deg3	17.0133	Unrelated	0.257131	0.0040328	3020	11745	0.254113
MGS003.A0101_MGS392.A0101	un	deg3	12.7387	Unrelated	0.249388	0.00269597	6423	25755	0.254113
MGS003.A0101_MGS393.A0101	un	deg3	14.7821	Unrelated	0.253921	0.00338711	4193	16513	0.254113
MGS003.A0101_MGS394.A0101	un	deg3	17.7062	Unrelated	0.248135	0.00272069	6254	25204	0.254113
MGS003.A0101_MGS395.A0101	un	deg3	15.7434	Unrelated	0.259239	0.00343343	4223	16290	0.254113
MGS003.A0101_MGS396.A0101	un	deg3	16.5503	Unrelated	0.249947	0.0028165	5907	23633	0.254113
MGS003.A0101_MGS397.A0101	un	deg3	10.4207	Unrelated	0.252232	0.00618655	1243	4928	0.254113
MGS003.A0101_MGS398.A0101	un	deg3	19.5335	Unrelated	0.253416	0.00292577	5601	22102	0.254113
MGS003.A0101_MGS399.A0101	un	deg3	18.755	Unrelated	0.254293	0.00311299	4976	19568	0.254113
MGS003.A0101_MGS400.A0101	un	deg3	13.8751	Unrelated	0.251352	0.00405182	2881	11462	0.254113
MGS003.A0101_MGS401.A0101	un	deg3	17.1447	Unrelated	0.250111	0.00322331	4515	18052	0.254113
MGS003.A0101_MGS402.A0101	un	deg3	12.88	Unrelated	0.251332	0.00270526	6462	25711	0.254113
MGS003.A0101_MGS403.A0101	un	deg3	15.2682	Unrelated	0.246363	0.00276224	5995	24334	0.254113
MGS003.A0101_MGS404.A0101	un	deg3	14.5604	Unrelated	0.248676	0.00282447	5824	23420	0.254113
MGS003.A0101_MGS405.A0101	un	deg3	16.8981	Unrelated	0.250928	0.00293453	5477	21827	0.254113
MGS003.A0101_MGS406.A0101	un	deg3	12.0265	Unrelated	0.255535	0.00463582	2262	8852	0.254113
MGS003.A0101_MGS407.A0101	un	deg3	18.1708	Unrelated	0.248504	0.0027111	6314	25408	0.254113
MGS003.A0101_MGS408.A0101	un	deg3	17.3013	Unrelated	0.251893	0.00287194	5755	22847	0.254113
MGS003.A0101_MGS409.A0101	un	deg3	14.8764	Unrelated	0.251315	0.00349598	3869	15395	0.254113
MGS003.A0101_MGS410.A0101	un	deg3	18.6983	Unrelated	0.248648	0.00279861	5931	23853	0.254113
MGS003.A0101_MGS411.A0101	un	deg3	17.2717	Unrelated	0.248817	0.00287459	5628	22619	0.254113
MGS003.A0101_MGS412.A0101	un	deg3	15.473	Unrelated	0.256953	0.00391183	3206	12477	0.254113
MGS003.A0101_MGS413.A0101	un	deg3	19.3853	Unrelated	0.251564	0.00273003	6355	25262	0.254113
MGS003.A0101_MGS414.A0101	un	deg3	11.1004	Unrelated	0.248707	0.00274798	6154	24744	0.254113
MGS003.A0101_MGS415.A0101	un	deg3	2.22287	Unrelated	0.239733	0.00281143	5528	23059	0.254113
MGS003.A0101_MGS416.A0101	un	deg3	10.7756	Unrelated	0.257754	0.00578992	1471	5707	0.254113
MGS003.A0101_MGS417.A0101	un	deg3	15.3722	Unrelated	0.250292	0.00274721	6223	24863	0.254113
MGS003.A0101_MGS418.A0101	un	deg3	7.84087	Unrelated	0.262767	0.00607562	1379	5248	0.254113
MGS003.A0101_MGS419.A0101	un	deg3	18.2458	Unrelated	0.247797	0.00322422	4443	17930	0.254113
MGS003.A0101_MGS420.A0101	un	deg3	18.0384	Unrelated	0.24758	0.00270739	6292	25414	0.254113
MGS003.A0101_MGS421.A0101	un	deg3	2.79962	Unrelated	0.243873	0.00268045	6259	25665	0.254113
MGS003.A0101_MGS422.A0101	un	deg3	17.8366	Unrelated	0.255415	0.00273431	6497	25437	0.254113
MGS003.A0101_MGS423.A0101	un	deg3	16.1214	Unrelated	0.253537	0.0027235	6469	25515	0.254113
MGS003.A0101_MGS424.A0101	un	deg3	10.1372	Unrelated	0.249721	0.00278276	6042	24195	0.254113
MGS003.A0101_MGS425.A0101	un	deg3	14.7699	Unrelated	0.258941	0.00459533	2353	9087	0.254113
MGS003.A0101_MGS426.A0101	sec	deg3	10.7402	Second_Degree	0.220703	0.00261431	5554	25165	0.254113
MGS003.A0101_MGS427.A0101	un	deg3	15.9339	Unrelated	0.247478	0.00368992	3385	13678	0.254113
MGS003.A0101_MGS428.A0101	un	deg3	16.8879	Unrelated	0.251799	0.00332031	4303	17089	0.254113
MGS003.A0101_MGS429.A0101	un	deg3	17.2001	Unrelated	0.253824	0.002877	5808	22882	0.254113
MGS003.A0101_MGS430.A0101	un	deg3	15.9613	Unrelated	0.250929	0.00288289	5675	22616	0.254113
MGS003.A0101_MGS431.A0101	un	deg3	6.24039	Unrelated	0.246745	0.0053672	1592	6452	0.254113
MGS003.A0101_MGS432.A0101	un	deg3	3.40428	Unrelated	0.241316	0.00274345	5870	24325	0.254113
MGS003.A0101_MGS433.A0101	un	deg3	17.6754	Unrelated	0.248507	0.00273571	6201	24953	0.254113
MGS003.A0101_MGS434.B0101	un	deg3	12.1595	Unrelated	0.245234	0.00284805	5596	22819	0.254113
MGS003.A0101_MGS435.A0101	un	deg3	17.3883	Unrelated	0.249326	0.00285275	5734	22998	0.254113
MGS003.A0101_MGS436.A0101	un	deg3	19.6051	Unrelated	0.252038	0.00271811	6431	25516	0.254113
MGS003.A0101_MGS437.A0101	un	deg3	12.8357	Unrelated	0.249695	0.00276112	6136	24574	0.254113
MGS003.A0101_MGS438.A0101	un	deg3	17.782	Unrelated	0.252843	0.00275024	6315	24976	0.254113
MGS003.A0101_MGS439.A0101	un	deg3	14.4885	Unrelated	0.251656	0.00273302	6345	25213	0.254113
MGS003.A0101_MGS440.A0101	un	deg3	16.8986	Unrelated	0.254435	0.00305308	5178	20351	0.254113
MGS003.A0101_MGS441.A0101	un	deg3	9.32858	Unrelated	0.253197	0.00536557	1663	6568	0.254113
MGS003.A0101_MGS442.A0101	un	deg3	8.5286	Unrelated	0.25375	0.00574667	1455	5734	0.254113
MGS003.A0101_MGS443.A0101	un	deg3	15.8275	Unrelated	0.246336	0.00315139	4605	18694	0.254113
MGS003.A0101_MGS444.A0101	un	deg3	14.3874	Unrelated	0.249248	0.00406971	2816	11298	0.254113
MGS003.A0101_MGS445.A0101	un	deg3	13.358	Unrelated	0.251132	0.00269742	6491	25847	0.254113
MGS003.A0101_MGS446.A0101	un	deg3	17.5104	Unrelated	0.248576	0.00277671	6022	24226	0.254113
MGS003.A0101_MGS447.A0101	un	deg3	18.9533	Unrelated	0.256163	0.00271988	6598	25757	0.254113
MGS003.A0101_MGS448.A0101	un	deg3	7.29678	Unrelated	0.258421	0.00710151	982	3800	0.254113
MGS003.A0101_MGS449.A0101	un	deg3	19.1724	Unrelated	0.250259	0.00273486	6278	25086	0.254113
MGS003.A0101_MGS450.A0101	un	deg3	15.8945	Unrelated	0.254409	0.00282567	6044	23757	0.254113
MGS003.A0101_MGS451.A0101	un	deg3	14.133	Unrelated	0.250983	0.0029324	5487	21862	0.254113
MGS003.A0101_MGS452.A0101	un	deg3	14.2393	Unrelated	0.24854	0.00294229	5362	21574	0.254113
MGS003.A0101_MGS453.A0101	un	deg3	11.9997	Unrelated	0.253065	0.0027254	6440	25448	0.254113
MGS003.A0101_MGS454.A0101	un	deg3	12.3741	Unrelated	0.254457	0.00402276	2983	11723	0.254113
MGS003.A0101_MGS455.B0101	un	deg3	6.44988	Unrelated	0.256963	0.00795655	775	3016	0.254113
MGS003.A0101_MGS456.B0101	un	deg3	5.88378	Unrelated	0.247178	0.00413273	2693	10895	0.254113
MGS003.A0101_MGS457.A0101	un	deg3	16.316	Unrelated	0.250991	0.00271568	6398	25491	0.254113
MGS003.A0101_MGS458.A0101	un	deg3	14.0659	Unrelated	0.252162	0.00271669	6443	25551	0.254113
MGS003.A0101_MGS459.A0101	un	deg3	13.1233	Unrelated	0.251363	0.00270743	6453	25672	0.254113
MGS003.A0101_MGS460.A0101	un	deg3	12.1228	Unrelated	0.248968	0.00280612	5912	23746	0.254113
MGS003.A0101_MGS461.A0101	un	deg3	14.3588	Unrelated	0.249852	0.00303885	5071	20296	0.254113
MGS003.A0101_MGS462.A0101	un	deg3	16.9563	Unrelated	0.249031	0.00276289	6101	24499	0.254113
MGS003.A0101_MGS463.A0101	un	deg3	13.7331	Unrelated	0.250246	0.00271769	6357	25403	0.254113
MGS003.A0101_MGS464.B0101	un	deg3	18.0884	Unrelated	0.252472	0.00275431	6281	24878	0.254113
MGS003.A0101_MGS465.A0101	un	deg3	16.6207	Unrelated	0.249488	0.00282634	5848	23440	0.254113
MGS003.A0101_MGS466.A0101	un	deg3	14.5903	Unrelated	0.253332	0.00324098	4562	18008	0.254113
MGS003.A0101_MGS467.A0101	un	deg3	10.7366	Unrelated	0.252785	0.00416988	2746	10863	0.254113
MGS003.A0101_MGS468.A0101	un	deg3	15.5964	Unrelated	0.256784	0.00286701	5962	23218	0.254113
MGS003.A0101_MGS469.A0101	un	deg3	6.76886	Unrelated	0.247057	0.00604178	1259	5096	0.254113
MGS003.A0101_MGS470.A0101	un	deg3	13.9495	Unrelated	0.254809	0.00281495	6106	23963	0.254113
MGS003.A0101_MGS471.A0101	un	deg3	16.5279	Unrelated	0.253251	0.00300693	5297	20916	0.254113
MGS003.A0101_MGS472.A0101	un	deg3	17.3253	Unrelated	0.251097	0.00288756	5663	22553	0.254113
MGS003.A0101_MGS473.A0101	un	deg3	13.6369	Unrelated	0.253832	0.00271462	6524	25702	0.254113
MGS003.A0101_MGS474.A0101	un	deg3	18.4094	Unrelated	0.247503	0.00271144	6270	25333	0.254113
MGS003.A0101_MGS475.A0101	un	deg3	4.71875	Unrelated	0.247062	0.006749	1009	4084	0.254113
MGS003.A0101_MGS476.A0101	un	deg3	12.7924	Unrelated	0.252615	0.00444399	2415	9560	0.254113
MGS003.A0101_MGS477.A0101	un	deg3	12.7502	Unrelated	0.248809	0.00284558	5743	23082	0.254113
MGS003.A0101_MGS478.A0101	un	deg3	15.2367	Unrelated	0.253379	0.00282224	6018	23751	0.254113
MGS003.A0101_MGS479.A0101	un	deg3	2.87956	Unrelated	0.248999	0.0111728	373	1498	0.254113
MGS003.A0101_MGS480.A0101	un	deg3	17.0067	Unrelated	0.252696	0.0027878	6140	24298	0.254113
MGS003.A0101_MGS481.A0101	un	deg3	15.8243	Unrelated	0.250722	0.00314104	4774	19041	0.254113
MGS003.A0101_MGS482.A0101	un	deg3	13.027	Unrelated	0.250061	0.0027697	6113	24446	0.254113
MGS003.A0101_MGS483.A0101	pc	sec	31.7759	First_Degree	0.182547	0.00257759	4100	22460	0.254113
MGS003.A0101_MGS484.A0101	sec	deg3	0.57787	Unrelated	0.233676	0.00263581	6023	25775	0.254113
MGS003.A0101_MGS485.A0101	sib	pc	7.58851	First_Degree	0.190518	0.00410455	1744	9154	0.254113
MGS003.A0101_MGS486.A0101	un	deg3	14.1822	Unrelated	0.250209	0.00303948	5081	20307	0.254113
MGS003.A0101_MGS487.A0101	un	deg3	3.82262	Unrelated	0.25974	0.00961689	540	2079	0.254113
MGS003.A0101_MGS488.A0101	un	deg3	14.9785	Unrelated	0.251682	0.00271428	6434	25564	0.254113
MGS003.A0101_MGS489.A0101	un	deg3	13.1323	Unrelated	0.249572	0.00279576	5980	23961	0.254113
MGS003.A0101_MGS490.A0101	un	deg3	16.975	Unrelated	0.245975	0.00276345	5974	24287	0.254113
MGS003.A0101_MGS491.A0101	un	deg3	16.6907	Unrelated	0.255802	0.00398661	3064	11978	0.254113
MGS004.A0101_MGS005.A0101	un	deg3	9.89137	Unrelated	0.261839	0.00543381	1714	6546	0.254113
MGS004.A0101_MGS006.A0101	un	deg3	11.996	Unrelated	0.252684	0.00443674	2424	9593	0.254113
MGS004.A0101_MGS007.A0101	un	deg3	6.34398	Unrelated	0.256493	0.00452396	2390	9318	0.254113
MGS004.A0101_MGS008.A0101	un	deg3	1.86316	Unrelated	0.24315	0.00453679	2174	8941	0.254113
MGS004.A0101_MGS009.A0101	un	deg3	4.37467	Unrelated	0.248194	0.00477988	2027	8167	0.254113
MGS004.A0101_MGS010.A0101	un	deg3	12.8295	Unrelated	0.258633	0.00438081	2584	9991	0.254113
MGS004.A0101_MGS011.A0101	un	deg3	3.19694	Unrelated	0.246262	0.0062082	1186	4816	0.254113
MGS004.A0101_MGS012.A0101	un	deg3	9.76856	Unrelated	0.25801	0.00449925	2440	9457	0.254113
MGS004.A0101_MGS013.A0101	un	deg3	12.3645	Unrelated	0.25208	0.00457364	2272	9013	0.254113
MGS004.A0101_MGS014.A0101	un	deg3	5.5571	Unrelated	0.252052	0.00525607	1720	6824	0.254113
MGS004.A0101_MGS015.A0101	un	deg3	14.4361	Unrelated	0.261941	0.00444677	2561	9777	0.254113
MGS004.A0101_MGS016.A0101	un	deg3	11.1236	Unrelated	0.247777	0.00449564	2285	9222	0.254113
MGS004.A0101_MGS017.A0101	un	deg3	12.9293	Unrelated	0.253505	0.00443319	2441	9629	0.254113
MGS004.A0101_MGS018.A0101	un	deg3	9.54135	Unrelated	0.256945	0.00513702	1859	7235	0.254113
MGS004.A0101_MGS019.A0101	un	deg3	10.8998	Unrelated	0.255192	0.00446497	2433	9534	0.254113
MGS004.A0101_MGS020.A0101	sec	deg3	6.48417	Second_Degree	0.222925	0.00472872	1727	7747	0.254113
MGS004.A0101_MGS021.A0101	un	deg3	10.7965	Unrelated	0.252629	0.00452453	2330	9223	0.254113
MGS004.A0101_MGS022.A0101	un	deg3	11.4888	Unrelated	0.255646	0.00452392	2377	9298	0.254113
MGS004.A0101_MGS023.A0101	un	deg3	10.9159	Unrelated	0.25188	0.00446759	2378	9441	0.254113
MGS004.A0101_MGS024.A0101	un	deg3	14.2651	Unrelated	0.256864	0.00447266	2451	9542	0.254113
MGS004.A0101_MGS025.A0101	un	deg3	13.3036	Unrelated	0.255456	0.0045902	2306	9027	0.254113
MGS004.A0101_MGS026.A0101	un	deg3	16.274	Unrelated	0.266447	0.00448931	2584	9698	0.254113
MGS004.A0101_MGS027.A0101	un	deg3	11.8595	Unrelated	0.258848	0.00459201	2355	9098	0.254113
MGS004.A0101_MGS028.A0101	un	deg3	12.5203	Unrelated	0.251894	0.00427773	2594	10298	0.254113
MGS004.A0101_MGS029.A0101	un	deg3	13.313	Unrelated	0.257817	0.0044809	2457	9530	0.254113
MGS004.A0101_MGS030.A0101	un	deg3	10.4593	Unrelated	0.25796	0.00471616	2220	8606	0.254113
MGS004.A0101_MGS031.A0101	un	deg3	14.8404	Unrelated	0.258701	0.00441782	2542	9826	0.254113
MGS004.A0101_MGS032.A0101	un	deg3	13.6646	Unrelated	0.251147	0.00437919	2463	9807	0.254113
MGS004.A0101_MGS033.A0101	un	deg3	11.8527	Unrelated	0.251401	0.00433992	2512	9992	0.254113
MGS004.A0101_MGS034.A0101	un	deg3	0.136933	Unrelated	0.245161	0.00449843	2242	9145	0.254113
MGS004.A0101_MGS035.A0101	un	deg3	12.748	Unrelated	0.253684	0.00461511	2255	8889	0.254113
MGS004.A0101_MGS036.A0101	un	deg3	9.07075	Unrelated	0.252213	0.00465627	2194	8699	0.254113
MGS004.A0101_MGS037.A0101	un	deg3	14.3117	Unrelated	0.259831	0.00447888	2491	9587	0.254113
MGS004.A0101_MGS038.A0101	un	deg3	13.5094	Unrelated	0.259187	0.00442728	2539	9796	0.254113
MGS004.A0101_MGS039.A0101	un	deg3	13.969	Unrelated	0.260984	0.00460276	2376	9104	0.254113
MGS004.A0101_MGS040.A0101	un	deg3	9.00968	Unrelated	0.250179	0.00473415	2094	8370	0.254113
MGS004.A0101_MGS041.A0101	un	deg3	0.266514	Unrelated	0.248201	0.0259078	69	278	0.254113
MGS004.A0101_MGS042.A0101	un	deg3	3.06138	Unrelated	0.271605	0.0119863	374	1377	0.254113
MGS004.A0101_MGS043.A0101	un	deg3	1.07579	Unrelated	0.318182	0.0375329	49	154	0.254113
MGS004.A0101_MGS044.A0101	un	deg3	13.7225	Unrelated	0.256812	0.00442168	2507	9762	0.254113
MGS004.A0101_MGS045.A0101	un	deg3	1.89321	Unrelated	0.245614	0.00654002	1064	4332	0.254113
MGS004.A0101_MGS046.A0101	un	deg3	14.8055	Unrelated	0.264703	0.00452517	2516	9505	0.254113
MGS004.A0101_MGS047.A0101	un	deg3	12.8485	Unrelated	0.257651	0.0045803	2349	9117	0.254113
MGS004.A0101_MGS048.A0101	un	deg3	8.90232	Unrelated	0.255393	0.00434801	2569	10059	0.254113
MGS004.A0101_MGS049.A0101	un	deg3	12.5378	Unrelated	0.253677	0.00444388	2432	9587	0.254113
MGS004.A0101_MGS050.A0101	un	deg3	12.3796	Unrelated	0.255788	0.00438701	2530	9891	0.254113
MGS004.A0101_MGS051.A0101	un	deg3	12.1385	Unrelated	0.257278	0.00448963	2439	9480	0.254113
MGS004.A0101_MGS052.A0101	un	deg3	5.55578	Unrelated	0.252558	0.00525264	1728	6842	0.254113
MGS004.A0101_MGS053.A0101	un	deg3	11.1097	Unrelated	0.254373	0.00456813	2312	9089	0.254113
MGS004.A0101_MGS054.A0101	un	deg3	11.3222	Unrelated	0.258071	0.00447273	2470	9571	0.254113
MGS004.A0101_MGS055.A0101	un	deg3	2.87584	Unrelated	0.243583	0.00432346	2401	9857	0.254113
MGS004.A0101_MGS056.A0101	un	deg3	4.52158	Unrelated	0.257669	0.00950089	546	2119	0.254113
MGS004.A0101_MGS057.A0101	un	deg3	12.8398	Unrelated	0.262829	0.00449083	2525	9607	0.254113
MGS004.A0101_MGS058.A0101	un	deg3	4.57898	Unrelated	0.246944	0.00805939	707	2863	0.254113
MGS004.A0101_MGS059.A0101	un	deg3	9.56584	Unrelated	0.252099	0.00497297	1922	7624	0.254113
MGS004.A0101_MGS060.A0101	un	deg3	5.56886	Unrelated	0.246586	0.00454162	2221	9007	0.254113
MGS004.A0101_MGS061.A0101	un	deg3	0.36438	Unrelated	0.240858	0.0151847	191	793	0.254113
MGS004.A0101_MGS062.A0101	un	deg3	10.8934	Unrelated	0.25	0.0050722	1822	7288	0.254113
MGS004.A0101_MGS063.A0101	un	deg3	8.1481	Unrelated	0.248139	0.00575042	1400	5642	0.254113
MGS004.A0101_MGS064.A0101	un	deg3	10.3737	Unrelated	0.257125	0.00541012	1678	6526	0.254113
MGS004.A0101_MGS065.A0101	un	deg3	0.368691	Unrelated	0.254902	0.0431512	26	102	0.254113
MGS004.A0101_MGS066.A0101	un	deg3	12.5573	Unrelated	0.253063	0.0045271	2334	9223	0.254113
MGS004.A0101_MGS067.A0101	un	deg3	14.6968	Unrelated	0.254254	0.00438255	2510	9872	0.254113
MGS004.A0101_MGS068.A0101	un	deg3	3.45787	Unrelated	0.243134	0.00703901	903	3714	0.254113
MGS004.A0101_MGS069.A0101	un	deg3	11.862	Unrelated	0.251452	0.00441875	2424	9640	0.254113
MGS004.A0101_MGS070.A0101	un	deg3	14.2231	Unrelated	0.261069	0.00443112	2565	9825	0.254113
MGS004.A0101_MGS071.A0101	un	deg3	11.1143	Unrelated	0.257268	0.00456981	2354	9150	0.254113
MGS004.A0101_MGS072.A0101	un	deg3	5.33565	Unrelated	0.240502	0.00820839	652	2711	0.254113
MGS004.A0101_MGS073.A0101	un	deg3	12.0626	Unrelated	0.252397	0.00466868	2185	8657	0.254113
MGS004.A0101_MGS074.A0101	un	deg3	12.8788	Unrelated	0.255665	0.00458635	2313	9047	0.254113
MGS004.A0101_MGS075.A0101	un	deg3	7.36111	Unrelated	0.259069	0.00473184	2221	8573	0.254113
MGS004.A0101_MGS076.A0101	un	deg3	10.2067	Unrelated	0.245482	0.00499825	1820	7414	0.254113
MGS004.A0101_MGS077.A0101	un	deg3	13.9695	Unrelated	0.25691	0.00455778	2361	9190	0.254113
MGS004.A0101_MGS078.A0101	un	deg3	2.57485	Unrelated	0.249264	0.00569341	1439	5773	0.254113
MGS004.A0101_MGS079.A0101	un	deg3	9.41821	Unrelated	0.250702	0.00441871	2412	9621	0.254113
MGS004.A0101_MGS080.A0101	un	deg3	13.5431	Unrelated	0.257092	0.00462758	2293	8919	0.254113
MGS004.A0101_MGS081.A0101	un	deg3	1.73273	Unrelated	0.253581	0.00759533	832	3281	0.254113
MGS004.A0101_MGS082.A0101	un	deg3	6.10206	Unrelated	0.250781	0.00505086	1847	7365	0.254113
MGS004.A0101_MGS083.A0101	un	deg3	14.3635	Unrelated	0.262398	0.00442132	2598	9901	0.254113
MGS004.A0101_MGS084.A0101	un	deg3	4.9665	Unrelated	0.257073	0.00682511	1054	4100	0.254113
MGS004.A0101_MGS085.A0101	un	deg3	15.665	Unrelated	0.258385	0.00457553	2365	9153	0.254113
MGS004.A0101_MGS086.A0101	un	deg3	12.896	Unrelated	0.258598	0.00441029	2549	9857	0.254113
MGS004.A0101_MGS087.A0101	un	deg3	12.7415	Unrelated	0.255768	0.00468617	2217	8668	0.254113
MGS004.A0101_MGS088.A0101	un	deg3	3.01185	Unrelated	0.247403	0.00592995	1310	5295	0.254113
MGS004.A0101_MGS089.A0101	un	deg3	11.0674	Unrelated	0.248502	0.00550023	1534	6173	0.254113
MGS004.A0101_MGS090.A0101	un	deg3	12.5016	Unrelated	0.248727	0.00427765	2540	10212	0.254113
MGS004.A0101_MGS091.A0101	un	deg3	15.8566	Unrelated	0.258584	0.00439375	2568	9931	0.254113
MGS004.A0101_MGS092.A0101	un	deg3	11.626	Unrelated	0.247972	0.00687622	978	3944	0.254113
MGS004.A0101_MGS093.A0101	un	deg3	13.0288	Unrelated	0.252327	0.00429963	2575	10205	0.254113
MGS004.A0101_MGS094.A0101	un	deg3	13.3938	Unrelated	0.257706	0.0043402	2617	10155	0.254113
MGS004.A0101_MGS095.A0101	un	deg3	1.31914	Unrelated	0.251034	0.0113871	364	1450	0.254113
MGS004.A0101_MGS096.A0101	un	deg3	6.09667	Unrelated	0.247429	0.00492305	1901	7683	0.254113
MGS004.A0101_MGS097.A0101	un	deg3	11.6295	Unrelated	0.263611	0.00465849	2358	8945	0.254113
MGS004.A0101_MGS098.A0101	un	deg3	11.5699	Unrelated	0.253228	0.00491658	1981	7823	0.254113
MGS004.A0101_MGS099.A0101	un	deg3	7.42582	Unrelated	0.262704	0.00506938	1980	7537	0.254113
MGS004.A0101_MGS100.A0101	un	deg3	11.8467	Unrelated	0.257334	0.0045071	2421	9408	0.254113
MGS004.A0101_MGS101.A0101	un	deg3	10.5853	Unrelated	0.248853	0.00462994	2170	8720	0.254113
MGS004.A0101_MGS102.A0101	un	deg3	11.2473	Unrelated	0.250101	0.00434463	2485	9936	0.254113
MGS004.A0101_MGS103.A0101	un	deg3	7.27268	Unrelated	0.26726	0.00834812	751	2810	0.254113
MGS004.A0101_MGS104.A0101	un	deg3	11.3316	Unrelated	0.259274	0.00444252	2523	9731	0.254113
MGS004.A0101_MGS105.A0101	un	deg3	12.2246	Unrelated	0.252535	0.00461208	2241	8874	0.254113
MGS004.A0101_MGS106.A0101	un	deg3	13.2607	Unrelated	0.257055	0.00436377	2578	10029	0.254113
MGS004.A0101_MGS107.A0101	un	deg3	12.7273	Unrelated	0.252159	0.00442907	2424	9613	0.254113
MGS004.A0101_MGS108.A0101	un	deg3	11.0956	Unrelated	0.257864	0.00478418	2156	8361	0.254113
MGS004.A0101_MGS109.A0101	un	deg3	6.86276	Unrelated	0.251999	0.0074711	851	3377	0.254113
MGS004.A0101_MGS110.A0101	un	deg3	13.0722	Unrelated	0.261385	0.00438622	2623	10035	0.254113
MGS004.A0101_MGS111.A0101	un	deg3	15.1876	Unrelated	0.253417	0.00431338	2577	10169	0.254113
MGS004.A0101_MGS112.A0101	un	deg3	8.93357	Unrelated	0.249464	0.00555616	1513	6065	0.254113
MGS004.A0101_MGS113.A0101	un	deg3	10.5802	Unrelated	0.249859	0.00514375	1770	7084	0.254113
MGS004.A0101_MGS114.A0101	un	deg3	13.2466	Unrelated	0.253609	0.00454985	2319	9144	0.254113
MGS004.A0101_MGS115.A0101	un	deg3	12.0908	Unrelated	0.253106	0.00431737	2567	10142	0.254113
MGS004.A0101_MGS116.A0101	un	deg3	12.9178	Unrelated	0.261584	0.00452561	2467	9431	0.254113
MGS004.A0101_MGS117.A0101	un	deg3	4.43352	Unrelated	0.252929	0.00628733	1209	4780	0.254113
MGS004.A0101_MGS118.A0101	un	deg3	13.2103	Unrelated	0.26366	0.00451233	2514	9535	0.254113
MGS004.A0101_MGS119.A0101	un	deg3	13.7686	Unrelated	0.25488	0.00437151	2533	9938	0.254113
MGS004.A0101_MGS120.A0101	un	deg3	11.7755	Unrelated	0.255776	0.00439205	2524	9868	0.254113
MGS004.A0101_MGS121.A0101	un	deg3	2.05223	Unrelated	0.246696	0.0143062	224	908	0.254113
MGS004.A0101_MGS122.A0101	un	deg3	8.36842	Unrelated	0.242229	0.00472089	1995	8236	0.254113
MGS004.A0101_MGS123.A0101	un	deg3	10.9189	Unrelated	0.253985	0.00429153	2613	10288	0.254113
MGS004.A0101_MGS124.A0101	un	deg3	12.9107	Unrelated	0.255082	0.00438392	2522	9887	0.254113
MGS004.A0101_MGS125.A0101	un	deg3	7.45033	Unrelated	0.253708	0.00434113	2549	10047	0.254113
MGS004.A0101_MGS126.A0101	un	deg3	14.7443	Unrelated	0.255023	0.00439091	2513	9854	0.254113
MGS004.A0101_MGS127.A0101	un	deg3	15.2696	Unrelated	0.259648	0.00470572	2254	8681	0.254113
MGS004.A0101_MGS128.A0101	un	deg3	14.131	Unrelated	0.254987	0.00438604	2518	9875	0.254113
MGS004.A0101_MGS129.A0101	un	deg3	13.5723	Unrelated	0.259691	0.004377	2606	10035	0.254113
MGS004.A0101_MGS130.A0101	un	deg3	11.6145	Unrelated	0.257161	0.00447693	2451	9531	0.254113
MGS004.A0101_MGS131.A0101	un	deg3	14.146	Unrelated	0.253054	0.0044615	2403	9496	0.254113
MGS004.A0101_MGS132.A0101	un	deg3	12.5701	Unrelated	0.259783	0.00439263	2589	9966	0.254113
MGS004.A0101_MGS133.A0101	un	deg3	14.2481	Unrelated	0.249534	0.00440339	2410	9658	0.254113
MGS004.A0101_MGS134.A0101	un	deg3	12.5597	Unrelated	0.252028	0.00437249	2485	9860	0.254113
MGS004.A0101_MGS135.A0101	un	deg3	13.1279	Unrelated	0.254803	0.00438167	2520	9890	0.254113
MGS004.A0101_MGS136.A0101	un	deg3	2.49623	Unrelated	0.307927	0.0254896	101	328	0.254113
MGS004.A0101_MGS137.A0101	un	deg3	10.8223	Unrelated	0.263721	0.00526114	1850	7015	0.254113
MGS004.A0101_MGS138.A0101	un	deg3	6.95535	Unrelated	0.251531	0.00506207	1848	7347	0.254113
MGS004.A0101_MGS139.A0101	un	deg3	9.9164	Unrelated	0.254361	0.00447782	2406	9459	0.254113
MGS004.A0101_MGS140.A0101	un	deg3	11.716	Unrelated	0.255525	0.00431309	2613	10226	0.254113
MGS004.A0101_MGS141.A0101	un	deg3	3.85361	Unrelated	0.249113	0.00688505	983	3946	0.254113
MGS004.A0101_MGS142.A0101	un	deg3	12.8384	Unrelated	0.253892	0.00455701	2316	9122	0.254113
MGS004.A0101_MGS143.A0101	un	deg3	10.3691	Unrelated	0.254979	0.00438244	2522	9891	0.254113
MGS004.A0101_MGS144.A0101	un	deg3	14.1197	Unrelated	0.253452	0.00460853	2258	8909	0.254113
MGS004.A0101_MGS145.A0101	un	deg3	11.2834	Unrelated	0.255971	0.00441852	2497	9755	0.254113
MGS004.A0101_MGS146.A0101	un	deg3	13.5247	Unrelated	0.253381	0.00432126	2567	10131	0.254113
MGS004.A0101_MGS147.A0101	un	deg3	7.47052	Unrelated	0.252555	0.00460416	2249	8905	0.254113
MGS004.A0101_MGS148.A0101	un	deg3	12.3898	Unrelated	0.251438	0.00465393	2185	8690	0.254113
MGS004.A0101_MGS149.A0101	un	deg3	9.70925	Unrelated	0.250151	0.00434099	2490	9954	0.254113
MGS004.A0101_MGS150.A0101	un	deg3	11.338	Unrelated	0.259901	0.00454982	2415	9292	0.254113
MGS004.A0101_MGS151.A0101	un	deg3	9.49984	Unrelated	0.247639	0.00449748	2281	9211	0.254113
MGS004.A0101_MGS152.A0101	un	deg3	8.65652	Unrelated	0.252962	0.00447134	2391	9452	0.254113
MGS004.A0101_MGS153.A0101	un	deg3	5.69619	Unrelated	0.266184	0.00548693	1727	6488	0.254113
MGS004.A0101_MGS154.A0101	un	deg3	5.58978	Unrelated	0.23943	0.00669065	974	4068	0.254113
MGS004.A0101_MGS155.A0101	un	deg3	11.3413	Unrelated	0.250792	0.005456	1583	6312	0.254113
MGS004.A0101_MGS156.A0101	un	deg3	6.90249	Unrelated	0.251873	0.00481045	2051	8143	0.254113
MGS004.A0101_MGS157.A0101	un	deg3	12.4272	Unrelated	0.250477	0.00488819	1968	7857	0.254113
MGS004.A0101_MGS158.A0101	un	deg3	13.9846	Unrelated	0.254836	0.00454271	2345	9202	0.254113
MGS004.A0101_MGS159.A0101	un	deg3	12.1454	Unrelated	0.255562	0.00486295	2056	8045	0.254113
MGS004.A0101_MGS160.A0101	un	deg3	7.76131	Unrelated	0.249038	0.00506985	1812	7276	0.254113
MGS004.A0101_MGS161.A0101	un	deg3	13.82	Unrelated	0.254736	0.00465478	2232	8762	0.254113
MGS004.A0101_MGS162.A0101	un	deg3	10.1977	Unrelated	0.247332	0.00514703	1738	7027	0.254113
MGS004.A0101_MGS163.A0101	un	deg3	14.0973	Unrelated	0.261377	0.00461235	2372	9075	0.254113
MGS004.A0101_MGS164.A0101	un	deg3	9.38221	Unrelated	0.249174	0.00542664	1583	6353	0.254113
MGS004.A0101_MGS165.A0101	un	deg3	8.25523	Unrelated	0.250379	0.00486684	1984	7924	0.254113
MGS004.A0101_MGS166.A0101	sec	pc	0.176966	First_Degree	0.171429	0.0450461	12	70	0.254113
MGS004.A0101_MGS167.A0101	un	deg3	11.8517	Unrelated	0.255669	0.00477825	2131	8335	0.254113
MGS004.A0101_MGS168.A0101	un	deg3	0.369404	Unrelated	0.261628	0.0335132	45	172	0.254113
MGS004.A0101_MGS169.A0101	un	deg3	12.7597	Unrelated	0.256574	0.00458107	2332	9089	0.254113
MGS004.A0101_MGS170.A0101	un	deg3	3.05427	Unrelated	0.253007	0.00885372	610	2411	0.254113
MGS004.A0101_MGS171.A0101	un	deg3	12.6027	Unrelated	0.25567	0.00489691	2029	7936	0.254113
MGS004.A0101_MGS172.A0101	un	deg3	7.51393	Unrelated	0.257411	0.0064547	1181	4588	0.254113
MGS004.A0101_MGS173.A0101	un	deg3	14.0332	Unrelated	0.254956	0.00457384	2315	9080	0.254113
MGS004.A0101_MGS174.A0101	un	deg3	14.3654	Unrelated	0.255832	0.0046321	2270	8873	0.254113
MGS004.A0101_MGS175.A0101	un	deg3	14.335	Unrelated	0.256496	0.00462174	2290	8928	0.254113
MGS004.A0101_MGS176.A0101	un	deg3	11.4149	Unrelated	0.247256	0.00463728	2140	8655	0.254113
MGS004.A0101_MGS177.A0101	un	deg3	5.61959	Unrelated	0.251515	0.00597113	1328	5280	0.254113
MGS004.A0101_MGS178.A0101	un	deg3	12.617	Unrelated	0.25841	0.00450964	2435	9423	0.254113
MGS004.A0101_MGS179.A0101	un	deg3	2.67486	Unrelated	0.254425	0.00836336	690	2712	0.254113
MGS004.A0101_MGS180.A0101	un	deg3	10.4123	Unrelated	0.257013	0.00568042	1521	5918	0.254113
MGS004.A0101_MGS181.A0101	un	deg3	4.46647	Unrelated	0.250261	0.00808698	718	2869	0.254113
MGS004.A0101_MGS182.A0101	un	deg3	10.1339	Unrelated	0.252629	0.00445621	2402	9508	0.254113
MGS004.A0101_MGS183.A0101	un	deg3	16.3609	Unrelated	0.259313	0.00446435	2499	9637	0.254113
MGS004.A0101_MGS184.A0101	un	deg3	13.6702	Unrelated	0.25911	0.00457645	2375	9166	0.254113
MGS004.A0101_MGS185.A0101	un	deg3	13.5212	Unrelated	0.25938	0.00449326	2468	9515	0.254113
MGS004.A0101_MGS186.A0101	un	deg3	9.41479	Unrelated	0.251242	0.00471722	2124	8454	0.254113
MGS004.A0101_MGS187.A0101	un	deg3	10.8616	Unrelated	0.255719	0.00493183	2001	7825	0.254113
MGS004.A0101_MGS188.A0101	un	deg3	12.8435	Unrelated	0.249871	0.00440286	2416	9669	0.254113
MGS004.A0101_MGS189.A0101	un	deg3	13.5025	Unrelated	0.252077	0.00487103	2003	7946	0.254113
MGS004.A0101_MGS190.A0101	un	deg3	13.1148	Unrelated	0.257445	0.00463485	2291	8899	0.254113
MGS004.A0101_MGS191.A0101	un	deg3	13.806	Unrelated	0.260306	0.00474193	2229	8563	0.254113
MGS004.A0101_MGS192.A0101	un	deg3	13.2439	Unrelated	0.253882	0.00489023	2011	7921	0.254113
MGS004.A0101_MGS193.A0101	un	deg3	8.99146	Unrelated	0.252022	0.00512748	1807	7170	0.254113
MGS004.A0101_MGS194.A0101	un	deg3	7.79886	Unrelated	0.248826	0.0050817	1801	7238	0.254113
MGS004.A0101_MGS195.A0101	un	deg3	2.0332	Unrelated	0.257958	0.00836891	705	2733	0.254113
MGS004.A0101_MGS196.A0101	un	deg3	0.674752	Unrelated	0.242366	0.0187198	127	524	0.254113
MGS004.A0101_MGS197.A0101	un	deg3	10.3628	Unrelated	0.250932	0.00491687	1951	7775	0.254113
MGS004.A0101_MGS198.A0101	un	deg3	10.2	Unrelated	0.252424	0.00441206	2447	9694	0.254113
MGS004.A0101_MGS199.A0101	un	deg3	15.6293	Unrelated	0.255691	0.00461982	2280	8917	0.254113
MGS004.A0101_MGS200.A0101	un	deg3	11.039	Unrelated	0.25608	0.00500431	1948	7607	0.254113
MGS004.A0101_MGS201.A0101	un	deg3	13.517	Unrelated	0.252518	0.00444994	2407	9532	0.254113
MGS004.A0101_MGS202.A0101	un	deg3	13.74	Unrelated	0.245981	0.00441461	2341	9517	0.254113
MGS004.A0101_MGS203.A0101	un	deg3	10.8741	Unrelated	0.259251	0.00457178	2382	9188	0.254113
MGS004.A0101_MGS204.A0101	un	deg3	15.8652	Unrelated	0.256421	0.00449851	2416	9422	0.254113
MGS004.A0101_MGS205.A0101	un	deg3	14.5404	Unrelated	0.254793	0.00449724	2392	9388	0.254113
MGS004.A0101_MGS206.A0101	un	deg3	13.9457	Unrelated	0.254254	0.00449027	2391	9404	0.254113
MGS004.A0101_MGS207.A0101	un	deg3	8.54057	Unrelated	0.249032	0.00442362	2380	9557	0.254113
MGS004.A0101_MGS208.A0101	un	deg3	3.78171	Unrelated	0.246586	0.00839514	650	2636	0.254113
MGS004.A0101_MGS209.A0101	un	deg3	11.5068	Unrelated	0.253686	0.00453053	2340	9224	0.254113
MGS004.A0101_MGS210.A0101	un	deg3	6.26309	Unrelated	0.254388	0.00684771	1029	4045	0.254113
MGS004.A0101_MGS211.A0101	un	deg3	12.5938	Unrelated	0.260417	0.00469539	2275	8736	0.254113
MGS004.A0101_MGS212.A0101	un	deg3	13.7724	Unrelated	0.251145	0.00470024	2138	8513	0.254113
MGS004.A0101_MGS213.A0101	un	deg3	8.76912	Unrelated	0.248036	0.00454251	2242	9039	0.254113
MGS004.A0101_MGS214.A0101	un	deg3	4.03752	Unrelated	0.250304	0.0067595	1028	4107	0.254113
MGS004.A0101_MGS215.A0101	un	deg3	11.1395	Unrelated	0.256167	0.00451071	2399	9365	0.254113
MGS004.A0101_MGS216.A0101	un	deg3	0.622007	Unrelated	0.256784	0.00979298	511	1990	0.254113
MGS004.A0101_MGS217.A0101	un	deg3	8.13779	Unrelated	0.246768	0.00643693	1107	4486	0.254113
MGS004.A0101_MGS218.A0101	un	deg3	13.9119	Unrelated	0.254892	0.00480471	2097	8227	0.254113
MGS004.A0101_MGS219.A0101	un	deg3	10.5921	Unrelated	0.258518	0.00451769	2428	9392	0.254113
MGS004.A0101_MGS220.A0101	un	deg3	14.1462	Unrelated	0.253568	0.00445699	2416	9528	0.254113
MGS004.A0101_MGS221.A0101	un	deg3	6.21593	Unrelated	0.254012	0.00932106	554	2181	0.254113
MGS004.A0101_MGS222.A0101	un	deg3	10.1714	Unrelated	0.258038	0.00470571	2231	8646	0.254113
MGS004.A0101_MGS223.A0101	un	deg3	13.9459	Unrelated	0.268183	0.00474879	2334	8703	0.254113
MGS004.A0101_MGS224.A0101	un	deg3	12.6717	Unrelated	0.251536	0.0044282	2415	9601	0.254113
MGS004.A0101_MGS225.A0101	un	deg3	12.7951	Unrelated	0.24799	0.00444188	2344	9452	0.254113
MGS004.A0101_MGS226.A0101	un	deg3	6.27466	Unrelated	0.245614	0.0052047	1680	6840	0.254113
MGS004.A0101_MGS227.A0101	un	deg3	13.4237	Unrelated	0.251371	0.0044121	2430	9667	0.254113
MGS004.A0101_MGS228.A0101	un	deg3	0.249651	Unrelated	0.246479	0.0361654	35	142	0.254113
MGS004.A0101_MGS229.A0101	un	deg3	7.98019	Unrelated	0.247986	0.00542738	1570	6331	0.254113
MGS004.A0101_MGS230.A0101	un	deg3	9.19258	Unrelated	0.250415	0.00489339	1963	7839	0.254113
MGS004.A0101_MGS231.A0101	un	deg3	15.5493	Unrelated	0.259409	0.00440274	2571	9911	0.254113
MGS004.A0101_MGS232.A0101	un	deg3	14.3615	Unrelated	0.261231	0.00450599	2483	9505	0.254113
MGS004.A0101_MGS233.A0101	un	deg3	12.7859	Unrelated	0.263331	0.004768	2247	8533	0.254113
MGS004.A0101_MGS234.A0101	un	deg3	11.7891	Unrelated	0.258729	0.00467027	2275	8793	0.254113
MGS004.A0101_MGS235.A0101	un	deg3	11.4031	Unrelated	0.251634	0.00522909	1733	6887	0.254113
MGS004.A0101_MGS236.A0101	un	deg3	7.89434	Unrelated	0.255939	0.00467508	2230	8713	0.254113
MGS004.A0101_MGS237.A0101	un	deg3	15.0733	Unrelated	0.255002	0.00444943	2447	9596	0.254113
MGS004.A0101_MGS238.A0101	un	deg3	11.8646	Unrelated	0.244544	0.00478638	1972	8064	0.254113
MGS004.A0101_MGS239.A0101	un	deg3	14.5097	Unrelated	0.254226	0.00457684	2301	9051	0.254113
MGS004.A0101_MGS240.A0101	un	deg3	12.7141	Unrelated	0.252302	0.00457498	2274	9013	0.254113
MGS004.A0101_MGS241.A0101	un	deg3	10.3213	Unrelated	0.257564	0.00457028	2358	9155	0.254113
MGS004.A0101_MGS242.A0101	un	deg3	13.9911	Unrelated	0.251717	0.00453141	2309	9173	0.254113
MGS004.A0101_MGS243.A0101	un	deg3	13.5007	Unrelated	0.255131	0.00461649	2275	8917	0.254113
MGS004.A0101_MGS244.A0101	un	deg3	12.6108	Unrelated	0.258225	0.00460642	2331	9027	0.254113
MGS004.A0101_MGS245.A0101	un	deg3	9.51795	Unrelated	0.257388	0.00498846	1977	7681	0.254113
MGS004.A0101_MGS246.A0101	un	deg3	13.6423	Unrelated	0.256016	0.00457478	2330	9101	0.254113
MGS004.A0101_MGS247.A0101	un	deg3	12.4821	Unrelated	0.252478	0.00453397	2318	9181	0.254113
MGS004.A0101_MGS248.A0101	un	deg3	13.8316	Unrelated	0.257806	0.00437602	2576	9992	0.254113
MGS004.A0101_MGS249.A0101	un	deg3	13.7203	Unrelated	0.259425	0.00446683	2498	9629	0.254113
MGS004.A0101_MGS250.A0101	deg3	un	0.0261271	Unrelated	0.253731	0.0265808	68	268	0.254113
MGS004.A0101_MGS251.A0101	un	deg3	7.81366	Unrelated	0.257028	0.00671665	1088	4233	0.254113
MGS004.A0101_MGS252.A0101	un	deg3	2.11002	Unrelated	0.25575	0.0102098	467	1826	0.254113
MGS004.A0101_MGS253.A0101	un	deg3	9.74688	Unrelated	0.261422	0.00645075	1213	4640	0.254113
MGS004.A0101_MGS254.A0101	un	deg3	0.645629	Unrelated	0.268	0.0280126	67	250	0.254113
MGS004.A0101_MGS255.A0101	un	deg3	14.7982	Unrelated	0.25	0.00459302	2222	8888	0.254113
MGS004.A0101_MGS256.A0101	un	deg3	0.188584	Second_Degree	0.217712	0.0250692	59	271	0.254113
MGS004.A0101_MGS257.A0101	un	deg3	1.93658	Unrelated	0.266811	0.0118932	369	1383	0.254113
MGS004.A0101_MGS258.A0101	un	deg3	12.8713	Unrelated	0.256834	0.00458688	2330	9072	0.254113
MGS004.A0101_MGS259.A0101	deg3	un	0.546306	Unrelated	0.247243	0.013079	269	1088	0.254113
MGS004.A0101_MGS260.A0101	un	deg3	12.748	Unrelated	0.249657	0.00462645	2185	8752	0.254113
MGS004.A0101_MGS261.A0101	un	deg3	13.195	Unrelated	0.255894	0.00444689	2464	9629	0.254113
MGS004.A0101_MGS262.A0101	un	deg3	11.7277	Unrelated	0.247473	0.00465156	2130	8607	0.254113
MGS004.A0101_MGS263.A0101	un	deg3	12.8623	Unrelated	0.257155	0.00450823	2417	9399	0.254113
MGS004.A0101_MGS264.A0101	un	deg3	10.5678	Unrelated	0.247181	0.00449152	2280	9224	0.254113
MGS004.A0101_MGS265.A0101	un	deg3	11.7447	Unrelated	0.261109	0.00461234	2368	9069	0.254113
MGS004.A0101_MGS266.A0101	un	deg3	12.3109	Unrelated	0.252663	0.00450766	2348	9293	0.254113
MGS004.A0101_MGS267.A0101	un	deg3	10.7114	Unrelated	0.260536	0.0045337	2442	9373	0.254113
MGS004.A0101_MGS268.A0101	un	deg3	13.4198	Unrelated	0.252661	0.00450571	2350	9301	0.254113
MGS004.A0101_MGS269.A0101	un	deg3	11.0613	Unrelated	0.255924	0.00447834	2430	9495	0.254113
MGS004.A0101_MGS270.A0101	un	deg3	11.8415	Unrelated	0.250762	0.0051019	1810	7218	0.254113
MGS004.A0101_MGS271.A0101	un	deg3	15.3509	Unrelated	0.26374	0.00458797	2433	9225	0.254113
MGS004.A0101_MGS272.A0101	un	deg3	10.9255	Unrelated	0.251927	0.00523568	1732	6875	0.254113
MGS004.A0101_MGS273.A0101	un	deg3	14.6042	Unrelated	0.25441	0.00458757	2293	9013	0.254113
MGS004.A0101_MGS274.A0101	un	deg3	15.0771	Unrelated	0.246241	0.00458086	2178	8845	0.254113
MGS004.A0101_MGS275.A0101	un	deg3	7.70932	Unrelated	0.259298	0.00532396	1757	6776	0.254113
MGS004.A0101_MGS276.A0101	un	deg3	13.0371	Unrelated	0.26087	0.00467853	2298	8809	0.254113
MGS004.A0101_MGS277.A0101	un	deg3	14.4582	Unrelated	0.256581	0.00445497	2466	9611	0.254113
MGS004.A0101_MGS278.A0101	un	deg3	0.717336	Unrelated	0.248812	0.00898534	576	2315	0.254113
MGS004.A0101_MGS279.A0101	un	deg3	2.99052	Unrelated	0.261444	0.00954587	554	2119	0.254113
MGS004.A0101_MGS280.A0101	un	deg3	15.5558	Unrelated	0.258208	0.00450395	2438	9442	0.254113
MGS004.A0101_MGS281.A0101	un	deg3	8.56221	Unrelated	0.251777	0.0050269	1877	7455	0.254113
MGS004.A0101_MGS282.A0101	un	deg3	2.27518	Unrelated	0.240483	0.00920848	518	2154	0.254113
MGS004.A0101_MGS283.A0101	un	deg3	14.5823	Unrelated	0.253412	0.00460081	2265	8938	0.254113
MGS004.A0101_MGS284.A0101	un	deg3	10.541	Unrelated	0.258777	0.00529708	1769	6836	0.254113
MGS004.A0101_MGS285.A0101	un	deg3	4.77242	Unrelated	0.238473	0.0063295	1081	4533	0.254113
MGS004.A0101_MGS286.A0101	un	deg3	12.531	Unrelated	0.258409	0.004393	2566	9930	0.254113
MGS004.A0101_MGS287.A0101	un	deg3	7.74977	Unrelated	0.261674	0.00652344	1188	4540	0.254113
MGS004.A0101_MGS288.A0101	un	deg3	3.92242	Unrelated	0.247844	0.00517682	1724	6956	0.254113
MGS004.A0101_MGS289.A0101	un	deg3	14.4848	Unrelated	0.262786	0.00439051	2641	10050	0.254113
MGS004.A0101_MGS290.A0101	un	deg3	9.07773	Unrelated	0.254635	0.00651103	1140	4477	0.254113
MGS004.A0101_MGS291.A0101	un	deg3	14.2495	Unrelated	0.25517	0.00436787	2542	9962	0.254113
MGS004.A0101_MGS292.A0101	un	deg3	15.1002	Unrelated	0.249268	0.00427365	2554	10246	0.254113
MGS004.A0101_MGS293.A0101	un	deg3	13.7598	Unrelated	0.25787	0.00438032	2572	9974	0.254113
MGS004.A0101_MGS294.A0101	un	deg3	14.31	Unrelated	0.248829	0.00446109	2337	9392	0.254113
MGS004.A0101_MGS295.A0101	un	deg3	11.6366	Unrelated	0.260722	0.00444713	2541	9746	0.254113
MGS004.A0101_MGS296.A0101	un	deg3	3.44773	Unrelated	0.258827	0.00748182	887	3427	0.254113
MGS004.A0101_MGS297.A0101	un	deg3	4.8378	Unrelated	0.237798	0.00585566	1257	5286	0.254113
MGS004.A0101_MGS298.A0101	un	deg3	13.7956	Unrelated	0.253005	0.00429756	2589	10233	0.254113
MGS004.A0101_MGS299.A0101	un	deg3	13.4778	Unrelated	0.262575	0.00451869	2490	9483	0.254113
MGS004.A0101_MGS300.A0101	un	deg3	5.40414	Unrelated	0.244271	0.00579451	1343	5498	0.254113
MGS004.A0101_MGS301.A0101	un	deg3	15.1556	Unrelated	0.262575	0.0044136	2610	9940	0.254113
MGS004.A0101_MGS302.A0101	un	deg3	15.9957	Unrelated	0.253074	0.00438316	2490	9839	0.254113
MGS004.A0101_MGS303.A0101	un	deg3	13.0772	Unrelated	0.255214	0.0043245	2594	10164	0.254113
MGS004.A0101_MGS304.A0101	un	deg3	3.46319	Unrelated	0.244473	0.00693094	940	3845	0.254113
MGS004.A0101_MGS305.A0101	un	deg3	15.7637	Unrelated	0.257645	0.0043435	2612	10138	0.254113
MGS004.A0101_MGS306.A0101	un	deg3	14.6173	Unrelated	0.253025	0.0045188	2342	9256	0.254113
MGS004.A0101_MGS307.A0101	un	deg3	13.8425	Unrelated	0.251017	0.00431982	2529	10075	0.254113
MGS004.A0101_MGS308.A0101	un	deg3	14.2219	Unrelated	0.254457	0.00474834	2141	8414	0.254113
MGS004.A0101_MGS309.A0101	un	deg3	14.4658	Unrelated	0.257583	0.00434681	2607	10121	0.254113
MGS004.A0101_MGS310.A0101	un	deg3	13.6651	Unrelated	0.256995	0.0043604	2581	10043	0.254113
MGS004.A0101_MGS311.A0101	un	deg3	13.5691	Unrelated	0.256607	0.00442053	2505	9762	0.254113
MGS004.A0101_MGS312.A0101	un	deg3	11.7824	Unrelated	0.25467	0.00496241	1963	7708	0.254113
MGS004.A0101_MGS313.A0101	un	deg3	6.56716	Unrelated	0.245399	0.00502452	1800	7335	0.254113
MGS004.A0101_MGS314.A0101	un	deg3	15.0551	Unrelated	0.255789	0.00431266	2618	10235	0.254113
MGS004.A0101_MGS315.A0101	un	deg3	13.5323	Unrelated	0.255378	0.00433181	2588	10134	0.254113
MGS004.A0101_MGS316.A0101	un	deg3	10.8381	Unrelated	0.255909	0.00434851	2577	10070	0.254113
MGS004.A0101_MGS317.A0101	un	deg3	13.4514	Unrelated	0.258705	0.00441874	2541	9822	0.254113
MGS004.A0101_MGS318.A0101	un	deg3	12.1462	Unrelated	0.256138	0.00456973	2337	9124	0.254113
MGS004.A0101_MGS319.A0101	un	deg3	15.7788	Unrelated	0.257114	0.00436716	2575	10015	0.254113
MGS004.A0101_MGS320.A0101	un	deg3	14.2136	Unrelated	0.257451	0.00438724	2557	9932	0.254113
MGS004.A0101_MGS321.A0101	un	deg3	11.8054	Unrelated	0.262215	0.00435228	2678	10213	0.254113
MGS004.A0101_MGS322.A0101	un	deg3	12.2892	Unrelated	0.251165	0.00441272	2426	9659	0.254113
MGS004.A0101_MGS323.A0101	un	deg3	11.846	Unrelated	0.252299	0.00439055	2469	9786	0.254113
MGS004.A0101_MGS324.A0101	un	deg3	9.21943	Unrelated	0.253169	0.00489591	1997	7888	0.254113
MGS004.A0101_MGS325.A0101	un	deg3	10.9659	Unrelated	0.257257	0.00487895	2065	8027	0.254113
MGS004.A0101_MGS326.A0101	un	deg3	10.2116	Unrelated	0.244788	0.00433597	2407	9833	0.254113
MGS004.A0101_MGS327.A0101	sec	pc	5.12612	Second_Degree	0.212161	0.00446851	1776	8371	0.254113
MGS004.A0101_MGS328.A0101	un	deg3	12.3358	Unrelated	0.256726	0.00442664	2500	9738	0.254113
MGS004.A0101_MGS329.A0101	un	deg3	8.50767	Unrelated	0.261789	0.00701871	1027	3923	0.254113
MGS004.A0101_MGS330.A0101	deg3	un	0.229731	Unrelated	0.243243	0.0161816	171	703	0.254113
MGS004.A0101_MGS331.A0101	un	deg3	12.1425	Unrelated	0.248054	0.00452166	2263	9123	0.254113
MGS004.A0101_MGS332.A0101	un	deg3	7.2496	Unrelated	0.245665	0.0050701	1771	7209	0.254113
MGS004.A0101_MGS333.A0101	un	deg3	4.50497	Unrelated	0.249407	0.00496764	1892	7586	0.254113
MGS004.A0101_MGS334.A0101	un	deg3	8.1267	Unrelated	0.250459	0.00587121	1364	5446	0.254113
MGS004.A0101_MGS335.A0101	un	deg3	12.3612	Unrelated	0.255176	0.00482527	2083	8163	0.254113
MGS004.A0101_MGS336.A0101	un	deg3	0.258395	Unrelated	0.298658	0.0265121	89	298	0.254113
MGS004.A0101_MGS337.A0101	un	deg3	4.40999	Unrelated	0.250436	0.00639369	1150	4592	0.254113
MGS004.A0101_MGS338.A0101	un	deg3	0.138797	Unrelated	0.25	0.0409159	28	112	0.254113
MGS004.A0101_MGS339.A0101	un	deg3	1.3315	Unrelated	0.245411	0.0112201	361	1471	0.254113
MGS004.A0101_MGS340.A0101	un	deg3	4.74405	Unrelated	0.241379	0.0082399	651	2697	0.254113
MGS004.A0101_MGS341.A0101	un	deg3	9.34489	Unrelated	0.248647	0.00553548	1516	6097	0.254113
MGS004.A0101_MGS342.A0101	sec	deg3	1.23654	Second_Degree	0.225894	0.00824551	581	2572	0.254113
MGS004.A0101_MGS343.A0101	un	deg3	5.46646	Unrelated	0.255368	0.00697196	999	3912	0.254113
MGS004.A0101_MGS344.A0101	un	deg3	4.31389	Unrelated	0.250114	0.0065423	1096	4382	0.254113
MGS004.A0101_MGS345.A0101	un	deg3	8.20146	Unrelated	0.256947	0.00539897	1683	6550	0.254113
MGS004.A0101_MGS346.A0101	un	deg3	7.28872	Unrelated	0.257414	0.00681643	1059	4114	0.254113
MGS004.A0101_MGS347.A0101	un	deg3	7.72356	Unrelated	0.246851	0.00652479	1078	4367	0.254113
MGS004.A0101_MGS348.A0101	un	deg3	6.48157	Unrelated	0.254455	0.00654175	1128	4433	0.254113
MGS004.A0101_MGS349.A0101	un	deg3	6.14814	Unrelated	0.247537	0.0089314	578	2335	0.254113
MGS004.A0101_MGS350.A0101	un	deg3	9.11738	Unrelated	0.249576	0.00563702	1471	5894	0.254113
MGS004.A0101_MGS351.A0101	un	deg3	3.42789	Unrelated	0.264587	0.0106023	458	1731	0.254113
MGS004.A0101_MGS352.A0101	un	deg3	11.4408	Unrelated	0.248985	0.0050316	1839	7386	0.254113
MGS004.A0101_MGS353.A0101	un	deg3	8.24224	Unrelated	0.253482	0.0063197	1201	4738	0.254113
MGS004.A0101_MGS354.A0101	un	deg3	3.53514	Unrelated	0.253636	0.00757398	837	3300	0.254113
MGS004.A0101_MGS355.A0101	un	deg3	12.3997	Unrelated	0.256744	0.00477253	2151	8378	0.254113
MGS004.A0101_MGS356.A0101	un	deg3	2.52054	Unrelated	0.241725	0.013559	241	997	0.254113
MGS004.A0101_MGS357.A0101	un	deg3	8.17149	Unrelated	0.250536	0.00669029	1051	4195	0.254113
MGS004.A0101_MGS358.A0101	un	deg3	3.78964	Unrelated	0.276413	0.0106876	484	1751	0.254113
MGS004.A0101_MGS359.A0101	un	deg3	7.98804	Unrelated	0.248133	0.00569167	1429	5759	0.254113
MGS004.A0101_MGS360.A0101	un	deg3	1.44507	Unrelated	0.261501	0.021624	108	413	0.254113
MGS004.A0101_MGS361.A0101	un	deg3	10.7546	Unrelated	0.254926	0.00617951	1268	4974	0.254113
MGS004.A0101_MGS362.A0101	un	deg3	0.44566	Unrelated	0.248031	0.0270979	63	254	0.254113
MGS004.A0101_MGS363.A0101	deg3	sec	1.16807	Unrelated	0.240613	0.00740856	801	3329	0.254113
MGS004.A0101_MGS364.A0101	deg3	un	0.0788566	Second_Degree	0.225058	0.0201161	97	431	0.254113
MGS004.A0101_MGS365.A0101	un	deg3	8.94967	Unrelated	0.25	0.00677576	1021	4084	0.254113
MGS004.A0101_MGS366.A0101	un	deg3	4.45126	Unrelated	0.252542	0.00730229	894	3540	0.254113
MGS004.A0101_MGS367.A0101	un	deg3	0.245968	Unrelated	0.24812	0.0141557	231	931	0.254113
MGS004.A0101_MGS368.A0101	un	deg3	1.03984	Unrelated	0.245714	0.0123003	301	1225	0.254113
MGS004.A0101_MGS369.A0101	un	deg3	7.01768	Unrelated	0.263773	0.00805235	790	2995	0.254113
MGS004.A0101_MGS370.A0101	un	deg3	12.2119	Unrelated	0.256632	0.00460171	2312	9009	0.254113
MGS004.A0101_MGS371.A0101	un	deg3	7.83118	Unrelated	0.266255	0.00758134	905	3399	0.254113
MGS004.A0101_MGS372.A0101	un	deg3	4.2925	Unrelated	0.251567	0.00858941	642	2552	0.254113
MGS004.A0101_MGS373.A0101	un	deg3	3.90536	Unrelated	0.259513	0.00906406	607	2339	0.254113
MGS004.A0101_MGS374.A0101	deg3	un	0.135824	Unrelated	0.256554	0.0188992	137	534	0.254113
MGS004.A0101_MGS375.A0101	un	deg3	1.30802	Second_Degree	0.237407	0.00840792	608	2561	0.254113
MGS004.A0101_MGS376.A0101	un	deg3	1.27296	Unrelated	0.241538	0.0087496	578	2393	0.254113
MGS004.A0101_MGS377.A0101	deg3	un	0.11834	Unrelated	0.263889	0.0259708	76	288	0.254113
MGS004.A0101_MGS378.A0101	un	deg3	3.91123	Unrelated	0.26029	0.0105649	449	1725	0.254113
MGS004.A0101_MGS379.A0101	un	deg3	1.51913	Unrelated	0.241698	0.00998857	444	1837	0.254113
MGS004.A0101_MGS380.A0101	un	deg3	1.22209	Unrelated	0.255618	0.0133477	273	1068	0.254113
MGS004.A0101_MGS381.A0101	un	deg3	0.4578	Unrelated	0.253086	0.0241544	82	324	0.254113
MGS004.A0101_MGS382.A0101	sec	pc	0.293654	First_Degree	0.168675	0.0411028	14	83	0.254113
MGS004.A0101_MGS383.A0101	un	deg3	2.29029	Unrelated	0.245857	0.00845278	638	2595	0.254113
MGS004.A0101_MGS384.A0101	un	deg3	8.67224	Unrelated	0.270015	0.00763082	914	3385	0.254113
MGS004.A0101_MGS385.A0101	un	deg3	13.6306	Unrelated	0.255811	0.00487755	2047	8002	0.254113
MGS004.A0101_MGS386.A0101	un	deg3	11.3797	Unrelated	0.253392	0.00466372	2204	8698	0.254113
MGS004.A0101_MGS387.A0101	un	deg3	2.85519	Unrelated	0.261394	0.0160874	195	746	0.254113
MGS004.A0101_MGS388.A0101	un	deg3	0.550939	Unrelated	0.297071	0.0295588	71	239	0.254113
MGS004.A0101_MGS389.A0101	un	deg3	11.3322	Unrelated	0.251346	0.00454657	2288	9103	0.254113
MGS004.A0101_MGS390.A0101	un	deg3	0.237849	Unrelated	0.255181	0.0156907	197	772	0.254113
MGS004.A0101_MGS391.A0101	un	deg3	0.793341	Unrelated	0.254144	0.0144725	230	905	0.254113
MGS004.A0101_MGS392.A0101	un	deg3	12.4224	Unrelated	0.246592	0.00446594	2297	9315	0.254113
MGS004.A0101_MGS393.A0101	un	deg3	2.72687	Unrelated	0.26	0.0106384	442	1700	0.254113
MGS004.A0101_MGS394.A0101	un	deg3	1.81802	Unrelated	0.2404	0.00474836	1947	8099	0.254113
MGS004.A0101_MGS395.A0101	un	deg3	3.92041	Unrelated	0.262436	0.01052	459	1749	0.254113
MGS004.A0101_MGS396.A0101	un	deg3	6.3274	Unrelated	0.247303	0.00564619	1444	5839	0.254113
MGS004.A0101_MGS397.A0101	un	deg3	1.22103	Unrelated	0.282051	0.0272351	77	273	0.254113
MGS004.A0101_MGS398.A0101	un	deg3	4.54425	Unrelated	0.249656	0.00655328	1089	4362	0.254113
MGS004.A0101_MGS399.A0101	un	deg3	2.52519	Unrelated	0.237925	0.0080543	665	2795	0.254113
MGS004.A0101_MGS400.A0101	sec	deg3	0.143838	Unrelated	0.243649	0.0145876	211	866	0.254113
MGS004.A0101_MGS401.A0101	un	deg3	6.32192	Unrelated	0.269469	0.00933296	609	2260	0.254113
MGS004.A0101_MGS402.A0101	un	deg3	11.3543	Unrelated	0.260827	0.00457456	2403	9213	0.254113
MGS004.A0101_MGS403.A0101	un	deg3	13.5607	Unrelated	0.252704	0.00532655	1682	6656	0.254113
MGS004.A0101_MGS404.A0101	un	deg3	2.86291	Unrelated	0.254215	0.00554416	1568	6168	0.254113
MGS004.A0101_MGS405.A0101	sec	deg3	1.47089	Second_Degree	0.23162	0.00676396	901	3890	0.254113
MGS004.A0101_MGS406.A0101	un	deg3	0.497875	Unrelated	0.253448	0.0180618	147	580	0.254113
MGS004.A0101_MGS407.A0101	un	deg3	14.2148	Unrelated	0.261701	0.0046908	2298	8781	0.254113
MGS004.A0101_MGS408.A0101	un	deg3	4.17256	Unrelated	0.251164	0.0060397	1295	5156	0.254113
MGS004.A0101_MGS409.A0101	un	deg3	3.73561	Unrelated	0.270808	0.0109134	449	1658	0.254113
MGS004.A0101_MGS410.A0101	un	deg3	9.40632	Unrelated	0.257257	0.00562963	1551	6029	0.254113
MGS004.A0101_MGS411.A0101	un	deg3	8.90917	Unrelated	0.259877	0.00637482	1230	4733	0.254113
MGS004.A0101_MGS412.A0101	un	deg3	1.45844	Unrelated	0.256646	0.0139668	251	978	0.254113
MGS004.A0101_MGS413.A0101	un	deg3	11.6462	Unrelated	0.262578	0.00481611	2192	8348	0.254113
MGS004.A0101_MGS414.A0101	un	deg3	10.6443	Unrelated	0.257227	0.00516535	1842	7161	0.254113
MGS004.A0101_MGS415.A0101	un	deg3	10.4385	Unrelated	0.25188	0.00610611	1273	5054	0.254113
MGS004.A0101_MGS416.A0101	un	deg3	1.25275	Unrelated	0.24375	0.024001	78	320	0.254113
MGS004.A0101_MGS417.A0101	un	deg3	10.9832	Unrelated	0.252017	0.0050349	1874	7436	0.254113
MGS004.A0101_MGS418.A0101	un	deg3	0.0323617	Second_Degree	0.230769	0.0243659	69	299	0.254113
MGS004.A0101_MGS419.A0101	un	deg3	3.91887	Unrelated	0.252389	0.00866688	634	2512	0.254113
MGS004.A0101_MGS420.A0101	un	deg3	11.2533	Unrelated	0.251935	0.00470155	2148	8526	0.254113
MGS004.A0101_MGS421.A0101	sec	pc	1.21145	Second_Degree	0.20625	0.00435293	1782	8640	0.254113
MGS004.A0101_MGS422.A0101	un	deg3	13.0967	Unrelated	0.260934	0.00487426	2118	8117	0.254113
MGS004.A0101_MGS423.A0101	un	deg3	11.779	Unrelated	0.258177	0.00464778	2289	8866	0.254113
MGS004.A0101_MGS424.A0101	un	deg3	0.88953	Unrelated	0.247005	0.00541461	1567	6344	0.254113
MGS004.A0101_MGS425.A0101	un	deg3	3.3702	Unrelated	0.289617	0.0193585	159	549	0.254113
MGS004.A0101_MGS426.A0101	un	deg3	6.33964	Unrelated	0.2498	0.004998	1874	7502	0.254113
MGS004.A0101_MGS427.A0101	un	deg3	0.763567	Unrelated	0.251082	0.0127595	290	1155	0.254113
MGS004.A0101_MGS428.A0101	un	deg3	0.525967	Unrelated	0.245181	0.0105587	407	1660	0.254113
MGS004.A0101_MGS429.A0101	un	deg3	4.1247	Unrelated	0.251859	0.00615424	1253	4975	0.254113
MGS004.A0101_MGS430.A0101	un	deg3	6.65172	Unrelated	0.249675	0.00636921	1153	4618	0.254113
MGS004.A0101_MGS431.A0101	un	deg3	0.0255878	Second_Degree	0.212707	0.0215082	77	362	0.254113
MGS004.A0101_MGS432.A0101	un	deg3	11.408	Unrelated	0.256398	0.00545465	1643	6408	0.254113
MGS004.A0101_MGS433.A0101	un	deg3	5.7447	Unrelated	0.254709	0.0050904	1866	7326	0.254113
MGS004.A0101_MGS434.B0101	un	deg3	8.2809	Unrelated	0.255701	0.00619752	1267	4955	0.254113
MGS004.A0101_MGS435.A0101	un	deg3	4.8112	Unrelated	0.253021	0.0060698	1298	5130	0.254113
MGS004.A0101_MGS436.A0101	un	deg3	15.7961	Unrelated	0.259037	0.0046636	2286	8825	0.254113
MGS004.A0101_MGS437.A0101	un	deg3	5.90688	Unrelated	0.254127	0.00528585	1724	6784	0.254113
MGS004.A0101_MGS438.A0101	un	deg3	12.1902	Unrelated	0.258124	0.00519009	1835	7109	0.254113
MGS004.A0101_MGS439.A0101	un	deg3	10.7186	Unrelated	0.255618	0.00488766	2036	7965	0.254113
MGS004.A0101_MGS440.A0101	un	deg3	8.52223	Unrelated	0.259007	0.00789254	798	3081	0.254113
MGS004.A0101_MGS441.A0101	deg3	sec	0.123808	Unrelated	0.26455	0.0226874	100	378	0.254113
MGS004.A0101_MGS442.A0101	un	deg3	1.84341	Unrelated	0.27931	0.0263462	81	290	0.254113
MGS004.A0101_MGS443.A0101	un	deg3	2.01184	Unrelated	0.25	0.00901328	577	2308	0.254113
MGS004.A0101_MGS444.A0101	un	deg3	2.29018	Unrelated	0.251719	0.0160962	183	727	0.254113
MGS004.A0101_MGS445.A0101	un	deg3	12.6212	Unrelated	0.250888	0.00443157	2401	9570	0.254113
MGS004.A0101_MGS446.A0101	un	deg3	7.62519	Unrelated	0.252404	0.00545424	1601	6343	0.254113
MGS004.A0101_MGS447.A0101	un	deg3	15.7727	Unrelated	0.259296	0.0045898	2364	9117	0.254113
MGS004.A0101_MGS448.A0101	sec	sib	0.348599	First_Degree	0.204082	0.0332413	30	147	0.254113
MGS004.A0101_MGS449.A0101	un	deg3	11.3389	Unrelated	0.252895	0.00498602	1922	7600	0.254113
MGS004.A0101_MGS450.A0101	un	deg3	7.54787	Unrelated	0.25463	0.00592848	1375	5400	0.254113
MGS004.A0101_MGS451.A0101	un	deg3	5.20351	Unrelated	0.243036	0.00685675	951	3913	0.254113
MGS004.A0101_MGS452.A0101	un	deg3	6.14026	Unrelated	0.24	0.007168	852	3550	0.254113
MGS004.A0101_MGS453.A0101	un	deg3	10.4924	Unrelated	0.260509	0.00471024	2262	8683	0.254113
MGS004.A0101_MGS454.A0101	un	deg3	0.144789	Second_Degree	0.221382	0.0136436	205	926	0.254113
MGS004.A0101_MGS455.B0101	un	deg3	0.871337	Unrelated	0.248175	0.0369043	34	137	0.254113
MGS004.A0101_MGS456.B0101	un	deg3	1.60709	Unrelated	0.264352	0.0161133	198	749	0.254113
MGS004.A0101_MGS457.A0101	un	deg3	8.63293	Unrelated	0.256976	0.00481318	2118	8242	0.254113
MGS004.A0101_MGS458.A0101	un	deg3	14.2169	Unrelated	0.24874	0.00468024	2122	8531	0.254113
MGS004.A0101_MGS459.A0101	un	deg3	15.6293	Unrelated	0.268502	0.00467881	2409	8972	0.254113
MGS004.A0101_MGS460.A0101	un	deg3	11.3846	Unrelated	0.256806	0.00588542	1415	5510	0.254113
MGS004.A0101_MGS461.A0101	un	deg3	4.90509	Unrelated	0.247885	0.0076437	791	3191	0.254113
MGS004.A0101_MGS462.A0101	un	deg3	9.1879	Unrelated	0.245557	0.00521612	1672	6809	0.254113
MGS004.A0101_MGS463.A0101	un	deg3	9.76761	Unrelated	0.251612	0.00469873	2146	8529	0.254113
MGS004.A0101_MGS464.B0101	un	deg3	9.75321	Unrelated	0.255713	0.00507315	1891	7395	0.254113
MGS004.A0101_MGS465.A0101	un	deg3	7.53761	Unrelated	0.247473	0.00613617	1224	4946	0.254113
MGS004.A0101_MGS466.A0101	un	deg3	2.28483	Unrelated	0.247938	0.00951173	511	2061	0.254113
MGS004.A0101_MGS467.A0101	un	deg3	1.20571	Unrelated	0.262873	0.0162038	194	738	0.254113
MGS004.A0101_MGS468.A0101	un	deg3	2.06891	Unrelated	0.249908	0.0058669	1361	5446	0.254113
MGS004.A0101_MGS469.A0101	sec	deg3	0.443008	Unrelated	0.26383	0.0287486	62	235	0.254113
MGS004.A0101_MGS470.A0101	un	deg3	6.60054	Unrelated	0.24066	0.00566167	1372	5701	0.254113
MGS004.A0101_MGS471.A0101	un	deg3	4.03481	Unrelated	0.242086	0.00754626	780	3222	0.254113
MGS004.A0101_MGS472.A0101	un	deg3	7.85132	Unrelated	0.259844	0.00654114	1168	4495	0.254113
MGS004.A0101_MGS473.A0101	un	deg3	12.537	Unrelated	0.249049	0.004508	2292	9203	0.254113
MGS004.A0101_MGS474.A0101	un	deg3	11.2913	Unrelated	0.250347	0.0048651	1985	7929	0.254113
MGS004.A0101_MGS475.A0101	un	deg3	0.120452	Second_Degree	0.228426	0.0299108	45	197	0.254113
MGS004.A0101_MGS476.A0101	un	deg3	0.82117	Unrelated	0.243323	0.0165279	164	674	0.254113
MGS004.A0101_MGS477.A0101	un	deg3	3.26441	Unrelated	0.246194	0.00590571	1310	5321	0.254113
MGS004.A0101_MGS478.A0101	un	deg3	9.32215	Unrelated	0.249022	0.00564002	1464	5879	0.254113
MGS004.A0101_MGS479.A0101	sib	pc	0.0787016	Unrelated	0.245902	0.0551353	15	61	0.254113
MGS004.A0101_MGS480.A0101	un	deg3	12.2837	Unrelated	0.262244	0.00533442	1783	6799	0.254113
MGS004.A0101_MGS481.A0101	un	deg3	3.84295	Unrelated	0.252377	0.00830744	690	2734	0.254113
MGS004.A0101_MGS482.A0101	un	deg3	7.97602	Unrelated	0.254733	0.00521819	1776	6972	0.254113
MGS004.A0101_MGS483.A0101	un	deg3	5.18935	Unrelated	0.253145	0.0064596	1147	4531	0.254113
MGS004.A0101_MGS484.A0101	un	deg3	12.1469	Unrelated	0.251477	0.00453865	2298	9138	0.254113
MGS004.A0101_MGS485.A0101	un	deg3	0.375294	Unrelated	0.248299	0.0178165	146	588	0.254113
MGS004.A0101_MGS486.A0101	un	deg3	3.06232	Unrelated	0.256191	0.0076326	838	3271	0.254113
MGS004.A0101_MGS487.A0101	sec	deg3	0.0267018	Second_Degree	0.206897	0.0434292	18	87	0.254113
MGS004.A0101_MGS488.A0101	un	deg3	12.6832	Unrelated	0.257235	0.00468416	2240	8708	0.254113
MGS004.A0101_MGS489.A0101	un	deg3	5.66299	Unrelated	0.241034	0.00552403	1445	5995	0.254113
MGS004.A0101_MGS490.A0101	un	deg3	10.879	Unrelated	0.251792	0.00541791	1616	6418	0.254113
MGS004.A0101_MGS491.A0101	un	deg3	0.624822	Unrelated	0.241304	0.0141066	222	920	0.254113
MGS005.A0101_MGS006.A0101	un	deg3	16.0062	Unrelated	0.249561	0.00276643	6107	24471	0.254113
MGS005.A0101_MGS007.A0101	un	deg3	15.5315	Unrelated	0.248225	0.00277506	6015	24232	0.254113
MGS005.A0101_MGS008.A0101	un	deg3	4.1493	Unrelated	0.240106	0.00275259	5782	24081	0.254113
MGS005.A0101_MGS009.A0101	un	deg3	3.74667	Unrelated	0.240726	0.00279655	5626	23371	0.254113
MGS005.A0101_MGS010.A0101	un	deg3	19.4629	Unrelated	0.249757	0.0027543	6169	24700	0.254113
MGS005.A0101_MGS011.A0101	un	deg3	16.6945	Unrelated	0.251662	0.00305626	5074	20162	0.254113
MGS005.A0101_MGS012.A0101	un	deg3	16.8765	Unrelated	0.245839	0.00275687	5997	24394	0.254113
MGS005.A0101_MGS013.A0101	un	deg3	2.79574	Unrelated	0.236718	0.0027364	5712	24130	0.254113
MGS005.A0101_MGS014.A0101	un	deg3	4.07616	Unrelated	0.240961	0.00286612	5365	22265	0.254113
MGS005.A0101_MGS015.A0101	un	deg3	14.073	Unrelated	0.25449	0.00278591	6221	24445	0.254113
MGS005.A0101_MGS016.A0101	un	deg3	16.5622	Unrelated	0.251573	0.0028011	6037	23997	0.254113
MGS005.A0101_MGS017.A0101	un	deg3	14.9401	Unrelated	0.246541	0.00275337	6041	24503	0.254113
MGS005.A0101_MGS018.A0101	un	deg3	19.1568	Unrelated	0.251278	0.00285521	5799	23078	0.254113
MGS005.A0101_MGS019.A0101	un	deg3	10.9945	Unrelated	0.249517	0.00277445	6070	24327	0.254113
MGS005.A0101_MGS020.A0101	un	deg3	17.4989	Unrelated	0.247584	0.00282212	5791	23390	0.254113
MGS005.A0101_MGS021.A0101	un	deg3	13.0502	Unrelated	0.251159	0.00278987	6069	24164	0.254113
MGS005.A0101_MGS022.A0101	un	deg3	12.7862	Unrelated	0.250287	0.00277246	6110	24412	0.254113
MGS005.A0101_MGS023.A0101	un	deg3	17.6202	Unrelated	0.248776	0.0027726	6048	24311	0.254113
MGS005.A0101_MGS024.A0101	un	deg3	18.627	Unrelated	0.254134	0.00278897	6193	24369	0.254113
MGS005.A0101_MGS025.A0101	un	deg3	19.3682	Unrelated	0.257914	0.00282349	6192	24008	0.254113
MGS005.A0101_MGS026.A0101	un	deg3	15.945	Unrelated	0.250992	0.00277329	6135	24443	0.254113
MGS005.A0101_MGS027.A0101	un	deg3	16.1227	Unrelated	0.256407	0.00281189	6183	24114	0.254113
MGS005.A0101_MGS028.A0101	un	deg3	12.9315	Unrelated	0.248551	0.00274143	6177	24852	0.254113
MGS005.A0101_MGS029.A0101	un	deg3	13.7388	Unrelated	0.248513	0.00275832	6100	24546	0.254113
MGS005.A0101_MGS030.A0101	un	deg3	17.0758	Unrelated	0.250147	0.00280889	5947	23774	0.254113
MGS005.A0101_MGS031.A0101	un	deg3	12.6138	Unrelated	0.249017	0.00275375	6141	24661	0.254113
MGS005.A0101_MGS032.A0101	un	deg3	18.6253	Unrelated	0.247996	0.00275466	6095	24577	0.254113
MGS005.A0101_MGS033.A0101	un	deg3	16.2513	Unrelated	0.253086	0.00277048	6233	24628	0.254113
MGS005.A0101_MGS034.A0101	un	deg3	18.0564	Unrelated	0.244673	0.00277333	5879	24028	0.254113
MGS005.A0101_MGS035.A0101	un	deg3	13.0947	Unrelated	0.249801	0.00280024	5970	23899	0.254113
MGS005.A0101_MGS036.A0101	un	deg3	18.184	Unrelated	0.249812	0.00280081	5968	23890	0.254113
MGS005.A0101_MGS037.A0101	un	deg3	12.8844	Unrelated	0.251479	0.00278095	6121	24340	0.254113
MGS005.A0101_MGS038.A0101	un	deg3	12.1781	Unrelated	0.249857	0.00276736	6115	24474	0.254113
MGS005.A0101_MGS039.A0101	un	deg3	18.8442	Unrelated	0.249615	0.00279057	6004	24053	0.254113
MGS005.A0101_MGS040.A0101	un	deg3	16.8729	Unrelated	0.25102	0.00282729	5904	23520	0.254113
MGS005.A0101_MGS041.A0101	un	deg3	9.20407	Unrelated	0.264465	0.00728632	969	3664	0.254113
MGS005.A0101_MGS042.A0101	un	deg3	15.9105	Unrelated	0.253907	0.00413657	2811	11071	0.254113
MGS005.A0101_MGS043.A0101	un	deg3	5.86111	Unrelated	0.260664	0.00911221	605	2321	0.254113
MGS005.A0101_MGS044.A0101	un	deg3	18.0131	Unrelated	0.24886	0.00275905	6111	24556	0.254113
MGS005.A0101_MGS045.A0101	un	deg3	12.2973	Unrelated	0.252226	0.0031248	4872	19316	0.254113
MGS005.A0101_MGS046.A0101	un	deg3	19.2937	Unrelated	0.253945	0.0027904	6179	24332	0.254113
MGS005.A0101_MGS047.A0101	un	deg3	15.8409	Unrelated	0.250685	0.0027924	6039	24090	0.254113
MGS005.A0101_MGS048.A0101	un	deg3	18.8885	Unrelated	0.244652	0.00273118	6061	24774	0.254113
MGS005.A0101_MGS049.A0101	un	deg3	19.5647	Unrelated	0.252501	0.00278195	6158	24388	0.254113
MGS005.A0101_MGS050.A0101	un	deg3	12.986	Unrelated	0.256777	0.00278501	6318	24605	0.254113
MGS005.A0101_MGS051.A0101	un	deg3	16.7965	Unrelated	0.250195	0.00277799	6082	24309	0.254113
MGS005.A0101_MGS052.A0101	un	deg3	18.1178	Unrelated	0.250447	0.00289646	5604	22376	0.254113
MGS005.A0101_MGS053.A0101	un	deg3	16.4096	Unrelated	0.247952	0.00277759	5993	24170	0.254113
MGS005.A0101_MGS054.A0101	un	deg3	12.3871	Unrelated	0.249457	0.00277092	6083	24385	0.254113
MGS005.A0101_MGS055.A0101	un	deg3	5.43243	Unrelated	0.243213	0.00273903	5967	24534	0.254113
MGS005.A0101_MGS056.A0101	un	deg3	15.1411	Unrelated	0.254351	0.00359093	3741	14708	0.254113
MGS005.A0101_MGS057.A0101	un	deg3	17.8307	Unrelated	0.247741	0.00276686	6031	24344	0.254113
MGS005.A0101_MGS058.A0101	un	deg3	14.5673	Unrelated	0.246933	0.00338606	4005	16219	0.254113
MGS005.A0101_MGS059.A0101	un	deg3	17.9531	Unrelated	0.250142	0.00286128	5731	22911	0.254113
MGS005.A0101_MGS060.A0101	un	deg3	6.54544	Unrelated	0.241706	0.00275872	5821	24083	0.254113
MGS005.A0101_MGS061.A0101	un	deg3	2.68838	Unrelated	0.247859	0.00481022	1997	8057	0.254113
MGS005.A0101_MGS062.A0101	un	deg3	18.5352	Unrelated	0.253165	0.00289279	5720	22594	0.254113
MGS005.A0101_MGS063.A0101	un	deg3	14.7357	Unrelated	0.24603	0.00296083	5206	21160	0.254113
MGS005.A0101_MGS064.A0101	un	deg3	18.4125	Unrelated	0.246788	0.00287473	5551	22493	0.254113
MGS005.A0101_MGS065.A0101	un	deg3	3.33348	Unrelated	0.256071	0.0118396	348	1359	0.254113
MGS005.A0101_MGS066.A0101	un	deg3	16.0497	Unrelated	0.255552	0.00280503	6179	24179	0.254113
MGS005.A0101_MGS067.A0101	un	deg3	18.4658	Unrelated	0.250885	0.00276488	6168	24585	0.254113
MGS005.A0101_MGS068.A0101	un	deg3	16.7149	Unrelated	0.247792	0.00317801	4573	18455	0.254113
MGS005.A0101_MGS069.A0101	un	deg3	11.2845	Unrelated	0.249356	0.00276613	6100	24463	0.254113
MGS005.A0101_MGS070.A0101	un	deg3	17.2635	Unrelated	0.248118	0.00275534	6097	24573	0.254113
MGS005.A0101_MGS071.A0101	un	deg3	16.7426	Unrelated	0.248631	0.00278394	5993	24104	0.254113
MGS005.A0101_MGS072.A0101	un	deg3	11.9158	Unrelated	0.249459	0.0034035	4032	16163	0.254113
MGS005.A0101_MGS073.A0101	un	deg3	11.2896	Unrelated	0.250972	0.0028039	6001	23911	0.254113
MGS005.A0101_MGS074.A0101	un	deg3	13.8344	Unrelated	0.249679	0.00278606	6026	24135	0.254113
MGS005.A0101_MGS075.A0101	un	deg3	18.7598	Unrelated	0.250711	0.00280334	5993	23904	0.254113
MGS005.A0101_MGS076.A0101	un	deg3	13.4923	Unrelated	0.254147	0.00287263	5838	22971	0.254113
MGS005.A0101_MGS077.A0101	un	deg3	19.1768	Unrelated	0.252562	0.00279869	6087	24101	0.254113
MGS005.A0101_MGS078.A0101	un	deg3	11.5699	Unrelated	0.23926	0.00292647	5085	21253	0.254113
MGS005.A0101_MGS079.A0101	un	deg3	17.8776	Unrelated	0.24715	0.00276203	6028	24390	0.254113
MGS005.A0101_MGS080.A0101	un	deg3	11.0023	Unrelated	0.247974	0.00278361	5968	24067	0.254113
MGS005.A0101_MGS081.A0101	un	deg3	15.2187	Unrelated	0.246696	0.00324677	4349	17629	0.254113
MGS005.A0101_MGS082.A0101	un	deg3	12.3895	Unrelated	0.250142	0.00286428	5719	22863	0.254113
MGS005.A0101_MGS083.A0101	un	deg3	15.7991	Unrelated	0.253766	0.00277666	6233	24562	0.254113
MGS005.A0101_MGS084.A0101	un	deg3	14.1237	Unrelated	0.252677	0.00314041	4838	19147	0.254113
MGS005.A0101_MGS085.A0101	un	deg3	17.0534	Unrelated	0.25108	0.00279444	6046	24080	0.254113
MGS005.A0101_MGS086.A0101	un	deg3	13.6209	Unrelated	0.246871	0.00275304	6056	24531	0.254113
MGS005.A0101_MGS087.A0101	un	deg3	18.8872	Unrelated	0.247676	0.00278058	5969	24100	0.254113
MGS005.A0101_MGS088.A0101	un	deg3	16.6568	Unrelated	0.250012	0.00300484	5192	20767	0.254113
MGS005.A0101_MGS089.A0101	un	deg3	12.958	Unrelated	0.247894	0.00293728	5357	21610	0.254113
MGS005.A0101_MGS090.A0101	un	deg3	15.2102	Unrelated	0.248347	0.00274355	6159	24800	0.254113
MGS005.A0101_MGS091.A0101	un	deg3	18.8345	Unrelated	0.252599	0.00277452	6195	24525	0.254113
MGS005.A0101_MGS092.A0101	un	deg3	16.3984	Unrelated	0.252255	0.00318244	4698	18624	0.254113
MGS005.A0101_MGS093.A0101	un	deg3	14.2164	Unrelated	0.250081	0.0027546	6181	24716	0.254113
MGS005.A0101_MGS094.A0101	un	deg3	17.9878	Unrelated	0.24426	0.00272684	6064	24826	0.254113
MGS005.A0101_MGS095.A0101	un	deg3	8.4837	Unrelated	0.249546	0.00402267	2888	11573	0.254113
MGS005.A0101_MGS096.A0101	un	deg3	18.2643	Unrelated	0.247796	0.00284509	5706	23027	0.254113
MGS005.A0101_MGS097.A0101	un	deg3	18.527	Unrelated	0.251212	0.0028038	6011	23928	0.254113
MGS005.A0101_MGS098.A0101	un	deg3	16.3477	Unrelated	0.250485	0.00284476	5811	23199	0.254113
MGS005.A0101_MGS099.A0101	un	deg3	13.1542	Unrelated	0.253425	0.00286414	5845	23064	0.254113
MGS005.A0101_MGS100.A0101	un	deg3	12.6493	Unrelated	0.250619	0.00278373	6074	24236	0.254113
MGS005.A0101_MGS101.A0101	un	deg3	13.4659	Unrelated	0.249768	0.00280936	5930	23742	0.254113
MGS005.A0101_MGS102.A0101	un	deg3	18.3105	Unrelated	0.253373	0.00277264	6235	24608	0.254113
MGS005.A0101_MGS103.A0101	un	deg3	14.9929	Unrelated	0.248735	0.00339527	4032	16210	0.254113
MGS005.A0101_MGS104.A0101	un	deg3	17.8446	Unrelated	0.248498	0.00276271	6080	24467	0.254113
MGS005.A0101_MGS105.A0101	un	deg3	12.3627	Unrelated	0.240017	0.00276177	5740	23915	0.254113
MGS005.A0101_MGS106.A0101	un	deg3	17.7133	Unrelated	0.251595	0.00275712	6232	24770	0.254113
MGS005.A0101_MGS107.A0101	un	deg3	19.2215	Unrelated	0.250563	0.00277387	6115	24405	0.254113
MGS005.A0101_MGS108.A0101	un	deg3	16.5269	Unrelated	0.248796	0.00282246	5837	23461	0.254113
MGS005.A0101_MGS109.A0101	un	deg3	17.1417	Unrelated	0.248671	0.00325022	4398	17686	0.254113
MGS005.A0101_MGS110.A0101	un	deg3	11.4392	Unrelated	0.251921	0.00276054	6230	24730	0.254113
MGS005.A0101_MGS111.A0101	un	deg3	16.1941	Unrelated	0.251396	0.00275997	6211	24706	0.254113
MGS005.A0101_MGS112.A0101	un	deg3	17.3334	Unrelated	0.249178	0.00294284	5383	21603	0.254113
MGS005.A0101_MGS113.A0101	un	deg3	15.6882	Unrelated	0.242705	0.00286808	5423	22344	0.254113
MGS005.A0101_MGS114.A0101	un	deg3	17.4706	Unrelated	0.252157	0.00279679	6079	24108	0.254113
MGS005.A0101_MGS115.A0101	un	deg3	16.2133	Unrelated	0.248886	0.00275143	6146	24694	0.254113
MGS005.A0101_MGS116.A0101	un	deg3	17.3227	Unrelated	0.251041	0.0027842	6089	24255	0.254113
MGS005.A0101_MGS117.A0101	un	deg3	15.6937	Unrelated	0.254343	0.00307693	5095	20032	0.254113
MGS005.A0101_MGS118.A0101	un	deg3	12.8211	Unrelated	0.247646	0.00275594	6075	24531	0.254113
MGS005.A0101_MGS119.A0101	un	deg3	20.2252	Unrelated	0.252152	0.00276686	6211	24632	0.254113
MGS005.A0101_MGS120.A0101	un	deg3	17.3371	Unrelated	0.253714	0.00277975	6217	24504	0.254113
MGS005.A0101_MGS121.A0101	un	deg3	8.90457	Unrelated	0.252006	0.00461538	2230	8849	0.254113
MGS005.A0101_MGS122.A0101	un	deg3	15.0507	Unrelated	0.251795	0.00282929	5926	23535	0.254113
MGS005.A0101_MGS123.A0101	un	deg3	12.8307	Unrelated	0.248418	0.00274309	6164	24813	0.254113
MGS005.A0101_MGS124.A0101	un	deg3	12.4389	Unrelated	0.248324	0.00275409	6111	24609	0.254113
MGS005.A0101_MGS125.A0101	un	deg3	4.78494	Unrelated	0.238572	0.00271439	5882	24655	0.254113
MGS005.A0101_MGS126.A0101	un	deg3	11.5307	Unrelated	0.251987	0.00277184	6182	24533	0.254113
[truncated: 107,471 more rows]

## Sheet: C
C. Comparison of kinship estimates from KIn and BREADR in Cskogasse
pair	KIn_1st	KIn_2nd	Likelihood	BREADR_Est	BREADR_pmr	BREADR_sd	BREADR_mismatch	BREADR_nsnps	BREADR_ave_rel
CSK001.A0101_CSK002.A0101	sec	deg3	12.1582	Second_Degree	0.221072	0.00257462	5743	25978	0.254113
CSK001.A0101_CSK003.A0101	sec	deg3	4.47835	Second_Degree	0.215762	0.00254991	5615	26024	0.254113
CSK002.A0101_CSK003.A0101	sib	sec	63.2819	First_Degree	0.179996	0.00238055	4688	26045	0.254113
CSK002.A0101_CSK028.A0101	sec	deg3	9.20986	Second_Degree	0.215523	0.00255384	5587	25923	0.254113
CSK002.A0101_CSK032.A0101	deg3	un	1.1213	Unrelated	0.234578	0.00261316	6168	26294	0.254113
CSK002.A0101_CSK050.A0101	deg3	un	3.05321	Second_Degree	0.22908	0.00261991	5894	25729	0.254113
CSK003.A0101_CSK028.A0101	pc	sec	36.0273	First_Degree	0.184159	0.00240466	4785	25983	0.254113
CSK003.A0101_CSK032.A0101	deg3	un	2.51604	Unrelated	0.232504	0.0026052	6113	26292	0.254113
CSK003.A0101_CSK050.A0101	deg3	un	4.66677	Second_Degree	0.224274	0.00259773	5782	25781	0.254113
CSK004.A0101_CSK008.A0101	sec	deg3	12.7952	Second_Degree	0.217604	0.00258249	5555	25528	0.254113
CSK004.A0101_CSK016.A0101	pc	sec	33.6895	First_Degree	0.186574	0.00242879	4800	25727	0.254113
CSK004.A0101_CSK032.A0101	deg3	un	2.10007	Unrelated	0.235878	0.00262371	6176	26183	0.254113
CSK004.A0101_CSK036.A0101	deg3	un	0.726614	Unrelated	0.23977	0.00265014	6223	25954	0.254113
CSK004.A0101_CSK043.A0101	sec	deg3	7.96991	Second_Degree	0.21793	0.0027415	4942	22677	0.254113
CSK004.A0101_CSK044.A0101	sec	deg3	16.359	Second_Degree	0.211407	0.00252706	5519	26106	0.254113
CSK005.A0101_CSK008.A0101	sec	deg3	7.98628	Second_Degree	0.219751	0.00258194	5652	25720	0.254113
CSK005.A0101_CSK016.A0101	pc	sec	36.1526	First_Degree	0.181571	0.00240061	4682	25786	0.254113
CSK005.A0101_CSK055.A0101	deg3	un	5.12417	Second_Degree	0.230956	0.00267915	5715	24745	0.254113
CSK008.A0101_CSK016.A0101	sec	deg3	9.34835	Second_Degree	0.210504	0.00255787	5347	25401	0.254113
CSK009.A0101_CSK010.A0101	sec	deg3	2.295	Second_Degree	0.221932	0.00259362	5697	25670	0.254113
CSK009.A0101_CSK021.A0101	sib	sec	96.9915	First_Degree	0.181818	0.00248613	4376	24068	0.254113
CSK009.A0101_CSK041.A0101	deg3	un	2.82676	Unrelated	0.237855	0.00264163	6179	25978	0.254113
CSK010.A0101_CSK021.A0101	sec	deg3	9.15257	Second_Degree	0.220547	0.00266806	5326	24149	0.254113
CSK010.A0101_CSK051.A0101	deg3	un	0.316214	Unrelated	0.238014	0.00265453	6126	25738	0.254113
CSK011.A0101_CSK018.A0101	pc	sec	42.2806	First_Degree	0.192591	0.00252856	4684	24321	0.254113
CSK012.A0101_CSK032.A0101	sec	deg3	8.03943	Second_Degree	0.218661	0.00254252	5779	26429	0.254113
CSK012.A0101_CSK049.A0101	deg3	un	2.66979	Unrelated	0.238262	0.00272208	5836	24494	0.254113
CSK012.A0101_CSK050.A0101	sec	deg3	1.80465	Second_Degree	0.226814	0.00260378	5867	25867	0.254113
CSK013.A0101_CSK020.A0101	sec	deg3	4.61839	Second_Degree	0.226733	0.00260476	5859	25841	0.254113
CSK013.A0101_CSK026.A0101	sec	deg3	2.84994	Second_Degree	0.224643	0.0026509	5568	24786	0.254113
CSK013.A0101_CSK027.A0101	deg3	un	2.61231	Second_Degree	0.228367	0.00523215	1470	6437	0.254113
CSK013.A0101_CSK040.A0101	deg3	sec	3.43587	Second_Degree	0.228987	0.00260665	5950	25984	0.254113
CSK016.A0101_CSK043.A0101	deg3	sec	4.84731	Second_Degree	0.230563	0.00281547	5160	22380	0.254113
CSK016.A0101_CSK044.A0101	deg3	sec	3.11896	Second_Degree	0.226704	0.00259761	5890	25981	0.254113
CSK019.A0101_CSK036.A0101	deg3	sec	5.4609	Unrelated	0.234559	0.00262363	6118	26083	0.254113
CSK019.A0101_CSK080.A0101	sec	deg3	8.08782	Second_Degree	0.218033	0.00255599	5690	26097	0.254113
CSK021.A0101_CSK041.A0101	deg3	un	2.80273	Second_Degree	0.231231	0.00268515	5701	24655	0.254113
CSK024.A0101_CSK027.A0101	deg3	un	0.0392852	First_Degree	0.177419	0.048517	11	62	0.254113
CSK024.A0101_CSK043.A0101	deg3	un	0.154195	Unrelated	0.244514	0.0138934	234	957	0.254113
CSK025.A0101_CSK032.A0101	deg3	un	3.38013	Unrelated	0.239341	0.00263138	6293	26293	0.254113
CSK026.A0101_CSK027.A0101	sec	sib	6.30448	First_Degree	0.196593	0.00569317	958	4873	0.254113
CSK026.A0101_CSK040.A0101	sec	deg3	1.32965	Second_Degree	0.227913	0.0026463	5727	25128	0.254113
CSK026.A0101_CSK049.A0101	deg3	un	2.63487	Unrelated	0.238714	0.00283883	5383	22550	0.254113
CSK030.A0101_CSK062.A0101	deg3	un	2.63392	Unrelated	0.236322	0.00262958	6168	26100	0.254113
CSK032.A0101_CSK050.A0101	pc	sec	41.3124	First_Degree	0.18953	0.00243158	4924	25980	0.254113
CSK032.A0101_CSK081.A0101	sec	deg3	8.20981	Second_Degree	0.22214	0.00375866	2717	12231	0.254113
CSK033.A0101_CSK040.A0101	deg3	un	1.59636	Unrelated	0.238629	0.002731	5813	24360	0.254113
CSK033.A0101_CSK057.A0101	sec	deg3	4.77587	Second_Degree	0.221961	0.00267047	5375	24216	0.254113
CSK033.A0101_CSK058.A0101	deg3	un	0.882323	Unrelated	0.235263	0.00271198	5755	24462	0.254113
CSK033.A0101_CSK062.A0101	sec	deg3	13.6325	Second_Degree	0.20987	0.00262463	5052	24072	0.254113
CSK035.A0101_CSK039.A0101	sec	deg3	10.1015	Second_Degree	0.222137	0.00264728	5477	24656	0.254113
CSK035.A0101_CSK040.A0101	deg3	un	0.369221	Unrelated	0.242131	0.00264918	6331	26147	0.254113
CSK035.A0101_CSK041.A0101	sec	deg3	11.4037	Second_Degree	0.224194	0.00257345	5888	26263	0.254113
CSK035.A0101_CSK049.A0101	sec	deg3	5.00789	Second_Degree	0.231662	0.00270606	5631	24307	0.254113
CSK036.A0101_CSK043.A0101	deg3	sec	3.77833	Second_Degree	0.229465	0.00278311	5238	22827	0.254113
CSK036.A0101_CSK044.A0101	sec	deg3	10.7791	Second_Degree	0.212408	0.00252804	5560	26176	0.254113
CSK036.A0101_CSK062.A0101	deg3	un	4.17816	Unrelated	0.235489	0.00263243	6118	25980	0.254113
CSK040.A0101_CSK049.A0101	sec	deg3	9.49145	Second_Degree	0.224348	0.00265869	5523	24618	0.254113
CSK042.A0101_CSK052.A0101	sec	deg3	5.39275	Second_Degree	0.217092	0.0025701	5586	25731	0.254113
CSK042.A0101_CSK067.A0101	sec	deg3	11.9149	Second_Degree	0.213527	0.00254253	5547	25978	0.254113
CSK042.A0101_CSK073.A0101	deg3	un	3.03651	Unrelated	0.237876	0.00264783	6151	25858	0.254113
CSK043.A0101_CSK044.A0101	pc	sec	42.3392	First_Degree	0.193909	0.00259672	4495	23181	0.254113
CSK043.A0101_CSK048.A0101	sec	deg3	11.9364	Second_Degree	0.219619	0.0027347	5033	22917	0.254113
CSK044.A0101_CSK048.A0101	deg3	sec	4.58013	Second_Degree	0.223421	0.00257221	5859	26224	0.254113
CSK046.A0101_CSK050.A0101	sec	deg3	11.7696	Second_Degree	0.212051	0.00254365	5476	25824	0.254113
CSK050.A0101_CSK081.A0101	sec	deg3	5.50361	Second_Degree	0.223955	0.0039818	2455	10962	0.254113
CSK052.A0101_CSK064.A0101	deg3	un	5.42559	Unrelated	0.233738	0.00264365	5990	25627	0.254113
CSK052.A0101_CSK065.A0101	deg3	un	0.809316	Unrelated	0.233588	0.00269844	5743	24586	0.254113
CSK052.A0101_CSK067.A0101	sib	sec	49.2908	First_Degree	0.185915	0.00240818	4852	26098	0.254113
CSK052.A0101_CSK073.A0101	sec	deg3	16.2054	Second_Degree	0.213958	0.00254513	5555	25963	0.254113
CSK052.A0101_CSK077.A0101	deg3	un	2.39455	Unrelated	0.234746	0.00263555	6071	25862	0.254113
CSK052.A0101_CSK079.A0101	deg3	sec	0.921725	Second_Degree	0.223761	0.0025994	5752	25706	0.254113
CSK053.A0101_CSK054.A0101	deg3	un	1.64448	Unrelated	0.234771	0.00292168	4941	21046	0.254113
CSK053.A0101_CSK057.A0101	deg3	un	1.07477	Unrelated	0.233746	0.00262344	6083	26024	0.254113
CSK053.A0101_CSK061.A0101	deg3	sec	2.21881	Unrelated	0.23857	0.00264298	6204	26005	0.254113
CSK055.A0101_CSK057.A0101	sec	deg3	8.5607	Second_Degree	0.218894	0.00262899	5415	24738	0.254113
CSK057.A0101_CSK058.A0101	sec	deg3	6.53474	Second_Degree	0.228372	0.00258638	6016	26343	0.254113
CSK057.A0101_CSK061.A0101	deg3	un	3.49738	Unrelated	0.233725	0.00261658	6114	26159	0.254113
CSK060.A0101_CSK061.A0101	deg3	sec	3.07927	Second_Degree	0.229499	0.00259941	6006	26170	0.254113
CSK064.A0101_CSK065.A0101	deg3	un	3.41026	Unrelated	0.232497	0.0027069	5662	24353	0.254113
CSK064.A0101_CSK067.A0101	sec	deg3	11.6042	Second_Degree	0.219654	0.00257414	5682	25868	0.254113
CSK064.A0101_CSK077.A0101	sib	sec	56.7541	First_Degree	0.19142	0.0024592	4899	25593	0.254113
CSK064.A0101_CSK078.A0101	sib	sec	5.66972	First_Degree	0.19189	0.00313946	3019	15733	0.254113
CSK065.A0101_CSK067.A0101	sec	deg3	7.96697	Second_Degree	0.223384	0.00263606	5577	24966	0.254113
CSK065.A0101_CSK075.A0101	pc	sec	36.1204	First_Degree	0.189846	0.0025714	4416	23261	0.254113
CSK065.A0101_CSK077.A0101	deg3	sec	1.9816	Second_Degree	0.223245	0.00265738	5482	24556	0.254113
CSK065.A0101_CSK078.A0101	deg3	un	3.47007	Second_Degree	0.228177	0.0037148	2912	12762	0.254113
CSK067.A0101_CSK071.A0101	deg3	un	4.21527	Second_Degree	0.232248	0.00260767	6090	26222	0.254113
CSK067.A0101_CSK073.A0101	sec	deg3	5.24794	Second_Degree	0.223885	0.00257523	5866	26201	0.254113
CSK067.A0101_CSK077.A0101	sec	deg3	8.2334	Second_Degree	0.215133	0.0025453	5607	26063	0.254113
CSK067.A0101_CSK078.A0101	sec	deg3	3.52167	Second_Degree	0.228457	0.00324551	3823	16734	0.254113
CSK067.A0101_CSK079.A0101	deg3	sec	0.231382	Second_Degree	0.216582	0.00255734	5619	25944	0.254113
CSK067.A0101_CSK080.A0101	deg3	un	1.50428	Unrelated	0.241126	0.00264411	6311	26173	0.254113
CSK069.A0101_CSK070.A0101	pc	sec	37.1009	First_Degree	0.187042	0.00256023	4339	23198	0.254113
CSK073.A0101_CSK079.A0101	deg3	un	1.8323	Unrelated	0.24024	0.00266007	6197	25795	0.254113
CSK077.A0101_CSK078.A0101	id	sib	73.8108	Same_Twins	0.125182	0.00257969	2060	16456	0.254113
