# Supplementary material for: Ancient DNA reveals reproductive barrier despite shared Avar-period culture
Source: Nature. 2025 Jan 15;638(8052):1007–14. doi: 10.1038/s41586-024-08418-5 (PMC11864967; doi:10.1038/s41586-024-08418-5)
Supplement: Supplementary file 3 — Supplementary Tables 1–8 and a Table guide. [file 41586_2024_8418_MOESM3_ESM.zip › TableS5_Genetical_Identical_revision.xlsx]

## Sheet: A.pairs of possible twins
Supplementary Table 5. Pairs of genetically identical individuals. A. List of possible twins in Leobersdorf and Mödling. B. List of genetically identical individuals resulting from commingled skeletons.
A. List of possible twins in Leobersdorf and Mödling
Individual 1	Sex, age	sample	Individual 2	Sex, age	sample	potential twin relatedness
Leobersdorf
LEO119 (Leo-ZP_023_A)	M, 12-14	tooth 46	LEO135 (Leo-ZP_137)	M, 50-60	tooth 14	different age at death
LEO133.A (Leo-ZP_109)	M, 60-70	right temporal bone	LEO136 (Leo-ZP_023_B)	M, Infans II	right temporal bone	different age at death, burial context of Leo-ZP_023_B unclear
Mödling
MGS021 (Moe-GST_041)	M, 35-50	right temporal bone	MGS422 (Moe-GST_017)	M,14-15	cuneiforme	different age at death
MGS029 (Moe-GST_056)	M, 40-65	left temporal bone	MGS337 (Moe-GST_050)	M, 30-40	tooth 35	anthrop. different individuals
MGS064 (Moe-GST_112)	M, 40-60	right temporal bone	MGS348 (Moe-GST_116)	M, 40-60	tooth 31	anthrop. different individuals
MGS172 (Moe-GST_302)	M, 25-35	left temporal bone	MGS484 (Moe-GST_523)	M, 35-50	left temporal bone	graves in the cemetery far away
MGS199 (Moe-GST_354)	F, 3	left temporal bone	MGS379 (Moe-GST_241)	F, 6	tooth 63	different age at death
MGS326 (Moe-GST_507_B)	M, 6-7	right temporal bone	MGS419 (Moe-GST_531)	M, 5	tooth 75	different age at death
MGS332 (Moe-GST_020)	M 5	tooth 83	MGS334 (Moe-GST_030)	M, 1-2	tooth 81	different age at death
MGS166 (Moe-GST_289)	U AM, 55-70	left temporal bone	MGS416 (Moe-GST_513)	M	tooth 53	different age at death
MGS352 (Moe-GST_126)	M, 35-45	tooth 37	MGS438 (Moe-GST_201_II)	M, adult	right patella	anthrop. different individuals
Csokorgasse
CSK077 (Wien_Cs_690_3)	M, 13-15	temporal bone	CSK078 (Wien_Cs_690_2)	M 8-9	tooth 75	different age at death

## Sheet: B. pairs of commingled skeleton
B. List of genetically identical individuals or samples resulting from commingled skeletons
genetically assessed individuals		genetically assessed individuals
sample one	bone sampled	sample two	bone sampled	assessment
LEO101A (Leo-ZP_134_B)	right temporal bone	LEO134 (Leo-ZP_134_C)	tooth 84	LEO101A skull bones assessed to LEO134	commingled in grave
LEO101B (Leo-ZP_134_B)	left talus	LEO056 (Leo-ZP_079_b_D)	left temporal bone	LEO101B postcranial remains assessed to LEO056	commingled two graves
LEO129 (A_LEO_079_b_B)	tooth 37	LEO111 (Leo-ZP_147)	left temporal bone	LEO129 skull parts assessed to LEO112	commingled bones
LEO010 (Leo-ZP_016_A)	left temporal bone	LEO116 (Leo-ZP_010)	tooth 32	LEO010 missing skull assessed to LEO116	commingled bones
LEO151 (Leo-ZP_134_A)	left talus	LEO055 (Leo-ZP 079_b_C)	left temporal bone	LEO151 talus assessed to LEO055	commingled two graves
LEO155 (Leo-ZP 153)	tooth 17	LEO035 (Leo-ZP_053_b)	left temporal bone	LEO155 tooth assessed to LEO035	commingled bones
LEO125A, 125 B (Leo-ZP_061)	tooth 11, left clavicle	LEO118A (Leo-ZP_013)	tooth 37	LEO125A tooth 11 assessed to LEO118A	commingled bones
MGS024 (Moe-GST_046_I) and MGS025 (Moe-GST_046_II)	lright and eft temporal bone	MGS430 (Moe-GST_047)	right patella	MGS024, 025 and 430, bones belong to grave Moe-GST_047	commingled two graves
MGS047 (Moe-GST_085_II)	l. temp	MGS346 (Moe-GST_102)	tooth 63	MGS047 skull parts assessed to MGS346	commingled bones
MGS104 (Moe-GST_0190_II)	l. temp	MGS433 (Moe-GST_90)	left talus	MGS104 skull parts assessed to MGS433	commingled bones
