# Supplementary material for: Ancient DNA reveals reproductive barrier despite shared Avar-period culture
Source: Nature. 2025 Jan 15;638(8052):1007–14. doi: 10.1038/s41586-024-08418-5 (PMC11864967; doi:10.1038/s41586-024-08418-5)
Supplement: Supplementary file 3 — Supplementary Tables 1–8 and a Table guide. [file 41586_2024_8418_MOESM3_ESM.zip › TableS6_ROH_Pvale_20240ct6.xlsx]

## Sheet: Sheet1
Supplementary Table 6. The mean and median values of ROH distributions in Leobersdorf, Mödling and Csokorgasse. The p-value from distribution similarity test by two sample Kolmogorov-Sminov test using ks.test function in R. The p-values lower than 0.05 suggests the two distributions are statistically significantly different.
Site	Mean ROH (cM)	Median ROH (cM)	p-value (two sample k-s test)
			v.s. Leobersdorf	v.s. Mödling	v.s. Csokorgasse
Leobersdorf	9.028	9.821	-	1.211e-05	0.007583
Mödling	7.227	4.614	1.211e-05		0.8637
Csokorgasse	0.833	4.587	0.007583	0.8637	-
