# Supplementary material for: Ancient DNA reveals reproductive barrier despite shared Avar-period culture
Source: Nature. 2025 Jan 15;638(8052):1007–14. doi: 10.1038/s41586-024-08418-5 (PMC11864967; doi:10.1038/s41586-024-08418-5)
Supplement: Supplementary file 3 — Supplementary Tables 1–8 and a Table guide. [file 41586_2024_8418_MOESM3_ESM.zip › TableS7_LevirateUnions_2024Oct6.xlsx]

## Sheet: potential levirate and sororate
Supplementary Table 7. Pairs of potential levirate and sororate unions in Leobersdorf and Mödling.
Leobersdorf potential levirates
female with two brothers	Leo-ZP_070, inferred brother and inferred female
grandfather and wife of grandson	inferred grandfather (son is Leo-ZP_079_b_D), inferred grandson, and inferred female
female with stepson	inferred male, inferred female, with her stepson Leo-ZP_095
Mödling potential levirates
female with two brothers	female Moe-GS_120 with male Moe-GS_093 and brother Moe-GS_242
two potential levirates in a multiple reproductive union of four females and three males:	female Moe-GS_413 with male Moe-GS_152 and his half brother Moe-GS_440
female with two half-brothers	female Moe-GS_146 with male Moe-GS_119_1 and his half brother Moe-GS_440
female with two brothers	inferred female with male Moe-GS_121 and inferred brother of Moe-GS_121
female with two brothers	female Moe-GS_490_A with male Moe-GS_505_A and inferred brother of Moe-GS_505_A
Mödling potential sororates
male with two sisters	male Moe-GS_008 with two inferred sisters
male with two sisters	Moe-GS_211 with Moe-GS_212 and inferred sister
